# Supplementary material for: C11orf95-RELA fusion drives aberrant gene expression through the unique epigenetic regulation for ependymoma formation
Source: Acta Neuropathol Commun. 2021 Mar 8;9:36. doi: 10.1186/s40478-021-01135-4 (PMC7941712; doi:10.1186/s40478-021-01135-4)
Supplement: Supplementary file 9 — Additional file9. [file 40478_2021_1135_MOESM9_ESM.xlsx]

## Sheet: Table_S1A_Summary
Table S1A. Summary of ChIP-Seq analysis in 293T/tv-a and mEPN cells
Sample name	Mouse genetic backgound	RCAS vector	Biological replicate	Species	Annotation	Antibody information				Chromatin (ng) per IP	PCR cycle#	NGS	Redundant rate1	total tags in treatment2	tags after filtering in treatment3	Peak numbers (P-value cutoff; 1e-5)
						Antibody	Company	Catalog#	lot#
293-FUS1	-	RCAS-RELAFUS1-HA	1	Human	hg19	HA	Abcam	ab9110	GR235874-5	30000	9	HiSeq 3000, 36 single-end bases (36SE)	0.12	57134951	50056158	2032
293-FUS1	-	RCAS-RELAFUS1-HA	2	Human	hg19	HA	Abcam	ab9110	GR235874-5	30000	9	HiSeq 3000, 36 single-end bases (36SE)	0.12	59251030	51879891	2528
293-FUS1	-	RCAS-RELAFUS1-HA	-	Human	hg19	Input	-	-	-	-	9	HiSeq 3000, 36 single-end bases (36SE)	0.14	80372613	69512846	-
293-S486E	-	RCAS-RELAFUS1-S486E-HA	1	Human	hg19	HA	Abcam	ab9110	GR235874-5	30000	9	HiSeq 3000, 36 single-end bases (36SE)	0.13	56840212	49274001	1394
293-S486E	-	RCAS-RELAFUS1-S486E-HA	2	Human	hg19	HA	Abcam	ab9110	GR235874-5	30000	9	HiSeq 3000, 36 single-end bases (36SE)	0.14	65404853	56417308	1312
293-S486E	-	RCAS-RELAFUS1-S486E-HA	-	Human	hg19	Input	-	-	-	-	9	HiSeq 3000, 36 single-end bases (36SE)	0.15	68458652	58398863	-
293-GFP	-	RCAS-turboGFP	1	Human	hg19	HA	Abcam	ab9110	GR235874-5	30000	9	HiSeq 3000, 36 single-end bases (36SE)	0.13	55588921	48285359	765
293-GFP	-	RCAS-turboGFP	2	Human	hg19	HA	Abcam	ab9110	GR235874-5	30000	9	HiSeq 3000, 36 single-end bases (36SE)	0.11	53062436	47108234	846
293-GFP	-	RCAS-turboGFP	-	Human	hg19	Input	-	-	-	-	9	HiSeq 3000, 36 single-end bases (36SE)	0.12	74054588	65017610	-
H1203	N/tv-a;Ink4a-arf-/-;Ptenfl/fl	RCAS-RELAFUS1-HA	1	Mouse	mm9	HA	Abcam	ab9110	GR235874-5	30000	8	HiSeq 3000, 36 single-end bases (36SE)	0.16	57938865	48668713	1768
H1203	N/tv-a;Ink4a-arf-/-;Ptenfl/fl	RCAS-RELAFUS1-HA	2	Mouse	mm9	HA	Abcam	ab9110	GR235874-5	30000	8	HiSeq 3000, 36 single-end bases (36SE)	0.15	48214854	41075195	1984
H1203	N/tv-a;Ink4a-arf-/-;Ptenfl/fl	RCAS-RELAFUS1-HA	-	Mouse	mm9	Input	-	-	-	-	8	HiSeq 3000, 36 single-end bases (36SE)	0.14	44034869	37749979	-
H41	N/tv-a;Ink4a-arf-/-;Ptenfl/fl	RCAS-RELAFUS1 (no HA tag)	1	Mouse	mm9	H3K27ac	Abcam	ab4729	GR3252404	10000	10	NovaSeq6000, 50 pair-end bases (50PE)	0.22	69231086	53663149	53813
H41	N/tv-a;Ink4a-arf-/-;Ptenfl/fl	RCAS-RELAFUS1 (no HA tag)	2	Mouse	mm9	H3K27ac	Abcam	ab4729	GR3252404	10000	10	NovaSeq6000, 50 pair-end bases (50PE)	0.27	95409574	69553580	55883
H41	N/tv-a;Ink4a-arf-/-;Ptenfl/fl	RCAS-RELAFUS1 (no HA tag)	-	Mouse	mm9	Input	-	-	-	-	8	HiSeq 4000, 50 single-end bases (50SE)	0.21	52339356	41306011	-
H1203	N/tv-a;Ink4a-arf-/-;Ptenfl/fl	RCAS-RELAFUS1-HA	1	Mouse	mm9	H3K27ac	Abcam	ab4729	GR3252404	10000	10	NovaSeq6000, 50 pair-end bases (50PE)	0.26	80132560	58925490	56059
H1203	N/tv-a;Ink4a-arf-/-;Ptenfl/fl	RCAS-RELAFUS1-HA	2	Mouse	mm9	H3K27ac	Abcam	ab4729	GR3252404	10000	10	NovaSeq6000, 50 pair-end bases (50PE)	0.26	89371497	66205126	54561
1Redundant rate: the ratio of redundant reads over all mapped reads
2Total tags: total number of mapped reads
3Tags after filtering: total number of mapped reads after removing PCR duplicates

## Sheet: Table_S1B_293T-FUS1_10kb
Table S1B. List of RELAFUS1-HA peaks in TSS±10kb in 293T/tv-a cells (779 peaks; 619 unique genes)
seqnames	start	end	width	strand	peakNames	score	peak	feature	feature.ranges.start	feature.ranges.end	feature.ranges.width	feature.strand	distance	insideFeature	distanceToSite	gene_name	entrez_id
chr1	864818	865406	589	*	c("peaks2__MACS_peak_2", "peaks1__MACS_peak_2")	334.77	X1	ENSG00000223764	852245	856396	4152	-	8421	upstream	8421	RP11-54O7.3	100130417
chr1	864818	865406	589	*	c("peaks2__MACS_peak_2", "peaks1__MACS_peak_2")	334.77	X1	ENSG00000187634	860260	879955	19696	+	0	inside	4557	SAMD11	148398
chr1	864818	865406	589	*	c("peaks2__MACS_peak_2", "peaks1__MACS_peak_2")	334.77	X1	ENSG00000268179	861264	866445	5182	-	0	inside	1038	AL645608.1	NA
chr1	931390	932501	1112	*	c("peaks2__MACS_peak_12", "peaks1__MACS_peak_11")	928.25	X4	ENSG00000272512	931346	933431	2086	-	0	inside	929	RP11-54O7.17	NA
chr1	1000039	1000420	382	*	c("peaks1__MACS_peak_14", "peaks2__MACS_peak_13")	164.16	X5	ENSG00000217801	995114	1004735	9622	+	0	inside	4924	RP11-465B22.3	100288175
chr1	1000039	1000420	382	*	c("peaks1__MACS_peak_14", "peaks2__MACS_peak_13")	164.16	X5	ENSG00000273443	997588	998668	1081	-	1370	upstream	1370	RP11-54O7.18	NA
chr1	1000647	1000932	286	*	c("peaks2__MACS_peak_14", "peaks1__MACS_peak_16")	181.005	X6	ENSG00000217801	995114	1004735	9622	+	0	inside	5532	RP11-465B22.3	100288175
chr1	1000647	1000932	286	*	c("peaks2__MACS_peak_14", "peaks1__MACS_peak_16")	181.005	X6	ENSG00000273443	997588	998668	1081	-	1978	upstream	1978	RP11-54O7.18	NA
chr1	1018180	1018505	326	*	c("peaks2__MACS_peak_16", "peaks1__MACS_peak_18")	123.775	X7	ENSG00000237330	1006346	1009687	3342	-	8492	upstream	8492	RNF223	401934
chr1	1072743	1072954	212	*	c("peaks2__MACS_peak_19", "peaks1__MACS_peak_20")	120.78	X8	ENSG00000223823	1072397	1079436	7040	+	0	inside	345	RP11-465B22.5	254099
chr1	1104797	1105226	430	*	c("peaks1__MACS_peak_25", "peaks2__MACS_peak_21")	275.195	X9	ENSG00000272141	1104737	1105723	987	+	0	inside	59	RP11-465B22.8	NA
chr1	1104797	1105226	430	*	c("peaks1__MACS_peak_25", "peaks2__MACS_peak_21")	275.195	X9	ENSG00000162571	1109264	1133315	24052	+	4037	upstream	4037	TTLL10	254173
chr1	1138617	1139462	846	*	c("peaks2__MACS_peak_22", "peaks1__MACS_peak_26", "peaks2__MACS_peak_23", "peaks1__MACS_peak_27", "peaks2__MACS_peak_24", "peaks1__MACS_peak_28")	132.835	X10	ENSG00000186891	1138888	1142071	3184	-	0	overlapEnd	2608	TNFRSF18	8784
chr1	1245174	1245378	205	*	c("peaks2__MACS_peak_25", "peaks1__MACS_peak_30")	72.54	X11	ENSG00000131584	1227756	1244989	17234	-	184	upstream	184	ACAP3	116983
chr1	1245174	1245378	205	*	c("peaks2__MACS_peak_25", "peaks1__MACS_peak_30")	72.54	X11	ENSG00000169972	1243947	1247057	3111	+	0	inside	1226	PUSL1	126789
chr1	1291078	1291514	437	*	c("peaks1__MACS_peak_31", "peaks2__MACS_peak_26")	103.78	X12	ENSG00000107404	1270656	1284730	14075	-	6347	upstream	6347	DVL1	1855;102466740
chr1	1291078	1291514	437	*	c("peaks1__MACS_peak_31", "peaks2__MACS_peak_26")	103.78	X12	ENSG00000162576	1288069	1297157	9089	-	0	inside	5642	MXRA8	54587
chr1	1291782	1291912	131	*	c("peaks1__MACS_peak_33", "peaks2__MACS_peak_27")	61.86	X13	ENSG00000107404	1270656	1284730	14075	-	7051	upstream	7051	DVL1	1855;102466740
chr1	1291782	1291912	131	*	c("peaks1__MACS_peak_33", "peaks2__MACS_peak_27")	61.86	X13	ENSG00000162576	1288069	1297157	9089	-	0	inside	5244	MXRA8	54587
chr1	1293508	1293632	125	*	c("peaks2__MACS_peak_28", "peaks1__MACS_peak_34")	55.665	X14	ENSG00000107404	1270656	1284730	14075	-	8777	upstream	8777	DVL1	1855;102466740
chr1	1293508	1293632	125	*	c("peaks2__MACS_peak_28", "peaks1__MACS_peak_34")	55.665	X14	ENSG00000162576	1288069	1297157	9089	-	0	inside	3524	MXRA8	54587
chr1	1293943	1294530	588	*	c("peaks2__MACS_peak_29", "peaks1__MACS_peak_35")	253.8	X15	ENSG00000107404	1270656	1284730	14075	-	9212	upstream	9212	DVL1	1855;102466740
chr1	1293943	1294530	588	*	c("peaks2__MACS_peak_29", "peaks1__MACS_peak_35")	253.8	X15	ENSG00000162576	1288069	1297157	9089	-	0	inside	2626	MXRA8	54587
chr1	1366243	1366749	507	*	c("peaks1__MACS_peak_37", "peaks2__MACS_peak_30")	248.305	X16	ENSG00000235098	1353800	1357149	3350	-	9093	upstream	9093	ANKRD65	441869
chr1	1366243	1366749	507	*	c("peaks1__MACS_peak_37", "peaks2__MACS_peak_30")	248.305	X16	ENSG00000225285	1365919	1369953	4035	-	0	inside	3203	RP4-758J18.10	NA
chr1	1366243	1366749	507	*	c("peaks1__MACS_peak_37", "peaks2__MACS_peak_30")	248.305	X16	ENSG00000179403	1370241	1378262	8022	+	3491	upstream	3491	VWA1	64856
chr1	1838484	1838870	387	*	c("peaks2__MACS_peak_32", "peaks1__MACS_peak_38", "peaks2__MACS_peak_33")	67.8833	X17	ENSG00000169885	1846266	1848735	2470	+	7395	upstream	7395	CALML6	163688
chr1	2112583	2112721	139	*	c("peaks1__MACS_peak_39", "peaks2__MACS_peak_36")	63.13	X18	ENSG00000269554	2121237	2123179	1943	+	8515	upstream	8515	AL590822.2	NA
chr1	2474004	2474200	197	*	c("peaks2__MACS_peak_43", "peaks1__MACS_peak_51")	111.275	X22	ENSG00000272449	2477904	2478899	996	+	3703	upstream	3703	RP3-395M20.12	NA
chr1	2477855	2478001	147	*	c("peaks1__MACS_peak_52", "peaks2__MACS_peak_44")	51.85	X23	ENSG00000272449	2477904	2478899	996	+	0	overlapStart	0	RP3-395M20.12	NA
chr1	2477855	2478001	147	*	c("peaks1__MACS_peak_52", "peaks2__MACS_peak_44")	51.85	X23	ENSG00000157873	2487078	2496821	9744	+	9076	upstream	9076	TNFRSF14	8764
chr1	2516614	2517067	454	*	c("peaks1__MACS_peak_53", "peaks2__MACS_peak_45")	252.13	X24	ENSG00000157870	2517930	2522908	4979	+	862	upstream	862	FAM213B	127281
chr1	3526769	3527190	422	*	c("peaks2__MACS_peak_62", "peaks1__MACS_peak_65")	158.425	X29	ENSG00000162591	3406484	3528059	121576	-	0	inside	868	MEGF6	1953
chr1	3585547	3585868	322	*	c("peaks2__MACS_peak_66", "peaks1__MACS_peak_67")	188.065	X30	ENSG00000227589	3575502	3585336	9835	-	210	upstream	210	RP5-1092A11.5	NA
chr1	9654989	9655458	470	*	c("peaks2__MACS_peak_82", "peaks1__MACS_peak_80")	244.08	X33	ENSG00000188807	9648932	9674935	26004	+	0	inside	6056	TMEM201	199953
chr1	9906726	9906957	232	*	c("peaks2__MACS_peak_83", "peaks1__MACS_peak_81")	101.815	X34	ENSG00000223989	9908376	9910212	1837	+	1418	upstream	1418	RP11-84A14.5	NA
chr1	11120117	11120332	216	*	c("peaks2__MACS_peak_88", "peaks1__MACS_peak_84")	87.515	X36	ENSG00000116649	11114641	11120081	5441	-	35	upstream	35	SRM	6723
chr1	11120117	11120332	216	*	c("peaks2__MACS_peak_88", "peaks1__MACS_peak_84")	87.515	X36	ENSG00000226849	11128528	11133154	4627	+	8195	upstream	8195	RP4-635E18.7	NA
chr1	14026843	14027118	276	*	c("peaks2__MACS_peak_97", "peaks1__MACS_peak_87")	147.92	X38	ENSG00000253085	14022565	14022694	130	-	4148	upstream	4148	SCARNA11	NA
chr1	14026843	14027118	276	*	c("peaks2__MACS_peak_97", "peaks1__MACS_peak_87")	147.92	X38	ENSG00000116731	14026693	14151574	124882	+	0	inside	149	PRDM2	7799
chr1	14027122	14027255	134	*	c("peaks1__MACS_peak_88", "peaks2__MACS_peak_98")	66.465	X39	ENSG00000253085	14022565	14022694	130	-	4427	upstream	4427	SCARNA11	NA
chr1	14027122	14027255	134	*	c("peaks1__MACS_peak_88", "peaks2__MACS_peak_98")	66.465	X39	ENSG00000116731	14026693	14151574	124882	+	0	inside	428	PRDM2	7799
chr1	16872326	16872630	305	*	c("peaks2__MACS_peak_106", "peaks1__MACS_peak_91")	124.795	X41	ENSG00000266584	16875409	16875482	74	+	2778	upstream	2778	AL355149.1	NA
chr1	17053665	17053976	312	*	c("peaks2__MACS_peak_108", "peaks1__MACS_peak_92")	132.945	X42	ENSG00000268869	17013834	17046652	32819	-	7012	upstream	7012	ESPNP	284729
chr1	17186696	17186858	163	*	c("peaks2__MACS_peak_109", "peaks1__MACS_peak_93")	61.735	X43	ENSG00000223643	17177752	17179624	1873	-	7071	upstream	7071	RP11-108M9.1	NA
chr1	17186696	17186858	163	*	c("peaks2__MACS_peak_109", "peaks1__MACS_peak_93")	61.735	X43	ENSG00000263811	17185444	17185516	73	-	1179	upstream	1179	MIR3675	100500876
chr1	17863117	17863443	327	*	c("peaks2__MACS_peak_111", "peaks1__MACS_peak_94")	149.765	X44	ENSG00000074964	17866330	18024369	158040	+	2886	upstream	2886	ARHGEF10L	55160
chr1	19638941	19639106	166	*	c("peaks2__MACS_peak_112", "peaks1__MACS_peak_95")	70.46	X45	ENSG00000053371	19630459	19638640	8182	-	300	upstream	300	AKR7A2	8574
chr1	19638941	19639106	166	*	c("peaks2__MACS_peak_112", "peaks1__MACS_peak_95")	70.46	X45	ENSG00000200403	19631570	19631676	107	-	7264	upstream	7264	RNU6-1099P	NA
chr1	19638941	19639106	166	*	c("peaks2__MACS_peak_112", "peaks1__MACS_peak_95")	70.46	X45	ENSG00000040487	19638820	19655794	16975	+	0	inside	120	PQLC2	54896
chr1	23880876	23881508	633	*	c("peaks2__MACS_peak_118", "peaks1__MACS_peak_99")	190.735	X46	ENSG00000235052	23875630	23877406	1777	-	3469	upstream	3469	RP1-150O5.3	NA
chr1	41706962	41707819	858	*	c("peaks2__MACS_peak_140", "peaks1__MACS_peak_110", "peaks2__MACS_peak_141")	391.703	X50	ENSG00000010803	41492872	41707826	214955	-	0	inside	6	SCMH1	22955
chr1	41706962	41707819	858	*	c("peaks2__MACS_peak_140", "peaks1__MACS_peak_110", "peaks2__MACS_peak_141")	391.703	X50	ENSG00000235358	41708045	41750533	42489	+	225	upstream	225	RP11-399E6.1	NA
chr1	41942234	41942729	496	*	c("peaks2__MACS_peak_144", "peaks1__MACS_peak_111")	309.755	X51	ENSG00000252563	41932608	41932699	92	-	9534	upstream	9534	RNA5SP45	NA
chr1	46663761	46664097	337	*	c("peaks2__MACS_peak_151", "peaks1__MACS_peak_119")	134.08	X55	ENSG00000171357	46669006	46686933	17928	+	4908	upstream	4908	LURAP1	541468
chr1	48937632	48937904	273	*	c("peaks2__MACS_peak_154", "peaks1__MACS_peak_120")	120.52	X56	ENSG00000132122	48761044	48937845	176802	-	0	overlapStart	0	SPATA6	54558
chr1	54752925	54753194	270	*	c("peaks2__MACS_peak_158", "peaks1__MACS_peak_123")	156.695	X58	ENSG00000225632	54751078	54753044	1967	+	0	overlapEnd	1846	RP5-997D24.3	NA
chr1	55680300	55680539	240	*	c("peaks2__MACS_peak_160", "peaks1__MACS_peak_125")	74.145	X59	ENSG00000162402	55532032	55680786	148755	-	0	inside	246	USP24	23358
chr1	55680300	55680539	240	*	c("peaks2__MACS_peak_160", "peaks1__MACS_peak_125")	74.145	X59	ENSG00000231090	55683534	55699850	16317	+	2994	upstream	2994	RP11-101C11.1	109729135
chr1	55680300	55680539	240	*	c("peaks2__MACS_peak_160", "peaks1__MACS_peak_125")	74.145	X59	ENSG00000231095	55688052	55689045	994	+	7512	upstream	7512	GYG1P3	NA
chr1	68298731	68298914	184	*	c("peaks1__MACS_peak_128", "peaks2__MACS_peak_167")	108.7	X60	ENSG00000172380	68167149	68299150	132002	-	0	inside	235	GNG12	55970
chr1	68298731	68298914	184	*	c("peaks1__MACS_peak_128", "peaks2__MACS_peak_167")	108.7	X60	ENSG00000232284	68297986	68668670	370685	+	0	inside	744	GNG12-AS1	100289178
chr1	68299185	68299465	281	*	c("peaks2__MACS_peak_169", "peaks1__MACS_peak_129")	109.62	X61	ENSG00000172380	68167149	68299150	132002	-	34	upstream	34	GNG12	55970
chr1	68299185	68299465	281	*	c("peaks2__MACS_peak_169", "peaks1__MACS_peak_129")	109.62	X61	ENSG00000232284	68297986	68668670	370685	+	0	inside	1198	GNG12-AS1	100289178
chr1	110650168	110650947	780	*	c("peaks2__MACS_peak_183", "peaks1__MACS_peak_138", "peaks2__MACS_peak_184", "peaks1__MACS_peak_139")	170.162	X62	ENSG00000186150	110655062	110656569	1508	+	4114	upstream	4114	UBL4B	164153
chr1	110651193	110651394	202	*	c("peaks2__MACS_peak_185", "peaks1__MACS_peak_140")	74.35	X63	ENSG00000186150	110655062	110656569	1508	+	3667	upstream	3667	UBL4B	164153
chr1	114472429	114472897	469	*	c("peaks1__MACS_peak_145", "peaks2__MACS_peak_190")	129.38	X65	ENSG00000235527	114466622	114472114	5493	-	314	upstream	314	RP5-1073O3.7	101928846
chr1	114472429	114472897	469	*	c("peaks1__MACS_peak_145", "peaks2__MACS_peak_190")	129.38	X65	ENSG00000163349	114471814	114520426	48613	+	0	inside	614	HIPK1	204851
chr1	145477246	145477486	241	*	c("peaks2__MACS_peak_202", "peaks1__MACS_peak_157")	65.86	X70	ENSG00000121851	145456236	145470388	14153	-	6857	upstream	6857	POLR3GL	84265
chr1	145477246	145477486	241	*	c("peaks2__MACS_peak_202", "peaks1__MACS_peak_157")	65.86	X70	ENSG00000152022	145477085	145501669	24585	+	0	inside	160	LIX1L	NA
chr1	148248000	148248295	296	*	c("peaks1__MACS_peak_160", "peaks2__MACS_peak_204")	111.445	X71	ENSG00000236140	148246959	148248104	1146	-	0	overlapStart	0	RP11-89F3.2	NA
chr1	148760213	148760451	239	*	c("peaks2__MACS_peak_207", "peaks1__MACS_peak_161")	67.545	X72	ENSG00000237343	148760504	148761583	1080	+	52	upstream	52	RP11-763B22.4	NA
chr1	149294331	149294940	610	*	c("peaks2__MACS_peak_209", "peaks1__MACS_peak_163")	217.41	X73	ENSG00000252105	149286177	149286322	146	-	8008	upstream	8008	RNU1-143P	NA
chr1	149680087	149680463	377	*	c("peaks1__MACS_peak_164", "peaks2__MACS_peak_210")	147.505	X74	ENSG00000252925	149671723	149671868	146	-	8218	upstream	8218	RNU1-68P	NA
chr1	149680087	149680463	377	*	c("peaks1__MACS_peak_164", "peaks2__MACS_peak_210")	147.505	X74	ENSG00000197844	149689368	149689854	487	+	8904	upstream	8904	AL358813.1	NA
chr1	153538932	153539263	332	*	c("peaks2__MACS_peak_216", "peaks1__MACS_peak_165")	209.445	X75	ENSG00000196754	153533584	153540366	6783	-	0	inside	1102	S100A2	6273
chr1	153643609	153643894	286	*	c("peaks2__MACS_peak_217", "peaks1__MACS_peak_167")	187.11	X76	ENSG00000143621	153634512	153643524	9013	-	84	upstream	84	ILF2	3608
chr1	153643609	153643894	286	*	c("peaks2__MACS_peak_217", "peaks1__MACS_peak_167")	187.11	X76	ENSG00000169418	153651113	153666468	15356	+	7218	upstream	7218	NPR1	4881
chr1	154580482	154580687	206	*	c("peaks1__MACS_peak_169", "peaks2__MACS_peak_218")	106.375	X77	ENSG00000268141	154585067	154585190	124	+	4379	upstream	4379	AL606500.1	NA
chr1	155098766	155099064	299	*	c("peaks2__MACS_peak_220", "peaks1__MACS_peak_173")	99.735	X79	ENSG00000169242	155099936	155107333	7398	+	871	upstream	871	EFNA1	1942
chr1	155098766	155099064	299	*	c("peaks2__MACS_peak_220", "peaks1__MACS_peak_173")	99.735	X79	ENSG00000169241	155107820	155111329	3510	+	8755	upstream	8755	SLC50A1	55974
chr1	156631199	156631624	426	*	c("peaks2__MACS_peak_223", "peaks1__MACS_peak_174")	207.65	X80	ENSG00000229953	156616299	156631216	14918	-	0	overlapStart	0	RP11-284F21.7	NA
chr1	161369160	161369673	514	*	c("peaks1__MACS_peak_180", "peaks2__MACS_peak_228")	117	X81	ENSG00000206921	161371079	161371185	107	+	1405	upstream	1405	RNU6-481P	NA
chr1	161369160	161369673	514	*	c("peaks1__MACS_peak_180", "peaks2__MACS_peak_228")	117	X81	ENSG00000215840	161375858	161376872	1015	+	6184	upstream	6184	RP11-122G18.7	NA
chr1	161493412	161493788	377	*	c("peaks1__MACS_peak_202", "peaks2__MACS_peak_239")	107.43	X92	ENSG00000173110	161494036	161496681	2646	+	247	upstream	247	HSPA6	3310
chr1	167683723	167684383	661	*	c("peaks2__MACS_peak_246", "peaks1__MACS_peak_205", "peaks2__MACS_peak_247")	205.827	X95	ENSG00000197965	167690429	167761156	70728	+	6045	upstream	6045	MPZL1	9019
chr1	167684642	167684950	309	*	c("peaks1__MACS_peak_206", "peaks2__MACS_peak_248")	171.545	X96	ENSG00000197965	167690429	167761156	70728	+	5478	upstream	5478	MPZL1	9019
chr1	182583911	182584119	209	*	c("peaks2__MACS_peak_258", "peaks1__MACS_peak_214")	98.305	X98	ENSG00000261504	182584389	182585764	1376	+	269	upstream	269	RP11-317P15.4	284648
chr1	204475587	204475822	236	*	c("peaks2__MACS_peak_267", "peaks1__MACS_peak_218")	102.655	X100	ENSG00000198625	204485511	204542871	57361	+	9688	upstream	9688	MDM4	4194
chr1	204476061	204476241	181	*	c("peaks1__MACS_peak_219", "peaks2__MACS_peak_268")	85.005	X101	ENSG00000198625	204485511	204542871	57361	+	9269	upstream	9269	MDM4	4194
chr1	226128615	226128895	281	*	c("peaks1__MACS_peak_225", "peaks2__MACS_peak_279")	54.02	X104	ENSG00000248322	226124111	226125257	1147	-	3357	upstream	3357	RP4-559A3.6	NA
chr1	226128615	226128895	281	*	c("peaks1__MACS_peak_225", "peaks2__MACS_peak_279")	54.02	X104	ENSG00000143768	226124298	226129189	4892	-	0	inside	293	LEFTY2	7044
chr1	228336495	228338179	1685	*	c("peaks1__MACS_peak_232", "peaks2__MACS_peak_283", "peaks2__MACS_peak_284", "peaks1__MACS_peak_233", "peaks2__MACS_peak_285", "peaks2__MACS_peak_286")	236.093	X105	ENSG00000143774	228327663	228336685	9023	+	0	overlapEnd	8831	GUK1	2987
chr1	228336495	228338179	1685	*	c("peaks1__MACS_peak_232", "peaks2__MACS_peak_283", "peaks2__MACS_peak_284", "peaks1__MACS_peak_233", "peaks2__MACS_peak_285", "peaks2__MACS_peak_286")	236.093	X105	ENSG00000198835	228337553	228347527	9975	+	0	overlapStart	0	GJC2	57165
chr1	228353301	228353586	286	*	c("peaks2__MACS_peak_288", "peaks1__MACS_peak_235")	56.905	X106	ENSG00000203684	228351787	228353213	1427	-	87	upstream	87	IBA57-AS1	574432
chr1	228353301	228353586	286	*	c("peaks2__MACS_peak_288", "peaks1__MACS_peak_235")	56.905	X106	ENSG00000181873	228353516	228369958	16443	+	0	overlapStart	0	IBA57	200205
chr1	228353608	228353839	232	*	c("peaks1__MACS_peak_236", "peaks2__MACS_peak_289")	66.905	X107	ENSG00000203684	228351787	228353213	1427	-	394	upstream	394	IBA57-AS1	574432
chr1	228353608	228353839	232	*	c("peaks1__MACS_peak_236", "peaks2__MACS_peak_289")	66.905	X107	ENSG00000181873	228353516	228369958	16443	+	0	inside	91	IBA57	200205
chr1	228363153	228363562	410	*	c("peaks1__MACS_peak_237", "peaks2__MACS_peak_290")	228.595	X108	ENSG00000203684	228351787	228353213	1427	-	9939	upstream	9939	IBA57-AS1	574432
chr1	228363153	228363562	410	*	c("peaks1__MACS_peak_237", "peaks2__MACS_peak_290")	228.595	X108	ENSG00000181873	228353516	228369958	16443	+	0	inside	9636	IBA57	200205
chr1	231175917	231176165	249	*	c("peaks1__MACS_peak_239", "peaks2__MACS_peak_296")	71.705	X109	ENSG00000182118	231154704	231175992	21289	-	0	overlapStart	0	FAM89A	375061;100302132
chr1	244013964	244014408	445	*	c("peaks2__MACS_peak_304", "peaks1__MACS_peak_247")	161.515	X110	ENSG00000117020	243651535	244014381	362847	-	0	overlapStart	0	AKT3	10000
chr10	13560235	13560421	187	*	c("peaks2__MACS_peak_316", "peaks1__MACS_peak_256")	76.965	X114	ENSG00000202508	13553206	13553313	108	-	6921	upstream	6921	Y_RNA	NA
chr10	75255141	75255623	483	*	c("peaks1__MACS_peak_284", "peaks2__MACS_peak_354")	135.19	X124	ENSG00000107758	75196186	75255782	59597	-	0	inside	158	PPP3CB	5532
chr10	75255141	75255623	483	*	c("peaks1__MACS_peak_284", "peaks2__MACS_peak_354")	135.19	X124	ENSG00000221817	75255283	75279828	24546	+	0	overlapStart	0	RP11-137L10.6	101929145
chr10	92980377	92980595	219	*	c("peaks2__MACS_peak_363", "peaks1__MACS_peak_293")	93.255	X129	ENSG00000180628	92979908	93044088	64181	+	0	inside	468	PCGF5	84333
chr10	98591680	98592144	465	*	c("peaks2__MACS_peak_366", "peaks1__MACS_peak_296")	294.59	X130	ENSG00000207976	98588426	98588521	96	-	3158	upstream	3158	MIR607	693192
chr10	98591680	98592144	465	*	c("peaks2__MACS_peak_366", "peaks1__MACS_peak_296")	294.59	X130	ENSG00000196233	98592017	98740800	148784	+	0	overlapStart	0	LCOR	84458
chr10	102989727	102990357	631	*	c("peaks2__MACS_peak_372", "peaks1__MACS_peak_301", "peaks2__MACS_peak_373")	299.097	X132	ENSG00000138136	102986733	102989551	2819	-	175	upstream	175	LBX1	10660
chr10	102989727	102990357	631	*	c("peaks2__MACS_peak_372", "peaks1__MACS_peak_301", "peaks2__MACS_peak_373")	299.097	X132	ENSG00000227128	102989351	103029905	40555	+	0	inside	375	LBX1-AS1	NA
chr10	102990361	102990581	221	*	c("peaks2__MACS_peak_374", "peaks1__MACS_peak_302")	99.94	X133	ENSG00000138136	102986733	102989551	2819	-	809	upstream	809	LBX1	10660
chr10	102990361	102990581	221	*	c("peaks2__MACS_peak_374", "peaks1__MACS_peak_302")	99.94	X133	ENSG00000227128	102989351	103029905	40555	+	0	inside	1009	LBX1-AS1	NA
chr10	114711185	114711364	180	*	c("peaks1__MACS_peak_307", "peaks2__MACS_peak_378")	93.9	X134	ENSG00000148737	114710009	114927437	217429	+	0	inside	1175	TCF7L2	6934
chr10	114711185	114711364	180	*	c("peaks1__MACS_peak_307", "peaks2__MACS_peak_378")	93.9	X134	ENSG00000233547	114710405	114711634	1230	-	0	inside	269	RP11-57H14.2	NA
chr10	126116857	126117001	145	*	c("peaks2__MACS_peak_391", "peaks1__MACS_peak_315")	57.78	X137	ENSG00000065154	126085872	126107545	21674	-	9311	upstream	9311	OAT	4942
chr10	134214821	134214981	161	*	c("peaks2__MACS_peak_400", "peaks1__MACS_peak_323")	66.665	X140	ENSG00000171813	134210672	134231367	20696	+	0	inside	4148	PWWP2B	170394
chr11	535735	535873	139	*	c("peaks1__MACS_peak_327", "peaks2__MACS_peak_410")	62.7	X142	ENSG00000174775	532242	537287	5046	-	0	inside	1413	HRAS	3265
chr11	535735	535873	139	*	c("peaks1__MACS_peak_327", "peaks2__MACS_peak_410")	62.7	X142	ENSG00000161328	537527	554916	17390	+	1653	upstream	1653	LRRC56	115399
chr11	1073449	1073666	218	*	c("peaks1__MACS_peak_331", "peaks2__MACS_peak_413")	69.575	X144	ENSG00000198788	1074875	1104419	29545	+	1208	upstream	1208	MUC2	NA
chr11	1157480	1157940	461	*	c("peaks1__MACS_peak_332", "peaks2__MACS_peak_415", "peaks1__MACS_peak_333")	97.8367	X145	ENSG00000215182	1151580	1222364	70785	+	0	inside	5899	MUC5AC	4586
chr11	1158124	1159133	1010	*	c("peaks1__MACS_peak_335", "peaks2__MACS_peak_416")	1780.94	X146	ENSG00000215182	1151580	1222364	70785	+	0	inside	6543	MUC5AC	4586
chr11	1969559	1969740	182	*	c("peaks2__MACS_peak_418", "peaks1__MACS_peak_336")	86.9	X147	ENSG00000214026	1968508	2005752	37245	+	0	inside	1050	MRPL23	6150;107987373
chr11	2003475	2003683	209	*	c("peaks1__MACS_peak_345", "peaks2__MACS_peak_421")	110.145	X148	ENSG00000232987	2012326	2014699	2374	+	8642	upstream	8642	AC051649.6	104355220
chr11	2011109	2011502	394	*	c("peaks2__MACS_peak_423", "peaks1__MACS_peak_348")	153.16	X149	ENSG00000226416	2004467	2011150	6684	-	0	overlapStart	0	MRPL23-AS1	100133545
chr11	2011109	2011502	394	*	c("peaks2__MACS_peak_423", "peaks1__MACS_peak_348")	153.16	X149	ENSG00000232987	2012326	2014699	2374	+	823	upstream	823	AC051649.6	104355220
chr11	2160765	2161003	239	*	c("peaks1__MACS_peak_350", "peaks2__MACS_peak_425")	143.325	X150	ENSG00000167244	2150342	2170833	20492	-	0	inside	9829	IGF2	3481
chr11	2160765	2161003	239	*	c("peaks1__MACS_peak_350", "peaks2__MACS_peak_425")	143.325	X150	ENSG00000240801	2150351	2151194	844	-	9570	upstream	9570	AC132217.4	NA
chr11	2160765	2161003	239	*	c("peaks1__MACS_peak_350", "peaks2__MACS_peak_425")	143.325	X150	ENSG00000207805	2155364	2155439	76	-	5325	upstream	5325	MIR483	619552
chr11	2160765	2161003	239	*	c("peaks1__MACS_peak_350", "peaks2__MACS_peak_425")	143.325	X150	ENSG00000099869	2161731	2169894	8164	+	727	upstream	727	IGF2-AS	51214
chr11	2161009	2161213	205	*	c("peaks1__MACS_peak_351", "peaks2__MACS_peak_426")	89.19	X151	ENSG00000167244	2150342	2170833	20492	-	0	inside	9619	IGF2	3481
chr11	2161009	2161213	205	*	c("peaks1__MACS_peak_351", "peaks2__MACS_peak_426")	89.19	X151	ENSG00000240801	2150351	2151194	844	-	9814	upstream	9814	AC132217.4	NA
chr11	2161009	2161213	205	*	c("peaks1__MACS_peak_351", "peaks2__MACS_peak_426")	89.19	X151	ENSG00000207805	2155364	2155439	76	-	5569	upstream	5569	MIR483	619552
chr11	2161009	2161213	205	*	c("peaks1__MACS_peak_351", "peaks2__MACS_peak_426")	89.19	X151	ENSG00000099869	2161731	2169894	8164	+	517	upstream	517	IGF2-AS	51214
chr11	35548055	35548318	264	*	c("peaks2__MACS_peak_451", "peaks1__MACS_peak_365")	136.12	X159	ENSG00000149090	35453370	35551848	98479	-	0	inside	3529	PAMR1	25891
chr11	46360046	46360369	324	*	c("peaks2__MACS_peak_457", "peaks1__MACS_peak_367", "peaks1__MACS_peak_368")	94.5	X161	ENSG00000149091	46354455	46402104	47650	+	0	inside	5590	DGKZ	8525
chr11	47207399	47207871	473	*	c("peaks2__MACS_peak_459", "peaks1__MACS_peak_370", "peaks1__MACS_peak_371")	111.517	X163	ENSG00000149182	47185848	47198676	12829	-	8722	upstream	8722	ARFGAP2	84364
chr11	47207399	47207871	473	*	c("peaks2__MACS_peak_459", "peaks1__MACS_peak_370", "peaks1__MACS_peak_371")	111.517	X163	ENSG00000165912	47199076	47207994	8919	-	0	inside	122	PACSIN3	29763
chr11	57365500	57365814	315	*	c("peaks2__MACS_peak_463", "peaks1__MACS_peak_374")	130.1	X164	ENSG00000149131	57364860	57382326	17467	+	0	inside	639	SERPING1	710
chr11	57365500	57365814	315	*	c("peaks2__MACS_peak_463", "peaks1__MACS_peak_374")	130.1	X164	LRG_105	57365027	57382326	17300	+	0	inside	472	LRG_105	NA
chr11	59317962	59318276	315	*	c("peaks2__MACS_peak_465", "peaks1__MACS_peak_375")	170.315	X165	ENSG00000252893	59326273	59326334	62	+	7996	upstream	7996	RNU7-58P	NA
chr11	59318337	59318706	370	*	c("peaks2__MACS_peak_466", "peaks1__MACS_peak_376")	158.285	X166	ENSG00000252893	59326273	59326334	62	+	7566	upstream	7566	RNU7-58P	NA
chr11	59318709	59318944	236	*	c("peaks1__MACS_peak_377", "peaks2__MACS_peak_467")	80.345	X167	ENSG00000252893	59326273	59326334	62	+	7328	upstream	7328	RNU7-58P	NA
chr11	62608977	62609302	326	*	c("peaks2__MACS_peak_474", "peaks1__MACS_peak_380", "peaks2__MACS_peak_475")	68.1	X168	ENSG00000162236	62574369	62599560	25192	-	9416	upstream	9416	STX5	6811
chr11	62608977	62609302	326	*	c("peaks2__MACS_peak_474", "peaks1__MACS_peak_380", "peaks2__MACS_peak_475")	68.1	X168	ENSG00000133316	62599814	62609281	9468	-	0	overlapStart	0	WDR74	54663
chr11	62608977	62609302	326	*	c("peaks2__MACS_peak_474", "peaks1__MACS_peak_380", "peaks2__MACS_peak_475")	68.1	X168	ENSG00000222328	62609091	62609281	191	-	0	includeFeature	0	RNU2-2P	NA
chr11	63535234	63536139	906	*	c("peaks1__MACS_peak_381", "peaks2__MACS_peak_476")	578.265	X169	ENSG00000188070	63527364	63536113	8750	-	0	overlapStart	0	C11orf95	65998
chr11	63535234	63536139	906	*	c("peaks1__MACS_peak_381", "peaks2__MACS_peak_476")	578.265	X169	ENSG00000255651	63534816	63536113	1298	-	0	overlapStart	0	RP11-466C23.4	NA
chr11	63536167	63537138	972	*	c("peaks1__MACS_peak_382", "peaks2__MACS_peak_477", "peaks2__MACS_peak_478")	262.933	X170	ENSG00000188070	63527364	63536113	8750	-	53	upstream	53	C11orf95	65998
chr11	63536167	63537138	972	*	c("peaks1__MACS_peak_382", "peaks2__MACS_peak_477", "peaks2__MACS_peak_478")	262.933	X170	ENSG00000255651	63534816	63536113	1298	-	53	upstream	53	RP11-466C23.4	NA
chr11	63580509	63580997	489	*	c("peaks1__MACS_peak_384", "peaks2__MACS_peak_479", "peaks2__MACS_peak_480")	252.803	X171	ENSG00000168005	63580860	63595190	14331	+	0	overlapStart	0	C11orf84	144097
chr11	63581105	63581234	130	*	c("peaks2__MACS_peak_481", "peaks1__MACS_peak_385")	58.925	X172	ENSG00000168005	63580860	63595190	14331	+	0	inside	244	C11orf84	144097
chr11	63686734	63686920	187	*	c("peaks2__MACS_peak_483", "peaks1__MACS_peak_386")	68.86	X173	ENSG00000167771	63678693	63684316	5624	-	2417	upstream	2417	RCOR2	283248
chr11	64163624	64163847	224	*	c("peaks2__MACS_peak_485", "peaks1__MACS_peak_389")	83.785	X174	ENSG00000231680	64161814	64163303	1490	-	320	upstream	320	AP003774.6	NA
chr11	64412221	64412809	589	*	c("peaks2__MACS_peak_487", "peaks1__MACS_peak_390")	344.745	X175	ENSG00000237410	64413871	64427153	13283	+	1061	upstream	1061	AP001092.4	NA
chr11	64567696	64568149	454	*	c("peaks2__MACS_peak_488", "peaks1__MACS_peak_391")	158.25	X176	ENSG00000168067	64556290	64570713	14424	-	0	inside	2563	MAP4K2	5871
chr11	65144246	65144848	603	*	c("peaks2__MACS_peak_491", "peaks1__MACS_peak_392")	398.585	X177	ENSG00000162241	65142663	65151172	8510	-	0	inside	6323	SLC25A45	283130
chr11	65144246	65144848	603	*	c("peaks2__MACS_peak_491", "peaks1__MACS_peak_392")	398.585	X177	ENSG00000126391	65154070	65180996	26927	+	9221	upstream	9221	FRMD8	83786
chr11	65189709	65190078	370	*	c("peaks1__MACS_peak_393", "peaks2__MACS_peak_492", "peaks1__MACS_peak_394")	68.95	X178	ENSG00000245532	65190245	65213011	22767	+	166	upstream	166	NEAT1	283131;693197
chr11	65421816	65422468	653	*	c("peaks2__MACS_peak_494", "peaks1__MACS_peak_395")	166.105	X179	ENSG00000173039	65421067	65430565	9499	-	0	inside	8096	RELA	5970
chr11	65545146	65545514	369	*	c("peaks2__MACS_peak_495", "peaks1__MACS_peak_396")	213.74	X180	ENSG00000254470	65543364	65548273	4910	-	0	inside	2758	AP5B1	91056
chr11	65545146	65545514	369	*	c("peaks2__MACS_peak_495", "peaks1__MACS_peak_396")	213.74	X180	ENSG00000175827	65545092	65547316	2225	-	0	inside	1801	AP001266.1	NA
chr11	65545146	65545514	369	*	c("peaks2__MACS_peak_495", "peaks1__MACS_peak_396")	213.74	X180	ENSG00000172818	65554493	65564690	10198	+	8978	upstream	8978	OVOL1	5017
chr11	65547773	65548278	506	*	c("peaks1__MACS_peak_397", "peaks2__MACS_peak_496", "peaks1__MACS_peak_398", "peaks2__MACS_peak_497")	121.755	X181	ENSG00000254470	65543364	65548273	4910	-	0	overlapStart	0	AP5B1	91056
chr11	65547773	65548278	506	*	c("peaks1__MACS_peak_397", "peaks2__MACS_peak_496", "peaks1__MACS_peak_398", "peaks2__MACS_peak_497")	121.755	X181	ENSG00000175827	65545092	65547316	2225	-	456	upstream	456	AP001266.1	NA
chr11	65547773	65548278	506	*	c("peaks1__MACS_peak_397", "peaks2__MACS_peak_496", "peaks1__MACS_peak_398", "peaks2__MACS_peak_497")	121.755	X181	ENSG00000172818	65554493	65564690	10198	+	6214	upstream	6214	OVOL1	5017
chr11	66036248	66036442	195	*	c("peaks2__MACS_peak_498", "peaks1__MACS_peak_401")	73.56	X182	ENSG00000254461	66027038	66029305	2268	-	6942	upstream	6942	RP11-755F10.3	NA
chr11	66036248	66036442	195	*	c("peaks2__MACS_peak_498", "peaks1__MACS_peak_401")	73.56	X182	ENSG00000254855	66032248	66033137	890	-	3110	upstream	3110	RP11-867G23.1	NA
chr11	66036248	66036442	195	*	c("peaks2__MACS_peak_498", "peaks1__MACS_peak_401")	73.56	X182	ENSG00000254762	66035106	66035600	495	-	647	upstream	647	RP11-867G23.2	NA
chr11	66036248	66036442	195	*	c("peaks2__MACS_peak_498", "peaks1__MACS_peak_401")	73.56	X182	ENSG00000174903	66036004	66044963	8960	+	0	inside	243	RAB1B	81876
chr11	66036248	66036442	195	*	c("peaks2__MACS_peak_498", "peaks1__MACS_peak_401")	73.56	X182	ENSG00000174871	66045661	66052772	7112	+	9218	upstream	9218	CNIH2	254263
chr11	66115526	66115744	219	*	c("peaks1__MACS_peak_402", "peaks2__MACS_peak_499")	102.28	X183	ENSG00000174744	66104804	66112596	7793	-	2929	upstream	2929	BRMS1	25855
chr11	66115526	66115744	219	*	c("peaks1__MACS_peak_402", "peaks2__MACS_peak_499")	102.28	X183	ENSG00000174684	66112843	66115163	2321	-	362	upstream	362	B3GNT1	11041
chr11	66115526	66115744	219	*	c("peaks1__MACS_peak_402", "peaks2__MACS_peak_499")	102.28	X183	ENSG00000255468	66115421	66132275	16855	+	0	inside	104	RP11-867G23.8	102724064
chr11	67807967	67808218	252	*	c("peaks2__MACS_peak_504", "peaks1__MACS_peak_405")	114.775	X184	ENSG00000110719	67806483	67818362	11880	+	0	inside	1483	TCIRG1	10312
chr11	67807967	67808218	252	*	c("peaks2__MACS_peak_504", "peaks1__MACS_peak_405")	114.775	X184	LRG_115	67806483	67818366	11884	+	0	inside	1483	LRG_115	NA
chr11	67807967	67808218	252	*	c("peaks2__MACS_peak_504", "peaks1__MACS_peak_405")	114.775	X184	ENSG00000255031	67818207	67821229	3023	+	9988	upstream	9988	RP11-802E16.3	NA
chr11	68227502	68227756	255	*	c("peaks2__MACS_peak_505", "peaks1__MACS_peak_408")	154.385	X185	ENSG00000110075	68228186	68382802	154617	+	429	upstream	429	PPP6R3	55291
chr11	69453475	69453811	337	*	c("peaks1__MACS_peak_409", "peaks2__MACS_peak_509", "peaks1__MACS_peak_410")	78.8467	X186	ENSG00000110092	69455855	69469242	13388	+	2043	upstream	2043	CCND1	595
chr11	70042427	70042581	155	*	c("peaks1__MACS_peak_412", "peaks2__MACS_peak_511")	105.405	X187	ENSG00000254902	70033894	70034615	722	-	7811	upstream	7811	ANO1-AS1	NA
chr11	70042427	70042581	155	*	c("peaks1__MACS_peak_412", "peaks2__MACS_peak_511")	105.405	X187	ENSG00000168040	70049269	70053496	4228	+	6687	upstream	6687	FADD	8772
chr11	70042427	70042581	155	*	c("peaks1__MACS_peak_412", "peaks2__MACS_peak_511")	105.405	X187	LRG_228	70049269	70053508	4240	+	6687	upstream	6687	LRG_228	NA
chr11	73106298	73106552	255	*	c("peaks1__MACS_peak_415", "peaks2__MACS_peak_513")	111.92	X189	ENSG00000256448	73116342	73121727	5386	+	9789	upstream	9789	RP11-809N8.4	NA
chr11	75917708	75917939	232	*	c("peaks1__MACS_peak_417", "peaks2__MACS_peak_514")	72.135	X190	ENSG00000085741	75897369	75921780	24412	-	0	inside	3840	WNT11	7481
chr11	76506573	76506792	220	*	c("peaks2__MACS_peak_517", "peaks1__MACS_peak_421")	92.23	X192	ENSG00000261578	76511408	76515599	4192	+	4615	upstream	4615	RP11-21L23.2	NA
chr11	76507532	76507796	265	*	c("peaks1__MACS_peak_422", "peaks2__MACS_peak_519")	81.75	X193	ENSG00000261578	76511408	76515599	4192	+	3611	upstream	3611	RP11-21L23.2	NA
chr11	130184042	130184241	200	*	c("peaks2__MACS_peak_548", "peaks1__MACS_peak_435")	66.305	X200	ENSG00000196323	130096572	130184581	88010	-	0	inside	339	ZBTB44	29068
chr11	130184042	130184241	200	*	c("peaks2__MACS_peak_548", "peaks1__MACS_peak_435")	66.305	X200	ENSG00000175773	130184888	130263688	78801	+	646	upstream	646	RP11-121M22.1	NA
chr12	1704057	1704180	124	*	c("peaks2__MACS_peak_552", "peaks1__MACS_peak_438")	62.27	X202	ENSG00000171823	1675159	1703331	28173	-	725	upstream	725	FBXL14	144699
chr12	6642688	6643298	611	*	c("peaks2__MACS_peak_555", "peaks1__MACS_peak_441", "peaks2__MACS_peak_556")	158.163	X203	ENSG00000255966	6641456	6642664	1209	-	23	upstream	23	RP5-940J5.3	NA
chr12	6642688	6643298	611	*	c("peaks2__MACS_peak_555", "peaks1__MACS_peak_441", "peaks2__MACS_peak_556")	158.163	X203	ENSG00000111640	6643093	6647537	4445	+	0	overlapStart	0	GAPDH	2597
chr12	6642688	6643298	611	*	c("peaks2__MACS_peak_555", "peaks1__MACS_peak_441", "peaks2__MACS_peak_556")	158.163	X203	ENSG00000245667	6652670	6654097	1428	+	9371	upstream	9371	RP5-940J5.8	NA
chr12	12877179	12877527	349	*	c("peaks2__MACS_peak_558", "peaks1__MACS_peak_442")	151.635	X204	ENSG00000256658	12876231	12876945	715	-	233	upstream	233	RP11-180M15.4	NA
chr12	12877179	12877527	349	*	c("peaks2__MACS_peak_558", "peaks1__MACS_peak_442")	151.635	X204	ENSG00000178878	12878851	12982909	104059	+	1323	upstream	1323	APOLD1	81575
chr12	12877530	12877772	243	*	c("peaks1__MACS_peak_443", "peaks2__MACS_peak_559")	132.07	X205	ENSG00000256658	12876231	12876945	715	-	584	upstream	584	RP11-180M15.4	NA
chr12	12877530	12877772	243	*	c("peaks1__MACS_peak_443", "peaks2__MACS_peak_559")	132.07	X205	ENSG00000178878	12878851	12982909	104059	+	1078	upstream	1078	APOLD1	81575
chr12	32832183	32832709	527	*	c("peaks2__MACS_peak_565", "peaks1__MACS_peak_446", "peaks2__MACS_peak_566")	217.39	X206	ENSG00000087470	32832134	32898486	66353	+	0	inside	48	DNM1L	10059
chr12	54422743	54422950	208	*	c("peaks2__MACS_peak_577", "peaks1__MACS_peak_453")	58.245	X208	ENSG00000172789	54426637	54429142	2506	+	3686	upstream	3686	HOXC5	3222
chr12	54422743	54422950	208	*	c("peaks2__MACS_peak_577", "peaks1__MACS_peak_453")	58.245	X208	ENSG00000207571	54427734	54427829	96	+	4783	upstream	4783	MIR615	693200
chr12	57919568	57919720	153	*	c("peaks2__MACS_peak_583", "peaks1__MACS_peak_456")	79.065	X209	ENSG00000175197	57910371	57914300	3930	-	5267	upstream	5267	DDIT3	1649
chr12	57919568	57919720	153	*	c("peaks2__MACS_peak_583", "peaks1__MACS_peak_456")	79.065	X209	ENSG00000208028	57912946	57913042	97	-	6525	upstream	6525	MIR616	693201
chr12	57919568	57919720	153	*	c("peaks2__MACS_peak_583", "peaks1__MACS_peak_456")	79.065	X209	ENSG00000166987	57914493	57923931	9439	+	0	inside	5074	MBD6	114785
chr12	64936688	64937046	359	*	c("peaks2__MACS_peak_586", "peaks1__MACS_peak_458")	312.71	X210	ENSG00000256199	64900946	64927418	26473	-	9269	upstream	9269	RP11-439H13.2	NA
chr12	96429769	96429920	152	*	c("peaks2__MACS_peak_589", "peaks1__MACS_peak_462")	138.765	X211	ENSG00000111144	96394606	96437298	42693	-	0	inside	7377	LTA4H	4048
chr12	98897149	98897463	315	*	c("peaks2__MACS_peak_591", "peaks1__MACS_peak_463")	182.99	X212	ENSG00000245017	98879322	98897633	18312	-	0	inside	169	RP11-181C3.1	643770
chr12	125406229	125406485	257	*	c("peaks2__MACS_peak_601", "peaks1__MACS_peak_470")	141.035	X214	ENSG00000150991	125396150	125401914	5765	-	4314	upstream	4314	UBC	7316
chr12	125411821	125412080	260	*	c("peaks2__MACS_peak_602", "peaks1__MACS_peak_471")	197.18	X215	ENSG00000150991	125396150	125401914	5765	-	9906	upstream	9906	UBC	7316
chr12	125424065	125424365	301	*	c("peaks2__MACS_peak_605", "peaks1__MACS_peak_474")	199.445	X218	ENSG00000241129	125420001	125420441	441	-	3623	upstream	3623	RPL22P19	NA
chr12	125424403	125424680	278	*	c("peaks1__MACS_peak_475", "peaks2__MACS_peak_606")	201.605	X219	ENSG00000241129	125420001	125420441	441	-	3961	upstream	3961	RPL22P19	NA
chr12	129329087	129329250	164	*	c("peaks1__MACS_peak_477", "peaks2__MACS_peak_607")	62.935	X220	ENSG00000151948	129337972	129469509	131538	+	8721	upstream	8721	GLT1D1	144423
chr12	132345411	132345635	225	*	c("peaks1__MACS_peak_480", "peaks2__MACS_peak_612")	103.855	X222	ENSG00000256955	132341965	132348596	6632	+	0	inside	3445	RP11-417L19.2	NA
chr12	132380300	132380775	476	*	c("peaks2__MACS_peak_613", "peaks1__MACS_peak_481")	200.685	X223	ENSG00000177169	132379196	132407712	28517	+	0	inside	1103	ULK1	8408
chr13	31191683	31191975	293	*	c("peaks2__MACS_peak_636", "peaks1__MACS_peak_506", "peaks2__MACS_peak_637")	66.3967	X233	ENSG00000189403	31032884	31191734	158851	-	0	overlapStart	0	HMGB1	3146
chr13	31191683	31191975	293	*	c("peaks2__MACS_peak_636", "peaks1__MACS_peak_506", "peaks2__MACS_peak_637")	66.3967	X233	ENSG00000132952	31191830	31233686	41857	+	0	overlapStart	0	USPL1	10208
chr13	74708384	74708697	314	*	c("peaks2__MACS_peak_669", "peaks1__MACS_peak_513")	142.37	X235	ENSG00000118922	74260226	74708394	448169	-	0	overlapStart	0	KLF12	11278
chr13	76209903	76210498	596	*	c("peaks1__MACS_peak_515", "peaks2__MACS_peak_672", "peaks1__MACS_peak_516")	64.86	X236	ENSG00000261105	76178836	76210130	31295	-	0	overlapStart	0	RP11-173B14.5	101927155
chr14	21077417	21077546	130	*	c("peaks1__MACS_peak_527", "peaks2__MACS_peak_691")	57.63	X239	ENSG00000259060	21051051	21077954	26904	-	0	inside	407	RNASE11	NA
chr14	21077417	21077546	130	*	c("peaks1__MACS_peak_527", "peaks2__MACS_peak_691")	57.63	X239	ENSG00000173464	21051054	21078043	26990	-	0	inside	496	RNASE11	122651
chr14	21081480	21081735	256	*	c("peaks2__MACS_peak_693", "peaks1__MACS_peak_528", "peaks1__MACS_peak_529")	102.517	X240	ENSG00000259060	21051051	21077954	26904	-	3525	upstream	3525	RNASE11	NA
chr14	21081480	21081735	256	*	c("peaks2__MACS_peak_693", "peaks1__MACS_peak_528", "peaks1__MACS_peak_529")	102.517	X240	ENSG00000173464	21051054	21078043	26990	-	3436	upstream	3436	RNASE11	122651
chr14	21081864	21082050	187	*	c("peaks1__MACS_peak_530", "peaks2__MACS_peak_694")	108.945	X241	ENSG00000259060	21051051	21077954	26904	-	3909	upstream	3909	RNASE11	NA
chr14	21081864	21082050	187	*	c("peaks1__MACS_peak_530", "peaks2__MACS_peak_694")	108.945	X241	ENSG00000173464	21051054	21078043	26990	-	3820	upstream	3820	RNASE11	122651
chr14	21149728	21149979	252	*	c("peaks2__MACS_peak_699", "peaks1__MACS_peak_535")	103.835	X243	ENSG00000258818	21152259	21168761	16503	+	2279	upstream	2279	RNASE4	6038
chr14	21149728	21149979	252	*	c("peaks2__MACS_peak_699", "peaks1__MACS_peak_535")	103.835	X243	ENSG00000214274	21152336	21167130	14795	+	2356	upstream	2356	ANG	283
chr14	21149728	21149979	252	*	c("peaks2__MACS_peak_699", "peaks1__MACS_peak_535")	103.835	X243	ENSG00000259171	21152746	21168735	15990	+	2766	upstream	2766	AL163636.6	NA
chr14	21151427	21151563	137	*	c("peaks2__MACS_peak_700", "peaks1__MACS_peak_536")	71.5	X244	ENSG00000258818	21152259	21168761	16503	+	695	upstream	695	RNASE4	6038
chr14	21151427	21151563	137	*	c("peaks2__MACS_peak_700", "peaks1__MACS_peak_536")	71.5	X244	ENSG00000214274	21152336	21167130	14795	+	772	upstream	772	ANG	283
chr14	21151427	21151563	137	*	c("peaks2__MACS_peak_700", "peaks1__MACS_peak_536")	71.5	X244	ENSG00000259171	21152746	21168735	15990	+	1182	upstream	1182	AL163636.6	NA
chr14	21152152	21152328	177	*	c("peaks2__MACS_peak_701", "peaks1__MACS_peak_537")	79.775	X245	ENSG00000258818	21152259	21168761	16503	+	0	overlapStart	0	RNASE4	6038
chr14	21152152	21152328	177	*	c("peaks2__MACS_peak_701", "peaks1__MACS_peak_537")	79.775	X245	ENSG00000214274	21152336	21167130	14795	+	7	upstream	7	ANG	283
chr14	21152152	21152328	177	*	c("peaks2__MACS_peak_701", "peaks1__MACS_peak_537")	79.775	X245	ENSG00000259171	21152746	21168735	15990	+	417	upstream	417	AL163636.6	NA
chr14	23398798	23399098	301	*	c("peaks2__MACS_peak_703", "peaks1__MACS_peak_538")	181.475	X246	ENSG00000100462	23389720	23398794	9075	-	3	upstream	3	PRMT5	10419
chr14	23398798	23399098	301	*	c("peaks2__MACS_peak_703", "peaks1__MACS_peak_538")	181.475	X246	ENSG00000257285	23398818	23424771	25954	+	0	overlapStart	0	RP11-298I3.1	101926933
chr14	50053369	50053630	262	*	c("peaks1__MACS_peak_543", "peaks2__MACS_peak_711")	70.32	X248	ENSG00000244270	50044110	50044512	403	-	8856	upstream	8856	RPL32P29	NA
chr14	50053369	50053630	262	*	c("peaks1__MACS_peak_543", "peaks2__MACS_peak_711")	70.32	X248	ENSG00000258486	50053297	50053596	300	+	0	overlapEnd	71	RN7SL1	NA
chr14	50328948	50329411	464	*	c("peaks1__MACS_peak_545", "peaks2__MACS_peak_713")	179.755	X249	ENSG00000165525	50249997	50319921	69925	-	9026	upstream	9026	NEMF	9147
chr14	50328948	50329411	464	*	c("peaks1__MACS_peak_545", "peaks2__MACS_peak_713")	179.755	X249	ENSG00000266037	50320336	50320632	297	-	8315	upstream	8315	RN7SL3	NA
chr14	50328948	50329411	464	*	c("peaks1__MACS_peak_545", "peaks2__MACS_peak_713")	179.755	X249	ENSG00000265150	50329271	50329567	297	-	0	overlapEnd	155	RN7SL2	NA
chr14	75418579	75418884	306	*	c("peaks2__MACS_peak_726", "peaks1__MACS_peak_551")	223.275	X250	ENSG00000119630	75408537	75422487	13951	-	0	inside	3602	PGF	5228
chr14	92980042	92980258	217	*	c("peaks1__MACS_peak_559", "peaks2__MACS_peak_736")	144.24	X253	ENSG00000100599	92980118	93155339	175222	+	0	overlapStart	0	RIN3	79890
chr14	100751664	100752214	551	*	c("peaks1__MACS_peak_562", "peaks2__MACS_peak_744", "peaks2__MACS_peak_745")	210.69	X254	ENSG00000259052	100746296	100757793	11498	-	0	inside	5578	AL157871.2	NA
chr14	100751664	100752214	551	*	c("peaks1__MACS_peak_562", "peaks2__MACS_peak_744", "peaks2__MACS_peak_745")	210.69	X254	ENSG00000258504	100757454	100760993	3540	+	5239	upstream	5239	RP11-638I2.6	NA
chr14	101144908	101145055	148	*	c("peaks1__MACS_peak_564", "peaks2__MACS_peak_752")	71.55	X255	ENSG00000258717	101142267	101146221	3955	-	0	inside	1165	RP11-566J3.2	NA
chr14	101145133	101145399	267	*	c("peaks2__MACS_peak_753", "peaks1__MACS_peak_565")	147.325	X256	ENSG00000258717	101142267	101146221	3955	-	0	inside	821	RP11-566J3.2	NA
chr14	102553274	102553687	414	*	c("peaks1__MACS_peak_569", "peaks2__MACS_peak_757")	374.365	X258	ENSG00000240457	102543520	102543810	291	-	9463	upstream	9463	RN7SL472P	NA
chr14	102783407	102783561	155	*	c("peaks2__MACS_peak_759", "peaks1__MACS_peak_570")	67.07	X259	ENSG00000022976	102783714	102809044	25331	+	152	upstream	152	ZNF839	55778
chr15	40885924	40886121	198	*	c("peaks2__MACS_peak_791", "peaks1__MACS_peak_593")	118.725	X270	ENSG00000137812	40886218	40956540	70323	+	96	upstream	96	CASC5	57082
chr15	44069048	44069220	173	*	c("peaks2__MACS_peak_792", "peaks1__MACS_peak_595")	116.225	X271	ENSG00000128886	44064798	44069741	4944	-	0	inside	520	ELL3	80237
chr15	44069048	44069220	173	*	c("peaks2__MACS_peak_792", "peaks1__MACS_peak_595")	116.225	X271	ENSG00000140264	44069285	44094787	25503	+	64	upstream	64	SERF2	10169
chr15	45490694	45490866	173	*	c("peaks1__MACS_peak_596", "peaks2__MACS_peak_793")	87.77	X272	ENSG00000138606	45459412	45493373	33962	-	0	inside	2506	SHF	90525
chr15	45490694	45490866	173	*	c("peaks1__MACS_peak_596", "peaks2__MACS_peak_793")	87.77	X272	ENSG00000259932	45490715	45491337	623	-	0	overlapEnd	470	CTD-2651B20.7	NA
chr15	66994507	66994933	427	*	c("peaks1__MACS_peak_604", "peaks2__MACS_peak_806")	207.05	X276	ENSG00000137834	66994566	67074338	79773	+	0	overlapStart	0	SMAD6	4091
chr15	74666052	74666218	167	*	c("peaks2__MACS_peak_811", "peaks1__MACS_peak_606")	83.415	X277	ENSG00000140459	74630100	74660081	29982	-	5970	upstream	5970	CYP11A1	1583
chr15	74666220	74666367	148	*	c("peaks2__MACS_peak_812", "peaks1__MACS_peak_607")	85.165	X278	ENSG00000140459	74630100	74660081	29982	-	6138	upstream	6138	CYP11A1	1583
chr15	74666377	74666531	155	*	c("peaks2__MACS_peak_813", "peaks1__MACS_peak_608")	57.905	X279	ENSG00000140459	74630100	74660081	29982	-	6295	upstream	6295	CYP11A1	1583
chr15	77819577	77819770	194	*	c("peaks2__MACS_peak_819", "peaks1__MACS_peak_611")	94.99	X280	ENSG00000259362	77817882	77826452	8571	+	0	inside	1694	RP11-307C19.1	101929457
chr15	78112518	78112799	282	*	c("peaks1__MACS_peak_614", "peaks2__MACS_peak_823", "peaks1__MACS_peak_615")	67.2767	X282	ENSG00000169783	77905369	78113242	207874	-	0	inside	442	LINGO1	84894
chr15	79103939	79104377	439	*	c("peaks1__MACS_peak_617", "peaks2__MACS_peak_827")	207.09	X284	ENSG00000136378	79051545	79103773	52229	-	165	upstream	165	ADAMTS7	11173
chr15	79103939	79104377	439	*	c("peaks1__MACS_peak_617", "peaks2__MACS_peak_827")	207.09	X284	ENSG00000185787	79102829	79190475	87647	+	0	inside	1109	MORF4L1	10933
chr15	89878232	89878470	239	*	c("peaks2__MACS_peak_835", "peaks1__MACS_peak_624")	105.525	X287	ENSG00000140521	89859534	89878092	18559	-	139	upstream	139	POLG	5428
chr15	89878232	89878470	239	*	c("peaks2__MACS_peak_835", "peaks1__MACS_peak_624")	105.525	X287	ENSG00000261441	89878284	89879392	1109	+	0	overlapStart	0	RP11-217B1.2	NA
chr15	90206029	90206232	204	*	c("peaks2__MACS_peak_836", "peaks1__MACS_peak_626")	76.14	X288	ENSG00000166813	90152020	90198682	46663	-	7346	upstream	7346	KIF7	374654
chr15	90206267	90207665	1399	*	c("peaks1__MACS_peak_627", "peaks2__MACS_peak_837")	3097.66	X289	ENSG00000166813	90152020	90198682	46663	-	7584	upstream	7584	KIF7	374654
chr15	90212576	90212980	405	*	c("peaks1__MACS_peak_632", "peaks2__MACS_peak_839", "peaks1__MACS_peak_633")	123.093	X291	ENSG00000166819	90207596	90222658	15063	-	0	inside	9677	PLIN1	5346
chr15	91412392	91412616	225	*	c("peaks2__MACS_peak_846", "peaks1__MACS_peak_635")	116.655	X292	ENSG00000140564	91411822	91426688	14867	+	0	inside	569	FURIN	5045
chr15	91413285	91413467	183	*	c("peaks2__MACS_peak_848", "peaks1__MACS_peak_637")	62.425	X293	ENSG00000140564	91411822	91426688	14867	+	0	inside	1462	FURIN	5045
chr15	91414803	91415237	435	*	c("peaks1__MACS_peak_639", "peaks2__MACS_peak_850")	195.61	X294	ENSG00000140564	91411822	91426688	14867	+	0	inside	2980	FURIN	5045
chr15	96901287	96901570	284	*	c("peaks1__MACS_peak_641", "peaks2__MACS_peak_853")	85.115	X295	ENSG00000259275	96897466	96946964	49499	+	0	inside	3820	RP11-522B15.3	NA
chr15	96901287	96901570	284	*	c("peaks1__MACS_peak_641", "peaks2__MACS_peak_853")	85.115	X295	ENSG00000268484	96904487	96904900	414	+	2916	upstream	2916	AC087477.1	NA
chr15	99639891	99640222	332	*	c("peaks2__MACS_peak_855", "peaks1__MACS_peak_643", "peaks2__MACS_peak_856")	67.7733	X296	ENSG00000259475	99497378	99646030	148653	-	0	inside	5807	RP11-654A16.3	NA
chr15	99639891	99640222	332	*	c("peaks2__MACS_peak_855", "peaks1__MACS_peak_643", "peaks2__MACS_peak_856")	67.7733	X296	ENSG00000182253	99638420	99675798	37379	+	0	inside	1470	SYNM	23336
chr16	458121	458307	187	*	c("peaks2__MACS_peak_862", "peaks1__MACS_peak_645")	66.28	X298	ENSG00000242612	451826	462487	10662	+	0	inside	6294	DECR2	26063
chr16	542312	542614	303	*	c("peaks2__MACS_peak_864", "peaks1__MACS_peak_646")	153.375	X299	ENSG00000256323	542366	542567	202	+	0	includeFeature	0	AL049542.1	NA
chr16	686675	686916	242	*	c("peaks1__MACS_peak_652", "peaks2__MACS_peak_866")	123.165	X300	ENSG00000130731	684429	686358	1930	-	316	upstream	316	C16orf13	84326
chr16	686675	686916	242	*	c("peaks1__MACS_peak_652", "peaks2__MACS_peak_866")	123.165	X300	ENSG00000172366	691813	698474	6662	+	4896	upstream	4896	FAM195A	84331;100287175
chr16	818604	819470	867	*	c("peaks2__MACS_peak_868", "peaks1__MACS_peak_656")	711.965	X301	ENSG00000102854	810762	818865	8104	+	0	overlapEnd	7841	MSLN	10232
chr16	818604	819470	867	*	c("peaks2__MACS_peak_868", "peaks1__MACS_peak_656")	711.965	X301	ENSG00000207579	820183	820277	95	+	712	upstream	712	MIR662	724032
chr16	1060371	1060957	587	*	c("peaks2__MACS_peak_873", "peaks1__MACS_peak_660", "peaks1__MACS_peak_661")	199.88	X304	ENSG00000260496	1041148	1050926	9779	-	9444	upstream	9444	RP11-161M6.3	NA
chr16	1140127	1140598	472	*	c("peaks2__MACS_peak_881", "peaks1__MACS_peak_675")	245.525	X310	ENSG00000184471	1140005	1146244	6240	-	0	inside	5645	C1QTNF8	390664
chr16	1140991	1141156	166	*	c("peaks2__MACS_peak_882", "peaks1__MACS_peak_676")	63.91	X311	ENSG00000184471	1140005	1146244	6240	-	0	inside	5087	C1QTNF8	390664
chr16	1334827	1335386	560	*	c("peaks2__MACS_peak_886", "peaks1__MACS_peak_683")	193.07	X313	ENSG00000261564	1323752	1326523	2772	-	8303	upstream	8303	RP11-616M22.10	NA
chr16	1334827	1335386	560	*	c("peaks2__MACS_peak_886", "peaks1__MACS_peak_683")	193.07	X313	ENSG00000260991	1330162	1330545	384	-	4281	upstream	4281	RP11-616M22.9	NA
chr16	2167983	2168336	354	*	c("peaks2__MACS_peak_889", "peaks1__MACS_peak_687")	157.79	X316	ENSG00000260447	2169208	2170249	1042	+	871	upstream	871	RP11-304L19.2	NA
chr16	2257831	2258311	481	*	c("peaks2__MACS_peak_890", "peaks1__MACS_peak_688")	367.075	X317	ENSG00000167965	2254249	2259417	5169	+	0	inside	3581	MLST8	64223
chr16	2257831	2258311	481	*	c("peaks2__MACS_peak_890", "peaks1__MACS_peak_688")	367.075	X317	ENSG00000252958	2255031	2255137	107	-	2693	upstream	2693	AC009065.3	NA
chr16	2257831	2258311	481	*	c("peaks2__MACS_peak_890", "peaks1__MACS_peak_688")	367.075	X317	ENSG00000261532	2261998	2262864	867	+	3686	upstream	3686	RP11-304L19.8	NA
chr16	3207316	3207486	171	*	c("peaks1__MACS_peak_693", "peaks2__MACS_peak_895")	99.995	X320	ENSG00000261889	3206737	3207484	748	-	0	overlapStart	0	RP11-473M20.16	NA
chr16	3234042	3234253	212	*	c("peaks1__MACS_peak_696", "peaks2__MACS_peak_897")	72.98	X321	ENSG00000262521	3231233	3234018	2786	-	23	upstream	23	AJ003147.8	NA
chr16	3234042	3234253	212	*	c("peaks1__MACS_peak_696", "peaks2__MACS_peak_897")	72.98	X321	ENSG00000262668	3238212	3274779	36568	+	3958	upstream	3958	AJ003147.9	NA
chr16	3239500	3239782	283	*	c("peaks2__MACS_peak_899", "peaks1__MACS_peak_698", "peaks2__MACS_peak_900")	59.28	X322	ENSG00000262521	3231233	3234018	2786	-	5481	upstream	5481	AJ003147.8	NA
chr16	3239500	3239782	283	*	c("peaks2__MACS_peak_899", "peaks1__MACS_peak_698", "peaks2__MACS_peak_900")	59.28	X322	ENSG00000262668	3238212	3274779	36568	+	0	inside	1287	AJ003147.9	NA
chr16	3241376	3241661	286	*	c("peaks1__MACS_peak_699", "peaks2__MACS_peak_901")	156.385	X323	ENSG00000262521	3231233	3234018	2786	-	7357	upstream	7357	AJ003147.8	NA
chr16	3241376	3241661	286	*	c("peaks1__MACS_peak_699", "peaks2__MACS_peak_901")	156.385	X323	ENSG00000262668	3238212	3274779	36568	+	0	inside	3163	AJ003147.9	NA
chr16	3241845	3242135	291	*	c("peaks2__MACS_peak_902", "peaks1__MACS_peak_700")	87.73	X324	ENSG00000262521	3231233	3234018	2786	-	7826	upstream	7826	AJ003147.8	NA
chr16	3241845	3242135	291	*	c("peaks2__MACS_peak_902", "peaks1__MACS_peak_700")	87.73	X324	ENSG00000262668	3238212	3274779	36568	+	0	inside	3632	AJ003147.9	NA
chr16	4424477	4424711	235	*	c("peaks1__MACS_peak_702", "peaks2__MACS_peak_903")	108.42	X325	ENSG00000168140	4421849	4433529	11681	+	0	inside	2627	VASN	114990
chr16	16411148	16411417	270	*	c("peaks2__MACS_peak_912", "peaks1__MACS_peak_706")	91.25	X328	ENSG00000257366	16402399	16403857	1459	-	7290	upstream	7290	MIR3180-2	NA
chr16	16411148	16411417	270	*	c("peaks2__MACS_peak_912", "peaks1__MACS_peak_706")	91.25	X328	ENSG00000244257	16404198	16428047	23850	+	0	inside	6949	PKD1P1	NA
chr16	16411148	16411417	270	*	c("peaks2__MACS_peak_912", "peaks1__MACS_peak_706")	91.25	X328	ENSG00000206706	16407969	16408068	100	-	3079	upstream	3079	Y_RNA	NA
chr16	16411148	16411417	270	*	c("peaks2__MACS_peak_912", "peaks1__MACS_peak_706")	91.25	X328	ENSG00000183889	16411301	16444447	33147	+	0	overlapStart	0	NPIPA7	9284;642778;642799
chr16	16451138	16451421	284	*	c("peaks2__MACS_peak_913", "peaks1__MACS_peak_708")	135.295	X329	ENSG00000227827	16450081	16471364	21284	+	0	inside	1056	RP11-958N24.2	NA
chr16	18444974	18445276	303	*	c("peaks1__MACS_peak_709", "peaks2__MACS_peak_914")	92.38	X330	ENSG00000214940	18411799	18441131	29333	-	3842	upstream	3842	NPIPA8	101059938;101059953
chr16	18488445	18488789	345	*	c("peaks2__MACS_peak_915", "peaks1__MACS_peak_710")	162.22	X331	ENSG00000205746	18428257	18488396	60140	-	48	upstream	48	RP11-1212A22.1	NA
chr16	18488445	18488789	345	*	c("peaks2__MACS_peak_915", "peaks1__MACS_peak_710")	162.22	X331	ENSG00000254681	18458147	18495797	37651	-	0	inside	7007	PKD1P5	NA
chr16	18488445	18488789	345	*	c("peaks2__MACS_peak_915", "peaks1__MACS_peak_710")	162.22	X331	ENSG00000206927	18491794	18491893	100	+	3004	upstream	3004	Y_RNA	NA
chr16	18488445	18488789	345	*	c("peaks2__MACS_peak_915", "peaks1__MACS_peak_710")	162.22	X331	ENSG00000257563	18496003	18497461	1459	+	7213	upstream	7213	MIR3180-3	NA
chr16	22308396	22308706	311	*	c("peaks2__MACS_peak_918", "peaks1__MACS_peak_713")	144.52	X333	ENSG00000261113	22298029	22300059	2031	-	8336	upstream	8336	RP11-141O15.1	NA
chr16	22308396	22308706	311	*	c("peaks2__MACS_peak_918", "peaks1__MACS_peak_713")	144.52	X333	ENSG00000058600	22308730	22346424	37695	+	23	upstream	23	POLR3E	55718;101060521
chr16	25269268	25269813	546	*	c("peaks2__MACS_peak_921", "peaks1__MACS_peak_714", "peaks2__MACS_peak_922")	219.217	X334	ENSG00000155592	25247322	25269252	21931	-	15	upstream	15	ZKSCAN2	342357
chr16	30535250	30535555	306	*	c("peaks2__MACS_peak_928", "peaks1__MACS_peak_718")	131.195	X336	ENSG00000169957	30535325	30538142	2818	-	0	overlapEnd	2586	ZNF768	79724
chr16	30537769	30537997	229	*	c("peaks1__MACS_peak_719", "peaks2__MACS_peak_929")	63.295	X337	ENSG00000169957	30535325	30538142	2818	-	0	inside	144	ZNF768	79724
chr16	30537769	30537997	229	*	c("peaks1__MACS_peak_719", "peaks2__MACS_peak_929")	63.295	X337	ENSG00000169955	30537244	30546668	9425	-	0	inside	8670	ZNF747	65988
chr16	30537769	30537997	229	*	c("peaks1__MACS_peak_719", "peaks2__MACS_peak_929")	63.295	X337	ENSG00000261459	30537244	30546173	8930	-	0	inside	8175	ZNF747	65988
chr16	30537769	30537997	229	*	c("peaks1__MACS_peak_719", "peaks2__MACS_peak_929")	63.295	X337	ENSG00000235560	30546073	30548465	2393	+	8075	upstream	8075	AC002310.12	NA
chr16	67047831	67048144	314	*	c("peaks2__MACS_peak_946", "peaks1__MACS_peak_738")	227.47	X343	ENSG00000265918	67053422	67053718	297	+	5277	upstream	5277	RN7SL543P	NA
chr16	68027369	68027614	246	*	c("peaks2__MACS_peak_949", "peaks1__MACS_peak_739")	97.395	X344	ENSG00000167261	68021297	68034489	13193	-	0	inside	6874	DPEP2	64174
chr16	68027369	68027614	246	*	c("peaks2__MACS_peak_949", "peaks1__MACS_peak_739")	97.395	X344	ENSG00000167264	68021649	68113223	91575	+	0	inside	5719	DUS2	54920
chr16	69221242	69221499	258	*	c("peaks1__MACS_peak_742", "peaks2__MACS_peak_950")	115.585	X345	ENSG00000168807	69221032	69342955	121924	+	0	inside	209	SNTB2	6645
chr16	69221242	69221499	258	*	c("peaks1__MACS_peak_742", "peaks2__MACS_peak_950")	115.585	X345	ENSG00000200164	69225026	69225126	101	+	3526	upstream	3526	Y_RNA	NA
chr16	69599520	69599810	291	*	c("peaks2__MACS_peak_951", "peaks1__MACS_peak_744")	173.36	X346	ENSG00000102908	69598997	69738569	139573	+	0	inside	522	NFAT5	10725
chr16	69599520	69599810	291	*	c("peaks2__MACS_peak_951", "peaks1__MACS_peak_744")	173.36	X346	ENSG00000223109	69599711	69599771	61	-	0	includeFeature	0	MIR1538	100302119
chr16	69600176	69600715	540	*	c("peaks1__MACS_peak_745", "peaks2__MACS_peak_952", "peaks2__MACS_peak_953")	210.737	X347	ENSG00000102908	69598997	69738569	139573	+	0	inside	1178	NFAT5	10725
chr16	69600176	69600715	540	*	c("peaks1__MACS_peak_745", "peaks2__MACS_peak_952", "peaks2__MACS_peak_953")	210.737	X347	ENSG00000223109	69599711	69599771	61	-	404	upstream	404	MIR1538	100302119
chr16	69600717	69600900	184	*	c("peaks1__MACS_peak_746", "peaks2__MACS_peak_954")	91.975	X348	ENSG00000102908	69598997	69738569	139573	+	0	inside	1719	NFAT5	10725
chr16	69600717	69600900	184	*	c("peaks1__MACS_peak_746", "peaks2__MACS_peak_954")	91.975	X348	ENSG00000223109	69599711	69599771	61	-	945	upstream	945	MIR1538	100302119
chr16	84733092	84733375	284	*	c("peaks1__MACS_peak_752", "peaks2__MACS_peak_963")	93.715	X351	ENSG00000103194	84733584	84813528	79945	+	208	upstream	208	USP10	9100
chr16	87416408	87417226	819	*	c("peaks2__MACS_peak_971", "peaks1__MACS_peak_759", "peaks1__MACS_peak_760")	451.137	X353	ENSG00000103264	87360593	87425748	65156	-	0	inside	8521	FBXO31	79791
chr16	87416408	87417226	819	*	c("peaks2__MACS_peak_971", "peaks1__MACS_peak_759", "peaks1__MACS_peak_760")	451.137	X353	ENSG00000140941	87417601	87438385	20785	+	374	upstream	374	MAP1LC3B	81631
chr16	87417529	87417822	294	*	c("peaks1__MACS_peak_762", "peaks2__MACS_peak_972")	85.715	X354	ENSG00000103264	87360593	87425748	65156	-	0	inside	7925	FBXO31	79791
chr16	87417529	87417822	294	*	c("peaks1__MACS_peak_762", "peaks2__MACS_peak_972")	85.715	X354	ENSG00000140941	87417601	87438385	20785	+	0	overlapStart	0	MAP1LC3B	81631
chr16	89042044	89042499	456	*	c("peaks2__MACS_peak_981", "peaks1__MACS_peak_768")	283.105	X358	ENSG00000129993	88941266	89043612	102347	-	0	inside	1112	CBFA2T3	863
chr16	89042044	89042499	456	*	c("peaks2__MACS_peak_981", "peaks1__MACS_peak_768")	283.105	X358	ENSG00000259989	89050440	89061777	11338	+	7940	upstream	7940	CTD-2555A7.1	NA
chr17	3460156	3461382	1227	*	c("peaks2__MACS_peak_993", "peaks1__MACS_peak_776", "peaks1__MACS_peak_777", "peaks2__MACS_peak_994")	715.07	X361	ENSG00000167723	3413796	3461289	47494	-	0	overlapStart	0	TRPV3	162514
chr17	3588597	3591451	2855	*	c("peaks2__MACS_peak_996", "peaks1__MACS_peak_779", "peaks2__MACS_peak_997")	2099.83	X362	ENSG00000257950	3566357	3599488	33132	-	0	inside	8036	P2RX5-TAX1BP3	100533970
chr17	3588597	3591451	2855	*	c("peaks2__MACS_peak_996", "peaks1__MACS_peak_779", "peaks2__MACS_peak_997")	2099.83	X362	ENSG00000083454	3575493	3599698	24206	-	0	inside	8246	P2RX5	5026
chr17	8022372	8022652	281	*	c("peaks1__MACS_peak_782", "peaks2__MACS_peak_1000")	159.055	X363	ENSG00000179148	7999218	8022365	23148	-	6	upstream	6	ALOXE3	59344
chr17	8022951	8023259	309	*	c("peaks2__MACS_peak_1001", "peaks1__MACS_peak_783")	184.4	X364	ENSG00000179148	7999218	8022365	23148	-	585	upstream	585	ALOXE3	59344
chr17	8023481	8023837	357	*	c("peaks2__MACS_peak_1002", "peaks1__MACS_peak_785", "peaks1__MACS_peak_786")	193.2	X365	ENSG00000179148	7999218	8022365	23148	-	1115	upstream	1115	ALOXE3	59344
chr17	8024123	8024407	285	*	c("peaks2__MACS_peak_1003", "peaks1__MACS_peak_787")	98.81	X366	ENSG00000179148	7999218	8022365	23148	-	1757	upstream	1757	ALOXE3	59344
chr17	8024123	8024407	285	*	c("peaks2__MACS_peak_1003", "peaks1__MACS_peak_787")	98.81	X366	ENSG00000179111	8023908	8027410	3503	-	0	inside	3002	HES7	84667
chr17	8028928	8029220	293	*	c("peaks1__MACS_peak_788", "peaks2__MACS_peak_1004", "peaks1__MACS_peak_789")	69.2933	X367	ENSG00000179148	7999218	8022365	23148	-	6562	upstream	6562	ALOXE3	59344
chr17	8028928	8029220	293	*	c("peaks1__MACS_peak_788", "peaks2__MACS_peak_1004", "peaks1__MACS_peak_789")	69.2933	X367	ENSG00000179111	8023908	8027410	3503	-	1517	upstream	1517	HES7	84667
chr17	8090036	8090703	668	*	c("peaks1__MACS_peak_793", "peaks2__MACS_peak_1006")	591.26	X368	ENSG00000266638	8090493	8090577	85	+	0	includeFeature	0	AC129492.1	NA
chr17	8124721	8125015	295	*	c("peaks2__MACS_peak_1008", "peaks1__MACS_peak_795", "peaks2__MACS_peak_1009")	116.683	X370	ENSG00000178977	8123960	8127361	3402	-	0	inside	2345	LINC00324	284029
chr17	8125462	8125787	326	*	c("peaks1__MACS_peak_796", "peaks2__MACS_peak_1011")	225.165	X371	ENSG00000178977	8123960	8127361	3402	-	0	inside	1573	LINC00324	284029
chr17	8126075	8126426	352	*	c("peaks2__MACS_peak_1013", "peaks1__MACS_peak_797")	161.79	X372	ENSG00000178977	8123960	8127361	3402	-	0	inside	934	LINC00324	284029
chr17	8129500	8130492	993	*	c("peaks2__MACS_peak_1014", "peaks1__MACS_peak_798", "peaks1__MACS_peak_799", "peaks1__MACS_peak_800")	224.847	X373	ENSG00000178977	8123960	8127361	3402	-	2138	upstream	2138	LINC00324	284029
chr17	8129500	8130492	993	*	c("peaks2__MACS_peak_1014", "peaks1__MACS_peak_798", "peaks1__MACS_peak_799", "peaks1__MACS_peak_800")	224.847	X373	ENSG00000269928	8128139	8128798	660	-	701	upstream	701	RP11-849F2.8	NA
chr17	8924991	8925245	255	*	c("peaks1__MACS_peak_802", "peaks2__MACS_peak_1016")	67.785	X375	ENSG00000065320	8924859	9147317	222459	+	0	inside	131	NTN1	9423
chr17	16284029	16284218	190	*	c("peaks2__MACS_peak_1018", "peaks1__MACS_peak_804")	86.32	X376	ENSG00000170315	16284112	16286059	1948	+	0	overlapStart	0	UBB	7314
chr17	17586359	17586507	149	*	c("peaks1__MACS_peak_805", "peaks2__MACS_peak_1020")	58.735	X377	ENSG00000223979	17577340	17581002	3663	-	5356	upstream	5356	SMCR2	105371564
chr17	17586359	17586507	149	*	c("peaks1__MACS_peak_805", "peaks2__MACS_peak_1020")	58.735	X377	ENSG00000108557	17584787	17714767	129981	+	0	inside	1571	RAI1	10743
chr17	27924983	27925520	538	*	c("peaks2__MACS_peak_1037", "peaks1__MACS_peak_822")	296.65	X381	ENSG00000108262	27900487	27921072	20586	-	3910	upstream	3910	GIT1	28964
chr17	27924983	27925520	538	*	c("peaks2__MACS_peak_1037", "peaks1__MACS_peak_822")	296.65	X381	ENSG00000198720	27916787	27941779	24993	+	0	inside	8195	ANKRD13B	124930
chr17	27924983	27925520	538	*	c("peaks2__MACS_peak_1037", "peaks1__MACS_peak_822")	296.65	X381	ENSG00000264647	27918721	27919259	539	-	5723	upstream	5723	RP11-68I3.7	NA
chr17	29877038	29877292	255	*	c("peaks2__MACS_peak_1038", "peaks1__MACS_peak_823")	146.29	X382	ENSG00000207614	29887015	29887102	88	+	9722	upstream	9722	MIR193A	406968
chr17	37023842	37024073	232	*	c("peaks1__MACS_peak_826", "peaks2__MACS_peak_1045")	83.655	X383	ENSG00000002834	37026112	37078023	51912	+	2038	upstream	2038	LASP1	3927
chr17	37309930	37310169	240	*	c("peaks2__MACS_peak_1046", "peaks1__MACS_peak_828")	91.665	X384	ENSG00000161381	37219556	37310647	91092	-	0	inside	477	PLXDC1	57125
chr17	37310621	37310928	308	*	c("peaks2__MACS_peak_1047", "peaks1__MACS_peak_829")	156.155	X385	ENSG00000161381	37219556	37310647	91092	-	0	overlapStart	0	PLXDC1	57125
chr17	58155910	58156150	241	*	c("peaks2__MACS_peak_1067", "peaks1__MACS_peak_840")	141.25	X390	ENSG00000068097	58120555	58156292	35738	-	0	inside	141	HEATR6	63897
chr17	58155910	58156150	241	*	c("peaks2__MACS_peak_1067", "peaks1__MACS_peak_840")	141.25	X390	ENSG00000267416	58156670	58166056	9387	+	519	upstream	519	CTD-2319I12.2	105371849
chr17	61558040	61558547	508	*	c("peaks2__MACS_peak_1070", "peaks1__MACS_peak_841", "peaks2__MACS_peak_1071")	117.98	X391	ENSG00000159640	61554422	61599205	44784	+	0	inside	3617	ACE	1636
chr17	61558040	61558547	508	*	c("peaks2__MACS_peak_1070", "peaks1__MACS_peak_841", "peaks2__MACS_peak_1071")	117.98	X391	ENSG00000264813	61562184	61599209	37026	+	3636	upstream	3636	ACE	1636
chr17	61600530	61601044	515	*	c("peaks2__MACS_peak_1072", "peaks1__MACS_peak_842")	204.205	X392	ENSG00000173826	61600695	61626338	25644	+	0	overlapStart	0	KCNH6	81033
chr17	73031082	73031360	279	*	c("peaks2__MACS_peak_1079", "peaks1__MACS_peak_848", "peaks2__MACS_peak_1080")	142.593	X394	ENSG00000180901	73028670	73061984	33315	+	0	inside	2411	KCTD2	23510
chr17	73031082	73031360	279	*	c("peaks2__MACS_peak_1079", "peaks1__MACS_peak_848", "peaks2__MACS_peak_1080")	142.593	X394	ENSG00000239607	73037830	73038102	273	+	6469	upstream	6469	RN7SL573P	NA
chr17	76265082	76265214	133	*	c("peaks1__MACS_peak_862", "peaks2__MACS_peak_1091")	71.715	X398	ENSG00000204277	76257430	76274573	17144	-	0	inside	9358	RP11-219G17.4	100996291
chr17	77070961	77071123	163	*	c("peaks2__MACS_peak_1092", "peaks1__MACS_peak_864")	62.955	X399	ENSG00000167280	77071021	77084681	13661	+	0	overlapStart	0	ENGASE	64772
chr17	77751367	77751892	526	*	c("peaks1__MACS_peak_866", "peaks2__MACS_peak_1097", "peaks2__MACS_peak_1098")	190.24	X401	ENSG00000173894	77751931	77761782	9852	+	38	upstream	38	CBX2	84733
chr17	77813399	77813888	490	*	c("peaks1__MACS_peak_869", "peaks2__MACS_peak_1099")	309.96	X402	ENSG00000141582	77806955	77813228	6274	-	170	upstream	170	CBX4	8535
chr17	77815241	77815931	691	*	c("peaks1__MACS_peak_873", "peaks2__MACS_peak_1100", "peaks1__MACS_peak_874")	263.48	X403	ENSG00000141582	77806955	77813228	6274	-	2012	upstream	2012	CBX4	8535
chr17	77815947	77816646	700	*	c("peaks2__MACS_peak_1101", "peaks1__MACS_peak_875")	656.185	X404	ENSG00000141582	77806955	77813228	6274	-	2718	upstream	2718	CBX4	8535
chr17	77816813	77817255	443	*	c("peaks1__MACS_peak_876", "peaks2__MACS_peak_1102", "peaks1__MACS_peak_877")	141.04	X405	ENSG00000141582	77806955	77813228	6274	-	3584	upstream	3584	CBX4	8535
chr17	77918102	77918354	253	*	c("peaks2__MACS_peak_1107", "peaks1__MACS_peak_884")	81.61	X407	ENSG00000184247	77910551	77910992	442	-	7109	upstream	7109	AC100791.1	NA
chr17	78234617	78234797	181	*	c("peaks2__MACS_peak_1109", "peaks1__MACS_peak_886")	100.06	X408	ENSG00000173821	78234665	78372586	137922	+	0	overlapStart	0	RNF213	57674
chr17	78450901	78451084	184	*	c("peaks2__MACS_peak_1112", "peaks1__MACS_peak_890")	72.285	X411	ENSG00000171246	78440948	78451643	10696	-	0	inside	558	NPTX1	4884
chr17	78935299	78935994	696	*	c("peaks2__MACS_peak_1114", "peaks1__MACS_peak_891")	388.475	X412	ENSG00000262662	78934566	78935513	948	-	0	overlapStart	0	CTD-2561B21.3	NA
chr17	78937089	78937336	248	*	c("peaks1__MACS_peak_892", "peaks2__MACS_peak_1115")	92.175	X413	ENSG00000262662	78934566	78935513	948	-	1575	upstream	1575	CTD-2561B21.3	NA
chr17	79167478	79167710	233	*	c("peaks2__MACS_peak_1120", "peaks1__MACS_peak_895")	89.115	X415	ENSG00000262115	79171193	79174088	2896	+	3482	upstream	3482	RP11-455O6.2	NA
chr17	79650675	79650872	198	*	c("peaks2__MACS_peak_1128", "peaks1__MACS_peak_905")	70.135	X418	ENSG00000214087	79648204	79650954	2751	-	0	inside	81	ARL16	339231
chr17	79650675	79650872	198	*	c("peaks2__MACS_peak_1128", "peaks1__MACS_peak_905")	70.135	X418	ENSG00000185359	79650356	79670168	19813	+	0	inside	318	HGS	9146
chr17	79678863	79679175	313	*	c("peaks2__MACS_peak_1129", "peaks1__MACS_peak_906")	141.515	X419	ENSG00000262049	79668354	79670330	1977	-	8532	upstream	8532	RP13-1032I1.7	NA
chr17	79678863	79679175	313	*	c("peaks2__MACS_peak_1129", "peaks1__MACS_peak_906")	141.515	X419	ENSG00000262660	79670401	79687569	17169	+	0	inside	8461	SLC25A10	NA
chr17	79678863	79679175	313	*	c("peaks2__MACS_peak_1129", "peaks1__MACS_peak_906")	141.515	X419	ENSG00000183048	79670404	79688042	17639	+	0	inside	8458	SLC25A10	1468
chr17	79824934	79825228	295	*	c("peaks2__MACS_peak_1131", "peaks1__MACS_peak_909")	130.44	X420	ENSG00000185624	79801035	79818570	17536	-	6363	upstream	6363	P4HB	5034
chr17	79824934	79825228	295	*	c("peaks2__MACS_peak_1131", "peaks1__MACS_peak_909")	130.44	X420	ENSG00000262413	79825597	79826428	832	+	368	upstream	368	RP11-498C9.3	NA
chr17	79892334	79892578	245	*	c("peaks1__MACS_peak_912", "peaks2__MACS_peak_1133")	82.145	X421	ENSG00000197063	79876146	79885590	9445	-	6743	upstream	6743	MAFG	4097
chr17	79892334	79892578	245	*	c("peaks1__MACS_peak_912", "peaks2__MACS_peak_1133")	82.145	X421	ENSG00000183010	79890260	79900288	10029	-	0	inside	7709	PYCR1	5831
chr17	79892334	79892578	245	*	c("peaks1__MACS_peak_912", "peaks2__MACS_peak_1133")	82.145	X421	ENSG00000235296	79899745	79905477	5733	+	7166	upstream	7166	AC137723.5	NA
chr17	79989956	79990063	108	*	c("peaks1__MACS_peak_916", "peaks2__MACS_peak_1134")	54.68	X422	ENSG00000169689	79976578	79981983	5406	-	7972	upstream	7972	STRA13	201254
chr17	79989956	79990063	108	*	c("peaks1__MACS_peak_916", "peaks2__MACS_peak_1134")	54.68	X422	ENSG00000169750	79989500	79992080	2581	+	0	inside	455	RAC3	5881
chr17	79989956	79990063	108	*	c("peaks1__MACS_peak_916", "peaks2__MACS_peak_1134")	54.68	X422	ENSG00000264569	79995781	79997256	1476	+	5717	upstream	5717	RP13-650J16.1	NA
chr17	80693957	80694112	156	*	c("peaks2__MACS_peak_1137", "peaks1__MACS_peak_919")	95.315	X424	ENSG00000263321	80687040	80692019	4980	-	1937	upstream	1937	RP11-388C12.5	NA
chr17	80693957	80694112	156	*	c("peaks2__MACS_peak_1137", "peaks1__MACS_peak_919")	95.315	X424	ENSG00000167363	80693451	80709073	15623	+	0	inside	505	FN3K	64122
chr17	80693957	80694112	156	*	c("peaks2__MACS_peak_1137", "peaks1__MACS_peak_919")	95.315	X424	ENSG00000262410	80702944	80703585	642	+	8831	upstream	8831	RP11-388C12.8	NA
chr17	80933016	80933577	562	*	c("peaks1__MACS_peak_920", "peaks2__MACS_peak_1139", "peaks1__MACS_peak_921", "peaks2__MACS_peak_1140")	77.375	X425	ENSG00000262339	80936401	80939614	3214	+	2823	upstream	2823	RP11-1197K16.2	NA
chr17	80934259	80934753	495	*	c("peaks1__MACS_peak_923", "peaks2__MACS_peak_1142", "peaks1__MACS_peak_924")	113.317	X426	ENSG00000262339	80936401	80939614	3214	+	1647	upstream	1647	RP11-1197K16.2	NA
chr18	29264199	29264462	264	*	c("peaks2__MACS_peak_1164", "peaks1__MACS_peak_934")	90.005	X429	ENSG00000118276	29202210	29265799	63590	-	0	inside	1336	B4GALT6	9331
chr18	29264199	29264462	264	*	c("peaks2__MACS_peak_1164", "peaks1__MACS_peak_934")	90.005	X429	ENSG00000259985	29265618	29266786	1169	+	1155	upstream	1155	RP11-549B18.1	NA
chr18	29265332	29265570	239	*	c("peaks2__MACS_peak_1165", "peaks1__MACS_peak_937")	70.77	X430	ENSG00000118276	29202210	29265799	63590	-	0	inside	228	B4GALT6	9331
chr18	29265332	29265570	239	*	c("peaks2__MACS_peak_1165", "peaks1__MACS_peak_937")	70.77	X430	ENSG00000259985	29265618	29266786	1169	+	47	upstream	47	RP11-549B18.1	NA
chr19	412310	412596	287	*	c("peaks2__MACS_peak_1181", "peaks1__MACS_peak_951")	174.19	X437	ENSG00000183186	405438	409139	3702	-	3170	upstream	3170	C2CD4C	126567
chr19	412736	412999	264	*	c("peaks2__MACS_peak_1182", "peaks1__MACS_peak_952")	94.905	X438	ENSG00000183186	405438	409139	3702	-	3596	upstream	3596	C2CD4C	126567
chr19	573237	573466	230	*	c("peaks2__MACS_peak_1185", "peaks1__MACS_peak_955")	122.535	X439	ENSG00000267751	567212	572215	5004	-	1021	upstream	1021	AC009005.2	105372233
chr19	573237	573466	230	*	c("peaks2__MACS_peak_1185", "peaks1__MACS_peak_955")	122.535	X439	ENSG00000172270	571297	583493	12197	+	0	inside	1939	BSG	682
chr19	1246125	1246781	657	*	c("peaks1__MACS_peak_970", "peaks2__MACS_peak_1195")	433.38	X443	ENSG00000099625	1228286	1238026	9741	-	8098	upstream	8098	C19orf26	255057
chr19	1246125	1246781	657	*	c("peaks1__MACS_peak_970", "peaks2__MACS_peak_1195")	433.38	X443	ENSG00000167470	1248552	1259142	10591	+	1770	upstream	1770	MIDN	90007
chr19	1311661	1311989	329	*	c("peaks2__MACS_peak_1197", "peaks1__MACS_peak_971")	103.3	X444	ENSG00000240846	1307403	1307720	318	-	3940	upstream	3940	RPS15P9	NA
chr19	1311661	1311989	329	*	c("peaks2__MACS_peak_1197", "peaks1__MACS_peak_971")	103.3	X444	ENSG00000267372	1321224	1322863	1640	+	9234	upstream	9234	AC005330.2	NA
chr19	1383294	1383501	208	*	c("peaks2__MACS_peak_1201", "peaks1__MACS_peak_975")	83.455	X447	ENSG00000267755	1376772	1377519	748	-	5774	upstream	5774	AC004623.2	NA
chr19	1383294	1383501	208	*	c("peaks2__MACS_peak_1201", "peaks1__MACS_peak_975")	83.455	X447	ENSG00000115286	1383526	1395583	12058	+	24	upstream	24	NDUFS7	374291
chr19	1848227	1848560	334	*	c("peaks2__MACS_peak_1204", "peaks1__MACS_peak_978", "peaks2__MACS_peak_1205")	89.29	X448	ENSG00000079313	1815248	1848452	33205	-	0	overlapStart	0	REXO1	57455;100302210
chr19	1848227	1848560	334	*	c("peaks2__MACS_peak_1204", "peaks1__MACS_peak_978", "peaks2__MACS_peak_1205")	89.29	X448	ENSG00000267125	1852398	1853621	1224	+	3837	upstream	3837	CTB-31O20.6	NA
chr19	1848615	1848756	142	*	c("peaks1__MACS_peak_979", "peaks2__MACS_peak_1206")	53.655	X449	ENSG00000079313	1815248	1848452	33205	-	162	upstream	162	REXO1	57455;100302210
chr19	1848615	1848756	142	*	c("peaks1__MACS_peak_979", "peaks2__MACS_peak_1206")	53.655	X449	ENSG00000267125	1852398	1853621	1224	+	3641	upstream	3641	CTB-31O20.6	NA
chr19	2059659	2059873	215	*	c("peaks2__MACS_peak_1207", "peaks1__MACS_peak_981")	70.3	X450	ENSG00000099875	2037470	2051243	13774	-	8415	upstream	8415	MKNK2	2872
chr19	2165025	2165172	148	*	c("peaks2__MACS_peak_1209", "peaks1__MACS_peak_985")	60.35	X451	ENSG00000065000	2100988	2164464	63477	-	560	upstream	560	AP3D1	8943
chr19	2165025	2165172	148	*	c("peaks2__MACS_peak_1209", "peaks1__MACS_peak_985")	60.35	X451	ENSG00000104885	2164148	2232577	68430	+	0	inside	876	DOT1L	84444
chr19	3671772	3672095	324	*	c("peaks2__MACS_peak_1211", "peaks1__MACS_peak_988")	141.66	X452	ENSG00000267304	3672580	3674293	1714	+	484	upstream	484	AC004637.1	NA
chr19	4723954	4724208	255	*	c("peaks2__MACS_peak_1214", "peaks1__MACS_peak_991")	121.955	X453	ENSG00000142002	4675236	4724685	49450	-	0	inside	476	DPP9	91039
chr19	6108709	6108962	254	*	c("peaks2__MACS_peak_1219", "peaks1__MACS_peak_994")	125.28	X455	ENSG00000267299	6109333	6125808	16476	+	370	upstream	370	CTB-66B24.1	NA
chr19	11592988	11593306	319	*	c("peaks2__MACS_peak_1222", "peaks1__MACS_peak_995")	121.635	X456	ENSG00000196361	11562141	11591861	29721	-	1126	upstream	1126	ELAVL3	1995
chr19	14227950	14228127	178	*	c("peaks2__MACS_peak_1226", "peaks1__MACS_peak_1000")	71.28	X457	ENSG00000072062	14202500	14228896	26397	-	0	inside	768	PRKACA	5566
chr19	14227950	14228127	178	*	c("peaks2__MACS_peak_1226", "peaks1__MACS_peak_1000")	71.28	X457	ENSG00000267783	14229918	14230349	432	+	1790	upstream	1790	CTB-55O6.10	NA
chr19	18266787	18267150	364	*	c("peaks1__MACS_peak_1003", "peaks2__MACS_peak_1233")	229.665	X458	ENSG00000269145	18255332	18262501	7170	-	4285	upstream	4285	AC007192.6	NA
chr19	18266787	18267150	364	*	c("peaks1__MACS_peak_1003", "peaks2__MACS_peak_1233")	229.665	X458	ENSG00000105647	18263928	18281350	17423	+	0	inside	2858	PIK3R2	5296
chr19	18266787	18267150	364	*	c("peaks1__MACS_peak_1003", "peaks2__MACS_peak_1233")	229.665	X458	ENSG00000268173	18263968	18288927	24960	+	0	inside	2818	PIK3R2	5296
chr19	18267710	18267915	206	*	c("peaks2__MACS_peak_1234", "peaks1__MACS_peak_1004")	85.695	X459	ENSG00000269145	18255332	18262501	7170	-	5208	upstream	5208	AC007192.6	NA
chr19	18267710	18267915	206	*	c("peaks2__MACS_peak_1234", "peaks1__MACS_peak_1004")	85.695	X459	ENSG00000105647	18263928	18281350	17423	+	0	inside	3781	PIK3R2	5296
chr19	18267710	18267915	206	*	c("peaks2__MACS_peak_1234", "peaks1__MACS_peak_1004")	85.695	X459	ENSG00000268173	18263968	18288927	24960	+	0	inside	3741	PIK3R2	5296
chr19	18267941	18268171	231	*	c("peaks2__MACS_peak_1235", "peaks1__MACS_peak_1005")	113.985	X460	ENSG00000269145	18255332	18262501	7170	-	5439	upstream	5439	AC007192.6	NA
chr19	18267941	18268171	231	*	c("peaks2__MACS_peak_1235", "peaks1__MACS_peak_1005")	113.985	X460	ENSG00000105647	18263928	18281350	17423	+	0	inside	4012	PIK3R2	5296
chr19	18267941	18268171	231	*	c("peaks2__MACS_peak_1235", "peaks1__MACS_peak_1005")	113.985	X460	ENSG00000268173	18263968	18288927	24960	+	0	inside	3972	PIK3R2	5296
chr19	18392680	18392893	214	*	c("peaks2__MACS_peak_1237", "peaks1__MACS_peak_1006")	81.73	X461	ENSG00000130518	18367908	18385319	17412	-	7360	upstream	7360	KIAA1683	80726
chr19	18392680	18392893	214	*	c("peaks2__MACS_peak_1237", "peaks1__MACS_peak_1006")	81.73	X461	ENSG00000130522	18390563	18392432	1870	-	247	upstream	247	JUND	3727
chr19	18392680	18392893	214	*	c("peaks2__MACS_peak_1237", "peaks1__MACS_peak_1006")	81.73	X461	ENSG00000267959	18392887	18392971	85	+	0	overlapStart	0	MIR3188	100422833
chr19	18530961	18531145	185	*	c("peaks1__MACS_peak_1009", "peaks2__MACS_peak_1239")	59.585	X462	ENSG00000130511	18529674	18545372	15699	+	0	inside	1286	SSBP4	170463
chr19	19030385	19030630	246	*	c("peaks2__MACS_peak_1240", "peaks1__MACS_peak_1010")	156.94	X463	ENSG00000105669	19010323	19030206	19884	-	178	upstream	178	COPE	11316
chr19	19030385	19030630	246	*	c("peaks2__MACS_peak_1240", "peaks1__MACS_peak_1010")	156.94	X463	ENSG00000105671	19030484	19039436	8953	+	0	overlapStart	0	DDX49	54555
chr19	33667884	33668107	224	*	c("peaks1__MACS_peak_1021", "peaks2__MACS_peak_1253")	124.63	X467	ENSG00000264355	33667978	33668061	84	+	0	includeFeature	0	AC008738.2	NA
chr19	33667884	33668107	224	*	c("peaks1__MACS_peak_1021", "peaks2__MACS_peak_1253")	124.63	X467	ENSG00000130881	33668509	33698694	30186	+	401	upstream	401	LRP3	4037
chr19	33667884	33668107	224	*	c("peaks1__MACS_peak_1021", "peaks2__MACS_peak_1253")	124.63	X467	ENSG00000267054	33668962	33669557	596	+	854	upstream	854	CTD-2540B15.10	NA
chr19	41222826	41223007	182	*	c("peaks2__MACS_peak_1264", "peaks1__MACS_peak_1029")	67.66	X469	ENSG00000123815	41197434	41224112	26679	-	0	inside	1104	ADCK4	79934
chr19	41222826	41223007	182	*	c("peaks2__MACS_peak_1264", "peaks1__MACS_peak_1029")	67.66	X469	ENSG00000223284	41213960	41214068	109	-	8757	upstream	8757	RNU6-195P	NA
chr19	41222826	41223007	182	*	c("peaks2__MACS_peak_1264", "peaks1__MACS_peak_1029")	67.66	X469	ENSG00000086544	41223008	41246765	23758	+	0	upstream	0	ITPKC	80271
chr19	41223075	41223484	410	*	c("peaks1__MACS_peak_1030", "peaks2__MACS_peak_1265", "peaks2__MACS_peak_1266")	103.197	X470	ENSG00000123815	41197434	41224112	26679	-	0	inside	627	ADCK4	79934
chr19	41223075	41223484	410	*	c("peaks1__MACS_peak_1030", "peaks2__MACS_peak_1265", "peaks2__MACS_peak_1266")	103.197	X470	ENSG00000223284	41213960	41214068	109	-	9006	upstream	9006	RNU6-195P	NA
chr19	41223075	41223484	410	*	c("peaks1__MACS_peak_1030", "peaks2__MACS_peak_1265", "peaks2__MACS_peak_1266")	103.197	X470	ENSG00000086544	41223008	41246765	23758	+	0	inside	66	ITPKC	80271
chr19	45654117	45654336	220	*	c("peaks1__MACS_peak_1032", "peaks2__MACS_peak_1269")	107.21	X471	ENSG00000179846	45653008	45663408	10401	-	0	inside	9071	NKPD1	284353
chr19	45654117	45654336	220	*	c("peaks1__MACS_peak_1032", "peaks2__MACS_peak_1269")	107.21	X471	ENSG00000267037	45653008	45653863	856	-	253	upstream	253	AC005757.7	NA
chr19	45666503	45666924	422	*	c("peaks1__MACS_peak_1033", "peaks2__MACS_peak_1270")	280.69	X472	ENSG00000179846	45653008	45663408	10401	-	3094	upstream	3094	NKPD1	284353
chr19	55858234	55858704	471	*	c("peaks2__MACS_peak_1296", "peaks1__MACS_peak_1059", "peaks1__MACS_peak_1060")	153.217	X488	ENSG00000133247	55851221	55859488	8268	+	0	inside	7012	SUV420H2	84787
chr2	3606063	3606413	351	*	c("peaks2__MACS_peak_1307", "peaks1__MACS_peak_1072")	170.945	X494	ENSG00000171865	3592383	3606206	13824	-	0	overlapStart	0	RNASEH1	246243
chr2	3606063	3606413	351	*	c("peaks2__MACS_peak_1307", "peaks1__MACS_peak_1072")	170.945	X494	ENSG00000234171	3606082	3609324	3243	+	0	overlapStart	0	RNASEH1-AS1	100506054
chr2	10260738	10260975	238	*	c("peaks1__MACS_peak_1073", "peaks2__MACS_peak_1310")	93.805	X495	ENSG00000272524	10260861	10261192	332	+	0	overlapStart	0	RP11-254F7.4	NA
chr2	10260738	10260975	238	*	c("peaks1__MACS_peak_1073", "peaks2__MACS_peak_1310")	93.805	X495	ENSG00000171848	10262455	10271545	9091	+	1479	upstream	1479	RRM2	6241
chr2	10588000	10588353	354	*	c("peaks1__MACS_peak_1075", "peaks2__MACS_peak_1312")	121.15	X497	ENSG00000115758	10580094	10588630	8537	-	0	inside	276	ODC1	4953
chr2	10588000	10588353	354	*	c("peaks1__MACS_peak_1075", "peaks2__MACS_peak_1312")	121.15	X497	ENSG00000206633	10586840	10586975	136	-	1024	upstream	1024	SNORA80B	100302743
chr2	10588000	10588353	354	*	c("peaks1__MACS_peak_1075", "peaks2__MACS_peak_1312")	121.15	X497	ENSG00000257135	10588820	10591453	2634	+	466	upstream	466	RP11-320M2.1	NA
chr2	10588000	10588353	354	*	c("peaks1__MACS_peak_1075", "peaks2__MACS_peak_1312")	121.15	X497	ENSG00000217258	10592445	10595678	3234	+	4091	upstream	4091	AC007249.3	NA
chr2	20646202	20646345	144	*	c("peaks2__MACS_peak_1318", "peaks1__MACS_peak_1080")	60.335	X498	ENSG00000143878	20646835	20649200	2366	+	489	upstream	489	RHOB	388
chr2	20646202	20646345	144	*	c("peaks2__MACS_peak_1318", "peaks1__MACS_peak_1080")	60.335	X498	ENSG00000228950	20650803	20652708	1906	+	4457	upstream	4457	AC023137.2	NA
chr2	26396295	26396449	155	*	c("peaks2__MACS_peak_1324", "peaks1__MACS_peak_1084")	57.515	X499	ENSG00000157833	26395960	26412532	16573	+	0	inside	334	GAREML	150946
chr2	27273491	27273899	409	*	c("peaks2__MACS_peak_1326", "peaks1__MACS_peak_1086", "peaks1__MACS_peak_1087")	156.7	X500	ENSG00000084693	27265232	27293490	28259	+	0	inside	8258	AGBL5	60509
chr2	27273491	27273899	409	*	c("peaks2__MACS_peak_1326", "peaks1__MACS_peak_1086", "peaks1__MACS_peak_1087")	156.7	X500	ENSG00000231636	27272551	27273132	582	-	358	upstream	358	AGBL5-AS1	100874031
chr2	27273958	27274249	292	*	c("peaks2__MACS_peak_1327", "peaks1__MACS_peak_1088")	191.235	X501	ENSG00000084693	27265232	27293490	28259	+	0	inside	8725	AGBL5	60509
chr2	27273958	27274249	292	*	c("peaks2__MACS_peak_1327", "peaks1__MACS_peak_1088")	191.235	X501	ENSG00000231636	27272551	27273132	582	-	825	upstream	825	AGBL5-AS1	100874031
chr2	27273958	27274249	292	*	c("peaks2__MACS_peak_1327", "peaks1__MACS_peak_1088")	191.235	X501	ENSG00000229122	27283906	27284683	778	+	9656	upstream	9656	AGBL5-IT1	NA
chr2	70056348	70056495	148	*	c("peaks2__MACS_peak_1347", "peaks1__MACS_peak_1103")	63.41	X506	ENSG00000087338	70056774	70108528	51755	+	278	upstream	278	GMCL1	64395
chr2	70476048	70476201	154	*	c("peaks2__MACS_peak_1349", "peaks1__MACS_peak_1104")	123.285	X507	ENSG00000115998	70377012	70475747	98736	-	300	upstream	300	C2orf42	54980
chr2	70476048	70476201	154	*	c("peaks2__MACS_peak_1349", "peaks1__MACS_peak_1104")	123.285	X507	ENSG00000116001	70436576	70475792	39217	-	255	upstream	255	TIA1	7072
chr2	70476048	70476201	154	*	c("peaks2__MACS_peak_1349", "peaks1__MACS_peak_1104")	123.285	X507	ENSG00000116005	70484518	70508323	23806	+	8316	upstream	8316	PCYOX1	51449
chr2	86946515	86946690	176	*	c("peaks1__MACS_peak_1108", "peaks2__MACS_peak_1360")	98.325	X509	ENSG00000115561	86730554	86948245	217692	-	0	inside	1554	CHMP3	51652
chr2	86946515	86946690	176	*	c("peaks1__MACS_peak_1108", "peaks2__MACS_peak_1360")	98.325	X509	ENSG00000249884	86732791	86948245	215455	-	0	inside	1554	RNF103-CHMP3	100526767
chr2	86946515	86946690	176	*	c("peaks1__MACS_peak_1108", "peaks2__MACS_peak_1360")	98.325	X509	ENSG00000153561	86947296	87005164	57869	+	605	upstream	605	RMND5A	64795
chr2	87304164	87304453	290	*	c("peaks2__MACS_peak_1361", "peaks1__MACS_peak_1109")	165.295	X510	ENSG00000231259	87257800	87303536	45737	-	627	upstream	627	AC125232.1	NA
chr2	87873304	87873437	134	*	c("peaks2__MACS_peak_1362", "peaks1__MACS_peak_1111")	59.57	X511	ENSG00000214354	87865347	87866283	937	-	7020	upstream	7020	AC133644.3	NA
chr2	96987461	96987636	176	*	c("peaks2__MACS_peak_1380", "peaks1__MACS_peak_1131")	66.205	X521	ENSG00000230747	96973001	96987469	14469	-	0	overlapStart	0	AC021188.4	NA
chr2	96987461	96987636	176	*	c("peaks2__MACS_peak_1380", "peaks1__MACS_peak_1131")	66.205	X521	ENSG00000198885	96991069	96994091	3023	+	3432	upstream	3432	ITPRIPL1	150771
chr2	97454406	97454652	247	*	c("peaks2__MACS_peak_1381", "peaks1__MACS_peak_1132")	73.515	X522	ENSG00000264157	97464015	97464090	76	+	9362	upstream	9362	MIR3127	100422928
chr2	112134259	112134465	207	*	c("peaks2__MACS_peak_1389", "peaks1__MACS_peak_1137")	79.89	X523	ENSG00000223973	112141329	112142569	1241	+	6863	upstream	6863	AC068491.3	NA
chr2	112656703	112656858	156	*	c("peaks1__MACS_peak_1140", "peaks2__MACS_peak_1390")	65.735	X524	ENSG00000153208	112656056	112787138	131083	+	0	inside	646	MERTK	10461
chr2	127977072	127977246	175	*	c("peaks1__MACS_peak_1147", "peaks2__MACS_peak_1398")	81.005	X526	ENSG00000186684	127941696	127977654	35959	-	0	inside	407	CYP27C1	339761
chr2	131094631	131094788	158	*	c("peaks1__MACS_peak_1150", "peaks2__MACS_peak_1401")	67.7	X528	ENSG00000224352	131087715	131087858	144	-	6772	upstream	6772	AC132479.4	NA
chr2	131094631	131094788	158	*	c("peaks1__MACS_peak_1150", "peaks2__MACS_peak_1401")	67.7	X528	ENSG00000136718	131099798	131105383	5586	+	5009	upstream	5009	IMP4	92856
chr2	160569238	160569411	174	*	c("peaks1__MACS_peak_1155", "peaks2__MACS_peak_1409")	83.695	X530	ENSG00000226266	160527219	160568946	41728	-	291	upstream	291	AC009961.3	29994
chr2	160569238	160569411	174	*	c("peaks1__MACS_peak_1155", "peaks2__MACS_peak_1409")	83.695	X530	ENSG00000136536	160569000	160627538	58539	+	0	inside	237	2019-03-07	64844
chr2	198364524	198364978	455	*	c("peaks1__MACS_peak_1164", "peaks2__MACS_peak_1417")	314.245	X531	ENSG00000115541	198364718	198368181	3464	+	0	overlapStart	0	HSPE1	3336
chr2	198364524	198364978	455	*	c("peaks1__MACS_peak_1164", "peaks2__MACS_peak_1417")	314.245	X531	ENSG00000270757	198365137	198415450	50314	+	158	upstream	158	HSPE1-MOB4	100529241
chr2	220418548	220419182	635	*	c("peaks1__MACS_peak_1169", "peaks2__MACS_peak_1424")	154.285	X532	ENSG00000268896	220411933	220412380	448	-	6167	upstream	6167	RP11-256I23.1	NA
chr2	220418548	220419182	635	*	c("peaks1__MACS_peak_1169", "peaks2__MACS_peak_1424")	154.285	X532	ENSG00000265252	220413795	220413869	75	-	4678	upstream	4678	MIR3132	100423039
chr2	220418548	220419182	635	*	c("peaks1__MACS_peak_1169", "peaks2__MACS_peak_1424")	154.285	X532	ENSG00000269068	220423805	220424348	544	+	4622	upstream	4622	RP11-256I23.2	NA
chr2	239148786	239148908	123	*	c("peaks2__MACS_peak_1436", "peaks1__MACS_peak_1179")	52.785	X536	ENSG00000186235	239133193	239140318	7126	-	8467	upstream	8467	AC016757.3	151174
chr2	239148786	239148908	123	*	c("peaks2__MACS_peak_1436", "peaks1__MACS_peak_1179")	52.785	X536	ENSG00000225057	239140325	239164274	23950	+	0	inside	8460	AC096574.4	NA
chr2	239148786	239148908	123	*	c("peaks2__MACS_peak_1436", "peaks1__MACS_peak_1179")	52.785	X536	ENSG00000144485	239146908	239149303	2396	-	0	inside	394	HES6	55502
chr2	242711028	242711504	477	*	c("peaks2__MACS_peak_1444", "peaks1__MACS_peak_1187", "peaks1__MACS_peak_1188")	218.677	X539	ENSG00000154252	242716240	242743623	27384	+	4735	upstream	4735	GAL3ST2	64090
chr2	242818379	242819455	1077	*	c("peaks2__MACS_peak_1446", "peaks1__MACS_peak_1191", "peaks1__MACS_peak_1192", "peaks1__MACS_peak_1193")	394.77	X540	ENSG00000233806	242823514	243020873	197360	+	4058	upstream	4058	AC131097.3	101927289
chr20	32951390	32951614	225	*	c("peaks2__MACS_peak_1470", "peaks1__MACS_peak_1204")	107.715	X546	ENSG00000078747	32951041	33099198	148158	+	0	inside	348	ITCH	83737
chr20	32951390	32951614	225	*	c("peaks2__MACS_peak_1470", "peaks1__MACS_peak_1204")	107.715	X546	LRG_354	32951062	33099197	148136	+	0	inside	327	LRG_354	NA
chr20	35201936	35202094	159	*	c("peaks2__MACS_peak_1471", "peaks1__MACS_peak_1205")	55.595	X547	ENSG00000232907	35136563	35201794	65232	-	141	upstream	141	RP5-977B1.7	101926987
chr20	35201936	35202094	159	*	c("peaks2__MACS_peak_1471", "peaks1__MACS_peak_1205")	55.595	X547	ENSG00000118707	35201891	35222353	20463	+	0	inside	44	TGIF2	60436
chr20	35201936	35202094	159	*	c("peaks2__MACS_peak_1471", "peaks1__MACS_peak_1205")	55.595	X547	ENSG00000259399	35202956	35240787	37832	+	861	upstream	861	TGIF2-C20orf24	100527943
chr20	35202273	35202604	332	*	c("peaks1__MACS_peak_1206", "peaks2__MACS_peak_1472", "peaks1__MACS_peak_1207")	114.403	X548	ENSG00000232907	35136563	35201794	65232	-	478	upstream	478	RP5-977B1.7	101926987
chr20	35202273	35202604	332	*	c("peaks1__MACS_peak_1206", "peaks2__MACS_peak_1472", "peaks1__MACS_peak_1207")	114.403	X548	ENSG00000118707	35201891	35222353	20463	+	0	inside	381	TGIF2	60436
chr20	35202273	35202604	332	*	c("peaks1__MACS_peak_1206", "peaks2__MACS_peak_1472", "peaks1__MACS_peak_1207")	114.403	X548	ENSG00000259399	35202956	35240787	37832	+	351	upstream	351	TGIF2-C20orf24	100527943
chr20	42286789	42287069	281	*	c("peaks2__MACS_peak_1476", "peaks1__MACS_peak_1209")	108.455	X550	ENSG00000101057	42295754	42345136	49383	+	8684	upstream	8684	MYBL2	4605
chr20	46579658	46580342	685	*	c("peaks1__MACS_peak_1211", "peaks2__MACS_peak_1480", "peaks2__MACS_peak_1481", "peaks1__MACS_peak_1212", "peaks2__MACS_peak_1482", "peaks2__MACS_peak_1483")	122.692	X551	ENSG00000234967	46579543	46580799	1257	+	0	inside	114	RP11-347D21.1	NA
chr20	46579658	46580342	685	*	c("peaks1__MACS_peak_1211", "peaks2__MACS_peak_1480", "peaks2__MACS_peak_1481", "peaks1__MACS_peak_1212", "peaks2__MACS_peak_1482", "peaks2__MACS_peak_1483")	122.692	X551	ENSG00000228503	46586766	46587347	582	+	6423	upstream	6423	RP11-347D21.2	NA
chr20	61048104	61048357	254	*	c("peaks1__MACS_peak_1221", "peaks2__MACS_peak_1497")	111.835	X555	ENSG00000130700	61038553	61051026	12474	-	0	inside	2668	GATA5	140628
chr20	61048104	61048357	254	*	c("peaks1__MACS_peak_1221", "peaks2__MACS_peak_1497")	111.835	X555	ENSG00000272050	61052926	61053650	725	+	4568	upstream	4568	RP13-379O24.3	NA
chr20	61811350	61811821	472	*	c("peaks1__MACS_peak_1225", "peaks2__MACS_peak_1501")	170.86	X556	ENSG00000231977	61798149	61812255	14107	-	0	inside	433	RP5-963E22.4	NA
chr20	61928368	61929069	702	*	c("peaks2__MACS_peak_1503", "peaks1__MACS_peak_1234", "peaks1__MACS_peak_1235")	194.547	X557	ENSG00000101203	61924538	61966203	41666	+	0	inside	3829	COL20A1	57642
chr20	62108432	62108713	282	*	c("peaks2__MACS_peak_1507", "peaks1__MACS_peak_1239")	99.475	X558	ENSG00000075043	62037542	62103993	66452	-	4438	upstream	4438	KCNQ2	3785
chr20	62257773	62258156	384	*	c("peaks1__MACS_peak_1242", "peaks2__MACS_peak_1509", "peaks2__MACS_peak_1510")	96.5867	X559	ENSG00000101216	62218955	62258394	39440	-	0	inside	237	GMEB2	26205
chr20	62257773	62258156	384	*	c("peaks1__MACS_peak_1242", "peaks2__MACS_peak_1509", "peaks2__MACS_peak_1510")	96.5867	X559	ENSG00000232442	62258580	62260177	1598	+	423	upstream	423	CTD-3184A7.4	100505771
chr20	62465276	62465595	320	*	c("peaks1__MACS_peak_1243", "peaks2__MACS_peak_1511", "peaks2__MACS_peak_1512")	88.94	X560	ENSG00000130584	62375019	62462597	87579	-	2678	upstream	2678	ZBTB46	140685
chr20	62588270	62588597	328	*	c("peaks2__MACS_peak_1514", "peaks1__MACS_peak_1245")	123.68	X561	ENSG00000198276	62571186	62587769	16584	-	500	upstream	500	UCKL1	54963;100302137
chr21	45669785	45670172	388	*	c("peaks2__MACS_peak_1529", "peaks1__MACS_peak_1253")	212.75	X562	ENSG00000160223	45642874	45660849	17976	-	8935	upstream	8935	ICOSLG	23308;102723996
chr21	45669785	45670172	388	*	c("peaks2__MACS_peak_1529", "peaks1__MACS_peak_1253")	212.75	X562	ENSG00000232010	45670696	45671403	708	+	523	upstream	523	AP001059.5	105372833;105379484
chr21	45701623	45701900	278	*	c("peaks1__MACS_peak_1254", "peaks2__MACS_peak_1530")	67.99	X563	ENSG00000160224	45705721	45718531	12811	+	3820	upstream	3820	AIRE	326
chr21	45701623	45701900	278	*	c("peaks1__MACS_peak_1254", "peaks2__MACS_peak_1530")	67.99	X563	LRG_18	45705763	45718102	12340	+	3862	upstream	3862	LRG_18	NA
chr21	45719543	45719671	129	*	c("peaks2__MACS_peak_1532", "peaks1__MACS_peak_1255")	58.14	X564	ENSG00000141959	45719934	45747259	27326	+	262	upstream	262	PFKL	5211
chr21	45745501	45745654	154	*	c("peaks2__MACS_peak_1535", "peaks1__MACS_peak_1256")	56.715	X565	ENSG00000184441	45751117	45755734	4618	+	5462	upstream	5462	AP001062.7	NA
chr21	45745501	45745654	154	*	c("peaks2__MACS_peak_1535", "peaks1__MACS_peak_1256")	56.715	X565	ENSG00000255902	45751119	45751543	425	+	5464	upstream	5464	AP001062.1	NA
chr21	46798851	46799395	545	*	c("peaks2__MACS_peak_1543", "peaks1__MACS_peak_1264")	300.42	X570	ENSG00000228930	46796106	46796297	192	-	2553	upstream	2553	MTCO1P3	NA
chr21	46798851	46799395	545	*	c("peaks2__MACS_peak_1543", "peaks1__MACS_peak_1264")	300.42	X570	ENSG00000228355	46798116	46799550	1435	-	0	inside	154	BX322559.3	NA
chr21	47409086	47409564	479	*	c("peaks1__MACS_peak_1271", "peaks2__MACS_peak_1546")	209.065	X573	ENSG00000142156	47401651	47424964	23314	+	0	inside	7434	COL6A1	1291
chr21	47409086	47409564	479	*	c("peaks1__MACS_peak_1271", "peaks2__MACS_peak_1546")	209.065	X573	LRG_475	47401663	47424963	23301	+	0	inside	7422	LRG_475	NA
chr22	18898743	18899007	265	*	c("peaks1__MACS_peak_1276", "peaks2__MACS_peak_1551")	133.73	X575	ENSG00000183628	18893541	18901751	8211	+	0	inside	5201	DGCR6	8214
chr22	19941421	19941622	202	*	c("peaks1__MACS_peak_1281", "peaks2__MACS_peak_1556")	82.23	X578	ENSG00000265087	19951276	19951357	82	+	9653	upstream	9653	MIR4761	NA
chr22	20116179	20116496	318	*	c("peaks2__MACS_peak_1558", "peaks1__MACS_peak_1282")	92.29	X579	ENSG00000099904	20116979	20135530	18552	+	482	upstream	482	ZDHHC8	29801
chr22	24667250	24667676	427	*	c("peaks2__MACS_peak_1572", "peaks1__MACS_peak_1292")	235.485	X584	ENSG00000225098	24655897	24659732	3836	-	7517	upstream	7517	BCRP1	NA
chr22	24667250	24667676	427	*	c("peaks2__MACS_peak_1572", "peaks1__MACS_peak_1292")	235.485	X584	ENSG00000215464	24665314	24666102	789	-	1147	upstream	1147	AP000354.2	NA
chr22	24667250	24667676	427	*	c("peaks2__MACS_peak_1572", "peaks1__MACS_peak_1292")	235.485	X584	ENSG00000100014	24666786	24813708	146923	+	0	inside	463	SPECC1L	23384
chr22	24667250	24667676	427	*	c("peaks2__MACS_peak_1572", "peaks1__MACS_peak_1292")	235.485	X584	ENSG00000258555	24666866	24838324	171459	+	0	inside	383	SPECC1L-ADORA2A	101730217
chr22	24823592	24823759	168	*	c("peaks2__MACS_peak_1573", "peaks1__MACS_peak_1294")	63.835	X585	ENSG00000128271	24813847	24838328	24482	+	0	inside	9744	ADORA2A	135
chr22	26946432	26946675	244	*	c("peaks2__MACS_peak_1575", "peaks1__MACS_peak_1297")	120.765	X586	ENSG00000213707	26956492	26957054	563	+	9816	upstream	9816	HMGB1P10	NA
chr22	29168655	29168763	109	*	c("peaks2__MACS_peak_1576", "peaks1__MACS_peak_1298")	59.775	X587	ENSG00000159873	29168662	29185283	16622	+	0	overlapStart	0	CCDC117	150275
chr22	30606547	30606821	275	*	c("peaks2__MACS_peak_1580", "peaks1__MACS_peak_1299")	145.19	X588	ENSG00000225676	30580633	30603098	22466	-	3448	upstream	3448	RP3-438O4.4	NA
chr22	41252568	41252972	405	*	c("peaks2__MACS_peak_1591", "peaks1__MACS_peak_1306", "peaks2__MACS_peak_1592")	217.723	X592	ENSG00000100380	41220539	41253026	32488	-	0	inside	53	ST13	6767
chr22	41252568	41252972	405	*	c("peaks2__MACS_peak_1591", "peaks1__MACS_peak_1306", "peaks2__MACS_peak_1592")	217.723	X592	ENSG00000196236	41253081	41363838	110758	+	108	upstream	108	XPNPEP3	63929
chr22	42322236	42322684	449	*	c("peaks1__MACS_peak_1307", "peaks2__MACS_peak_1594", "peaks2__MACS_peak_1595")	165.253	X593	ENSG00000260655	42318027	42319104	1078	-	3131	upstream	3131	CTA-250D10.23	NA
chr22	42322236	42322684	449	*	c("peaks1__MACS_peak_1307", "peaks2__MACS_peak_1594", "peaks2__MACS_peak_1595")	165.253	X593	ENSG00000263463	42319226	42319301	76	-	2934	upstream	2934	MIR378I	NA
chr22	42322236	42322684	449	*	c("peaks1__MACS_peak_1307", "peaks2__MACS_peak_1594", "peaks2__MACS_peak_1595")	165.253	X593	LRG_184	42321036	42322821	1786	-	0	inside	136	LRG_184	NA
chr22	42322236	42322684	449	*	c("peaks1__MACS_peak_1307", "peaks2__MACS_peak_1594", "peaks2__MACS_peak_1595")	165.253	X593	ENSG00000159958	42321045	42322822	1778	-	0	inside	137	TNFRSF13C	115650;100616259
chr22	43045237	43045416	180	*	c("peaks2__MACS_peak_1599", "peaks1__MACS_peak_1310")	101.005	X594	ENSG00000100243	43013846	43045574	31729	-	0	inside	157	CYB5R3	1727
chr22	43045237	43045416	180	*	c("peaks2__MACS_peak_1599", "peaks1__MACS_peak_1310")	101.005	X594	ENSG00000249222	43035809	43036607	799	-	8629	upstream	8629	ATP5L2	267020
chr22	46287498	46287948	451	*	c("peaks1__MACS_peak_1315", "peaks2__MACS_peak_1608")	148.69	X596	ENSG00000235091	46271879	46283628	11750	-	3869	upstream	3869	WI2-85898F10.1	NA
chr22	46371711	46371954	244	*	c("peaks1__MACS_peak_1323", "peaks2__MACS_peak_1615")	69.83	X600	ENSG00000188064	46316242	46373009	56768	-	0	inside	1054	WNT7B	7477
chr22	47134636	47134893	258	*	c("peaks1__MACS_peak_1327", "peaks2__MACS_peak_1621")	90.725	X602	ENSG00000100422	47080308	47134158	53851	-	477	upstream	477	CERK	64781
chr22	50221470	50221688	219	*	c("peaks1__MACS_peak_1329", "peaks2__MACS_peak_1624")	74.94	X603	ENSG00000100425	50166931	50221160	54230	-	309	upstream	309	BRD1	23774
chr22	50744209	50744640	432	*	c("peaks1__MACS_peak_1342", "peaks2__MACS_peak_1628")	113.24	X605	ENSG00000196576	50713408	50746056	32649	-	0	inside	1415	PLXNB2	23654
chr22	50744209	50744640	432	*	c("peaks1__MACS_peak_1342", "peaks2__MACS_peak_1628")	113.24	X605	ENSG00000227484	50753060	50754437	1378	+	8419	upstream	8419	XX-C283C717.1	NA
chr3	46735208	46735391	184	*	c("peaks2__MACS_peak_1651", "peaks1__MACS_peak_1358")	77.61	X609	ENSG00000178038	46710487	46735194	24708	-	13	upstream	13	ALS2CL	259173
chr3	46735208	46735391	184	*	c("peaks2__MACS_peak_1651", "peaks1__MACS_peak_1358")	77.61	X609	ENSG00000181585	46742823	46752376	9554	+	7431	upstream	7431	TMIE	259236
chr3	49055604	49055988	385	*	c("peaks1__MACS_peak_1361", "peaks2__MACS_peak_1654")	108.435	X611	ENSG00000178149	49052921	49059726	6806	-	0	inside	3737	DALRD3	55152
chr3	49055604	49055988	385	*	c("peaks1__MACS_peak_1361", "peaks2__MACS_peak_1654")	108.435	X611	ENSG00000178057	49057892	49060928	3037	+	1903	upstream	1903	NDUFAF3	25915
chr3	50654377	50654532	156	*	c("peaks2__MACS_peak_1661", "peaks1__MACS_peak_1367")	65.81	X613	ENSG00000114737	50643921	50649262	5342	-	5114	upstream	5114	CISH	1154
chr3	50654377	50654532	156	*	c("peaks2__MACS_peak_1661", "peaks1__MACS_peak_1367")	65.81	X613	ENSG00000114738	50648951	50686720	37770	+	0	inside	5425	MAPKAPK3	7867
chr3	53107917	53108218	302	*	c("peaks2__MACS_peak_1664", "peaks1__MACS_peak_1368")	95.145	X614	ENSG00000242142	53098299	53099107	809	-	8809	upstream	8809	SERBP1P3	NA
chr3	124771685	124771893	209	*	c("peaks2__MACS_peak_1682", "peaks1__MACS_peak_1385")	112.885	X616	ENSG00000173706	124684554	124774802	90249	-	0	inside	2908	HEG1	57493
chr3	170075177	170075409	233	*	c("peaks2__MACS_peak_1698", "peaks1__MACS_peak_1396")	81.205	X621	ENSG00000136603	170075466	170114623	39158	+	56	upstream	56	SKIL	6498
chr3	185655980	185656209	230	*	c("peaks2__MACS_peak_1704", "peaks1__MACS_peak_1399")	111.7	X623	ENSG00000136527	185633694	185655924	22231	-	55	upstream	55	TRA2B	6434
chr3	193858547	193858780	234	*	c("peaks2__MACS_peak_1707", "peaks1__MACS_peak_1401")	94.685	X624	ENSG00000232874	193848405	193848990	586	-	9556	upstream	9556	RP11-135A1.2	NA
chr3	193858547	193858780	234	*	c("peaks2__MACS_peak_1707", "peaks1__MACS_peak_1401")	94.685	X624	ENSG00000242201	193863463	193863756	294	+	4682	upstream	4682	RN7SL215P	NA
chr3	196158624	196158792	169	*	c("peaks2__MACS_peak_1711", "peaks1__MACS_peak_1404")	74.29	X625	ENSG00000163960	196074533	196159345	84813	-	0	inside	552	UBXN7	26043
chr3	196158624	196158792	169	*	c("peaks2__MACS_peak_1711", "peaks1__MACS_peak_1404")	74.29	X625	ENSG00000225822	196158235	196160242	2008	+	0	inside	388	UBXN7-AS1	NA
chr4	677966	678222	257	*	c("peaks2__MACS_peak_1712", "peaks1__MACS_peak_1405")	54.16	X626	ENSG00000169020	666225	668127	1903	-	9838	upstream	9838	ATP5I	521
chr4	677966	678222	257	*	c("peaks2__MACS_peak_1712", "peaks1__MACS_peak_1405")	54.16	X626	ENSG00000169026	675618	683230	7613	-	0	inside	5007	MFSD7	84179
chr4	2061209	2061359	151	*	c("peaks2__MACS_peak_1730", "peaks1__MACS_peak_1418")	60.435	X634	ENSG00000185818	2061239	2070816	9578	+	0	overlapStart	0	NAT8L	339983
chr4	3451141	3451424	284	*	c("peaks1__MACS_peak_1422", "peaks2__MACS_peak_1734", "peaks1__MACS_peak_1423")	88.13	X636	ENSG00000109758	3443614	3451211	7598	+	0	overlapEnd	7526	HGFAC	3083
chr4	3467540	3467819	280	*	c("peaks1__MACS_peak_1424", "peaks2__MACS_peak_1735", "peaks1__MACS_peak_1425")	71.1067	X637	ENSG00000175920	3465033	3503200	38168	+	0	inside	2506	DOK7	285489
chr4	8263299	8263429	131	*	c("peaks2__MACS_peak_1744", "peaks1__MACS_peak_1431")	56.06	X640	ENSG00000170801	8271492	8308838	37347	+	8062	upstream	8062	HTRA3	94031
chr4	89079923	89080119	197	*	c("peaks2__MACS_peak_1769", "peaks1__MACS_peak_1463")	66.46	X647	ENSG00000241853	89084731	89085119	389	+	4611	upstream	4611	RP11-147K6.1	NA
chr4	147499327	147499512	186	*	c("peaks2__MACS_peak_1777", "peaks1__MACS_peak_1471")	87.125	X648	ENSG00000207182	147501200	147501362	163	+	1687	upstream	1687	RNU1-44P	NA
chr5	189632	189953	322	*	c("peaks1__MACS_peak_1478", "peaks2__MACS_peak_1789")	132.215	X650	ENSG00000185028	191626	195468	3843	+	1672	upstream	1672	LRRC14B	389257
chr5	189632	189953	322	*	c("peaks1__MACS_peak_1478", "peaks2__MACS_peak_1789")	132.215	X650	ENSG00000261434	195893	196456	564	+	5939	upstream	5939	CTD-2083E4.7	NA
chr5	542265	542940	676	*	c("peaks1__MACS_peak_1490", "peaks2__MACS_peak_1798")	394.595	X655	ENSG00000264233	535955	535997	43	-	6267	upstream	6267	MIR4456	100616381
chr5	543096	543974	879	*	c("peaks2__MACS_peak_1799", "peaks1__MACS_peak_1491", "peaks1__MACS_peak_1492", "peaks1__MACS_peak_1493")	228.553	X656	ENSG00000264233	535955	535997	43	-	7098	upstream	7098	MIR4456	100616381
chr5	671358	671677	320	*	c("peaks2__MACS_peak_1801", "peaks1__MACS_peak_1496")	153.825	X658	ENSG00000271781	675941	676731	791	+	4263	upstream	4263	CTD-2589H19.6	NA
chr5	42423912	42424062	151	*	c("peaks2__MACS_peak_1809", "peaks1__MACS_peak_1506")	74.135	X662	ENSG00000112964	42423879	42721979	298101	+	0	inside	32	GHR	2690
chr5	78907818	78908080	263	*	c("peaks1__MACS_peak_1514", "peaks2__MACS_peak_1821")	126.795	X664	ENSG00000164329	78907943	78982471	74529	+	0	overlapStart	0	PAPD4	167153
chr5	96270783	96271031	249	*	c("peaks1__MACS_peak_1518", "peaks2__MACS_peak_1827")	85.635	X666	ENSG00000247121	96149731	96271513	121783	-	0	inside	481	CTD-2260A17.2	NA
chr5	96270783	96271031	249	*	c("peaks1__MACS_peak_1518", "peaks2__MACS_peak_1827")	85.635	X666	ENSG00000113441	96271098	96373219	102122	+	66	upstream	66	LNPEP	4012
chr5	96270783	96271031	249	*	c("peaks1__MACS_peak_1518", "peaks2__MACS_peak_1827")	85.635	X666	ENSG00000227836	96278003	96278888	886	+	6971	upstream	6971	AC008850.3	NA
chr5	124077066	124077294	229	*	c("peaks2__MACS_peak_1832", "peaks1__MACS_peak_1520")	132.1	X667	ENSG00000168916	123972608	124084500	111893	-	0	inside	7205	ZNF608	57507
chr5	124077066	124077294	229	*	c("peaks2__MACS_peak_1832", "peaks1__MACS_peak_1520")	132.1	X667	ENSG00000251456	124070311	124070868	558	-	6197	upstream	6197	RP11-436H11.5	NA
chr5	133340781	133341075	295	*	c("peaks1__MACS_peak_1525", "peaks2__MACS_peak_1834")	55.445	X668	ENSG00000213585	133307606	133340824	33219	-	0	overlapStart	0	VDAC1	7416
chr5	133340781	133341075	295	*	c("peaks1__MACS_peak_1525", "peaks2__MACS_peak_1834")	55.445	X668	ENSG00000271737	133340838	133341253	416	+	0	overlapStart	0	CTB-113I20.2	NA
chr5	140105654	140106004	351	*	c("peaks1__MACS_peak_1529", "peaks2__MACS_peak_1840")	316.585	X670	ENSG00000202515	140105743	140105831	89	+	0	includeFeature	0	VTRNA1-3	56662
chr5	149865911	149866317	407	*	c("peaks1__MACS_peak_1531", "peaks2__MACS_peak_1849", "peaks2__MACS_peak_1850")	97.3667	X671	ENSG00000254333	149855094	149865531	10438	-	379	upstream	379	CTC-367J11.1	102546298
chr5	149865911	149866317	407	*	c("peaks1__MACS_peak_1531", "peaks2__MACS_peak_1849", "peaks2__MACS_peak_1850")	97.3667	X671	ENSG00000070614	149865381	149937773	72393	+	0	inside	529	NDST1	3340
chr5	172385499	172385928	430	*	c("peaks2__MACS_peak_1869", "peaks1__MACS_peak_1539", "peaks2__MACS_peak_1870")	157.453	X674	ENSG00000204758	172381789	172386395	4607	-	0	inside	466	CTC-308K20.1	100268168
chr5	172385499	172385928	430	*	c("peaks2__MACS_peak_1869", "peaks1__MACS_peak_1539", "peaks2__MACS_peak_1870")	157.453	X674	ENSG00000037241	172385732	172396774	11043	+	0	overlapStart	0	RPL26L1	51121
chr5	172755727	172755864	138	*	c("peaks2__MACS_peak_1872", "peaks1__MACS_peak_1540")	58.745	X675	ENSG00000113739	172741716	172756506	14791	-	0	inside	641	STC2	8614
chr5	180528489	180528699	211	*	c("peaks1__MACS_peak_1548", "peaks2__MACS_peak_1883")	65.84	X680	ENSG00000214295	180526140	180527666	1527	-	822	upstream	822	FOXO1B	NA
chr5	180528703	180529441	739	*	c("peaks2__MACS_peak_1884", "peaks1__MACS_peak_1549")	307.345	X681	ENSG00000214295	180526140	180527666	1527	-	1036	upstream	1036	FOXO1B	NA
chr5	180614476	180615131	656	*	c("peaks2__MACS_peak_1888", "peaks1__MACS_peak_1554")	290.5	X684	ENSG00000250222	180618924	180621429	2506	+	3792	upstream	3792	CTC-338M12.5	NA
chr5	180614476	180615131	656	*	c("peaks2__MACS_peak_1888", "peaks1__MACS_peak_1554")	290.5	X684	ENSG00000250900	180622496	180630103	7608	+	7364	upstream	7364	CTC-338M12.6	NA
chr5	180615341	180615640	300	*	c("peaks1__MACS_peak_1555", "peaks2__MACS_peak_1889")	182.195	X685	ENSG00000250222	180618924	180621429	2506	+	3283	upstream	3283	CTC-338M12.5	NA
chr5	180615341	180615640	300	*	c("peaks1__MACS_peak_1555", "peaks2__MACS_peak_1889")	182.195	X685	ENSG00000250900	180622496	180630103	7608	+	6855	upstream	6855	CTC-338M12.6	NA
chr5	180615690	180616070	381	*	c("peaks2__MACS_peak_1890", "peaks1__MACS_peak_1556")	165.225	X686	ENSG00000250222	180618924	180621429	2506	+	2853	upstream	2853	CTC-338M12.5	NA
chr5	180615690	180616070	381	*	c("peaks2__MACS_peak_1890", "peaks1__MACS_peak_1556")	165.225	X686	ENSG00000250900	180622496	180630103	7608	+	6425	upstream	6425	CTC-338M12.6	NA
chr5	180618598	180618909	312	*	c("peaks2__MACS_peak_1891", "peaks1__MACS_peak_1557")	95.08	X687	ENSG00000248473	180618046	180618852	807	-	0	overlapStart	0	CTC-338M12.2	102577426
chr5	180618598	180618909	312	*	c("peaks2__MACS_peak_1891", "peaks1__MACS_peak_1557")	95.08	X687	ENSG00000250222	180618924	180621429	2506	+	14	upstream	14	CTC-338M12.5	NA
chr5	180618598	180618909	312	*	c("peaks2__MACS_peak_1891", "peaks1__MACS_peak_1557")	95.08	X687	ENSG00000250900	180622496	180630103	7608	+	3586	upstream	3586	CTC-338M12.6	NA
chr5	180633730	180634162	433	*	c("peaks1__MACS_peak_1558", "peaks2__MACS_peak_1892")	320.14	X688	ENSG00000146054	180620924	180632293	11370	-	1436	upstream	1436	TRIM7	81786
chr5	180633730	180634162	433	*	c("peaks1__MACS_peak_1558", "peaks2__MACS_peak_1892")	320.14	X688	ENSG00000248514	180632361	180633120	760	-	609	upstream	609	CTC-338M12.1	NA
chr5	180634446	180634606	161	*	c("peaks1__MACS_peak_1559", "peaks2__MACS_peak_1893")	57.305	X689	ENSG00000146054	180620924	180632293	11370	-	2152	upstream	2152	TRIM7	81786
chr5	180634446	180634606	161	*	c("peaks1__MACS_peak_1559", "peaks2__MACS_peak_1893")	57.305	X689	ENSG00000248514	180632361	180633120	760	-	1325	upstream	1325	CTC-338M12.1	NA
chr5	180634636	180634944	309	*	c("peaks1__MACS_peak_1560", "peaks2__MACS_peak_1894")	194.41	X690	ENSG00000146054	180620924	180632293	11370	-	2342	upstream	2342	TRIM7	81786
chr5	180634636	180634944	309	*	c("peaks1__MACS_peak_1560", "peaks2__MACS_peak_1894")	194.41	X690	ENSG00000248514	180632361	180633120	760	-	1515	upstream	1515	CTC-338M12.1	NA
chr5	180645035	180645546	512	*	c("peaks2__MACS_peak_1895", "peaks1__MACS_peak_1561")	197.75	X691	ENSG00000146063	180649499	180662809	13311	+	3952	upstream	3952	TRIM41	90933
chr5	180648883	180649170	288	*	c("peaks2__MACS_peak_1896", "peaks1__MACS_peak_1562", "peaks2__MACS_peak_1897")	55.4833	X692	ENSG00000146063	180649499	180662809	13311	+	328	upstream	328	TRIM41	90933
chr5	180649281	180649592	312	*	c("peaks2__MACS_peak_1898", "peaks1__MACS_peak_1563", "peaks1__MACS_peak_1564")	100.717	X693	ENSG00000146063	180649499	180662809	13311	+	0	overlapStart	0	TRIM41	90933
chr5	180649281	180649592	312	*	c("peaks2__MACS_peak_1898", "peaks1__MACS_peak_1563", "peaks1__MACS_peak_1564")	100.717	X693	ENSG00000264732	180649566	180649633	68	-	0	overlapEnd	40	MIR4638	100616342
chr6	26286641	26286851	211	*	c("peaks2__MACS_peak_1914", "peaks1__MACS_peak_1573", "peaks2__MACS_peak_1915")	56.8833	X696	ENSG00000158406	26281283	26285762	4480	-	878	upstream	878	HIST1H4H	8365
chr6	26328262	26328558	297	*	c("peaks2__MACS_peak_1923", "peaks1__MACS_peak_1577")	167.075	X700	ENSG00000220875	26322104	26322520	417	-	5741	upstream	5741	HIST1H3PS1	NA
chr6	26330440	26330728	289	*	c("peaks1__MACS_peak_1578", "peaks2__MACS_peak_1924")	144.145	X701	ENSG00000220875	26322104	26322520	417	-	7919	upstream	7919	HIST1H3PS1	NA
chr6	26533094	26533318	225	*	c("peaks2__MACS_peak_1926", "peaks1__MACS_peak_1581")	65.4	X702	ENSG00000182952	26538633	26546482	7850	+	5314	upstream	5314	HMGN4	10473
chr6	26537653	26537908	256	*	c("peaks2__MACS_peak_1927", "peaks1__MACS_peak_1582")	108.155	X703	ENSG00000182952	26538633	26546482	7850	+	724	upstream	724	HMGN4	10473
chr6	26538269	26538420	152	*	c("peaks1__MACS_peak_1583", "peaks2__MACS_peak_1928")	88.08	X704	ENSG00000182952	26538633	26546482	7850	+	212	upstream	212	HMGN4	10473
chr6	27447396	27447629	234	*	c("peaks1__MACS_peak_1601", "peaks2__MACS_peak_1950")	91.615	X716	ENSG00000096654	27418522	27440897	22376	-	6498	upstream	6498	ZNF184	7738
chr6	27559501	27559668	168	*	c("peaks2__MACS_peak_1957", "peaks1__MACS_peak_1606")	53.275	X718	ENSG00000206671	27564191	27564296	106	+	4522	upstream	4522	RNU6-471P	NA
chr6	27560500	27560681	182	*	c("peaks2__MACS_peak_1958", "peaks1__MACS_peak_1607")	96.805	X719	ENSG00000206671	27564191	27564296	106	+	3509	upstream	3509	RNU6-471P	NA
chr6	27870470	27870863	394	*	c("peaks1__MACS_peak_1617", "peaks2__MACS_peak_1971")	181.615	X726	ENSG00000197153	27858093	27860884	2792	-	9585	upstream	9585	HIST1H3J	8356
chr6	27870470	27870863	394	*	c("peaks1__MACS_peak_1617", "peaks2__MACS_peak_1971")	181.615	X726	ENSG00000233224	27860477	27860963	487	-	9506	upstream	9506	HIST1H2AM	NA
chr6	27870470	27870863	394	*	c("peaks1__MACS_peak_1617", "peaks2__MACS_peak_1971")	181.615	X726	ENSG00000238610	27865282	27865344	63	-	5125	upstream	5125	RNU7-26P	NA
chr6	28557103	28557319	217	*	c("peaks1__MACS_peak_1619", "peaks2__MACS_peak_1973")	95.75	X727	ENSG00000246350	28555155	28559524	4370	+	0	inside	1947	RP5-1186N24.3	NA
chr6	28625910	28626102	193	*	c("peaks1__MACS_peak_1622", "peaks2__MACS_peak_1976")	86.925	X729	ENSG00000272278	28615974	28616042	69	-	9867	upstream	9867	AL121932.1	NA
chr6	28625910	28626102	193	*	c("peaks1__MACS_peak_1622", "peaks2__MACS_peak_1976")	86.925	X729	ENSG00000235570	28616063	28616843	781	-	9066	upstream	9066	LINC00533	387055
chr6	28693787	28693972	186	*	c("peaks1__MACS_peak_1624", "peaks2__MACS_peak_1978")	69.25	X731	ENSG00000237425	28699794	28700681	888	+	5821	upstream	5821	RPSAP2	NA
chr6	28697084	28697238	155	*	c("peaks2__MACS_peak_1980", "peaks1__MACS_peak_1625")	71.86	X732	ENSG00000237425	28699794	28700681	888	+	2555	upstream	2555	RPSAP2	NA
chr6	28757431	28757722	292	*	c("peaks1__MACS_peak_1627", "peaks2__MACS_peak_1982")	137.095	X734	ENSG00000235559	28751410	28751781	372	-	5649	upstream	5649	NOL5BP	NA
chr6	28763657	28763927	271	*	c("peaks1__MACS_peak_1628", "peaks2__MACS_peak_1985")	158.61	X735	ENSG00000265764	28763749	28763812	64	-	0	includeFeature	0	AL662890.3	NA
chr6	28770458	28770601	144	*	c("peaks2__MACS_peak_1987", "peaks1__MACS_peak_1629")	85.735	X736	ENSG00000265764	28763749	28763812	64	-	6645	upstream	6645	AL662890.3	NA
chr6	28863932	28864230	299	*	c("peaks2__MACS_peak_1992", "peaks1__MACS_peak_1633")	150.11	X739	ENSG00000233366	28856609	28857683	1075	-	6248	upstream	6248	ZNF90P2	NA
chr6	28863932	28864230	299	*	c("peaks2__MACS_peak_1992", "peaks1__MACS_peak_1633")	150.11	X739	ENSG00000224157	28864307	28865099	793	+	76	upstream	76	HCG14	414760
chr6	28908780	28909037	258	*	c("peaks2__MACS_peak_1993", "peaks1__MACS_peak_1634")	165.755	X740	ENSG00000204709	28911654	28912314	661	+	2616	upstream	2616	C6orf100	NA
chr6	28909175	28909465	291	*	c("peaks1__MACS_peak_1635", "peaks2__MACS_peak_1994")	142.435	X741	ENSG00000204709	28911654	28912314	661	+	2188	upstream	2188	C6orf100	NA
chr6	28949865	28950144	280	*	c("peaks2__MACS_peak_2001", "peaks1__MACS_peak_1640")	183.4	X744	ENSG00000227214	28953980	28955261	1282	+	3835	upstream	3835	HCG15	NA
chr6	28949865	28950144	280	*	c("peaks2__MACS_peak_2001", "peaks1__MACS_peak_1640")	183.4	X744	ENSG00000244349	28954577	28956313	1737	+	4432	upstream	4432	HCG16	NA
chr6	31364317	31364553	237	*	c("peaks2__MACS_peak_2003", "peaks1__MACS_peak_1642")	95.57	X745	ENSG00000272221	31362066	31363272	1207	-	1044	upstream	1044	XXbac-BPG181B23.7	101929072
chr6	31364317	31364553	237	*	c("peaks2__MACS_peak_2003", "peaks1__MACS_peak_1642")	95.57	X745	ENSG00000206337	31368479	31445283	76805	+	3925	upstream	3925	HCP5	10866
chr6	31364317	31364553	237	*	c("peaks2__MACS_peak_2003", "peaks1__MACS_peak_1642")	95.57	X745	ENSG00000204520	31371356	31383092	11737	+	6802	upstream	6802	MICA	100507436
chr6	32936813	32936970	158	*	c("peaks2__MACS_peak_2007", "peaks1__MACS_peak_1644")	65.955	X747	ENSG00000204257	32916390	32936871	20482	-	0	overlapStart	0	HLA-DMA	3108
chr6	32936813	32936970	158	*	c("peaks2__MACS_peak_2007", "peaks1__MACS_peak_1644")	65.955	X747	ENSG00000204256	32936437	32949282	12846	+	0	inside	375	BRD2	6046
chr6	32936813	32936970	158	*	c("peaks2__MACS_peak_2007", "peaks1__MACS_peak_1644")	65.955	X747	ENSG00000223837	32938009	32938663	655	+	1038	upstream	1038	BRD2-IT1	NA
chr6	32937001	32937278	278	*	c("peaks2__MACS_peak_2008", "peaks1__MACS_peak_1645")	80.11	X748	ENSG00000204257	32916390	32936871	20482	-	129	upstream	129	HLA-DMA	3108
chr6	32937001	32937278	278	*	c("peaks2__MACS_peak_2008", "peaks1__MACS_peak_1645")	80.11	X748	ENSG00000204256	32936437	32949282	12846	+	0	inside	563	BRD2	6046
chr6	32937001	32937278	278	*	c("peaks2__MACS_peak_2008", "peaks1__MACS_peak_1645")	80.11	X748	ENSG00000223837	32938009	32938663	655	+	730	upstream	730	BRD2-IT1	NA
chr6	32983732	32983938	207	*	c("peaks2__MACS_peak_2009", "peaks1__MACS_peak_1646")	117.325	X749	ENSG00000204252	32971955	32977389	5435	-	6342	upstream	6342	HLA-DOA	3111
chr6	43139026	43139398	373	*	c("peaks2__MACS_peak_2023", "peaks1__MACS_peak_1653")	291.22	X751	ENSG00000112658	43139037	43149243	10207	+	0	overlapStart	0	SRF	6722
chr6	44214047	44214283	237	*	c("peaks2__MACS_peak_2028", "peaks1__MACS_peak_1655")	72.915	X752	ENSG00000096384	44214824	44221620	6797	+	540	upstream	540	HSP90AB1	3326
chr6	90121965	90122270	306	*	c("peaks1__MACS_peak_1660", "peaks2__MACS_peak_2037", "peaks2__MACS_peak_2038")	61.6633	X754	ENSG00000025039	90074355	90121989	47635	-	0	overlapStart	0	RRAGD	58528
chr6	126101301	126101541	241	*	c("peaks2__MACS_peak_2055", "peaks1__MACS_peak_1670")	256	X758	ENSG00000111912	126102307	126252266	149960	+	765	upstream	765	NCOA7	135112
chr6	149360759	149361029	271	*	c("peaks2__MACS_peak_2061", "peaks1__MACS_peak_1678")	103.215	X759	ENSG00000236591	149348836	149353709	4874	-	7049	upstream	7049	RP11-162J8.3	NA
chr6	150974175	150974596	422	*	c("peaks2__MACS_peak_2062", "peaks1__MACS_peak_1679")	222.52	X760	ENSG00000226599	150971908	150973161	1254	-	1013	upstream	1013	RP11-136K14.3	NA
chr7	419725	419939	215	*	c("peaks2__MACS_peak_2076", "peaks1__MACS_peak_1692")	125.64	X765	ENSG00000249574	419325	422678	3354	+	0	inside	399	AC226118.1	442497
chr7	985775	986153	379	*	c("peaks2__MACS_peak_2085", "peaks1__MACS_peak_1698", "peaks1__MACS_peak_1699")	142.91	X769	ENSG00000105963	937540	995043	57504	-	0	inside	8889	ADAP1	11033
chr7	986166	986476	311	*	c("peaks2__MACS_peak_2086", "peaks1__MACS_peak_1700")	106.405	X770	ENSG00000105963	937540	995043	57504	-	0	inside	8566	ADAP1	11033
chr7	1104609	1104830	222	*	c("peaks2__MACS_peak_2087", "peaks1__MACS_peak_1702")	62.285	X771	ENSG00000257607	1094996	1098897	3902	-	5711	upstream	5711	RP11-449P15.1	NA
chr7	1104609	1104830	222	*	c("peaks2__MACS_peak_2087", "peaks1__MACS_peak_1702")	62.285	X771	ENSG00000224079	1114086	1117672	3587	+	9255	upstream	9255	AC091729.7	NA
chr7	1105480	1105738	259	*	c("peaks2__MACS_peak_2088", "peaks1__MACS_peak_1703", "peaks2__MACS_peak_2089")	86.98	X772	ENSG00000257607	1094996	1098897	3902	-	6582	upstream	6582	RP11-449P15.1	NA
chr7	1105480	1105738	259	*	c("peaks2__MACS_peak_2088", "peaks1__MACS_peak_1703", "peaks2__MACS_peak_2089")	86.98	X772	ENSG00000224079	1114086	1117672	3587	+	8347	upstream	8347	AC091729.7	NA
chr7	1269221	1269475	255	*	c("peaks1__MACS_peak_1704", "peaks2__MACS_peak_2091")	133.4	X773	ENSG00000164853	1272543	1276954	4412	+	3067	upstream	3067	UNCX	340260
chr7	2544370	2544635	266	*	c("peaks1__MACS_peak_1716", "peaks2__MACS_peak_2103")	97.255	X778	ENSG00000106003	2552163	2568811	16649	+	7527	upstream	7527	LFNG	3955
chr7	2549079	2549397	319	*	c("peaks2__MACS_peak_2104", "peaks1__MACS_peak_1717")	102.99	X779	ENSG00000106003	2552163	2568811	16649	+	2765	upstream	2765	LFNG	3955
chr7	27209636	27209816	181	*	c("peaks2__MACS_peak_2117", "peaks1__MACS_peak_1728")	82.12	X781	ENSG00000078399	27202054	27210117	8064	-	0	inside	300	HOXA9	3205;442920
chr7	27209636	27209816	181	*	c("peaks2__MACS_peak_2117", "peaks1__MACS_peak_1728")	82.12	X781	ENSG00000257184	27203154	27219632	16479	-	0	inside	9815	RP1-170O19.20	NA
chr7	27209636	27209816	181	*	c("peaks2__MACS_peak_2117", "peaks1__MACS_peak_1728")	82.12	X781	ENSG00000253187	27208238	27211534	3297	+	0	inside	1397	HOXA10-AS	100874323
chr7	27209636	27209816	181	*	c("peaks2__MACS_peak_2117", "peaks1__MACS_peak_1728")	82.12	X781	ENSG00000207584	27209099	27209183	85	-	452	upstream	452	MIR196B	NA
chr7	27214195	27214343	149	*	c("peaks2__MACS_peak_2118", "peaks1__MACS_peak_1730")	66.9	X782	ENSG00000078399	27202054	27210117	8064	-	4077	upstream	4077	HOXA9	3205;442920
chr7	27214195	27214343	149	*	c("peaks2__MACS_peak_2118", "peaks1__MACS_peak_1730")	66.9	X782	ENSG00000257184	27203154	27219632	16479	-	0	inside	5288	RP1-170O19.20	NA
chr7	27214195	27214343	149	*	c("peaks2__MACS_peak_2118", "peaks1__MACS_peak_1730")	66.9	X782	ENSG00000207584	27209099	27209183	85	-	5011	upstream	5011	MIR196B	NA
chr7	27214195	27214343	149	*	c("peaks2__MACS_peak_2118", "peaks1__MACS_peak_1730")	66.9	X782	ENSG00000253293	27210210	27219880	9671	-	0	inside	5536	HOXA10	3206
chr7	27214195	27214343	149	*	c("peaks2__MACS_peak_2118", "peaks1__MACS_peak_1730")	66.9	X782	ENSG00000240990	27224137	27228912	4776	+	9793	upstream	9793	HOXA11-AS	221883
chr7	72523214	72523423	210	*	c("peaks1__MACS_peak_1740", "peaks2__MACS_peak_2145")	69.385	X785	ENSG00000205580	72518503	72525485	6983	-	0	inside	2061	AC006995.8	NA
chr7	99156098	99156273	176	*	c("peaks2__MACS_peak_2161", "peaks1__MACS_peak_1745")	70.015	X786	ENSG00000221909	99143931	99156159	12229	-	0	overlapStart	0	FAM200A	221786
chr7	99156098	99156273	176	*	c("peaks2__MACS_peak_2161", "peaks1__MACS_peak_1745")	70.015	X786	ENSG00000197343	99156029	99174076	18048	+	0	inside	68	ZNF655	79027
chr7	99156098	99156273	176	*	c("peaks2__MACS_peak_2161", "peaks1__MACS_peak_1745")	70.015	X786	ENSG00000272647	99156291	99205433	49143	+	17	upstream	17	GS1-259H13.10	NA
chr7	99725162	99725418	257	*	c("peaks1__MACS_peak_1748", "peaks2__MACS_peak_2162")	155.215	X787	ENSG00000106290	99704693	99717464	12772	-	7697	upstream	7697	TAF6	6878
chr7	99725162	99725418	257	*	c("peaks1__MACS_peak_1748", "peaks2__MACS_peak_2162")	155.215	X787	ENSG00000242798	99712837	99724762	11926	-	399	upstream	399	RP11-506M12.1	NA
chr7	99725162	99725418	257	*	c("peaks1__MACS_peak_1748", "peaks2__MACS_peak_2162")	155.215	X787	ENSG00000214309	99724317	99726118	1802	+	0	inside	844	MBLAC1	255374
chr7	99725162	99725418	257	*	c("peaks1__MACS_peak_1748", "peaks2__MACS_peak_2162")	155.215	X787	ENSG00000235077	99728587	99738062	9476	+	3168	upstream	3168	AC073842.19	NA
chr7	100424673	100424897	225	*	c("peaks1__MACS_peak_1751", "peaks2__MACS_peak_2165")	79.705	X788	ENSG00000196411	100400187	100425121	24935	-	0	inside	223	EPHB4	2050
chr7	100424673	100424897	225	*	c("peaks1__MACS_peak_1751", "peaks2__MACS_peak_2165")	79.705	X788	ENSG00000263672	100418651	100418886	236	-	5786	upstream	5786	RN7SL750P	NA
chr7	100424673	100424897	225	*	c("peaks1__MACS_peak_1751", "peaks2__MACS_peak_2165")	79.705	X788	ENSG00000146828	100424442	100464631	40190	+	0	inside	230	SLC12A9	56996
chr7	100464296	100464523	228	*	c("peaks1__MACS_peak_1752", "peaks2__MACS_peak_2166")	65.235	X789	ENSG00000087077	100464760	100471076	6317	+	236	upstream	236	TRIP6	7205;102466755
chr7	100464296	100464523	228	*	c("peaks1__MACS_peak_1752", "peaks2__MACS_peak_2166")	65.235	X789	ENSG00000087087	100472733	100486285	13553	+	8209	upstream	8209	SRRT	51593
chr7	102247208	102247682	475	*	c("peaks2__MACS_peak_2169", "peaks1__MACS_peak_1755")	85.93	X790	ENSG00000105808	102220093	102257204	37112	-	0	inside	9521	RASA4	10156;102724229
chr7	102247208	102247682	475	*	c("peaks2__MACS_peak_2169", "peaks1__MACS_peak_1755")	85.93	X790	ENSG00000238997	102246813	102246897	85	-	310	upstream	310	AC105052.1	NA
chr7	128049776	128050200	425	*	c("peaks2__MACS_peak_2178", "peaks1__MACS_peak_1762")	158.22	X792	ENSG00000106348	128032331	128050306	17976	-	0	inside	105	IMPDH1	3614
chr7	128789640	128789953	314	*	c("peaks2__MACS_peak_2180", "peaks1__MACS_peak_1763")	187.02	X793	ENSG00000158457	128784712	128808671	23960	+	0	inside	4927	TSPAN33	340348
chr7	139025363	139025618	256	*	c("peaks2__MACS_peak_2188", "peaks1__MACS_peak_1766")	175.415	X794	ENSG00000164898	139024203	139031065	6863	+	0	inside	1159	C7orf55	154791
chr7	139025363	139025618	256	*	c("peaks2__MACS_peak_2188", "peaks1__MACS_peak_1766")	175.415	X794	ENSG00000146963	139025105	139108198	83094	+	0	inside	257	C7orf55-LUC7L2	51631
chr7	139025363	139025618	256	*	c("peaks2__MACS_peak_2188", "peaks1__MACS_peak_1766")	175.415	X794	ENSG00000269955	139026106	139107345	81240	+	487	upstream	487	LUC7L2	100996928
chr7	139173647	139173885	239	*	c("peaks2__MACS_peak_2189", "peaks1__MACS_peak_1768")	107.91	X795	ENSG00000188883	139137436	139168458	31023	-	5188	upstream	5188	KLRG2	346689
chr7	148680202	148680354	153	*	c("peaks2__MACS_peak_2193", "peaks1__MACS_peak_1770")	58.94	X796	ENSG00000202354	148680847	148680948	102	+	492	upstream	492	RNY3	6085
chr7	149321818	149322427	610	*	c("peaks2__MACS_peak_2195", "peaks1__MACS_peak_1773", "peaks2__MACS_peak_2196", "peaks1__MACS_peak_1774")	155.923	X797	ENSG00000133624	149244245	149321843	77599	-	0	overlapStart	0	ZNF767	79970
chr7	150865331	150865744	414	*	c("peaks2__MACS_peak_2200", "peaks1__MACS_peak_1779", "peaks1__MACS_peak_1780")	147.477	X799	ENSG00000164900	150845676	150871832	26157	-	0	inside	6087	GBX1	2636
chr8	37532935	37533236	302	*	c("peaks2__MACS_peak_2230", "peaks1__MACS_peak_1800")	169.82	X807	ENSG00000253344	37483533	37531905	48373	-	1029	upstream	1029	RP11-346L1.2	NA
chr8	43092686	43096384	3699	*	c("peaks2__MACS_peak_2235", "peaks1__MACS_peak_1801", "peaks1__MACS_peak_1802")	346.54	X808	ENSG00000255166	43102334	43102553	220	+	5949	upstream	5949	RP11-726G23.11	NA
chr8	49292368	49292700	333	*	c("peaks2__MACS_peak_2242", "peaks1__MACS_peak_1807")	220.235	X811	ENSG00000224594	49297150	49297609	460	+	4449	upstream	4449	RPL29P19	NA
chr8	56685920	56686146	227	*	c("peaks1__MACS_peak_1811", "peaks2__MACS_peak_2245")	62.305	X813	ENSG00000167904	56608983	56685966	76984	-	0	overlapStart	0	TMEM68	137695
chr8	56685920	56686146	227	*	c("peaks1__MACS_peak_1811", "peaks2__MACS_peak_2245")	62.305	X813	ENSG00000137574	56685701	56738007	52307	+	0	inside	218	TGS1	96764
chr8	67025541	67025768	228	*	c("peaks2__MACS_peak_2247", "peaks1__MACS_peak_1815")	89.01	X814	ENSG00000253190	67024902	67027440	2539	+	0	inside	638	AC084082.3	NA
chr8	70364268	70364410	143	*	c("peaks1__MACS_peak_1816", "peaks2__MACS_peak_2250")	86.355	X815	ENSG00000253479	70337270	70360479	23210	-	3788	upstream	3788	RP11-744J10.3	NA
chr8	71314646	71315108	463	*	c("peaks1__MACS_peak_1817", "peaks2__MACS_peak_2252", "peaks1__MACS_peak_1818")	88.72	X816	ENSG00000140396	71021997	71316040	294044	-	0	inside	931	NCOA2	10499
chr8	74207101	74207415	315	*	c("peaks1__MACS_peak_1819", "peaks2__MACS_peak_2253")	123.2	X817	ENSG00000147604	74202506	74208024	5519	-	0	inside	608	RPL7	6129
chr8	74207101	74207415	315	*	c("peaks1__MACS_peak_1819", "peaks2__MACS_peak_2253")	123.2	X817	ENSG00000121039	74206847	74237516	30670	+	0	inside	253	RDH10	157506
chr8	91997667	91997920	254	*	c("peaks2__MACS_peak_2257", "peaks1__MACS_peak_1820", "peaks1__MACS_peak_1821")	122.767	X818	ENSG00000253250	91970865	91997485	26621	-	181	upstream	181	C8orf88	100127983
chr8	142368886	142369568	683	*	c("peaks2__MACS_peak_2274", "peaks1__MACS_peak_1829")	391.025	X822	ENSG00000261655	142363503	142365465	1963	-	3420	upstream	3420	CTD-3064M3.3	NA
chr8	142368886	142369568	683	*	c("peaks2__MACS_peak_2274", "peaks1__MACS_peak_1829")	391.025	X822	ENSG00000204882	142366600	142377367	10768	-	0	inside	7798	GPR20	2843
chr8	142395049	142395511	463	*	c("peaks1__MACS_peak_1830", "peaks2__MACS_peak_2276")	111.815	X823	ENSG00000184489	142402093	142441620	39528	+	6581	upstream	6581	PTP4A3	11156
chr8	142411713	142412188	476	*	c("peaks2__MACS_peak_2277", "peaks1__MACS_peak_1831")	345.54	X824	ENSG00000244998	142400039	142402674	2636	-	9038	upstream	9038	CTD-3064M3.4	NA
chr8	142411713	142412188	476	*	c("peaks2__MACS_peak_2277", "peaks1__MACS_peak_1831")	345.54	X824	ENSG00000184489	142402093	142441620	39528	+	0	inside	9619	PTP4A3	11156
chr8	142435324	142435811	488	*	c("peaks2__MACS_peak_2278", "peaks1__MACS_peak_1833")	202.425	X825	ENSG00000271959	142444645	142448054	3410	+	8833	upstream	8833	CTD-3064M3.7	101930072
chr8	142441563	142441847	285	*	c("peaks2__MACS_peak_2280", "peaks1__MACS_peak_1834")	86.49	X826	ENSG00000271959	142444645	142448054	3410	+	2797	upstream	2797	CTD-3064M3.7	101930072
chr8	144459889	144460457	569	*	c("peaks2__MACS_peak_2286", "peaks1__MACS_peak_1840")	303.165	X830	ENSG00000254389	144448801	144450718	1918	-	9170	upstream	9170	RHPN1-AS1	78998
chr8	144459889	144460457	569	*	c("peaks2__MACS_peak_2286", "peaks1__MACS_peak_1840")	303.165	X830	ENSG00000158106	144451057	144466390	15334	+	0	inside	8831	RHPN1	114822
chr8	144460530	144460938	409	*	c("peaks1__MACS_peak_1841", "peaks2__MACS_peak_2287", "peaks1__MACS_peak_1842")	68.66	X831	ENSG00000254389	144448801	144450718	1918	-	9811	upstream	9811	RHPN1-AS1	78998
chr8	144460530	144460938	409	*	c("peaks1__MACS_peak_1841", "peaks2__MACS_peak_2287", "peaks1__MACS_peak_1842")	68.66	X831	ENSG00000158106	144451057	144466390	15334	+	0	inside	9472	RHPN1	114822
chr8	145331546	145331741	196	*	c("peaks1__MACS_peak_1848", "peaks2__MACS_peak_2295")	57.62	X834	ENSG00000204775	145317003	145331153	14151	-	392	upstream	392	KM-PA-2	NA
chr8	145596403	145596862	460	*	c("peaks2__MACS_peak_2297", "peaks1__MACS_peak_1851")	584.085	X836	ENSG00000173137	145596790	145618457	21668	+	0	overlapStart	0	ADCK5	203054
chr8	145734089	145734479	391	*	c("peaks1__MACS_peak_1853", "peaks2__MACS_peak_2299", "peaks2__MACS_peak_2300")	82.8367	X837	ENSG00000255182	145721001	145730827	9827	-	3261	upstream	3261	CTD-2517M22.14	NA
chr8	145734089	145734479	391	*	c("peaks1__MACS_peak_1853", "peaks2__MACS_peak_2299", "peaks2__MACS_peak_2300")	82.8367	X837	ENSG00000261139	145721763	145725663	3901	-	8425	upstream	8425	CTD-2517M14.5	NA
chr8	145734089	145734479	391	*	c("peaks1__MACS_peak_1853", "peaks2__MACS_peak_2299", "peaks2__MACS_peak_2300")	82.8367	X837	ENSG00000167700	145734457	145736596	2140	+	0	overlapStart	0	MFSD3	113655
chr8	145734089	145734479	391	*	c("peaks1__MACS_peak_1853", "peaks2__MACS_peak_2299", "peaks2__MACS_peak_2300")	82.8367	X837	ENSG00000265393	145737950	145739056	1107	+	3470	upstream	3470	CTD-2517M22.17	NA
chr8	145734089	145734479	391	*	c("peaks1__MACS_peak_1853", "peaks2__MACS_peak_2299", "peaks2__MACS_peak_2300")	82.8367	X837	ENSG00000160959	145743376	145750557	7182	+	8896	upstream	8896	LRRC14	9684
chr9	33025203	33025352	150	*	c("peaks2__MACS_peak_2305", "peaks1__MACS_peak_1859")	61.135	X838	ENSG00000137074	32972604	33025166	52563	-	36	upstream	36	APTX	54840
chr9	33025203	33025352	150	*	c("peaks2__MACS_peak_2305", "peaks1__MACS_peak_1859")	61.135	X838	ENSG00000225693	33019680	33020163	484	-	5039	upstream	5039	RP11-54K16.2	NA
chr9	33025203	33025352	150	*	c("peaks2__MACS_peak_2305", "peaks1__MACS_peak_1859")	61.135	X838	ENSG00000086061	33025209	33039905	14697	+	0	overlapStart	0	DNAJA1	3301
chr9	73034925	73035055	131	*	c("peaks1__MACS_peak_1868", "peaks2__MACS_peak_2319")	67.535	X840	ENSG00000119138	72999503	73029540	30038	-	5384	upstream	5384	KLF9	687
chr9	127275604	127275806	203	*	c("peaks2__MACS_peak_2343", "peaks1__MACS_peak_1886")	59.93	X843	ENSG00000136931	127243516	127269709	26194	-	5894	upstream	5894	NR5A1	2516
chr9	129374601	129374960	360	*	c("peaks1__MACS_peak_1890", "peaks2__MACS_peak_2347")	344.42	X845	ENSG00000224842	129351873	129375979	24107	-	0	inside	1018	RP11-123K19.1	NA
chr9	129374601	129374960	360	*	c("peaks1__MACS_peak_1890", "peaks2__MACS_peak_2347")	344.42	X845	ENSG00000136944	129376722	129463311	86590	+	1761	upstream	1761	LMX1B	4010
chr9	129374996	129375547	552	*	c("peaks2__MACS_peak_2348", "peaks1__MACS_peak_1891", "peaks1__MACS_peak_1892")	164.35	X846	ENSG00000224842	129351873	129375979	24107	-	0	inside	431	RP11-123K19.1	NA
chr9	129374996	129375547	552	*	c("peaks2__MACS_peak_2348", "peaks1__MACS_peak_1891", "peaks1__MACS_peak_1892")	164.35	X846	ENSG00000136944	129376722	129463311	86590	+	1174	upstream	1174	LMX1B	4010
chr9	132244854	132245326	473	*	c("peaks1__MACS_peak_1895", "peaks2__MACS_peak_2353", "peaks2__MACS_peak_2354")	150.563	X848	ENSG00000261334	132242884	132244817	1934	-	36	upstream	36	RP11-65J3.14	NA
chr9	132244854	132245326	473	*	c("peaks1__MACS_peak_1895", "peaks2__MACS_peak_2353", "peaks2__MACS_peak_2354")	150.563	X848	ENSG00000204054	132245730	132275947	30218	+	403	upstream	403	LINC00963	NA
chr9	136856414	136856952	539	*	c("peaks1__MACS_peak_1903", "peaks2__MACS_peak_2361", "peaks2__MACS_peak_2362")	211.023	X852	ENSG00000160293	136627016	136857726	230711	-	0	inside	773	VAV2	7410
chr9	139696639	139697962	1324	*	c("peaks2__MACS_peak_2391", "peaks1__MACS_peak_1931", "peaks2__MACS_peak_2392")	1027.47	X863	ENSG00000213213	139690802	139702193	11392	+	0	inside	5836	CCDC183	84960
chr9	139696639	139697962	1324	*	c("peaks2__MACS_peak_2391", "peaks1__MACS_peak_1931", "peaks2__MACS_peak_2392")	1027.47	X863	ENSG00000273066	139693675	139704494	10820	+	0	inside	2963	RP11-216L13.19	NA
chr9	139696639	139697962	1324	*	c("peaks2__MACS_peak_2391", "peaks1__MACS_peak_1931", "peaks2__MACS_peak_2392")	1027.47	X863	ENSG00000272679	139694818	139723918	29101	+	0	inside	1820	RP11-216L13.18	NA
chr9	139696639	139697962	1324	*	c("peaks2__MACS_peak_2391", "peaks1__MACS_peak_1931", "peaks2__MACS_peak_2392")	1027.47	X863	ENSG00000196642	139702374	139735639	33266	+	4411	upstream	4411	RABL6	55684
chr9	139746565	139746886	322	*	c("peaks1__MACS_peak_1933", "peaks2__MACS_peak_2393")	255.735	X864	ENSG00000177943	139745395	139755249	9855	+	0	inside	1169	MAMDC4	158056
chr9	139838040	139838425	386	*	c("peaks1__MACS_peak_1935", "peaks2__MACS_peak_2394")	145.59	X865	ENSG00000260190	139831621	139832440	820	-	5599	upstream	5599	RP11-229P13.25	NA
chr9	139838040	139838425	386	*	c("peaks1__MACS_peak_1935", "peaks2__MACS_peak_2394")	145.59	X865	ENSG00000159069	139834887	139839148	4262	-	0	inside	722	FBXW5	54461
chr9	139838040	139838425	386	*	c("peaks1__MACS_peak_1935", "peaks2__MACS_peak_2394")	145.59	X865	ENSG00000176919	139839698	139841426	1729	+	1272	upstream	1272	C8G	733
chr9	139838040	139838425	386	*	c("peaks1__MACS_peak_1935", "peaks2__MACS_peak_2394")	145.59	X865	ENSG00000184925	139844003	139849949	5947	+	5577	upstream	5577	LCN12	286256
chr9	140198565	140199144	580	*	c("peaks1__MACS_peak_1937", "peaks2__MACS_peak_2397", "peaks2__MACS_peak_2398")	344.237	X866	ENSG00000260996	140188320	140190173	1854	-	8391	upstream	8391	RP13-122B23.8	NA
chr9	140198565	140199144	580	*	c("peaks1__MACS_peak_1937", "peaks2__MACS_peak_2397", "peaks2__MACS_peak_2398")	344.237	X866	ENSG00000198435	140194083	140196703	2621	-	1861	upstream	1861	NRARP	441478
chrX	18692947	18693130	184	*	c("peaks2__MACS_peak_2437", "peaks1__MACS_peak_1955")	92.875	X873	ENSG00000102104	18658030	18690229	32200	-	2717	upstream	2717	RS1	6247
chrX	18692947	18693130	184	*	c("peaks2__MACS_peak_2437", "peaks1__MACS_peak_1955")	92.875	X873	ENSG00000086717	18694029	18846039	152011	+	898	upstream	898	PPEF1	5475
chrX	24043507	24043837	331	*	c("peaks1__MACS_peak_1958", "peaks2__MACS_peak_2440")	94.92	X874	ENSG00000174010	24001837	24045303	43467	-	0	inside	1465	KLHL15	80311
chrX	41493544	41493899	356	*	c("peaks1__MACS_peak_1965", "peaks2__MACS_peak_2446", "peaks1__MACS_peak_1966")	110.517	X877	ENSG00000265741	41496727	41497012	286	+	2827	upstream	2827	RN7SL406P	NA
chrX	103498625	103499173	549	*	c("peaks2__MACS_peak_2471", "peaks1__MACS_peak_1980")	332.45	X879	ENSG00000123576	103494719	103499614	4896	-	0	inside	440	ESX1	80712
chrX	107069679	107070079	401	*	c("peaks1__MACS_peak_1986", "peaks2__MACS_peak_2475")	171.5	X882	ENSG00000080561	107068985	107170423	101439	+	0	inside	693	MID2	11043
chrX	128657034	128657229	196	*	c("peaks1__MACS_peak_1993", "peaks2__MACS_peak_2486")	88.115	X884	ENSG00000102038	128580480	128657477	76998	-	0	inside	247	SMARCA1	6594
chrX	129243847	129244113	267	*	c("peaks1__MACS_peak_1995", "peaks2__MACS_peak_2488")	83.855	X885	ENSG00000102034	129198849	129244691	45843	-	0	inside	577	ELF4	2000
chrX	129243847	129244113	267	*	c("peaks1__MACS_peak_1995", "peaks2__MACS_peak_2488")	83.855	X885	LRG_335	129198895	129244475	45581	-	0	inside	361	LRG_335	NA
chrX	133683543	133683884	342	*	c("peaks2__MACS_peak_2489", "peaks1__MACS_peak_1999")	58.585	X886	ENSG00000216001	133674215	133674292	78	-	9250	upstream	9250	MIR450B	100126302
chrX	133683543	133683884	342	*	c("peaks2__MACS_peak_2489", "peaks1__MACS_peak_1999")	58.585	X886	ENSG00000199132	133674371	133674461	91	-	9081	upstream	9081	MIR450A1	554214
chrX	133683543	133683884	342	*	c("peaks2__MACS_peak_2489", "peaks1__MACS_peak_1999")	58.585	X886	ENSG00000207755	133674538	133674637	100	-	8905	upstream	8905	MIR450A2	574505
chrX	133683543	133683884	342	*	c("peaks2__MACS_peak_2489", "peaks1__MACS_peak_1999")	58.585	X886	ENSG00000207784	133675371	133675467	97	-	8075	upstream	8075	MIR542	664617
chrX	133683543	133683884	342	*	c("peaks2__MACS_peak_2489", "peaks1__MACS_peak_1999")	58.585	X886	ENSG00000223749	133677367	133680741	3375	-	2801	upstream	2801	MIR503HG	84848;494336
chrX	133683543	133683884	342	*	c("peaks2__MACS_peak_2489", "peaks1__MACS_peak_1999")	58.585	X886	ENSG00000208005	133680358	133680428	71	-	3114	upstream	3114	MIR503	574506
chrX	133683543	133683884	342	*	c("peaks2__MACS_peak_2489", "peaks1__MACS_peak_1999")	58.585	X886	ENSG00000227060	133684003	133693953	9951	+	118	upstream	118	LINC00629	NA
chrX	152990217	152990642	426	*	c("peaks2__MACS_peak_2501", "peaks1__MACS_peak_2005", "peaks2__MACS_peak_2502")	114.453	X889	ENSG00000185825	152965947	152990152	24206	-	64	upstream	64	BCAP31	10134
chrX	152990217	152990642	426	*	c("peaks2__MACS_peak_2501", "peaks1__MACS_peak_2005", "peaks2__MACS_peak_2502")	114.453	X889	ENSG00000101986	152990323	153010216	19894	+	0	overlapStart	0	ABCD1	215
chrX	153046684	153047603	920	*	c("peaks1__MACS_peak_2006", "peaks2__MACS_peak_2505", "peaks2__MACS_peak_2506", "peaks1__MACS_peak_2007")	321.558	X890	ENSG00000184343	153041867	153051187	9321	+	0	inside	4816	SRPK3	26576
chrX	153059371	153059706	336	*	c("peaks1__MACS_peak_2012", "peaks2__MACS_peak_2507")	120.86	X891	ENSG00000067829	153051221	153059978	8758	-	0	inside	271	IDH3G	3421
chrX	153059371	153059706	336	*	c("peaks1__MACS_peak_2012", "peaks2__MACS_peak_2507")	120.86	X891	ENSG00000180879	153058971	153063960	4990	+	0	inside	399	SSR4	6748
chrX	153147315	153148434	1120	*	c("peaks2__MACS_peak_2511", "peaks1__MACS_peak_2013", "peaks1__MACS_peak_2014", "peaks2__MACS_peak_2512")	264.402	X892	ENSG00000196987	153146127	153154444	8318	+	0	inside	1187	LCA10	NA
chrX	153152488	153153041	554	*	c("peaks2__MACS_peak_2513", "peaks1__MACS_peak_2018")	300.4	X893	ENSG00000196987	153146127	153154444	8318	+	0	inside	6360	LCA10	NA
chrX	153172134	153172809	676	*	c("peaks1__MACS_peak_2020", "peaks2__MACS_peak_2514", "peaks1__MACS_peak_2021")	164.89	X894	ENSG00000198910	153126969	153174677	47709	-	0	inside	1867	L1CAM	3897
chrX	153172134	153172809	676	*	c("peaks1__MACS_peak_2020", "peaks2__MACS_peak_2514", "peaks1__MACS_peak_2021")	164.89	X894	ENSG00000126895	153167985	153172620	4636	+	0	overlapEnd	4148	AVPR2	554
chrX	153173112	153173338	227	*	c("peaks1__MACS_peak_2022", "peaks2__MACS_peak_2515")	124.165	X895	ENSG00000198910	153126969	153174677	47709	-	0	inside	1338	L1CAM	3897
chrX	153211657	153212089	433	*	c("peaks2__MACS_peak_2517", "peaks1__MACS_peak_2023")	351.725	X896	ENSG00000102032	153200716	153210232	9517	-	1424	upstream	1424	RENBP	5973

## Sheet: Table_S1C_293T-S486E_10kb
Table S1C. List of RELAFUS1-S486E-HA peaks in TSS±10kb in 293T/tv-a cells (566 peaks; 446 unique genes)
seqnames	start	end	width	strand	peakNames	score	peak	feature	feature.ranges.start	feature.ranges.end	feature.ranges.width	feature.strand	distance	insideFeature	distanceToSite	gene_name	entrez_id
chr1	865018	865193	176	*	c("peaks2__MACS_peak_1", "peaks1__MACS_peak_2")	94.855	X1	ENSG00000223764	852245	856396	4152	-	8621	upstream	8621	RP11-54O7.3	100130417
chr1	865018	865193	176	*	c("peaks2__MACS_peak_1", "peaks1__MACS_peak_2")	94.855	X1	ENSG00000187634	860260	879955	19696	+	0	inside	4757	SAMD11	148398
chr1	865018	865193	176	*	c("peaks2__MACS_peak_1", "peaks1__MACS_peak_2")	94.855	X1	ENSG00000268179	861264	866445	5182	-	0	inside	1251	AL645608.1	NA
chr1	931676	932326	651	*	c("peaks1__MACS_peak_6", "peaks2__MACS_peak_4", "peaks1__MACS_peak_7", "peaks1__MACS_peak_8")	168.113	X3	ENSG00000272512	931346	933431	2086	-	0	inside	1104	RP11-54O7.17	NA
chr1	1294098	1294450	353	*	c("peaks2__MACS_peak_9", "peaks1__MACS_peak_11")	129.42	X4	ENSG00000107404	1270656	1284730	14075	-	9367	upstream	9367	DVL1	1855;102466740
chr1	1294098	1294450	353	*	c("peaks2__MACS_peak_9", "peaks1__MACS_peak_11")	129.42	X4	ENSG00000162576	1288069	1297157	9089	-	0	inside	2706	MXRA8	54587
chr1	3526835	3527117	283	*	c("peaks1__MACS_peak_18", "peaks2__MACS_peak_18")	101.94	X8	ENSG00000162591	3406484	3528059	121576	-	0	inside	941	MEGF6	1953
chr1	3817802	3817989	188	*	c("peaks2__MACS_peak_19", "peaks1__MACS_peak_19")	68.565	X9	ENSG00000198912	3805689	3816857	11169	-	944	upstream	944	C1orf174	339448
chr1	3817802	3817989	188	*	c("peaks2__MACS_peak_19", "peaks1__MACS_peak_19")	68.565	X9	ENSG00000236423	3816936	3833789	16854	+	0	inside	865	LINC01134	100133612
chr1	6453568	6453683	116	*	c("peaks1__MACS_peak_21", "peaks2__MACS_peak_22")	61.075	X11	ENSG00000097021	6324329	6454451	130123	-	0	inside	767	ACOT7	11332
chr1	6453568	6453683	116	*	c("peaks1__MACS_peak_21", "peaks2__MACS_peak_22")	61.075	X11	ENSG00000271746	6453615	6454451	837	+	0	overlapStart	0	RP1-202O8.3	NA
chr1	16872297	16872633	337	*	c("peaks2__MACS_peak_34", "peaks1__MACS_peak_32")	224.955	X13	ENSG00000266584	16875409	16875482	74	+	2775	upstream	2775	AL355149.1	NA
chr1	17004656	17004953	298	*	c("peaks2__MACS_peak_35", "peaks1__MACS_peak_33")	122.38	X14	ENSG00000264742	17007750	17007823	74	+	2796	upstream	2796	AL021920.1	NA
chr1	17188296	17188679	384	*	c("peaks2__MACS_peak_37", "peaks1__MACS_peak_36")	219.285	X15	ENSG00000223643	17177752	17179624	1873	-	8671	upstream	8671	RP11-108M9.1	NA
chr1	17188296	17188679	384	*	c("peaks2__MACS_peak_37", "peaks1__MACS_peak_36")	219.285	X15	ENSG00000263811	17185444	17185516	73	-	2779	upstream	2779	MIR3675	100500876
chr1	17188296	17188679	384	*	c("peaks2__MACS_peak_37", "peaks1__MACS_peak_36")	219.285	X15	ENSG00000228549	17197440	17200587	3148	+	8760	upstream	8760	U1	NA
chr1	17863162	17863429	268	*	c("peaks1__MACS_peak_37", "peaks2__MACS_peak_38")	150.855	X16	ENSG00000074964	17866330	18024369	158040	+	2900	upstream	2900	ARHGEF10L	55160
chr1	23880851	23881184	334	*	c("peaks2__MACS_peak_39", "peaks1__MACS_peak_39")	169.305	X17	ENSG00000235052	23875630	23877406	1777	-	3444	upstream	3444	RP1-150O5.3	NA
chr1	23881234	23881486	253	*	c("peaks1__MACS_peak_40", "peaks2__MACS_peak_40")	87.29	X18	ENSG00000235052	23875630	23877406	1777	-	3827	upstream	3827	RP1-150O5.3	NA
chr1	27852050	27852253	204	*	c("peaks1__MACS_peak_44", "peaks2__MACS_peak_43")	100.49	X20	ENSG00000237429	27852316	27857072	4757	+	62	upstream	62	RP1-159A19.4	NA
chr1	39456448	39456603	156	*	c("peaks2__MACS_peak_50", "peaks1__MACS_peak_49")	59.45	X21	ENSG00000174574	39456895	39471731	14837	+	291	upstream	291	AKIRIN1	79647
chr1	40723713	40723913	201	*	c("peaks2__MACS_peak_52", "peaks1__MACS_peak_50")	73.185	X22	ENSG00000259943	40722099	40723639	1541	-	73	upstream	73	RP1-39G22.7	NA
chr1	40723713	40723913	201	*	c("peaks2__MACS_peak_52", "peaks1__MACS_peak_50")	73.185	X22	LRG_212	40723733	40759856	36124	+	0	overlapStart	0	LRG_212	NA
chr1	40723713	40723913	201	*	c("peaks2__MACS_peak_52", "peaks1__MACS_peak_50")	73.185	X22	ENSG00000084073	40723779	40759856	36078	+	0	overlapStart	0	ZMPSTE24	10269
chr1	41706934	41707245	312	*	c("peaks2__MACS_peak_53", "peaks1__MACS_peak_52")	111.08	X23	ENSG00000010803	41492872	41707826	214955	-	0	inside	580	SCMH1	22955
chr1	41706934	41707245	312	*	c("peaks2__MACS_peak_53", "peaks1__MACS_peak_52")	111.08	X23	ENSG00000235358	41708045	41750533	42489	+	799	upstream	799	RP11-399E6.1	NA
chr1	41942224	41942506	283	*	c("peaks2__MACS_peak_54", "peaks1__MACS_peak_54")	72.305	X24	ENSG00000252563	41932608	41932699	92	-	9524	upstream	9524	RNA5SP45	NA
chr1	46663806	46664116	311	*	c("peaks2__MACS_peak_58", "peaks1__MACS_peak_56")	122.05	X25	ENSG00000171357	46669006	46686933	17928	+	4889	upstream	4889	LURAP1	541468
chr1	54752936	54753179	244	*	c("peaks2__MACS_peak_61", "peaks1__MACS_peak_61")	101.87	X27	ENSG00000225632	54751078	54753044	1967	+	0	overlapEnd	1857	RP5-997D24.3	NA
chr1	68299076	68299397	322	*	c("peaks1__MACS_peak_67", "peaks2__MACS_peak_66")	87.75	X29	ENSG00000172380	68167149	68299150	132002	-	0	overlapStart	0	GNG12	55970
chr1	68299076	68299397	322	*	c("peaks1__MACS_peak_67", "peaks2__MACS_peak_66")	87.75	X29	ENSG00000232284	68297986	68668670	370685	+	0	inside	1089	GNG12-AS1	100289178
chr1	93297493	93297716	224	*	c("peaks2__MACS_peak_70", "peaks1__MACS_peak_79")	97.18	X30	ENSG00000122406	93297582	93307481	9900	+	0	overlapStart	0	RPL5	6125
chr1	93297493	93297716	224	*	c("peaks2__MACS_peak_70", "peaks1__MACS_peak_79")	97.18	X30	ENSG00000206680	93302846	93302940	95	+	5129	upstream	5129	SNORD21	6083
chr1	93297493	93297716	224	*	c("peaks2__MACS_peak_70", "peaks1__MACS_peak_79")	97.18	X30	ENSG00000251795	93303575	93303627	53	+	5858	upstream	5858	SNORA66	NA
chr1	93297493	93297716	224	*	c("peaks2__MACS_peak_70", "peaks1__MACS_peak_79")	97.18	X30	ENSG00000207523	93306276	93306408	133	+	8559	upstream	8559	SNORA66	26782
chr1	93297744	93297905	162	*	c("peaks2__MACS_peak_71", "peaks1__MACS_peak_80")	87.225	X31	ENSG00000122406	93297582	93307481	9900	+	0	inside	161	RPL5	6125
chr1	93297744	93297905	162	*	c("peaks2__MACS_peak_71", "peaks1__MACS_peak_80")	87.225	X31	ENSG00000206680	93302846	93302940	95	+	4940	upstream	4940	SNORD21	6083
chr1	93297744	93297905	162	*	c("peaks2__MACS_peak_71", "peaks1__MACS_peak_80")	87.225	X31	ENSG00000251795	93303575	93303627	53	+	5669	upstream	5669	SNORA66	NA
chr1	93297744	93297905	162	*	c("peaks2__MACS_peak_71", "peaks1__MACS_peak_80")	87.225	X31	ENSG00000207523	93306276	93306408	133	+	8370	upstream	8370	SNORA66	26782
chr1	94312948	94313317	370	*	c("peaks2__MACS_peak_72", "peaks1__MACS_peak_81")	139.42	X32	ENSG00000137936	94027347	94312706	285360	-	241	upstream	241	BCAR3	8412
chr1	94312948	94313317	370	*	c("peaks2__MACS_peak_72", "peaks1__MACS_peak_81")	139.42	X32	ENSG00000260464	94312730	94314495	1766	+	0	inside	217	RP4-561L24.3	NA
chr1	110650167	110650435	269	*	c("peaks1__MACS_peak_87", "peaks2__MACS_peak_76")	130.335	X34	ENSG00000186150	110655062	110656569	1508	+	4626	upstream	4626	UBL4B	164153
chr1	145477241	145477441	201	*	c("peaks2__MACS_peak_87", "peaks1__MACS_peak_101")	66.555	X40	ENSG00000121851	145456236	145470388	14153	-	6852	upstream	6852	POLR3GL	84265
chr1	145477241	145477441	201	*	c("peaks2__MACS_peak_87", "peaks1__MACS_peak_101")	66.555	X40	ENSG00000152022	145477085	145501669	24585	+	0	inside	155	LIX1L	NA
chr1	146643776	146644109	334	*	c("peaks1__MACS_peak_103", "peaks2__MACS_peak_89")	142.985	X41	ENSG00000131791	146626685	146644129	17445	-	0	inside	19	PRKAB2	5565
chr1	146643776	146644109	334	*	c("peaks1__MACS_peak_103", "peaks2__MACS_peak_89")	142.985	X41	ENSG00000237188	146644350	146683136	38787	+	240	upstream	240	RP11-337C18.8	NA
chr1	146643776	146644109	334	*	c("peaks1__MACS_peak_103", "peaks2__MACS_peak_89")	142.985	X41	ENSG00000273071	146644765	146724314	79550	+	655	upstream	655	RP11-337C18.10	NA
chr1	146643776	146644109	334	*	c("peaks1__MACS_peak_103", "peaks2__MACS_peak_89")	142.985	X41	ENSG00000271721	146647181	146649319	2139	+	3071	upstream	3071	RP11-337C18.9	NA
chr1	146643776	146644109	334	*	c("peaks1__MACS_peak_103", "peaks2__MACS_peak_89")	142.985	X41	ENSG00000180867	146649692	146651206	1515	+	5582	upstream	5582	PDIA3P1	NA
chr1	148247879	148248353	475	*	c("peaks2__MACS_peak_91", "peaks1__MACS_peak_105")	210.825	X42	ENSG00000236140	148246959	148248104	1146	-	0	overlapStart	0	RP11-89F3.2	NA
chr1	148598228	148598607	380	*	c("peaks1__MACS_peak_106", "peaks2__MACS_peak_92")	54.475	X43	ENSG00000237253	148598398	148599531	1134	+	0	overlapStart	0	RP11-666A1.5	NA
chr1	148598228	148598607	380	*	c("peaks1__MACS_peak_106", "peaks2__MACS_peak_92")	54.475	X43	ENSG00000226675	148598464	148598976	513	-	0	overlapEnd	368	RP11-666A1.3	NA
chr1	149033671	149035539	1869	*	c("peaks2__MACS_peak_93", "peaks1__MACS_peak_108")	65.325	X44	ENSG00000203825	149036435	149067496	31062	+	895	upstream	895	RP11-744H18.1	NA
chr1	149294325	149294943	619	*	c("peaks2__MACS_peak_94", "peaks1__MACS_peak_109")	170.835	X45	ENSG00000252105	149286177	149286322	146	-	8002	upstream	8002	RNU1-143P	NA
chr1	149680093	149680584	492	*	c("peaks2__MACS_peak_96", "peaks1__MACS_peak_110")	200.33	X46	ENSG00000252925	149671723	149671868	146	-	8224	upstream	8224	RNU1-68P	NA
chr1	149680093	149680584	492	*	c("peaks2__MACS_peak_96", "peaks1__MACS_peak_110")	200.33	X46	ENSG00000197844	149689368	149689854	487	+	8783	upstream	8783	AL358813.1	NA
chr1	149684126	149684330	205	*	c("peaks2__MACS_peak_97", "peaks1__MACS_peak_111")	51.945	X47	ENSG00000197844	149689368	149689854	487	+	5037	upstream	5037	AL358813.1	NA
chr1	153538922	153539229	308	*	c("peaks1__MACS_peak_112", "peaks2__MACS_peak_98")	73.045	X48	ENSG00000196754	153533584	153540366	6783	-	0	inside	1136	S100A2	6273
chr1	153643609	153643914	306	*	c("peaks1__MACS_peak_113", "peaks2__MACS_peak_99")	178.935	X49	ENSG00000143621	153634512	153643524	9013	-	84	upstream	84	ILF2	3608
chr1	153643609	153643914	306	*	c("peaks1__MACS_peak_113", "peaks2__MACS_peak_99")	178.935	X49	ENSG00000169418	153651113	153666468	15356	+	7198	upstream	7198	NPR1	4881
chr1	155098737	155099031	295	*	c("peaks1__MACS_peak_114", "peaks2__MACS_peak_102")	97.39	X50	ENSG00000169242	155099936	155107333	7398	+	904	upstream	904	EFNA1	1942
chr1	155098737	155099031	295	*	c("peaks1__MACS_peak_114", "peaks2__MACS_peak_102")	97.39	X50	ENSG00000169241	155107820	155111329	3510	+	8788	upstream	8788	SLC50A1	55974
chr1	156631308	156631561	254	*	c("peaks1__MACS_peak_119", "peaks2__MACS_peak_103")	85.255	X51	ENSG00000229953	156616299	156631216	14918	-	91	upstream	91	RP11-284F21.7	NA
chr1	161369405	161369680	276	*	c("peaks1__MACS_peak_120", "peaks2__MACS_peak_106")	100.44	X52	ENSG00000206921	161371079	161371185	107	+	1398	upstream	1398	RNU6-481P	NA
chr1	161369405	161369680	276	*	c("peaks1__MACS_peak_120", "peaks2__MACS_peak_106")	100.44	X52	ENSG00000215840	161375858	161376872	1015	+	6177	upstream	6177	RP11-122G18.7	NA
chr1	161493557	161493827	271	*	c("peaks2__MACS_peak_124", "peaks1__MACS_peak_139")	139.005	X69	ENSG00000173110	161494036	161496681	2646	+	208	upstream	208	HSPA6	3310
chr1	161509908	161510190	283	*	c("peaks2__MACS_peak_127", "peaks1__MACS_peak_142")	101.75	X72	ENSG00000224203	161506361	161507948	1588	-	1959	upstream	1959	RPS23P10	NA
chr1	167189822	167189960	139	*	c("peaks1__MACS_peak_149", "peaks2__MACS_peak_131")	56.125	X74	ENSG00000272205	167189068	167189749	682	-	72	upstream	72	RP11-277B15.3	NA
chr1	167189822	167189960	139	*	c("peaks1__MACS_peak_149", "peaks2__MACS_peak_131")	56.125	X74	ENSG00000143190	167190066	167396582	206517	+	105	upstream	105	POU2F1	5451
chr1	167683813	167684385	573	*	c("peaks2__MACS_peak_132", "peaks1__MACS_peak_150", "peaks1__MACS_peak_151")	141.317	X75	ENSG00000197965	167690429	167761156	70728	+	6043	upstream	6043	MPZL1	9019
chr1	167684618	167684952	335	*	c("peaks1__MACS_peak_152", "peaks2__MACS_peak_133", "peaks1__MACS_peak_153")	99.35	X76	ENSG00000197965	167690429	167761156	70728	+	5476	upstream	5476	MPZL1	9019
chr1	182583854	182584171	318	*	c("peaks2__MACS_peak_138", "peaks1__MACS_peak_157")	191.305	X77	ENSG00000261504	182584389	182585764	1376	+	217	upstream	217	RP11-317P15.4	284648
chr1	204475536	204475885	350	*	c("peaks2__MACS_peak_144", "peaks1__MACS_peak_163")	153.25	X78	ENSG00000198625	204485511	204542871	57361	+	9625	upstream	9625	MDM4	4194
chr1	204475994	204476376	383	*	c("peaks1__MACS_peak_164", "peaks2__MACS_peak_145", "peaks1__MACS_peak_165")	138.153	X79	ENSG00000198625	204485511	204542871	57361	+	9134	upstream	9134	MDM4	4194
chr1	222638292	222638497	206	*	c("peaks2__MACS_peak_152", "peaks1__MACS_peak_170")	72.135	X81	ENSG00000234419	222641436	222644224	2789	+	2938	upstream	2938	CICP13	NA
chr1	224544375	224544713	339	*	c("peaks1__MACS_peak_171", "peaks2__MACS_peak_154")	159.94	X82	ENSG00000143771	224544552	224567161	22610	+	0	overlapStart	0	CNIH4	29097
chr1	228336559	228336881	323	*	c("peaks1__MACS_peak_172", "peaks2__MACS_peak_157")	114.74	X83	ENSG00000143774	228327663	228336685	9023	+	0	overlapEnd	8895	GUK1	2987
chr1	228336559	228336881	323	*	c("peaks1__MACS_peak_172", "peaks2__MACS_peak_157")	114.74	X83	ENSG00000198835	228337553	228347527	9975	+	671	upstream	671	GJC2	57165
chr1	228337332	228337672	341	*	c("peaks2__MACS_peak_159", "peaks1__MACS_peak_173")	92.685	X84	ENSG00000198835	228337553	228347527	9975	+	0	overlapStart	0	GJC2	57165
chr1	228353324	228353598	275	*	c("peaks2__MACS_peak_160", "peaks1__MACS_peak_174")	54.875	X85	ENSG00000203684	228351787	228353213	1427	-	110	upstream	110	IBA57-AS1	574432
chr1	228353324	228353598	275	*	c("peaks2__MACS_peak_160", "peaks1__MACS_peak_174")	54.875	X85	ENSG00000181873	228353516	228369958	16443	+	0	overlapStart	0	IBA57	200205
chr1	228363298	228363502	205	*	c("peaks1__MACS_peak_175", "peaks2__MACS_peak_161")	88.905	X86	ENSG00000181873	228353516	228369958	16443	+	0	inside	9781	IBA57	200205
chr1	229479119	229479511	393	*	c("peaks2__MACS_peak_165", "peaks1__MACS_peak_183", "peaks2__MACS_peak_166")	75.5667	X88	ENSG00000154429	229456758	229479041	22284	-	77	upstream	77	CCSAP	126731
chr1	231762294	231762627	334	*	c("peaks1__MACS_peak_185", "peaks2__MACS_peak_169")	107.85	X90	ENSG00000162946	231762561	232177018	414458	+	0	overlapStart	0	DISC1	27185
chr1	236073500	236073865	366	*	c("peaks2__MACS_peak_173", "peaks1__MACS_peak_189")	80.93	X92	ENSG00000206803	236078715	236078821	107	+	4849	upstream	4849	RNU6-968P	NA
chr1	236958554	236958828	275	*	c("peaks1__MACS_peak_191", "peaks2__MACS_peak_174")	61.23	X93	ENSG00000116984	236958610	237067281	108672	+	0	overlapStart	0	MTR	4548
chr10	74032467	74032808	342	*	c("peaks2__MACS_peak_194", "peaks1__MACS_peak_225")	126.08	X103	ENSG00000168209	74033678	74035794	2117	+	869	upstream	869	DDIT4	54541
chr10	75255362	75255579	218	*	c("peaks2__MACS_peak_195", "peaks1__MACS_peak_226")	91.31	X104	ENSG00000107758	75196186	75255782	59597	-	0	inside	202	PPP3CB	5532
chr10	75255362	75255579	218	*	c("peaks2__MACS_peak_195", "peaks1__MACS_peak_226")	91.31	X104	ENSG00000221817	75255283	75279828	24546	+	0	inside	78	RP11-137L10.6	101929145
chr10	102989880	102990304	425	*	c("peaks1__MACS_peak_241", "peaks2__MACS_peak_206")	171.82	X108	ENSG00000138136	102986733	102989551	2819	-	328	upstream	328	LBX1	10660
chr10	102989880	102990304	425	*	c("peaks1__MACS_peak_241", "peaks2__MACS_peak_206")	171.82	X108	ENSG00000227128	102989351	103029905	40555	+	0	inside	528	LBX1-AS1	NA
chr10	103020743	103021003	261	*	c("peaks1__MACS_peak_242", "peaks2__MACS_peak_207", "peaks1__MACS_peak_243")	67.3633	X109	ENSG00000229649	103012578	103023307	10730	-	0	inside	2303	RP11-107I14.4	101927419
chr11	1158260	1159055	796	*	c("peaks2__MACS_peak_218", "peaks1__MACS_peak_259", "peaks1__MACS_peak_260", "peaks2__MACS_peak_219")	155.173	X113	ENSG00000215182	1151580	1222364	70785	+	0	inside	6679	MUC5AC	4586
chr11	35548020	35548356	337	*	c("peaks2__MACS_peak_237", "peaks1__MACS_peak_273")	187.735	X117	ENSG00000149090	35453370	35551848	98479	-	0	inside	3491	PAMR1	25891
chr11	47236433	47236745	313	*	c("peaks2__MACS_peak_245", "peaks1__MACS_peak_279")	122.29	X119	ENSG00000134574	47236493	47260767	24275	+	0	overlapStart	0	DDB2	1643
chr11	47236433	47236745	313	*	c("peaks2__MACS_peak_245", "peaks1__MACS_peak_279")	122.29	X119	LRG_467	47236493	47260769	24277	+	0	overlapStart	0	LRG_467	NA
chr11	59317927	59318352	426	*	c("peaks2__MACS_peak_248", "peaks1__MACS_peak_284")	225.92	X120	ENSG00000252893	59326273	59326334	62	+	7920	upstream	7920	RNU7-58P	NA
chr11	59318355	59318647	293	*	c("peaks1__MACS_peak_285", "peaks2__MACS_peak_249")	152.25	X121	ENSG00000252893	59326273	59326334	62	+	7625	upstream	7625	RNU7-58P	NA
chr11	59323761	59324042	282	*	c("peaks2__MACS_peak_251", "peaks1__MACS_peak_287", "peaks2__MACS_peak_252")	80.12	X122	ENSG00000252893	59326273	59326334	62	+	2230	upstream	2230	RNU7-58P	NA
chr11	59324908	59325158	251	*	c("peaks2__MACS_peak_253", "peaks1__MACS_peak_288")	95.42	X123	ENSG00000252893	59326273	59326334	62	+	1114	upstream	1114	RNU7-58P	NA
chr11	59333739	59334016	278	*	c("peaks1__MACS_peak_289", "peaks2__MACS_peak_255")	129.94	X124	ENSG00000255008	59328619	59333547	4929	-	191	upstream	191	AP000442.4	NA
chr11	63535541	63536070	530	*	c("peaks1__MACS_peak_291", "peaks2__MACS_peak_257", "peaks1__MACS_peak_292")	161.293	X125	ENSG00000188070	63527364	63536113	8750	-	0	inside	42	C11orf95	65998
chr11	63535541	63536070	530	*	c("peaks1__MACS_peak_291", "peaks2__MACS_peak_257", "peaks1__MACS_peak_292")	161.293	X125	ENSG00000255651	63534816	63536113	1298	-	0	inside	42	RP11-466C23.4	NA
chr11	63536165	63536385	221	*	c("peaks2__MACS_peak_258", "peaks1__MACS_peak_293")	149.75	X126	ENSG00000188070	63527364	63536113	8750	-	51	upstream	51	C11orf95	65998
chr11	63536165	63536385	221	*	c("peaks2__MACS_peak_258", "peaks1__MACS_peak_293")	149.75	X126	ENSG00000255651	63534816	63536113	1298	-	51	upstream	51	RP11-466C23.4	NA
chr11	63536546	63536905	360	*	c("peaks1__MACS_peak_294", "peaks2__MACS_peak_259")	175.12	X127	ENSG00000188070	63527364	63536113	8750	-	432	upstream	432	C11orf95	65998
chr11	63536546	63536905	360	*	c("peaks1__MACS_peak_294", "peaks2__MACS_peak_259")	175.12	X127	ENSG00000255651	63534816	63536113	1298	-	432	upstream	432	RP11-466C23.4	NA
chr11	63580510	63581003	494	*	c("peaks2__MACS_peak_261", "peaks1__MACS_peak_295")	142.035	X128	ENSG00000168005	63580860	63595190	14331	+	0	overlapStart	0	C11orf84	144097
chr11	63953523	63953716	194	*	c("peaks1__MACS_peak_296", "peaks2__MACS_peak_262")	99.495	X129	ENSG00000168439	63952744	63972015	19272	+	0	inside	778	STIP1	10963
chr11	65144272	65144722	451	*	c("peaks1__MACS_peak_299", "peaks2__MACS_peak_265")	222.205	X130	ENSG00000162241	65142663	65151172	8510	-	0	inside	6449	SLC25A45	283130
chr11	65144272	65144722	451	*	c("peaks1__MACS_peak_299", "peaks2__MACS_peak_265")	222.205	X130	ENSG00000126391	65154070	65180996	26927	+	9347	upstream	9347	FRMD8	83786
chr11	65189643	65189922	280	*	c("peaks2__MACS_peak_266", "peaks1__MACS_peak_300")	101.115	X131	ENSG00000245532	65190245	65213011	22767	+	322	upstream	322	NEAT1	283131;693197
chr11	65421848	65422258	411	*	c("peaks1__MACS_peak_302", "peaks2__MACS_peak_268")	86.18	X133	ENSG00000173039	65421067	65430565	9499	-	0	inside	8306	RELA	5970
chr11	66115485	66115750	266	*	c("peaks2__MACS_peak_272", "peaks1__MACS_peak_305")	104.545	X134	ENSG00000174744	66104804	66112596	7793	-	2888	upstream	2888	BRMS1	25855
chr11	66115485	66115750	266	*	c("peaks2__MACS_peak_272", "peaks1__MACS_peak_305")	104.545	X134	ENSG00000174684	66112843	66115163	2321	-	321	upstream	321	B3GNT1	11041
chr11	66115485	66115750	266	*	c("peaks2__MACS_peak_272", "peaks1__MACS_peak_305")	104.545	X134	ENSG00000255468	66115421	66132275	16855	+	0	inside	63	RP11-867G23.8	102724064
chr11	68227510	68227742	233	*	c("peaks2__MACS_peak_275", "peaks1__MACS_peak_308")	192.265	X135	ENSG00000110075	68228186	68382802	154617	+	443	upstream	443	PPP6R3	55291
chr11	70042444	70042591	148	*	c("peaks1__MACS_peak_310", "peaks2__MACS_peak_277")	164.265	X136	ENSG00000254902	70033894	70034615	722	-	7828	upstream	7828	ANO1-AS1	NA
chr11	70042444	70042591	148	*	c("peaks1__MACS_peak_310", "peaks2__MACS_peak_277")	164.265	X136	ENSG00000168040	70049269	70053496	4228	+	6677	upstream	6677	FADD	8772
chr11	70042444	70042591	148	*	c("peaks1__MACS_peak_310", "peaks2__MACS_peak_277")	164.265	X136	LRG_228	70049269	70053508	4240	+	6677	upstream	6677	LRG_228	NA
chr11	107799136	107799304	169	*	c("peaks2__MACS_peak_287", "peaks1__MACS_peak_319")	71.28	X140	ENSG00000110660	107661717	107799019	137303	-	116	upstream	116	SLC35F2	54733
chr11	107799136	107799304	169	*	c("peaks2__MACS_peak_287", "peaks1__MACS_peak_319")	71.28	X140	ENSG00000179331	107799229	107834208	34980	+	0	overlapStart	0	RAB39A	54734
chr11	122932755	122933047	293	*	c("peaks2__MACS_peak_292", "peaks1__MACS_peak_324")	132.435	X141	ENSG00000109971	122928197	122933938	5742	-	0	inside	890	HSPA8	3312
chr11	122932755	122933047	293	*	c("peaks2__MACS_peak_292", "peaks1__MACS_peak_324")	132.435	X141	ENSG00000200879	122928785	122928869	85	-	3885	upstream	3885	SNORD14E	85391
chr11	122932755	122933047	293	*	c("peaks2__MACS_peak_292", "peaks1__MACS_peak_324")	132.435	X141	ENSG00000207118	122929617	122929703	87	-	3051	upstream	3051	SNORD14D	85390
chr11	122932755	122933047	293	*	c("peaks2__MACS_peak_292", "peaks1__MACS_peak_324")	132.435	X141	ENSG00000202252	122930043	122930130	88	-	2624	upstream	2624	SNORD14C	85389
chr11	126029531	126029871	341	*	c("peaks1__MACS_peak_325", "peaks2__MACS_peak_294")	140.735	X142	ENSG00000254833	126030609	126045930	15322	+	737	upstream	737	RP11-50B3.2	NA
chr12	1703949	1704194	246	*	c("peaks1__MACS_peak_334", "peaks2__MACS_peak_298")	135.895	X145	ENSG00000171823	1675159	1703331	28173	-	617	upstream	617	FBXL14	144699
chr12	6344770	6344907	138	*	c("peaks1__MACS_peak_335", "peaks2__MACS_peak_300")	57.235	X146	ENSG00000202318	6343511	6343621	111	-	1148	upstream	1148	Y_RNA	NA
chr12	6642744	6643284	541	*	c("peaks2__MACS_peak_302", "peaks1__MACS_peak_336", "peaks2__MACS_peak_303")	121.237	X147	ENSG00000255966	6641456	6642664	1209	-	79	upstream	79	RP5-940J5.3	NA
chr12	6642744	6643284	541	*	c("peaks2__MACS_peak_302", "peaks1__MACS_peak_336", "peaks2__MACS_peak_303")	121.237	X147	ENSG00000111640	6643093	6647537	4445	+	0	overlapStart	0	GAPDH	2597
chr12	6642744	6643284	541	*	c("peaks2__MACS_peak_302", "peaks1__MACS_peak_336", "peaks2__MACS_peak_303")	121.237	X147	ENSG00000245667	6652670	6654097	1428	+	9385	upstream	9385	RP5-940J5.8	NA
chr12	32832433	32832655	223	*	c("peaks1__MACS_peak_347", "peaks2__MACS_peak_311")	64.53	X150	ENSG00000087470	32832134	32898486	66353	+	0	inside	298	DNM1L	10059
chr12	96429740	96430037	298	*	c("peaks2__MACS_peak_326", "peaks1__MACS_peak_362")	85.635	X153	ENSG00000111144	96394606	96437298	42693	-	0	inside	7260	LTA4H	4048
chr12	98897225	98897445	221	*	c("peaks2__MACS_peak_327", "peaks1__MACS_peak_363")	106.84	X154	ENSG00000245017	98879322	98897633	18312	-	0	inside	187	RP11-181C3.1	643770
chr12	98897939	98898184	246	*	c("peaks2__MACS_peak_329", "peaks1__MACS_peak_364")	67.745	X155	ENSG00000245017	98879322	98897633	18312	-	305	upstream	305	RP11-181C3.1	643770
chr12	125406209	125406492	284	*	c("peaks1__MACS_peak_367", "peaks2__MACS_peak_337")	137.09	X156	ENSG00000150991	125396150	125401914	5765	-	4294	upstream	4294	UBC	7316
chr12	125411784	125412221	438	*	c("peaks1__MACS_peak_368", "peaks2__MACS_peak_338")	140.77	X157	ENSG00000150991	125396150	125401914	5765	-	9869	upstream	9869	UBC	7316
chr12	125424058	125424320	263	*	c("peaks2__MACS_peak_340", "peaks1__MACS_peak_370")	163.18	X159	ENSG00000241129	125420001	125420441	441	-	3616	upstream	3616	RPL22P19	NA
chr12	125424381	125424674	294	*	c("peaks2__MACS_peak_341", "peaks1__MACS_peak_371")	149.19	X160	ENSG00000241129	125420001	125420441	441	-	3939	upstream	3939	RPL22P19	NA
chr12	132345025	132345194	170	*	c("peaks2__MACS_peak_344", "peaks1__MACS_peak_374")	69.005	X161	ENSG00000256955	132341965	132348596	6632	+	0	inside	3059	RP11-417L19.2	NA
chr12	132380261	132380790	530	*	c("peaks1__MACS_peak_375", "peaks2__MACS_peak_346", "peaks1__MACS_peak_376")	119.17	X162	ENSG00000177169	132379196	132407712	28517	+	0	inside	1064	ULK1	8408
chr13	31191668	31191920	253	*	c("peaks1__MACS_peak_381", "peaks2__MACS_peak_352")	132.655	X166	ENSG00000189403	31032884	31191734	158851	-	0	overlapStart	0	HMGB1	3146
chr13	31191668	31191920	253	*	c("peaks1__MACS_peak_381", "peaks2__MACS_peak_352")	132.655	X166	ENSG00000132952	31191830	31233686	41857	+	0	overlapStart	0	USPL1	10208
chr13	74707996	74708295	300	*	c("peaks2__MACS_peak_361", "peaks1__MACS_peak_389")	101.41	X169	ENSG00000118922	74260226	74708394	448169	-	0	inside	98	KLF12	11278
chr13	74708350	74708699	350	*	c("peaks2__MACS_peak_362", "peaks1__MACS_peak_390")	104.38	X170	ENSG00000118922	74260226	74708394	448169	-	0	overlapStart	0	KLF12	11278
chr13	95254018	95254629	612	*	c("peaks2__MACS_peak_370", "peaks1__MACS_peak_394")	180.78	X172	ENSG00000088451	95226308	95248511	22204	-	5506	upstream	5506	TGDS	23483
chr13	95254018	95254629	612	*	c("peaks2__MACS_peak_370", "peaks1__MACS_peak_394")	180.78	X172	ENSG00000152749	95254157	95286899	32743	+	0	overlapStart	0	GPR180	160897
chr14	21077413	21077571	159	*	c("peaks2__MACS_peak_372", "peaks1__MACS_peak_398")	103.205	X174	ENSG00000259060	21051051	21077954	26904	-	0	inside	382	RNASE11	NA
chr14	21077413	21077571	159	*	c("peaks2__MACS_peak_372", "peaks1__MACS_peak_398")	103.205	X174	ENSG00000173464	21051054	21078043	26990	-	0	inside	471	RNASE11	122651
chr14	21078154	21078480	327	*	c("peaks2__MACS_peak_373", "peaks1__MACS_peak_399")	205.6	X175	ENSG00000259060	21051051	21077954	26904	-	199	upstream	199	RNASE11	NA
chr14	21078154	21078480	327	*	c("peaks2__MACS_peak_373", "peaks1__MACS_peak_399")	205.6	X175	ENSG00000173464	21051054	21078043	26990	-	110	upstream	110	RNASE11	122651
chr14	21081409	21081832	424	*	c("peaks1__MACS_peak_400", "peaks2__MACS_peak_374")	215.065	X176	ENSG00000259060	21051051	21077954	26904	-	3454	upstream	3454	RNASE11	NA
chr14	21081409	21081832	424	*	c("peaks1__MACS_peak_400", "peaks2__MACS_peak_374")	215.065	X176	ENSG00000173464	21051054	21078043	26990	-	3365	upstream	3365	RNASE11	122651
chr14	21081851	21082141	291	*	c("peaks1__MACS_peak_401", "peaks2__MACS_peak_375", "peaks1__MACS_peak_402")	100.94	X177	ENSG00000259060	21051051	21077954	26904	-	3896	upstream	3896	RNASE11	NA
chr14	21081851	21082141	291	*	c("peaks1__MACS_peak_401", "peaks2__MACS_peak_375", "peaks1__MACS_peak_402")	100.94	X177	ENSG00000173464	21051054	21078043	26990	-	3807	upstream	3807	RNASE11	122651
chr14	21093460	21093715	256	*	c("peaks2__MACS_peak_376", "peaks1__MACS_peak_403")	100.21	X178	ENSG00000239327	21084803	21085150	348	-	8309	upstream	8309	RP11-14J7.1	NA
chr14	21149777	21149996	220	*	c("peaks2__MACS_peak_382", "peaks1__MACS_peak_409")	95.59	X182	ENSG00000258818	21152259	21168761	16503	+	2262	upstream	2262	RNASE4	6038
chr14	21149777	21149996	220	*	c("peaks2__MACS_peak_382", "peaks1__MACS_peak_409")	95.59	X182	ENSG00000214274	21152336	21167130	14795	+	2339	upstream	2339	ANG	283
chr14	21149777	21149996	220	*	c("peaks2__MACS_peak_382", "peaks1__MACS_peak_409")	95.59	X182	ENSG00000259171	21152746	21168735	15990	+	2749	upstream	2749	AL163636.6	NA
chr14	21151317	21151638	322	*	c("peaks2__MACS_peak_383", "peaks1__MACS_peak_410")	136.585	X183	ENSG00000258818	21152259	21168761	16503	+	620	upstream	620	RNASE4	6038
chr14	21151317	21151638	322	*	c("peaks2__MACS_peak_383", "peaks1__MACS_peak_410")	136.585	X183	ENSG00000214274	21152336	21167130	14795	+	697	upstream	697	ANG	283
chr14	21151317	21151638	322	*	c("peaks2__MACS_peak_383", "peaks1__MACS_peak_410")	136.585	X183	ENSG00000259171	21152746	21168735	15990	+	1107	upstream	1107	AL163636.6	NA
chr14	21152069	21152330	262	*	c("peaks2__MACS_peak_384", "peaks1__MACS_peak_411")	102.025	X184	ENSG00000258818	21152259	21168761	16503	+	0	overlapStart	0	RNASE4	6038
chr14	21152069	21152330	262	*	c("peaks2__MACS_peak_384", "peaks1__MACS_peak_411")	102.025	X184	ENSG00000214274	21152336	21167130	14795	+	5	upstream	5	ANG	283
chr14	21152069	21152330	262	*	c("peaks2__MACS_peak_384", "peaks1__MACS_peak_411")	102.025	X184	ENSG00000259171	21152746	21168735	15990	+	415	upstream	415	AL163636.6	NA
chr14	23398808	23399073	266	*	c("peaks1__MACS_peak_413", "peaks2__MACS_peak_385", "peaks1__MACS_peak_414")	134.9	X185	ENSG00000100462	23389720	23398794	9075	-	13	upstream	13	PRMT5	10419
chr14	23398808	23399073	266	*	c("peaks1__MACS_peak_413", "peaks2__MACS_peak_385", "peaks1__MACS_peak_414")	134.9	X185	ENSG00000257285	23398818	23424771	25954	+	0	overlapStart	0	RP11-298I3.1	101926933
chr14	50053322	50053711	390	*	c("peaks1__MACS_peak_423", "peaks2__MACS_peak_388")	199.97	X188	ENSG00000244270	50044110	50044512	403	-	8809	upstream	8809	RPL32P29	NA
chr14	50053322	50053711	390	*	c("peaks1__MACS_peak_423", "peaks2__MACS_peak_388")	199.97	X188	ENSG00000258486	50053297	50053596	300	+	0	overlapEnd	24	RN7SL1	NA
chr14	50328843	50329729	887	*	c("peaks2__MACS_peak_389", "peaks1__MACS_peak_425", "peaks2__MACS_peak_390", "peaks1__MACS_peak_426", "peaks2__MACS_peak_391", "peaks1__MACS_peak_427", "peaks1__MACS_peak_428", "peaks2__MACS_peak_392", "peaks1__MACS_peak_429")	88.6789	X189	ENSG00000165525	50249997	50319921	69925	-	8921	upstream	8921	NEMF	9147
chr14	50328843	50329729	887	*	c("peaks2__MACS_peak_389", "peaks1__MACS_peak_425", "peaks2__MACS_peak_390", "peaks1__MACS_peak_426", "peaks2__MACS_peak_391", "peaks1__MACS_peak_427", "peaks1__MACS_peak_428", "peaks2__MACS_peak_392", "peaks1__MACS_peak_429")	88.6789	X189	ENSG00000266037	50320336	50320632	297	-	8210	upstream	8210	RN7SL3	NA
chr14	50328843	50329729	887	*	c("peaks2__MACS_peak_389", "peaks1__MACS_peak_425", "peaks2__MACS_peak_390", "peaks1__MACS_peak_426", "peaks2__MACS_peak_391", "peaks1__MACS_peak_427", "peaks1__MACS_peak_428", "peaks2__MACS_peak_392", "peaks1__MACS_peak_429")	88.6789	X189	ENSG00000265150	50329271	50329567	297	-	0	includeFeature	0	RN7SL2	NA
chr14	58706521	58706805	285	*	c("peaks2__MACS_peak_395", "peaks1__MACS_peak_433")	123.57	X190	ENSG00000100567	58711549	58738730	27182	+	4743	upstream	4743	PSMA3	5684
chr14	100752017	100752214	198	*	c("peaks2__MACS_peak_405", "peaks1__MACS_peak_443")	87.895	X192	ENSG00000259052	100746296	100757793	11498	-	0	inside	5578	AL157871.2	NA
chr14	100752017	100752214	198	*	c("peaks2__MACS_peak_405", "peaks1__MACS_peak_443")	87.895	X192	ENSG00000258504	100757454	100760993	3540	+	5239	upstream	5239	RP11-638I2.6	NA
chr14	101144499	101144838	340	*	c("peaks1__MACS_peak_444", "peaks2__MACS_peak_406", "peaks1__MACS_peak_445")	112.793	X193	ENSG00000258717	101142267	101146221	3955	-	0	inside	1382	RP11-566J3.2	NA
chr14	102553274	102553765	492	*	c("peaks1__MACS_peak_446", "peaks2__MACS_peak_408")	428.61	X194	ENSG00000240457	102543520	102543810	291	-	9463	upstream	9463	RN7SL472P	NA
chr14	102783210	102783590	381	*	c("peaks1__MACS_peak_447", "peaks2__MACS_peak_409")	121.075	X195	ENSG00000022976	102783714	102809044	25331	+	123	upstream	123	ZNF839	55778
chr15	40885922	40886243	322	*	c("peaks2__MACS_peak_419", "peaks1__MACS_peak_455", "peaks2__MACS_peak_420")	151.71	X198	ENSG00000137812	40886218	40956540	70323	+	0	overlapStart	0	CASC5	57082
chr15	45490687	45490871	185	*	c("peaks1__MACS_peak_457", "peaks2__MACS_peak_421")	95.975	X199	ENSG00000138606	45459412	45493373	33962	-	0	inside	2501	SHF	90525
chr15	45490687	45490871	185	*	c("peaks1__MACS_peak_457", "peaks2__MACS_peak_421")	95.975	X199	ENSG00000259932	45490715	45491337	623	-	0	overlapEnd	465	CTD-2651B20.7	NA
chr15	45492497	45492813	317	*	c("peaks1__MACS_peak_459", "peaks2__MACS_peak_422", "peaks1__MACS_peak_460")	98.1133	X200	ENSG00000138606	45459412	45493373	33962	-	0	inside	559	SHF	90525
chr15	45492497	45492813	317	*	c("peaks1__MACS_peak_459", "peaks2__MACS_peak_422", "peaks1__MACS_peak_460")	98.1133	X200	ENSG00000259932	45490715	45491337	623	-	1159	upstream	1159	CTD-2651B20.7	NA
chr15	45492497	45492813	317	*	c("peaks1__MACS_peak_459", "peaks2__MACS_peak_422", "peaks1__MACS_peak_460")	98.1133	X200	ENSG00000260035	45492523	45492830	308	-	0	overlapEnd	16	CTD-2651B20.6	NA
chr15	66994507	66995009	503	*	c("peaks1__MACS_peak_471", "peaks2__MACS_peak_431")	189.95	X205	ENSG00000137834	66994566	67074338	79773	+	0	overlapStart	0	SMAD6	4091
chr15	74833338	74833879	542	*	c("peaks1__MACS_peak_475", "peaks2__MACS_peak_436")	206.36	X206	ENSG00000179361	74833518	74890472	56955	+	0	overlapStart	0	ARID3B	10620
chr15	76626097	76626249	153	*	c("peaks1__MACS_peak_476", "peaks2__MACS_peak_437")	73.635	X207	ENSG00000159556	76629065	76634817	5753	+	2815	upstream	2815	ISL2	64843
chr15	76626097	76626249	153	*	c("peaks1__MACS_peak_476", "peaks2__MACS_peak_437")	73.635	X207	ENSG00000270036	76635983	76636706	724	+	9733	upstream	9733	RP11-685G9.4	NA
chr15	77819575	77819922	348	*	c("peaks1__MACS_peak_478", "peaks2__MACS_peak_438")	164.41	X208	ENSG00000259362	77817882	77826452	8571	+	0	inside	1692	RP11-307C19.1	101929457
chr15	85291757	85291894	138	*	c("peaks2__MACS_peak_443", "peaks1__MACS_peak_486")	51.475	X211	ENSG00000166716	85291866	85349659	57794	+	0	overlapStart	0	ZNF592	9640
chr15	85291757	85291894	138	*	c("peaks2__MACS_peak_443", "peaks1__MACS_peak_486")	51.475	X211	ENSG00000259415	85296353	85297733	1381	+	4458	upstream	4458	RP11-7M10.2	NA
chr15	89878208	89878483	276	*	c("peaks1__MACS_peak_488", "peaks2__MACS_peak_445")	106.44	X212	ENSG00000140521	89859534	89878092	18559	-	115	upstream	115	POLG	5428
chr15	89878208	89878483	276	*	c("peaks1__MACS_peak_488", "peaks2__MACS_peak_445")	106.44	X212	ENSG00000261441	89878284	89879392	1109	+	0	overlapStart	0	RP11-217B1.2	NA
chr15	90206605	90207320	716	*	c("peaks2__MACS_peak_446", "peaks1__MACS_peak_489")	599.775	X213	ENSG00000166813	90152020	90198682	46663	-	7922	upstream	7922	KIF7	374654
chr15	96596114	96596433	320	*	c("peaks2__MACS_peak_449", "peaks1__MACS_peak_495")	94.36	X214	ENSG00000259348	96571318	96590159	18842	-	5954	upstream	5954	RP11-4G2.1	NA
chr15	101792129	101792286	158	*	c("peaks2__MACS_peak_451", "peaks1__MACS_peak_500")	72.19	X215	ENSG00000131873	101715928	101792137	76210	-	0	overlapStart	0	CHSY1	22856
chr16	686624	686916	293	*	c("peaks2__MACS_peak_452", "peaks1__MACS_peak_502", "peaks1__MACS_peak_503")	82.29	X216	ENSG00000130731	684429	686358	1930	-	265	upstream	265	C16orf13	84326
chr16	686624	686916	293	*	c("peaks2__MACS_peak_452", "peaks1__MACS_peak_502", "peaks1__MACS_peak_503")	82.29	X216	ENSG00000172366	691813	698474	6662	+	4896	upstream	4896	FAM195A	84331;100287175
chr16	818847	819200	354	*	c("peaks1__MACS_peak_505", "peaks2__MACS_peak_453")	160.355	X217	ENSG00000102854	810762	818865	8104	+	0	overlapEnd	8084	MSLN	10232
chr16	818847	819200	354	*	c("peaks1__MACS_peak_505", "peaks2__MACS_peak_453")	160.355	X217	ENSG00000207579	820183	820277	95	+	982	upstream	982	MIR662	724032
chr16	3207302	3207601	300	*	c("peaks1__MACS_peak_510", "peaks2__MACS_peak_466")	113.185	X221	ENSG00000261889	3206737	3207484	748	-	0	overlapStart	0	RP11-473M20.16	NA
chr16	3208904	3209078	175	*	c("peaks1__MACS_peak_511", "peaks2__MACS_peak_467")	80.95	X222	ENSG00000261889	3206737	3207484	748	-	1419	upstream	1419	RP11-473M20.16	NA
chr16	3232573	3232827	255	*	c("peaks1__MACS_peak_513", "peaks2__MACS_peak_469")	82.11	X223	ENSG00000262521	3231233	3234018	2786	-	0	inside	1190	AJ003147.8	NA
chr16	3232573	3232827	255	*	c("peaks1__MACS_peak_513", "peaks2__MACS_peak_469")	82.11	X223	ENSG00000262668	3238212	3274779	36568	+	5384	upstream	5384	AJ003147.9	NA
chr16	3234051	3234317	267	*	c("peaks2__MACS_peak_470", "peaks1__MACS_peak_514")	104.87	X224	ENSG00000262521	3231233	3234018	2786	-	32	upstream	32	AJ003147.8	NA
chr16	3234051	3234317	267	*	c("peaks2__MACS_peak_470", "peaks1__MACS_peak_514")	104.87	X224	ENSG00000262668	3238212	3274779	36568	+	3894	upstream	3894	AJ003147.9	NA
chr16	3238069	3238227	159	*	c("peaks1__MACS_peak_515", "peaks2__MACS_peak_471")	62.95	X225	ENSG00000262521	3231233	3234018	2786	-	4050	upstream	4050	AJ003147.8	NA
chr16	3238069	3238227	159	*	c("peaks1__MACS_peak_515", "peaks2__MACS_peak_471")	62.95	X225	ENSG00000262668	3238212	3274779	36568	+	0	overlapStart	0	AJ003147.9	NA
chr16	3241377	3241698	322	*	c("peaks2__MACS_peak_472", "peaks1__MACS_peak_517")	196.185	X226	ENSG00000262521	3231233	3234018	2786	-	7358	upstream	7358	AJ003147.8	NA
chr16	3241377	3241698	322	*	c("peaks2__MACS_peak_472", "peaks1__MACS_peak_517")	196.185	X226	ENSG00000262668	3238212	3274779	36568	+	0	inside	3164	AJ003147.9	NA
chr16	3241855	3242143	289	*	c("peaks2__MACS_peak_473", "peaks1__MACS_peak_518")	125.82	X227	ENSG00000262521	3231233	3234018	2786	-	7836	upstream	7836	AJ003147.8	NA
chr16	3241855	3242143	289	*	c("peaks2__MACS_peak_473", "peaks1__MACS_peak_518")	125.82	X227	ENSG00000262668	3238212	3274779	36568	+	0	inside	3642	AJ003147.9	NA
chr16	16411125	16411407	283	*	c("peaks1__MACS_peak_523", "peaks2__MACS_peak_480")	105.105	X228	ENSG00000257366	16402399	16403857	1459	-	7267	upstream	7267	MIR3180-2	NA
chr16	16411125	16411407	283	*	c("peaks1__MACS_peak_523", "peaks2__MACS_peak_480")	105.105	X228	ENSG00000244257	16404198	16428047	23850	+	0	inside	6926	PKD1P1	NA
chr16	16411125	16411407	283	*	c("peaks1__MACS_peak_523", "peaks2__MACS_peak_480")	105.105	X228	ENSG00000206706	16407969	16408068	100	-	3056	upstream	3056	Y_RNA	NA
chr16	16411125	16411407	283	*	c("peaks1__MACS_peak_523", "peaks2__MACS_peak_480")	105.105	X228	ENSG00000183889	16411301	16444447	33147	+	0	overlapStart	0	NPIPA7	9284;642778;642799
chr16	22308396	22308761	366	*	c("peaks1__MACS_peak_527", "peaks2__MACS_peak_483")	153.29	X230	ENSG00000261113	22298029	22300059	2031	-	8336	upstream	8336	RP11-141O15.1	NA
chr16	22308396	22308761	366	*	c("peaks1__MACS_peak_527", "peaks2__MACS_peak_483")	153.29	X230	ENSG00000058600	22308730	22346424	37695	+	0	overlapStart	0	POLR3E	55718;101060521
chr16	25269549	25269781	233	*	c("peaks1__MACS_peak_528", "peaks2__MACS_peak_485")	112.89	X231	ENSG00000155592	25247322	25269252	21931	-	296	upstream	296	ZKSCAN2	342357
chr16	30189751	30190104	354	*	c("peaks1__MACS_peak_533", "peaks2__MACS_peak_491")	88.245	X234	ENSG00000102879	30194148	30200397	6250	+	4043	upstream	4043	CORO1A	11151
chr16	30189751	30190104	354	*	c("peaks1__MACS_peak_533", "peaks2__MACS_peak_491")	88.245	X234	LRG_195	30194926	30200397	5472	+	4821	upstream	4821	LRG_195	NA
chr16	30535236	30535495	260	*	c("peaks1__MACS_peak_534", "peaks2__MACS_peak_494")	58.805	X235	ENSG00000169957	30535325	30538142	2818	-	0	overlapEnd	2646	ZNF768	79724
chr16	66914146	66914364	219	*	c("peaks1__MACS_peak_551", "peaks2__MACS_peak_507")	107.62	X241	ENSG00000159593	66836778	66907159	70382	-	6986	upstream	6986	NAE1	8883
chr16	66914146	66914364	219	*	c("peaks1__MACS_peak_551", "peaks2__MACS_peak_507")	107.62	X241	ENSG00000172840	66912492	66929657	17166	+	0	inside	1653	PDP2	57546
chr16	66914146	66914364	219	*	c("peaks1__MACS_peak_551", "peaks2__MACS_peak_507")	107.62	X241	ENSG00000261705	66921918	66922834	917	+	7553	upstream	7553	RP11-61A14.2	NA
chr16	66914146	66914364	219	*	c("peaks1__MACS_peak_551", "peaks2__MACS_peak_507")	107.62	X241	ENSG00000261088	66923072	66924996	1925	+	8707	upstream	8707	RP11-61A14.3	NA
chr16	67047855	67048040	186	*	c("peaks1__MACS_peak_553", "peaks2__MACS_peak_509")	86.17	X242	ENSG00000265918	67053422	67053718	297	+	5381	upstream	5381	RN7SL543P	NA
chr16	71460283	71460573	291	*	c("peaks2__MACS_peak_514", "peaks1__MACS_peak_558")	85.715	X243	ENSG00000261348	71444343	71460367	16025	-	0	overlapStart	0	RP11-510M2.1	105371333
chr16	87416697	87417090	394	*	c("peaks2__MACS_peak_521", "peaks1__MACS_peak_565", "peaks2__MACS_peak_522")	125.083	X245	ENSG00000103264	87360593	87425748	65156	-	0	inside	8657	FBXO31	79791
chr16	87416697	87417090	394	*	c("peaks2__MACS_peak_521", "peaks1__MACS_peak_565", "peaks2__MACS_peak_522")	125.083	X245	ENSG00000140941	87417601	87438385	20785	+	510	upstream	510	MAP1LC3B	81631
chr16	87417268	87417530	263	*	c("peaks2__MACS_peak_523", "peaks1__MACS_peak_566")	97.48	X246	ENSG00000103264	87360593	87425748	65156	-	0	inside	8217	FBXO31	79791
chr16	87417268	87417530	263	*	c("peaks2__MACS_peak_523", "peaks1__MACS_peak_566")	97.48	X246	ENSG00000140941	87417601	87438385	20785	+	70	upstream	70	MAP1LC3B	81631
chr16	87417549	87417836	288	*	c("peaks2__MACS_peak_524", "peaks1__MACS_peak_567")	160.18	X247	ENSG00000103264	87360593	87425748	65156	-	0	inside	7911	FBXO31	79791
chr16	87417549	87417836	288	*	c("peaks2__MACS_peak_524", "peaks1__MACS_peak_567")	160.18	X247	ENSG00000140941	87417601	87438385	20785	+	0	overlapStart	0	MAP1LC3B	81631
chr17	3460422	3461121	700	*	c("peaks1__MACS_peak_572", "peaks2__MACS_peak_529", "peaks1__MACS_peak_573")	385.483	X249	ENSG00000167723	3413796	3461289	47494	-	0	inside	167	TRPV3	162514
chr17	3589439	3589738	300	*	c("peaks2__MACS_peak_531", "peaks1__MACS_peak_575", "peaks2__MACS_peak_532")	63.4367	X250	ENSG00000257950	3566357	3599488	33132	-	0	inside	9749	P2RX5-TAX1BP3	100533970
chr17	3589439	3589738	300	*	c("peaks2__MACS_peak_531", "peaks1__MACS_peak_575", "peaks2__MACS_peak_532")	63.4367	X250	ENSG00000083454	3575493	3599698	24206	-	0	inside	9959	P2RX5	5026
chr17	3589779	3590553	775	*	c("peaks2__MACS_peak_533", "peaks1__MACS_peak_576", "peaks2__MACS_peak_534", "peaks2__MACS_peak_535")	170.615	X251	ENSG00000257950	3566357	3599488	33132	-	0	inside	8934	P2RX5-TAX1BP3	100533970
chr17	3589779	3590553	775	*	c("peaks2__MACS_peak_533", "peaks1__MACS_peak_576", "peaks2__MACS_peak_534", "peaks2__MACS_peak_535")	170.615	X251	ENSG00000083454	3575493	3599698	24206	-	0	inside	9144	P2RX5	5026
chr17	3590642	3591256	615	*	c("peaks1__MACS_peak_577", "peaks2__MACS_peak_536", "peaks1__MACS_peak_578", "peaks2__MACS_peak_537", "peaks1__MACS_peak_579")	113.514	X252	ENSG00000257950	3566357	3599488	33132	-	0	inside	8231	P2RX5-TAX1BP3	100533970
chr17	3590642	3591256	615	*	c("peaks1__MACS_peak_577", "peaks2__MACS_peak_536", "peaks1__MACS_peak_578", "peaks2__MACS_peak_537", "peaks1__MACS_peak_579")	113.514	X252	ENSG00000083454	3575493	3599698	24206	-	0	inside	8441	P2RX5	5026
chr17	8022355	8022670	316	*	c("peaks2__MACS_peak_539", "peaks1__MACS_peak_580")	185.73	X253	ENSG00000179148	7999218	8022365	23148	-	0	overlapStart	0	ALOXE3	59344
chr17	8022924	8023222	299	*	c("peaks1__MACS_peak_581", "peaks2__MACS_peak_540")	145.195	X254	ENSG00000179148	7999218	8022365	23148	-	558	upstream	558	ALOXE3	59344
chr17	8023483	8023820	338	*	c("peaks2__MACS_peak_541", "peaks1__MACS_peak_582")	170.525	X255	ENSG00000179148	7999218	8022365	23148	-	1117	upstream	1117	ALOXE3	59344
chr17	8024236	8024442	207	*	c("peaks1__MACS_peak_584", "peaks2__MACS_peak_542")	83.515	X256	ENSG00000179148	7999218	8022365	23148	-	1870	upstream	1870	ALOXE3	59344
chr17	8024236	8024442	207	*	c("peaks1__MACS_peak_584", "peaks2__MACS_peak_542")	83.515	X256	ENSG00000179111	8023908	8027410	3503	-	0	inside	2967	HES7	84667
chr17	8028906	8029218	313	*	c("peaks1__MACS_peak_585", "peaks2__MACS_peak_543")	102.985	X257	ENSG00000179148	7999218	8022365	23148	-	6540	upstream	6540	ALOXE3	59344
chr17	8028906	8029218	313	*	c("peaks1__MACS_peak_585", "peaks2__MACS_peak_543")	102.985	X257	ENSG00000179111	8023908	8027410	3503	-	1495	upstream	1495	HES7	84667
chr17	8089543	8089830	288	*	c("peaks1__MACS_peak_586", "peaks2__MACS_peak_546")	82.33	X258	ENSG00000179029	8076555	8079717	3163	-	9825	upstream	9825	TMEM107	84314
chr17	8089543	8089830	288	*	c("peaks1__MACS_peak_586", "peaks2__MACS_peak_546")	82.33	X258	ENSG00000266638	8090493	8090577	85	+	662	upstream	662	AC129492.1	NA
chr17	8089902	8090790	889	*	c("peaks2__MACS_peak_547", "peaks1__MACS_peak_587")	461.72	X259	ENSG00000266638	8090493	8090577	85	+	0	includeFeature	0	AC129492.1	NA
chr17	8124033	8124392	360	*	c("peaks2__MACS_peak_549", "peaks1__MACS_peak_589")	124.985	X261	ENSG00000178977	8123960	8127361	3402	-	0	inside	2968	LINC00324	284029
chr17	8124625	8125021	397	*	c("peaks1__MACS_peak_590", "peaks2__MACS_peak_550")	188.895	X262	ENSG00000178977	8123960	8127361	3402	-	0	inside	2339	LINC00324	284029
chr17	8125152	8125750	599	*	c("peaks2__MACS_peak_551", "peaks1__MACS_peak_591", "peaks2__MACS_peak_552", "peaks1__MACS_peak_592")	132.713	X263	ENSG00000178977	8123960	8127361	3402	-	0	inside	1610	LINC00324	284029
chr17	8126022	8126358	337	*	c("peaks1__MACS_peak_593", "peaks2__MACS_peak_553")	219.905	X264	ENSG00000178977	8123960	8127361	3402	-	0	inside	1002	LINC00324	284029
chr17	8129437	8130482	1046	*	c("peaks2__MACS_peak_554", "peaks1__MACS_peak_594", "peaks1__MACS_peak_595", "peaks2__MACS_peak_555", "peaks1__MACS_peak_596")	256.476	X265	ENSG00000178977	8123960	8127361	3402	-	2075	upstream	2075	LINC00324	284029
chr17	8129437	8130482	1046	*	c("peaks2__MACS_peak_554", "peaks1__MACS_peak_594", "peaks1__MACS_peak_595", "peaks2__MACS_peak_555", "peaks1__MACS_peak_596")	256.476	X265	ENSG00000269928	8128139	8128798	660	-	638	upstream	638	RP11-849F2.8	NA
chr17	16284003	16284220	218	*	c("peaks2__MACS_peak_558", "peaks1__MACS_peak_598")	172.11	X266	ENSG00000170315	16284112	16286059	1948	+	0	overlapStart	0	UBB	7314
chr17	27924949	27925463	515	*	c("peaks1__MACS_peak_607", "peaks2__MACS_peak_562")	214.435	X269	ENSG00000108262	27900487	27921072	20586	-	3876	upstream	3876	GIT1	28964
chr17	27924949	27925463	515	*	c("peaks1__MACS_peak_607", "peaks2__MACS_peak_562")	214.435	X269	ENSG00000198720	27916787	27941779	24993	+	0	inside	8161	ANKRD13B	124930
chr17	27924949	27925463	515	*	c("peaks1__MACS_peak_607", "peaks2__MACS_peak_562")	214.435	X269	ENSG00000264647	27918721	27919259	539	-	5689	upstream	5689	RP11-68I3.7	NA
chr17	29877026	29877299	274	*	c("peaks2__MACS_peak_563", "peaks1__MACS_peak_608")	126.405	X270	ENSG00000207614	29887015	29887102	88	+	9715	upstream	9715	MIR193A	406968
chr17	34053607	34053840	234	*	c("peaks1__MACS_peak_609", "peaks2__MACS_peak_564")	85.5	X271	ENSG00000141150	34058668	34070540	11873	+	4827	upstream	4827	RASL10B	NA
chr17	36907995	36908237	243	*	c("peaks1__MACS_peak_611", "peaks2__MACS_peak_566")	96.415	X272	ENSG00000056661	36890150	36906070	15921	-	1924	upstream	1924	PCGF2	NA
chr17	36907995	36908237	243	*	c("peaks1__MACS_peak_611", "peaks2__MACS_peak_566")	96.415	X272	ENSG00000108294	36908989	36920484	11496	+	751	upstream	751	PSMB3	NA
chr17	37023677	37024073	397	*	c("peaks2__MACS_peak_567", "peaks1__MACS_peak_613")	126.585	X273	ENSG00000002834	37026112	37078023	51912	+	2038	upstream	2038	LASP1	3927
chr17	37309923	37310068	146	*	c("peaks2__MACS_peak_570", "peaks1__MACS_peak_614")	62.125	X274	ENSG00000161381	37219556	37310647	91092	-	0	inside	578	PLXDC1	57125
chr17	37310581	37310930	350	*	c("peaks2__MACS_peak_572", "peaks1__MACS_peak_616")	170.775	X275	ENSG00000161381	37219556	37310647	91092	-	0	overlapStart	0	PLXDC1	57125
chr17	73030006	73030154	149	*	c("peaks2__MACS_peak_583", "peaks1__MACS_peak_630")	64.71	X279	ENSG00000180901	73028670	73061984	33315	+	0	inside	1335	KCTD2	23510
chr17	73030006	73030154	149	*	c("peaks2__MACS_peak_583", "peaks1__MACS_peak_630")	64.71	X279	ENSG00000239607	73037830	73038102	273	+	7675	upstream	7675	RN7SL573P	NA
chr17	73030457	73030669	213	*	c("peaks2__MACS_peak_584", "peaks1__MACS_peak_631")	67.03	X280	ENSG00000180901	73028670	73061984	33315	+	0	inside	1786	KCTD2	23510
chr17	73030457	73030669	213	*	c("peaks2__MACS_peak_584", "peaks1__MACS_peak_631")	67.03	X280	ENSG00000239607	73037830	73038102	273	+	7160	upstream	7160	RN7SL573P	NA
chr17	73031099	73031370	272	*	c("peaks2__MACS_peak_585", "peaks1__MACS_peak_632")	177.785	X281	ENSG00000180901	73028670	73061984	33315	+	0	inside	2428	KCTD2	23510
chr17	73031099	73031370	272	*	c("peaks2__MACS_peak_585", "peaks1__MACS_peak_632")	177.785	X281	ENSG00000239607	73037830	73038102	273	+	6459	upstream	6459	RN7SL573P	NA
chr17	76122085	76122314	230	*	c("peaks2__MACS_peak_590", "peaks1__MACS_peak_635")	76.605	X284	ENSG00000141524	76106539	76128488	21950	-	0	inside	6173	TMC6	11322
chr17	76122085	76122314	230	*	c("peaks2__MACS_peak_590", "peaks1__MACS_peak_635")	76.605	X284	LRG_118	76108999	76128488	19490	-	0	inside	6173	LRG_118	NA
chr17	76122085	76122314	230	*	c("peaks2__MACS_peak_590", "peaks1__MACS_peak_635")	76.605	X284	ENSG00000167895	76126851	76139049	12199	+	4536	upstream	4536	TMC8	147138
chr17	76122085	76122314	230	*	c("peaks2__MACS_peak_590", "peaks1__MACS_peak_635")	76.605	X284	LRG_119	76126859	76139049	12191	+	4544	upstream	4544	LRG_119	NA
chr17	77751420	77751857	438	*	c("peaks2__MACS_peak_593", "peaks1__MACS_peak_638", "peaks1__MACS_peak_639")	127.793	X285	ENSG00000173894	77751931	77761782	9852	+	73	upstream	73	CBX2	84733
chr17	77815371	77815656	286	*	c("peaks1__MACS_peak_640", "peaks2__MACS_peak_594")	122.64	X286	ENSG00000141582	77806955	77813228	6274	-	2142	upstream	2142	CBX4	8535
chr17	77815988	77816618	631	*	c("peaks1__MACS_peak_641", "peaks2__MACS_peak_595", "peaks1__MACS_peak_642")	271.71	X287	ENSG00000141582	77806955	77813228	6274	-	2759	upstream	2759	CBX4	8535
chr17	78451043	78451192	150	*	c("peaks2__MACS_peak_599", "peaks1__MACS_peak_647")	53.08	X289	ENSG00000171246	78440948	78451643	10696	-	0	inside	450	NPTX1	4884
chr17	78935362	78935535	174	*	c("peaks2__MACS_peak_600", "peaks1__MACS_peak_648")	79.235	X290	ENSG00000262662	78934566	78935513	948	-	0	overlapStart	0	CTD-2561B21.3	NA
chr17	79678864	79679116	253	*	c("peaks2__MACS_peak_606", "peaks1__MACS_peak_651")	92.225	X293	ENSG00000262049	79668354	79670330	1977	-	8533	upstream	8533	RP13-1032I1.7	NA
chr17	79678864	79679116	253	*	c("peaks2__MACS_peak_606", "peaks1__MACS_peak_651")	92.225	X293	ENSG00000262660	79670401	79687569	17169	+	0	inside	8462	SLC25A10	NA
chr17	79678864	79679116	253	*	c("peaks2__MACS_peak_606", "peaks1__MACS_peak_651")	92.225	X293	ENSG00000183048	79670404	79688042	17639	+	0	inside	8459	SLC25A10	1468
chr18	10932	11089	158	*	c("peaks2__MACS_peak_610", "peaks1__MACS_peak_657")	67.405	X295	ENSG00000262352	11103	15928	4826	+	13	upstream	13	AP005530.1	NA
chr18	20715209	20715428	220	*	c("peaks2__MACS_peak_613", "peaks1__MACS_peak_660")	96.355	X296	ENSG00000134508	20714528	20840431	125904	+	0	inside	680	CABLES1	91768
chr18	22006479	22007010	532	*	c("peaks1__MACS_peak_661", "peaks2__MACS_peak_614")	225.17	X297	ENSG00000154059	22006580	22033499	26920	+	0	overlapStart	0	IMPACT	55364
chr18	22006479	22007010	532	*	c("peaks1__MACS_peak_661", "peaks2__MACS_peak_614")	225.17	X297	ENSG00000199636	22009469	22009573	105	+	2458	upstream	2458	Y_RNA	NA
chr18	22006479	22007010	532	*	c("peaks1__MACS_peak_661", "peaks2__MACS_peak_614")	225.17	X297	ENSG00000265094	22015328	22019602	4275	+	8317	upstream	8317	RP11-178F10.1	NA
chr18	29264141	29264444	304	*	c("peaks2__MACS_peak_617", "peaks1__MACS_peak_665")	64.905	X298	ENSG00000118276	29202210	29265799	63590	-	0	inside	1354	B4GALT6	9331
chr18	29264141	29264444	304	*	c("peaks2__MACS_peak_617", "peaks1__MACS_peak_665")	64.905	X298	ENSG00000259985	29265618	29266786	1169	+	1173	upstream	1173	RP11-549B18.1	NA
chr19	1246183	1246402	220	*	c("peaks1__MACS_peak_668", "peaks2__MACS_peak_627")	96.785	X300	ENSG00000099625	1228286	1238026	9741	-	8156	upstream	8156	C19orf26	255057
chr19	1246183	1246402	220	*	c("peaks1__MACS_peak_668", "peaks2__MACS_peak_627")	96.785	X300	ENSG00000167470	1248552	1259142	10591	+	2149	upstream	2149	MIDN	90007
chr19	1246472	1246772	301	*	c("peaks1__MACS_peak_669", "peaks2__MACS_peak_628")	162.055	X301	ENSG00000099625	1228286	1238026	9741	-	8445	upstream	8445	C19orf26	255057
chr19	1246472	1246772	301	*	c("peaks1__MACS_peak_669", "peaks2__MACS_peak_628")	162.055	X301	ENSG00000167470	1248552	1259142	10591	+	1779	upstream	1779	MIDN	90007
chr19	1250973	1251084	112	*	c("peaks1__MACS_peak_670", "peaks2__MACS_peak_629")	60.165	X302	ENSG00000167470	1248552	1259142	10591	+	0	inside	2420	MIDN	90007
chr19	1250973	1251084	112	*	c("peaks1__MACS_peak_670", "peaks2__MACS_peak_629")	60.165	X302	ENSG00000099622	1259384	1274879	15496	+	8299	upstream	8299	CIRBP	1153
chr19	1383281	1383728	448	*	c("peaks1__MACS_peak_672", "peaks2__MACS_peak_634", "peaks1__MACS_peak_673")	71.7367	X304	ENSG00000267755	1376772	1377519	748	-	5761	upstream	5761	AC004623.2	NA
chr19	1383281	1383728	448	*	c("peaks1__MACS_peak_672", "peaks2__MACS_peak_634", "peaks1__MACS_peak_673")	71.7367	X304	ENSG00000115286	1383526	1395583	12058	+	0	overlapStart	0	NDUFS7	374291
chr19	4723904	4724234	331	*	c("peaks1__MACS_peak_675", "peaks2__MACS_peak_639")	134.125	X305	ENSG00000142002	4675236	4724685	49450	-	0	inside	450	DPP9	91039
chr19	4724566	4724842	277	*	c("peaks1__MACS_peak_676", "peaks2__MACS_peak_640")	163.745	X306	ENSG00000142002	4675236	4724685	49450	-	0	overlapStart	0	DPP9	91039
chr19	11593077	11593272	196	*	c("peaks2__MACS_peak_643", "peaks1__MACS_peak_677")	67.975	X307	ENSG00000196361	11562141	11591861	29721	-	1215	upstream	1215	ELAVL3	1995
chr19	18266825	18267033	209	*	c("peaks2__MACS_peak_649", "peaks1__MACS_peak_680")	99.35	X308	ENSG00000269145	18255332	18262501	7170	-	4323	upstream	4323	AC007192.6	NA
chr19	18266825	18267033	209	*	c("peaks2__MACS_peak_649", "peaks1__MACS_peak_680")	99.35	X308	ENSG00000105647	18263928	18281350	17423	+	0	inside	2896	PIK3R2	5296
chr19	18266825	18267033	209	*	c("peaks2__MACS_peak_649", "peaks1__MACS_peak_680")	99.35	X308	ENSG00000268173	18263968	18288927	24960	+	0	inside	2856	PIK3R2	5296
chr19	18267959	18268183	225	*	c("peaks2__MACS_peak_650", "peaks1__MACS_peak_681")	101.145	X309	ENSG00000269145	18255332	18262501	7170	-	5457	upstream	5457	AC007192.6	NA
chr19	18267959	18268183	225	*	c("peaks2__MACS_peak_650", "peaks1__MACS_peak_681")	101.145	X309	ENSG00000105647	18263928	18281350	17423	+	0	inside	4030	PIK3R2	5296
chr19	18267959	18268183	225	*	c("peaks2__MACS_peak_650", "peaks1__MACS_peak_681")	101.145	X309	ENSG00000268173	18263968	18288927	24960	+	0	inside	3990	PIK3R2	5296
chr19	19030408	19030638	231	*	c("peaks1__MACS_peak_684", "peaks2__MACS_peak_653")	105.49	X310	ENSG00000105669	19010323	19030206	19884	-	201	upstream	201	COPE	11316
chr19	19030408	19030638	231	*	c("peaks1__MACS_peak_684", "peaks2__MACS_peak_653")	105.49	X310	ENSG00000105671	19030484	19039436	8953	+	0	overlapStart	0	DDX49	54555
chr19	30717510	30717694	185	*	c("peaks1__MACS_peak_687", "peaks2__MACS_peak_655")	67.45	X311	ENSG00000267223	30710573	30719622	9050	-	0	inside	1927	AC005597.1	NA
chr19	30717510	30717694	185	*	c("peaks1__MACS_peak_687", "peaks2__MACS_peak_655")	67.45	X311	ENSG00000198597	30719197	31204445	485249	+	1502	upstream	1502	ZNF536	9745
chr19	33667945	33668147	203	*	c("peaks2__MACS_peak_656", "peaks1__MACS_peak_689")	104.29	X312	ENSG00000264355	33667978	33668061	84	+	0	includeFeature	0	AC008738.2	NA
chr19	33667945	33668147	203	*	c("peaks2__MACS_peak_656", "peaks1__MACS_peak_689")	104.29	X312	ENSG00000130881	33668509	33698694	30186	+	361	upstream	361	LRP3	4037
chr19	33667945	33668147	203	*	c("peaks2__MACS_peak_656", "peaks1__MACS_peak_689")	104.29	X312	ENSG00000267054	33668962	33669557	596	+	814	upstream	814	CTD-2540B15.10	NA
chr19	45666590	45666789	200	*	c("peaks1__MACS_peak_693", "peaks2__MACS_peak_661")	90.865	X313	ENSG00000179846	45653008	45663408	10401	-	3181	upstream	3181	NKPD1	284353
chr19	47290450	47290690	241	*	c("peaks1__MACS_peak_695", "peaks2__MACS_peak_664")	91.975	X314	ENSG00000105281	47278140	47291851	13712	-	0	inside	1160	SLC1A5	6510
chr19	48410798	48411122	325	*	c("peaks2__MACS_peak_666", "peaks1__MACS_peak_696", "peaks2__MACS_peak_667")	80.79	X315	ENSG00000221072	48401990	48402073	84	-	8724	upstream	8724	AC124853.1	NA
chr19	50354691	50354828	138	*	c("peaks2__MACS_peak_675", "peaks1__MACS_peak_703")	60.32	X320	ENSG00000268006	50341896	50354933	13038	-	0	inside	104	PTOV1-AS1	100506033
chr19	50354691	50354828	138	*	c("peaks2__MACS_peak_675", "peaks1__MACS_peak_703")	60.32	X320	ENSG00000104960	50353992	50364001	10010	+	0	inside	698	PTOV1	53635
chr19	50354691	50354828	138	*	c("peaks2__MACS_peak_675", "peaks1__MACS_peak_703")	60.32	X320	ENSG00000265954	50357848	50357908	61	+	3019	upstream	3019	MIR4749	100616313
chr19	55629011	55629237	227	*	c("peaks2__MACS_peak_688", "peaks1__MACS_peak_716")	91.7	X330	ENSG00000125503	55602281	55628927	26647	-	83	upstream	83	PPP1R12C	54776
chr19	55858458	55858615	158	*	c("peaks1__MACS_peak_717", "peaks2__MACS_peak_689")	56.315	X331	ENSG00000133247	55851221	55859488	8268	+	0	inside	7236	SUV420H2	84787
chr19	58838327	58838509	183	*	c("peaks1__MACS_peak_719", "peaks2__MACS_peak_691")	64.29	X332	ENSG00000182318	58838385	58853698	15314	+	0	overlapStart	0	ZSCAN22	342945
chr2	3606116	3606292	177	*	c("peaks2__MACS_peak_692", "peaks1__MACS_peak_723")	75.535	X333	ENSG00000171865	3592383	3606206	13824	-	0	overlapStart	0	RNASEH1	246243
chr2	3606116	3606292	177	*	c("peaks2__MACS_peak_692", "peaks1__MACS_peak_723")	75.535	X333	ENSG00000234171	3606082	3609324	3243	+	0	inside	33	RNASEH1-AS1	100506054
chr2	10260679	10260937	259	*	c("peaks2__MACS_peak_698", "peaks1__MACS_peak_725")	103.915	X334	ENSG00000272524	10260861	10261192	332	+	0	overlapStart	0	RP11-254F7.4	NA
chr2	10260679	10260937	259	*	c("peaks2__MACS_peak_698", "peaks1__MACS_peak_725")	103.915	X334	ENSG00000171848	10262455	10271545	9091	+	1517	upstream	1517	RRM2	6241
chr2	27273510	27274507	998	*	c("peaks1__MACS_peak_729", "peaks2__MACS_peak_705", "peaks1__MACS_peak_730", "peaks2__MACS_peak_706", "peaks1__MACS_peak_731")	317.972	X335	ENSG00000084693	27265232	27293490	28259	+	0	inside	8277	AGBL5	60509
chr2	27273510	27274507	998	*	c("peaks1__MACS_peak_729", "peaks2__MACS_peak_705", "peaks1__MACS_peak_730", "peaks2__MACS_peak_706", "peaks1__MACS_peak_731")	317.972	X335	ENSG00000231636	27272551	27273132	582	-	377	upstream	377	AGBL5-AS1	100874031
chr2	27273510	27274507	998	*	c("peaks1__MACS_peak_729", "peaks2__MACS_peak_705", "peaks1__MACS_peak_730", "peaks2__MACS_peak_706", "peaks1__MACS_peak_731")	317.972	X335	ENSG00000229122	27283906	27284683	778	+	9398	upstream	9398	AGBL5-IT1	NA
chr2	32582151	32582336	186	*	c("peaks2__MACS_peak_707", "peaks1__MACS_peak_732")	108.855	X336	ENSG00000115760	32582096	32843966	261871	+	0	inside	54	BIRC6	57448
chr2	62115646	62115857	212	*	c("peaks1__MACS_peak_743", "peaks2__MACS_peak_721")	89.125	X343	ENSG00000115484	62095224	62115939	20716	-	0	inside	81	CCT4	10575
chr2	62115646	62115857	212	*	c("peaks1__MACS_peak_743", "peaks2__MACS_peak_721")	89.125	X343	ENSG00000173163	62115859	62374382	258524	+	1	upstream	1	COMMD1	150684
chr2	70476028	70476201	174	*	c("peaks1__MACS_peak_746", "peaks2__MACS_peak_723")	68.285	X344	ENSG00000115998	70377012	70475747	98736	-	280	upstream	280	C2orf42	54980
chr2	70476028	70476201	174	*	c("peaks1__MACS_peak_746", "peaks2__MACS_peak_723")	68.285	X344	ENSG00000116001	70436576	70475792	39217	-	235	upstream	235	TIA1	7072
chr2	70476028	70476201	174	*	c("peaks1__MACS_peak_746", "peaks2__MACS_peak_723")	68.285	X344	ENSG00000116005	70484518	70508323	23806	+	8316	upstream	8316	PCYOX1	51449
chr2	86946466	86946690	225	*	c("peaks1__MACS_peak_752", "peaks2__MACS_peak_724")	85.13	X345	ENSG00000115561	86730554	86948245	217692	-	0	inside	1554	CHMP3	51652
chr2	86946466	86946690	225	*	c("peaks1__MACS_peak_752", "peaks2__MACS_peak_724")	85.13	X345	ENSG00000249884	86732791	86948245	215455	-	0	inside	1554	RNF103-CHMP3	100526767
chr2	86946466	86946690	225	*	c("peaks1__MACS_peak_752", "peaks2__MACS_peak_724")	85.13	X345	ENSG00000153561	86947296	87005164	57869	+	605	upstream	605	RMND5A	64795
chr2	87304196	87304455	260	*	c("peaks1__MACS_peak_753", "peaks2__MACS_peak_725", "peaks1__MACS_peak_754")	68.41	X346	ENSG00000231259	87257800	87303536	45737	-	659	upstream	659	AC125232.1	NA
chr2	97454473	97454680	208	*	c("peaks2__MACS_peak_736", "peaks1__MACS_peak_763")	104.245	X350	ENSG00000264157	97464015	97464090	76	+	9334	upstream	9334	MIR3127	100422928
chr2	112134173	112134473	301	*	c("peaks1__MACS_peak_768", "peaks2__MACS_peak_740")	133.76	X352	ENSG00000223973	112141329	112142569	1241	+	6855	upstream	6855	AC068491.3	NA
chr2	112656549	112656821	273	*	c("peaks2__MACS_peak_741", "peaks1__MACS_peak_769")	87.29	X353	ENSG00000153208	112656056	112787138	131083	+	0	inside	492	MERTK	10461
chr2	127863254	127863418	165	*	c("peaks2__MACS_peak_746", "peaks1__MACS_peak_771")	60.665	X355	ENSG00000136717	127805603	127864931	59329	-	0	inside	1512	BIN1	274
chr2	198364501	198364980	480	*	c("peaks1__MACS_peak_784", "peaks2__MACS_peak_765")	279.385	X359	ENSG00000115541	198364718	198368181	3464	+	0	overlapStart	0	HSPE1	3336
chr2	198364501	198364980	480	*	c("peaks1__MACS_peak_784", "peaks2__MACS_peak_765")	279.385	X359	ENSG00000270757	198365137	198415450	50314	+	156	upstream	156	HSPE1-MOB4	100529241
chr2	198365031	198365184	154	*	c("peaks1__MACS_peak_785", "peaks2__MACS_peak_766")	59.44	X360	ENSG00000115541	198364718	198368181	3464	+	0	inside	312	HSPE1	3336
chr2	198365031	198365184	154	*	c("peaks1__MACS_peak_785", "peaks2__MACS_peak_766")	59.44	X360	ENSG00000270757	198365137	198415450	50314	+	0	overlapStart	0	HSPE1-MOB4	100529241
chr2	220144035	220144201	167	*	c("peaks1__MACS_peak_791", "peaks2__MACS_peak_768")	69.63	X361	ENSG00000127824	220114433	220142892	28460	-	1142	upstream	1142	TUBA4A	7277
chr2	220144035	220144201	167	*	c("peaks1__MACS_peak_791", "peaks2__MACS_peak_768")	69.63	X361	ENSG00000135924	220143989	220151622	7634	+	0	inside	45	DNAJB2	3300
chr2	242626341	242626486	146	*	c("peaks1__MACS_peak_800", "peaks2__MACS_peak_779")	66.78	X364	ENSG00000168393	242615157	242626406	11250	-	0	overlapStart	0	DTYMK	1841
chr2	242626341	242626486	146	*	c("peaks1__MACS_peak_800", "peaks2__MACS_peak_779")	66.78	X364	ENSG00000228989	242629829	242633704	3876	+	3342	upstream	3342	AC133528.2	NA
chr2	242711001	242711304	304	*	c("peaks1__MACS_peak_801", "peaks2__MACS_peak_780")	126.095	X365	ENSG00000154252	242716240	242743623	27384	+	4935	upstream	4935	GAL3ST2	64090
chr2	242818544	242818813	270	*	c("peaks1__MACS_peak_802", "peaks2__MACS_peak_781", "peaks1__MACS_peak_803")	66.2133	X366	ENSG00000233806	242823514	243020873	197360	+	4700	upstream	4700	AC131097.3	101927289
chr20	3451494	3451780	287	*	c("peaks2__MACS_peak_782", "peaks1__MACS_peak_805")	96.105	X367	ENSG00000225116	3445824	3446091	268	-	5402	upstream	5402	RP11-137F15.1	NA
chr20	3451494	3451780	287	*	c("peaks2__MACS_peak_782", "peaks1__MACS_peak_805")	96.105	X367	ENSG00000088812	3451687	3631769	180083	+	0	overlapStart	0	ATRN	8455
chr20	19739528	19739736	209	*	c("peaks1__MACS_peak_808", "peaks2__MACS_peak_783")	77.245	X368	ENSG00000268628	19738296	19738679	384	-	848	upstream	848	AL121761.2	NA
chr20	19739528	19739736	209	*	c("peaks1__MACS_peak_808", "peaks2__MACS_peak_783")	77.245	X368	ENSG00000233895	19738352	19790319	51968	+	0	inside	1175	RP1-122P22.2	NA
chr20	61928572	61928789	218	*	c("peaks2__MACS_peak_796", "peaks1__MACS_peak_827")	85.515	X374	ENSG00000101203	61924538	61966203	41666	+	0	inside	4033	COL20A1	57642
chr20	62588197	62588483	287	*	c("peaks2__MACS_peak_797", "peaks1__MACS_peak_830")	98.23	X375	ENSG00000198276	62571186	62587769	16584	-	427	upstream	427	UCKL1	54963;100302137
chr21	16446252	16446389	138	*	c("peaks1__MACS_peak_833", "peaks2__MACS_peak_802")	59.12	X376	ENSG00000180530	16333556	16437321	103766	-	8930	upstream	8930	NRIP1	8204
chr21	46799050	46799258	209	*	c("peaks2__MACS_peak_808", "peaks1__MACS_peak_840")	87.815	X379	ENSG00000228930	46796106	46796297	192	-	2752	upstream	2752	MTCO1P3	NA
chr21	46799050	46799258	209	*	c("peaks2__MACS_peak_808", "peaks1__MACS_peak_840")	87.815	X379	ENSG00000228355	46798116	46799550	1435	-	0	inside	291	BX322559.3	NA
chr21	47604446	47604684	239	*	c("peaks1__MACS_peak_844", "peaks2__MACS_peak_811")	55.4	X382	ENSG00000160284	47581062	47604390	23329	-	55	upstream	55	SPATC1L	84221
chr21	47604446	47604684	239	*	c("peaks1__MACS_peak_844", "peaks2__MACS_peak_811")	55.4	X382	ENSG00000228404	47604993	47608855	3863	+	308	upstream	308	AP001468.58	NA
chr22	18898722	18898988	267	*	c("peaks2__MACS_peak_814", "peaks1__MACS_peak_849")	102.805	X385	ENSG00000183628	18893541	18901751	8211	+	0	inside	5180	DGCR6	8214
chr22	24667256	24667691	436	*	c("peaks1__MACS_peak_855", "peaks2__MACS_peak_821", "peaks2__MACS_peak_822")	108.023	X387	ENSG00000225098	24655897	24659732	3836	-	7523	upstream	7523	BCRP1	NA
chr22	24667256	24667691	436	*	c("peaks1__MACS_peak_855", "peaks2__MACS_peak_821", "peaks2__MACS_peak_822")	108.023	X387	ENSG00000215464	24665314	24666102	789	-	1153	upstream	1153	AP000354.2	NA
chr22	24667256	24667691	436	*	c("peaks1__MACS_peak_855", "peaks2__MACS_peak_821", "peaks2__MACS_peak_822")	108.023	X387	ENSG00000100014	24666786	24813708	146923	+	0	inside	469	SPECC1L	23384
chr22	24667256	24667691	436	*	c("peaks1__MACS_peak_855", "peaks2__MACS_peak_821", "peaks2__MACS_peak_822")	108.023	X387	ENSG00000258555	24666866	24838324	171459	+	0	inside	389	SPECC1L-ADORA2A	101730217
chr22	29168566	29168896	331	*	c("peaks1__MACS_peak_857", "peaks2__MACS_peak_824")	112.115	X388	ENSG00000159873	29168662	29185283	16622	+	0	overlapStart	0	CCDC117	150275
chr22	41252576	41253024	449	*	c("peaks1__MACS_peak_866", "peaks2__MACS_peak_829", "peaks1__MACS_peak_867")	224.623	X391	ENSG00000100380	41220539	41253026	32488	-	0	inside	1	ST13	6767
chr22	41252576	41253024	449	*	c("peaks1__MACS_peak_866", "peaks2__MACS_peak_829", "peaks1__MACS_peak_867")	224.623	X391	ENSG00000196236	41253081	41363838	110758	+	56	upstream	56	XPNPEP3	63929
chr22	42322417	42322582	166	*	c("peaks1__MACS_peak_870", "peaks2__MACS_peak_832")	94.2	X392	ENSG00000260655	42318027	42319104	1078	-	3312	upstream	3312	CTA-250D10.23	NA
chr22	42322417	42322582	166	*	c("peaks1__MACS_peak_870", "peaks2__MACS_peak_832")	94.2	X392	ENSG00000263463	42319226	42319301	76	-	3115	upstream	3115	MIR378I	NA
chr22	42322417	42322582	166	*	c("peaks1__MACS_peak_870", "peaks2__MACS_peak_832")	94.2	X392	LRG_184	42321036	42322821	1786	-	0	inside	238	LRG_184	NA
chr22	42322417	42322582	166	*	c("peaks1__MACS_peak_870", "peaks2__MACS_peak_832")	94.2	X392	ENSG00000159958	42321045	42322822	1778	-	0	inside	239	TNFRSF13C	115650;100616259
chr22	43583667	43583823	157	*	c("peaks2__MACS_peak_836", "peaks1__MACS_peak_874")	52.29	X394	ENSG00000100304	43562628	43583139	20512	-	527	upstream	527	TTLL12	23170
chr22	46542307	46542465	159	*	c("peaks2__MACS_peak_843", "peaks1__MACS_peak_878")	81.96	X397	ENSG00000186951	46546424	46639653	93230	+	3958	upstream	3958	PPARA	5465
chr22	46646036	46646190	155	*	c("peaks1__MACS_peak_879", "peaks2__MACS_peak_844")	76.305	X398	ENSG00000205643	46639908	46646576	6669	-	0	inside	385	CDPF1	150383
chr22	50744276	50744521	246	*	c("peaks1__MACS_peak_881", "peaks2__MACS_peak_849")	59.975	X400	ENSG00000196576	50713408	50746056	32649	-	0	inside	1534	PLXNB2	23654
chr22	50744276	50744521	246	*	c("peaks1__MACS_peak_881", "peaks2__MACS_peak_849")	59.975	X400	ENSG00000227484	50753060	50754437	1378	+	8538	upstream	8538	XX-C283C717.1	NA
chr3	14395036	14395303	268	*	c("peaks1__MACS_peak_891", "peaks2__MACS_peak_857")	109.49	X403	ENSG00000251576	14389951	14394068	4118	-	967	upstream	967	RP11-536I6.1	101927565
chr3	33481904	33482060	157	*	c("peaks2__MACS_peak_860", "peaks1__MACS_peak_900")	75.805	X404	ENSG00000153560	33429828	33482863	53036	-	0	inside	802	UBP1	7342
chr3	45730417	45730710	294	*	c("peaks2__MACS_peak_863", "peaks1__MACS_peak_905")	158.585	X406	ENSG00000230530	45720535	45730626	10092	-	0	overlapStart	0	LIMD1-AS1	NA
chr3	45730417	45730710	294	*	c("peaks2__MACS_peak_863", "peaks1__MACS_peak_905")	158.585	X406	ENSG00000211456	45730548	45786916	56369	+	0	overlapStart	0	SACM1L	22908
chr3	50649133	50649474	342	*	c("peaks1__MACS_peak_910", "peaks2__MACS_peak_867")	203.225	X408	ENSG00000114737	50643921	50649262	5342	-	0	overlapStart	0	CISH	1154
chr3	50649133	50649474	342	*	c("peaks1__MACS_peak_910", "peaks2__MACS_peak_867")	203.225	X408	ENSG00000114738	50648951	50686720	37770	+	0	inside	181	MAPKAPK3	7867
chr3	50654403	50654670	268	*	c("peaks2__MACS_peak_868", "peaks1__MACS_peak_911")	75.24	X409	ENSG00000114737	50643921	50649262	5342	-	5140	upstream	5140	CISH	1154
chr3	50654403	50654670	268	*	c("peaks2__MACS_peak_868", "peaks1__MACS_peak_911")	75.24	X409	ENSG00000114738	50648951	50686720	37770	+	0	inside	5451	MAPKAPK3	7867
chr3	193858618	193858845	228	*	c("peaks2__MACS_peak_890", "peaks1__MACS_peak_945")	87.5	X414	ENSG00000232874	193848405	193848990	586	-	9627	upstream	9627	RP11-135A1.2	NA
chr3	193858618	193858845	228	*	c("peaks2__MACS_peak_890", "peaks1__MACS_peak_945")	87.5	X414	ENSG00000242201	193863463	193863756	294	+	4617	upstream	4617	RN7SL215P	NA
chr3	195868951	195869175	225	*	c("peaks1__MACS_peak_949", "peaks2__MACS_peak_891")	120.78	X415	ENSG00000224652	195869507	195887761	18255	+	331	upstream	331	LINC00885	401109
chr4	91049555	91049846	292	*	c("peaks2__MACS_peak_913", "peaks1__MACS_peak_966")	170.635	X424	ENSG00000184305	91048686	92523064	1474379	+	0	inside	868	CCSER1	401145
chr5	671373	671542	170	*	c("peaks1__MACS_peak_986", "peaks2__MACS_peak_928")	79.2	X430	ENSG00000271781	675941	676731	791	+	4398	upstream	4398	CTD-2589H19.6	NA
chr5	124077087	124077228	142	*	c("peaks1__MACS_peak_1013", "peaks2__MACS_peak_942")	69.845	X432	ENSG00000168916	123972608	124084500	111893	-	0	inside	7271	ZNF608	57507
chr5	124077087	124077228	142	*	c("peaks1__MACS_peak_1013", "peaks2__MACS_peak_942")	69.845	X432	ENSG00000251456	124070311	124070868	558	-	6218	upstream	6218	RP11-436H11.5	NA
chr5	137911000	137911171	172	*	c("peaks1__MACS_peak_1014", "peaks2__MACS_peak_946")	56.565	X433	ENSG00000113013	137890571	137911133	20563	-	0	overlapStart	0	HSPA9	3313
chr5	140090751	140091051	301	*	c("peaks1__MACS_peak_1016", "peaks2__MACS_peak_948", "peaks1__MACS_peak_1017")	61.7333	X434	ENSG00000199990	140090860	140090958	99	+	0	includeFeature	0	VTRNA1-1	56664
chr5	140090751	140091051	301	*	c("peaks1__MACS_peak_1016", "peaks2__MACS_peak_948", "peaks1__MACS_peak_1017")	61.7333	X434	ENSG00000202111	140098510	140098598	89	+	7458	upstream	7458	VTRNA1-2	56663
chr5	140098503	140098691	189	*	c("peaks2__MACS_peak_949", "peaks1__MACS_peak_1018")	72.27	X435	ENSG00000202111	140098510	140098598	89	+	0	includeFeature	0	VTRNA1-2	56663
chr5	140098503	140098691	189	*	c("peaks2__MACS_peak_949", "peaks1__MACS_peak_1018")	72.27	X435	ENSG00000202515	140105743	140105831	89	+	7051	upstream	7051	VTRNA1-3	56662
chr5	140105613	140105996	384	*	c("peaks1__MACS_peak_1019", "peaks2__MACS_peak_950")	384.435	X436	ENSG00000202515	140105743	140105831	89	+	0	includeFeature	0	VTRNA1-3	56662
chr5	179298830	179299149	320	*	c("peaks1__MACS_peak_1030", "peaks2__MACS_peak_973")	77.495	X442	ENSG00000161010	179261436	179289173	27738	-	9656	upstream	9656	C5orf45	51149
chr5	180528702	180529346	645	*	c("peaks2__MACS_peak_978", "peaks1__MACS_peak_1033", "peaks2__MACS_peak_979")	188.143	X444	ENSG00000214295	180526140	180527666	1527	-	1035	upstream	1035	FOXO1B	NA
chr5	180614542	180615120	579	*	c("peaks1__MACS_peak_1035", "peaks2__MACS_peak_982")	263.595	X446	ENSG00000250222	180618924	180621429	2506	+	3803	upstream	3803	CTC-338M12.5	NA
chr5	180614542	180615120	579	*	c("peaks1__MACS_peak_1035", "peaks2__MACS_peak_982")	263.595	X446	ENSG00000250900	180622496	180630103	7608	+	7375	upstream	7375	CTC-338M12.6	NA
chr5	180615316	180616084	769	*	c("peaks1__MACS_peak_1036", "peaks2__MACS_peak_983")	371.75	X447	ENSG00000250222	180618924	180621429	2506	+	2839	upstream	2839	CTC-338M12.5	NA
chr5	180615316	180616084	769	*	c("peaks1__MACS_peak_1036", "peaks2__MACS_peak_983")	371.75	X447	ENSG00000250900	180622496	180630103	7608	+	6411	upstream	6411	CTC-338M12.6	NA
chr5	180618533	180618900	368	*	c("peaks1__MACS_peak_1037", "peaks2__MACS_peak_984")	63.745	X448	ENSG00000248473	180618046	180618852	807	-	0	overlapStart	0	CTC-338M12.2	102577426
chr5	180618533	180618900	368	*	c("peaks1__MACS_peak_1037", "peaks2__MACS_peak_984")	63.745	X448	ENSG00000250222	180618924	180621429	2506	+	23	upstream	23	CTC-338M12.5	NA
chr5	180618533	180618900	368	*	c("peaks1__MACS_peak_1037", "peaks2__MACS_peak_984")	63.745	X448	ENSG00000250900	180622496	180630103	7608	+	3595	upstream	3595	CTC-338M12.6	NA
chr5	180633697	180634165	469	*	c("peaks1__MACS_peak_1038", "peaks2__MACS_peak_985")	336.36	X449	ENSG00000146054	180620924	180632293	11370	-	1403	upstream	1403	TRIM7	81786
chr5	180633697	180634165	469	*	c("peaks1__MACS_peak_1038", "peaks2__MACS_peak_985")	336.36	X449	ENSG00000248514	180632361	180633120	760	-	576	upstream	576	CTC-338M12.1	NA
chr5	180634590	180635079	490	*	c("peaks1__MACS_peak_1039", "peaks2__MACS_peak_986")	173.375	X450	ENSG00000146054	180620924	180632293	11370	-	2296	upstream	2296	TRIM7	81786
chr5	180634590	180635079	490	*	c("peaks1__MACS_peak_1039", "peaks2__MACS_peak_986")	173.375	X450	ENSG00000248514	180632361	180633120	760	-	1469	upstream	1469	CTC-338M12.1	NA
chr5	180645165	180645480	316	*	c("peaks1__MACS_peak_1040", "peaks2__MACS_peak_987")	119.34	X451	ENSG00000146063	180649499	180662809	13311	+	4018	upstream	4018	TRIM41	90933
chr5	180648811	180649239	429	*	c("peaks1__MACS_peak_1041", "peaks2__MACS_peak_988")	168.855	X452	ENSG00000146063	180649499	180662809	13311	+	259	upstream	259	TRIM41	90933
chr5	180649266	180649602	337	*	c("peaks2__MACS_peak_989", "peaks1__MACS_peak_1042", "peaks1__MACS_peak_1043")	110.48	X453	ENSG00000146063	180649499	180662809	13311	+	0	overlapStart	0	TRIM41	90933
chr5	180649266	180649602	337	*	c("peaks2__MACS_peak_989", "peaks1__MACS_peak_1042", "peaks1__MACS_peak_1043")	110.48	X453	ENSG00000264732	180649566	180649633	68	-	0	overlapEnd	30	MIR4638	100616342
chr6	1610185	1610315	131	*	c("peaks1__MACS_peak_1046", "peaks2__MACS_peak_991")	54.27	X454	ENSG00000054598	1610681	1614127	3447	+	365	upstream	365	FOXC1	2296
chr6	26286631	26286878	248	*	c("peaks2__MACS_peak_998", "peaks1__MACS_peak_1057")	110.91	X456	ENSG00000158406	26281283	26285762	4480	-	868	upstream	868	HIST1H4H	8365
chr6	26322831	26323189	359	*	c("peaks2__MACS_peak_1005", "peaks1__MACS_peak_1063")	106.185	X462	ENSG00000220875	26322104	26322520	417	-	310	upstream	310	HIST1H3PS1	NA
chr6	26327699	26328163	465	*	c("peaks1__MACS_peak_1064", "peaks2__MACS_peak_1006", "peaks1__MACS_peak_1065")	186.043	X463	ENSG00000220875	26322104	26322520	417	-	5178	upstream	5178	HIST1H3PS1	NA
chr6	26328247	26328568	322	*	c("peaks1__MACS_peak_1066", "peaks2__MACS_peak_1007", "peaks1__MACS_peak_1067")	127.12	X464	ENSG00000220875	26322104	26322520	417	-	5726	upstream	5726	HIST1H3PS1	NA
chr6	26330438	26330710	273	*	c("peaks2__MACS_peak_1008", "peaks1__MACS_peak_1068")	145.83	X465	ENSG00000220875	26322104	26322520	417	-	7917	upstream	7917	HIST1H3PS1	NA
chr6	26521382	26521623	242	*	c("peaks2__MACS_peak_1009", "peaks1__MACS_peak_1069")	121.835	X466	ENSG00000199289	26519579	26519686	108	-	1695	upstream	1695	RNU6-502P	NA
chr6	26521382	26521623	242	*	c("peaks2__MACS_peak_1009", "peaks1__MACS_peak_1069")	121.835	X466	ENSG00000228223	26522076	26526807	4732	+	452	upstream	452	HCG11	NA
chr6	26521382	26521623	242	*	c("peaks2__MACS_peak_1009", "peaks1__MACS_peak_1069")	121.835	X466	ENSG00000261353	26527291	26527632	342	+	5667	upstream	5667	CTA-14H9.5	NA
chr6	26533057	26533333	277	*	c("peaks1__MACS_peak_1070", "peaks2__MACS_peak_1010", "peaks2__MACS_peak_1011")	112.463	X467	ENSG00000182952	26538633	26546482	7850	+	5299	upstream	5299	HMGN4	10473
chr6	27446482	27446737	256	*	c("peaks2__MACS_peak_1040", "peaks1__MACS_peak_1092")	147.005	X482	ENSG00000096654	27418522	27440897	22376	-	5584	upstream	5584	ZNF184	7738
chr6	27447342	27447631	290	*	c("peaks2__MACS_peak_1041", "peaks1__MACS_peak_1093")	118.935	X483	ENSG00000096654	27418522	27440897	22376	-	6444	upstream	6444	ZNF184	7738
chr6	27487281	27487470	190	*	c("peaks1__MACS_peak_1097", "peaks2__MACS_peak_1045")	110.715	X487	ENSG00000270666	27482818	27483053	236	-	4227	upstream	4227	XXbac-BPGBPG34I8.1	NA
chr6	27487281	27487470	190	*	c("peaks1__MACS_peak_1097", "peaks2__MACS_peak_1045")	110.715	X487	ENSG00000218347	27490855	27492118	1264	+	3384	upstream	3384	HNRNPA1P1	NA
chr6	27559466	27559777	312	*	c("peaks2__MACS_peak_1050", "peaks1__MACS_peak_1103")	144.845	X491	ENSG00000206671	27564191	27564296	106	+	4413	upstream	4413	RNU6-471P	NA
chr6	27560485	27560799	315	*	c("peaks1__MACS_peak_1104", "peaks2__MACS_peak_1051")	126.01	X492	ENSG00000206671	27564191	27564296	106	+	3391	upstream	3391	RNU6-471P	NA
chr6	27599230	27599379	150	*	c("peaks1__MACS_peak_1107", "peaks2__MACS_peak_1054")	85.8	X495	ENSG00000238648	27599188	27599311	124	+	0	overlapEnd	41	TRNAI6	NA
chr6	27870081	27870475	395	*	c("peaks1__MACS_peak_1116", "peaks2__MACS_peak_1062")	175.62	X501	ENSG00000197153	27858093	27860884	2792	-	9196	upstream	9196	HIST1H3J	8356
chr6	27870081	27870475	395	*	c("peaks1__MACS_peak_1116", "peaks2__MACS_peak_1062")	175.62	X501	ENSG00000233224	27860477	27860963	487	-	9117	upstream	9117	HIST1H2AM	NA
chr6	27870081	27870475	395	*	c("peaks1__MACS_peak_1116", "peaks2__MACS_peak_1062")	175.62	X501	ENSG00000238610	27865282	27865344	63	-	4736	upstream	4736	RNU7-26P	NA
chr6	27870583	27870890	308	*	c("peaks1__MACS_peak_1117", "peaks2__MACS_peak_1063", "peaks1__MACS_peak_1118")	156.597	X502	ENSG00000197153	27858093	27860884	2792	-	9698	upstream	9698	HIST1H3J	8356
chr6	27870583	27870890	308	*	c("peaks1__MACS_peak_1117", "peaks2__MACS_peak_1063", "peaks1__MACS_peak_1118")	156.597	X502	ENSG00000233224	27860477	27860963	487	-	9619	upstream	9619	HIST1H2AM	NA
chr6	27870583	27870890	308	*	c("peaks1__MACS_peak_1117", "peaks2__MACS_peak_1063", "peaks1__MACS_peak_1118")	156.597	X502	ENSG00000238610	27865282	27865344	63	-	5238	upstream	5238	RNU7-26P	NA
chr6	28611147	28611372	226	*	c("peaks1__MACS_peak_1124", "peaks2__MACS_peak_1068", "peaks1__MACS_peak_1125")	70.2533	X505	ENSG00000271440	28601158	28601371	214	-	9775	upstream	9775	RP11-373N24.2	NA
chr6	28625916	28626164	249	*	c("peaks2__MACS_peak_1070", "peaks1__MACS_peak_1128")	70.185	X506	ENSG00000272278	28615974	28616042	69	-	9873	upstream	9873	AL121932.1	NA
chr6	28625916	28626164	249	*	c("peaks2__MACS_peak_1070", "peaks1__MACS_peak_1128")	70.185	X506	ENSG00000235570	28616063	28616843	781	-	9072	upstream	9072	LINC00533	387055
chr6	28693769	28694012	244	*	c("peaks2__MACS_peak_1073", "peaks1__MACS_peak_1131")	108.47	X508	ENSG00000237425	28699794	28700681	888	+	5781	upstream	5781	RPSAP2	NA
chr6	28757461	28757731	271	*	c("peaks1__MACS_peak_1133", "peaks2__MACS_peak_1077")	95.255	X509	ENSG00000235559	28751410	28751781	372	-	5679	upstream	5679	NOL5BP	NA
chr6	28758420	28758642	223	*	c("peaks2__MACS_peak_1079", "peaks1__MACS_peak_1134")	119.815	X510	ENSG00000235559	28751410	28751781	372	-	6638	upstream	6638	NOL5BP	NA
chr6	28763698	28763956	259	*	c("peaks1__MACS_peak_1136", "peaks2__MACS_peak_1080")	80.815	X511	ENSG00000265764	28763749	28763812	64	-	0	includeFeature	0	AL662890.3	NA
chr6	28770439	28770648	210	*	c("peaks2__MACS_peak_1081", "peaks1__MACS_peak_1137")	106.28	X512	ENSG00000265764	28763749	28763812	64	-	6626	upstream	6626	AL662890.3	NA
chr6	28805974	28806412	439	*	c("peaks1__MACS_peak_1143", "peaks2__MACS_peak_1085", "peaks1__MACS_peak_1144")	125.953	X516	ENSG00000225173	28805646	28806783	1138	-	0	inside	370	XXbac-BPG308K3.5	NA
chr6	28863903	28864232	330	*	c("peaks1__MACS_peak_1146", "peaks2__MACS_peak_1088")	236.01	X518	ENSG00000233366	28856609	28857683	1075	-	6219	upstream	6219	ZNF90P2	NA
chr6	28863903	28864232	330	*	c("peaks1__MACS_peak_1146", "peaks2__MACS_peak_1088")	236.01	X518	ENSG00000224157	28864307	28865099	793	+	74	upstream	74	HCG14	414760
chr6	28908710	28909461	752	*	c("peaks1__MACS_peak_1147", "peaks2__MACS_peak_1089", "peaks1__MACS_peak_1148", "peaks1__MACS_peak_1149", "peaks2__MACS_peak_1090")	148.826	X519	ENSG00000204709	28911654	28912314	661	+	2192	upstream	2192	C6orf100	NA
chr6	28911341	28911606	266	*	c("peaks2__MACS_peak_1091", "peaks1__MACS_peak_1151")	103.145	X520	ENSG00000204709	28911654	28912314	661	+	47	upstream	47	C6orf100	NA
chr6	28912228	28912507	280	*	c("peaks2__MACS_peak_1092", "peaks1__MACS_peak_1153")	86.585	X521	ENSG00000204709	28911654	28912314	661	+	0	overlapEnd	573	C6orf100	NA
chr6	28949864	28950144	281	*	c("peaks1__MACS_peak_1157", "peaks2__MACS_peak_1095")	179.1	X524	ENSG00000227214	28953980	28955261	1282	+	3835	upstream	3835	HCG15	NA
chr6	28949864	28950144	281	*	c("peaks1__MACS_peak_1157", "peaks2__MACS_peak_1095")	179.1	X524	ENSG00000244349	28954577	28956313	1737	+	4432	upstream	4432	HCG16	NA
chr6	31682882	31683096	215	*	c("peaks2__MACS_peak_1098", "peaks1__MACS_peak_1158")	67.825	X525	ENSG00000204422	31654739	31681849	27111	-	1032	upstream	1032	XXbac-BPG32J3.20	NA
chr6	31682882	31683096	215	*	c("peaks2__MACS_peak_1098", "peaks1__MACS_peak_1158")	67.825	X525	ENSG00000204424	31674640	31685581	10942	+	0	inside	8241	LY6G6F	259215
chr6	31682882	31683096	215	*	c("peaks2__MACS_peak_1098", "peaks1__MACS_peak_1158")	67.825	X525	ENSG00000250641	31674681	31685695	11015	+	0	inside	8200	MEGT1	NA
chr6	31682882	31683096	215	*	c("peaks2__MACS_peak_1098", "peaks1__MACS_peak_1158")	67.825	X525	ENSG00000255552	31679548	31681842	2295	-	1039	upstream	1039	LY6G6E	NA
chr6	31682882	31683096	215	*	c("peaks2__MACS_peak_1098", "peaks1__MACS_peak_1158")	67.825	X525	ENSG00000244355	31683133	31685581	2449	+	36	upstream	36	LY6G6D	58530
chr6	31682882	31683096	215	*	c("peaks2__MACS_peak_1098", "peaks1__MACS_peak_1158")	67.825	X525	ENSG00000204420	31686371	31694491	8121	+	3274	upstream	3274	C6orf25	80739
chr6	32983780	32983960	181	*	c("peaks2__MACS_peak_1099", "peaks1__MACS_peak_1160")	60.445	X526	ENSG00000204252	32971955	32977389	5435	-	6390	upstream	6390	HLA-DOA	3111
chr6	33172185	33172336	152	*	c("peaks2__MACS_peak_1100", "peaks1__MACS_peak_1161")	72.375	X527	ENSG00000204231	33161365	33168630	7266	-	3554	upstream	3554	RXRB	6257
chr6	33172185	33172336	152	*	c("peaks2__MACS_peak_1100", "peaks1__MACS_peak_1161")	72.375	X527	ENSG00000112473	33168222	33172216	3995	+	0	overlapEnd	3962	SLC39A7	7922
chr6	33172185	33172336	152	*	c("peaks2__MACS_peak_1100", "peaks1__MACS_peak_1161")	72.375	X527	ENSG00000204228	33172419	33174608	2190	+	82	upstream	82	HSD17B8	7923
chr6	33172185	33172336	152	*	c("peaks2__MACS_peak_1100", "peaks1__MACS_peak_1161")	72.375	X527	ENSG00000199036	33175612	33175721	110	+	3275	upstream	3275	MIR219-1	407002
chr6	33172185	33172336	152	*	c("peaks2__MACS_peak_1100", "peaks1__MACS_peak_1161")	72.375	X527	ENSG00000204227	33176272	33180499	4228	+	3935	upstream	3935	RING1	6015
chr6	43138988	43139323	336	*	c("peaks2__MACS_peak_1103", "peaks1__MACS_peak_1163")	152.13	X528	ENSG00000112658	43139037	43149243	10207	+	0	overlapStart	0	SRF	6722
chr6	90122180	90122316	137	*	c("peaks2__MACS_peak_1113", "peaks1__MACS_peak_1176")	61.615	X530	ENSG00000025039	90074355	90121989	47635	-	190	upstream	190	RRAGD	58528
chr6	117996426	117996636	211	*	c("peaks1__MACS_peak_1183", "peaks2__MACS_peak_1117")	106.35	X533	ENSG00000153989	117996665	118031803	35139	+	28	upstream	28	NUS1	116150
chr6	126101274	126101592	319	*	c("peaks1__MACS_peak_1185", "peaks2__MACS_peak_1120")	102.73	X534	ENSG00000111912	126102307	126252266	149960	+	714	upstream	714	NCOA7	135112
chr6	131949256	131949453	198	*	c("peaks1__MACS_peak_1187", "peaks2__MACS_peak_1124")	61.165	X535	ENSG00000112282	131895106	131949369	54264	-	0	overlapStart	0	MED23	9439
chr6	131949256	131949453	198	*	c("peaks1__MACS_peak_1187", "peaks2__MACS_peak_1124")	61.165	X535	ENSG00000154269	131949582	132068553	118972	+	128	upstream	128	ENPP3	5169
chr7	27131611	27131816	206	*	c("peaks1__MACS_peak_1213", "peaks2__MACS_peak_1152")	63.305	X540	ENSG00000233429	27135266	27139884	4619	+	3449	upstream	3449	HOTAIRM1	100506311
chr7	27209565	27209823	259	*	c("peaks1__MACS_peak_1214", "peaks2__MACS_peak_1153")	73.275	X541	ENSG00000078399	27202054	27210117	8064	-	0	inside	293	HOXA9	3205;442920
chr7	27209565	27209823	259	*	c("peaks1__MACS_peak_1214", "peaks2__MACS_peak_1153")	73.275	X541	ENSG00000257184	27203154	27219632	16479	-	0	inside	9808	RP1-170O19.20	NA
chr7	27209565	27209823	259	*	c("peaks1__MACS_peak_1214", "peaks2__MACS_peak_1153")	73.275	X541	ENSG00000253187	27208238	27211534	3297	+	0	inside	1326	HOXA10-AS	100874323
chr7	27209565	27209823	259	*	c("peaks1__MACS_peak_1214", "peaks2__MACS_peak_1153")	73.275	X541	ENSG00000207584	27209099	27209183	85	-	381	upstream	381	MIR196B	NA
chr7	30029520	30029721	202	*	c("peaks2__MACS_peak_1156", "peaks1__MACS_peak_1215")	75.185	X542	ENSG00000136193	29959719	30029905	70187	-	0	inside	183	SCRN1	9805
chr7	30029520	30029721	202	*	c("peaks2__MACS_peak_1156", "peaks1__MACS_peak_1215")	75.185	X542	ENSG00000227014	30028216	30065276	37061	+	0	inside	1303	AC007285.6	NA
chr7	79082846	79083119	274	*	c("peaks2__MACS_peak_1170", "peaks1__MACS_peak_1227")	94.175	X544	ENSG00000187391	77646393	79082890	1436498	-	0	overlapStart	0	MAGI2	9863
chr7	79082846	79083119	274	*	c("peaks2__MACS_peak_1170", "peaks1__MACS_peak_1227")	94.175	X544	ENSG00000234456	79082198	79100524	18327	+	0	inside	647	MAGI2-AS3	100505881
chr7	99156050	99156280	231	*	c("peaks1__MACS_peak_1233", "peaks2__MACS_peak_1173")	75.57	X545	ENSG00000221909	99143931	99156159	12229	-	0	overlapStart	0	FAM200A	221786
chr7	99156050	99156280	231	*	c("peaks1__MACS_peak_1233", "peaks2__MACS_peak_1173")	75.57	X545	ENSG00000197343	99156029	99174076	18048	+	0	inside	20	ZNF655	79027
chr7	99156050	99156280	231	*	c("peaks1__MACS_peak_1233", "peaks2__MACS_peak_1173")	75.57	X545	ENSG00000272647	99156291	99205433	49143	+	10	upstream	10	GS1-259H13.10	NA
chr7	100076912	100077087	176	*	c("peaks2__MACS_peak_1175", "peaks1__MACS_peak_1234")	77.145	X546	ENSG00000166925	100060982	100076902	15921	-	9	upstream	9	TSC22D4	81628
chr7	100076912	100077087	176	*	c("peaks2__MACS_peak_1175", "peaks1__MACS_peak_1234")	77.145	X546	ENSG00000166924	100081550	100092422	10873	+	4462	upstream	4462	NYAP1	222950
chr7	100271266	100271489	224	*	c("peaks2__MACS_peak_1176", "peaks1__MACS_peak_1235")	93.39	X547	ENSG00000172354	100271154	100276797	5644	+	0	inside	111	GNB2	2783
chr7	102251548	102251806	259	*	c("peaks2__MACS_peak_1177", "peaks1__MACS_peak_1237")	55.315	X548	ENSG00000105808	102220093	102257204	37112	-	0	inside	5397	RASA4	10156;102724229
chr7	102251548	102251806	259	*	c("peaks2__MACS_peak_1177", "peaks1__MACS_peak_1237")	55.315	X548	ENSG00000238997	102246813	102246897	85	-	4650	upstream	4650	AC105052.1	NA
chr7	128049865	128050044	180	*	c("peaks2__MACS_peak_1182", "peaks1__MACS_peak_1243")	68.78	X550	ENSG00000106348	128032331	128050306	17976	-	0	inside	261	IMPDH1	3614
chr7	130013311	130013810	500	*	c("peaks1__MACS_peak_1245", "peaks2__MACS_peak_1185", "peaks1__MACS_peak_1246", "peaks2__MACS_peak_1186")	104.235	X551	ENSG00000091704	130020180	130027955	7776	+	6369	upstream	6369	CPA1	1357
chr7	139025320	139025603	284	*	c("peaks1__MACS_peak_1250", "peaks2__MACS_peak_1189")	123.875	X552	ENSG00000164898	139024203	139031065	6863	+	0	inside	1116	C7orf55	154791
chr7	139025320	139025603	284	*	c("peaks1__MACS_peak_1250", "peaks2__MACS_peak_1189")	123.875	X552	ENSG00000146963	139025105	139108198	83094	+	0	inside	214	C7orf55-LUC7L2	51631
chr7	139025320	139025603	284	*	c("peaks1__MACS_peak_1250", "peaks2__MACS_peak_1189")	123.875	X552	ENSG00000269955	139026106	139107345	81240	+	502	upstream	502	LUC7L2	100996928
chr7	148787724	148788069	346	*	c("peaks1__MACS_peak_1253", "peaks2__MACS_peak_1191")	61.665	X553	ENSG00000197362	148766735	148787874	21140	-	0	overlapStart	0	ZNF786	136051
chr7	149322052	149322355	304	*	c("peaks2__MACS_peak_1192", "peaks1__MACS_peak_1254")	91.43	X554	ENSG00000133624	149244245	149321843	77599	-	208	upstream	208	ZNF767	79970
chr8	21906510	21906646	137	*	c("peaks2__MACS_peak_1200", "peaks1__MACS_peak_1263")	82.685	X558	ENSG00000158856	21906506	21940038	33533	+	0	inside	3	DMTN	2039
chr8	37532827	37533159	333	*	c("peaks2__MACS_peak_1202", "peaks1__MACS_peak_1267")	125.44	X560	ENSG00000253344	37483533	37531905	48373	-	921	upstream	921	RP11-346L1.2	NA
chr8	49292348	49292764	417	*	c("peaks2__MACS_peak_1203", "peaks1__MACS_peak_1275")	275.035	X561	ENSG00000224594	49297150	49297609	460	+	4385	upstream	4385	RPL29P19	NA
chr8	56685814	56686118	305	*	c("peaks1__MACS_peak_1277", "peaks2__MACS_peak_1205")	105.61	X562	ENSG00000167904	56608983	56685966	76984	-	0	overlapStart	0	TMEM68	137695
chr8	56685814	56686118	305	*	c("peaks1__MACS_peak_1277", "peaks2__MACS_peak_1205")	105.61	X562	ENSG00000137574	56685701	56738007	52307	+	0	inside	112	TGS1	96764
chr8	67025489	67025834	346	*	c("peaks1__MACS_peak_1279", "peaks2__MACS_peak_1206", "peaks1__MACS_peak_1280")	64.51	X563	ENSG00000253190	67024902	67027440	2539	+	0	inside	586	AC084082.3	NA
chr8	70364272	70364411	140	*	c("peaks2__MACS_peak_1207", "peaks1__MACS_peak_1282")	88.11	X564	ENSG00000253479	70337270	70360479	23210	-	3792	upstream	3792	RP11-744J10.3	NA
chr8	71314664	71315108	445	*	c("peaks2__MACS_peak_1208", "peaks1__MACS_peak_1283")	118.685	X565	ENSG00000140396	71021997	71316040	294044	-	0	inside	931	NCOA2	10499
chr8	96281815	96282042	228	*	c("peaks2__MACS_peak_1209", "peaks1__MACS_peak_1288")	115.83	X566	ENSG00000156172	96257147	96281429	24283	-	385	upstream	385	C8orf37	157657
chr8	97275599	97275779	181	*	c("peaks2__MACS_peak_1210", "peaks1__MACS_peak_1289")	56.61	X567	ENSG00000156469	97251626	97273838	22213	-	1760	upstream	1760	MTERFD1	51001
chr8	97275599	97275779	181	*	c("peaks2__MACS_peak_1210", "peaks1__MACS_peak_1289")	56.61	X567	ENSG00000156471	97273943	97349223	75281	+	0	inside	1655	PTDSS1	9791
chr8	142369164	142369465	302	*	c("peaks2__MACS_peak_1217", "peaks1__MACS_peak_1297")	209.8	X570	ENSG00000261655	142363503	142365465	1963	-	3698	upstream	3698	CTD-3064M3.3	NA
chr8	142369164	142369465	302	*	c("peaks2__MACS_peak_1217", "peaks1__MACS_peak_1297")	209.8	X570	ENSG00000204882	142366600	142377367	10768	-	0	inside	7901	GPR20	2843
chr8	142411659	142412123	465	*	c("peaks1__MACS_peak_1298", "peaks2__MACS_peak_1218", "peaks1__MACS_peak_1299")	123.01	X571	ENSG00000244998	142400039	142402674	2636	-	8984	upstream	8984	CTD-3064M3.4	NA
chr8	142411659	142412123	465	*	c("peaks1__MACS_peak_1298", "peaks2__MACS_peak_1218", "peaks1__MACS_peak_1299")	123.01	X571	ENSG00000184489	142402093	142441620	39528	+	0	inside	9565	PTP4A3	11156
chr8	142435500	142435779	280	*	c("peaks1__MACS_peak_1300", "peaks2__MACS_peak_1219")	130.795	X572	ENSG00000271959	142444645	142448054	3410	+	8865	upstream	8865	CTD-3064M3.7	101930072
chr8	145596424	145596817	394	*	c("peaks1__MACS_peak_1303", "peaks2__MACS_peak_1223")	345.61	X573	ENSG00000173137	145596790	145618457	21668	+	0	overlapStart	0	ADCK5	203054
chr8	145734031	145734211	181	*	c("peaks2__MACS_peak_1225", "peaks1__MACS_peak_1305")	66.98	X574	ENSG00000255182	145721001	145730827	9827	-	3203	upstream	3203	CTD-2517M22.14	NA
chr8	145734031	145734211	181	*	c("peaks2__MACS_peak_1225", "peaks1__MACS_peak_1305")	66.98	X574	ENSG00000261139	145721763	145725663	3901	-	8367	upstream	8367	CTD-2517M14.5	NA
chr8	145734031	145734211	181	*	c("peaks2__MACS_peak_1225", "peaks1__MACS_peak_1305")	66.98	X574	ENSG00000167700	145734457	145736596	2140	+	245	upstream	245	MFSD3	113655
chr8	145734031	145734211	181	*	c("peaks2__MACS_peak_1225", "peaks1__MACS_peak_1305")	66.98	X574	ENSG00000265393	145737950	145739056	1107	+	3738	upstream	3738	CTD-2517M22.17	NA
chr8	145734031	145734211	181	*	c("peaks2__MACS_peak_1225", "peaks1__MACS_peak_1305")	66.98	X574	ENSG00000160959	145743376	145750557	7182	+	9164	upstream	9164	LRRC14	9684
chr8	145734271	145734398	128	*	c("peaks2__MACS_peak_1226", "peaks1__MACS_peak_1306")	57.145	X575	ENSG00000255182	145721001	145730827	9827	-	3443	upstream	3443	CTD-2517M22.14	NA
chr8	145734271	145734398	128	*	c("peaks2__MACS_peak_1226", "peaks1__MACS_peak_1306")	57.145	X575	ENSG00000261139	145721763	145725663	3901	-	8607	upstream	8607	CTD-2517M14.5	NA
chr8	145734271	145734398	128	*	c("peaks2__MACS_peak_1226", "peaks1__MACS_peak_1306")	57.145	X575	ENSG00000167700	145734457	145736596	2140	+	58	upstream	58	MFSD3	113655
chr8	145734271	145734398	128	*	c("peaks2__MACS_peak_1226", "peaks1__MACS_peak_1306")	57.145	X575	ENSG00000265393	145737950	145739056	1107	+	3551	upstream	3551	CTD-2517M22.17	NA
chr8	145734271	145734398	128	*	c("peaks2__MACS_peak_1226", "peaks1__MACS_peak_1306")	57.145	X575	ENSG00000160959	145743376	145750557	7182	+	8977	upstream	8977	LRRC14	9684
chr9	4985089	4985345	257	*	c("peaks1__MACS_peak_1307", "peaks2__MACS_peak_1227")	92.675	X576	ENSG00000096968	4985033	5128183	143151	+	0	inside	55	JAK2	3717
chr9	33025191	33025296	106	*	c("peaks1__MACS_peak_1314", "peaks2__MACS_peak_1233")	63.95	X577	ENSG00000137074	32972604	33025166	52563	-	24	upstream	24	APTX	54840
chr9	33025191	33025296	106	*	c("peaks1__MACS_peak_1314", "peaks2__MACS_peak_1233")	63.95	X577	ENSG00000225693	33019680	33020163	484	-	5027	upstream	5027	RP11-54K16.2	NA
chr9	33025191	33025296	106	*	c("peaks1__MACS_peak_1314", "peaks2__MACS_peak_1233")	63.95	X577	ENSG00000086061	33025209	33039905	14697	+	0	overlapStart	0	DNAJA1	3301
chr9	72653040	72653623	584	*	c("peaks1__MACS_peak_1320", "peaks2__MACS_peak_1240")	64.08	X579	ENSG00000165072	72658497	72841886	183390	+	4873	upstream	4873	MAMDC2	256691
chr9	86323077	86323242	166	*	c("peaks1__MACS_peak_1324", "peaks2__MACS_peak_1243")	60.775	X580	ENSG00000135018	86274878	86323118	48241	-	0	overlapStart	0	UBQLN1	29979
chr9	86323077	86323242	166	*	c("peaks1__MACS_peak_1324", "peaks2__MACS_peak_1243")	60.775	X580	ENSG00000254473	86322509	86328293	5785	+	0	inside	567	RP11-522I20.3	105376114
chr9	98268350	98268553	204	*	c("peaks1__MACS_peak_1325", "peaks2__MACS_peak_1245")	67.585	X581	ENSG00000271155	98268517	98269918	1402	+	0	overlapStart	0	RP11-435O5.5	NA
chr9	98268350	98268553	204	*	c("peaks1__MACS_peak_1325", "peaks2__MACS_peak_1245")	67.585	X581	ENSG00000271659	98276327	98276802	476	+	7773	upstream	7773	RP11-435O5.4	NA
chr9	129374620	129374928	309	*	c("peaks1__MACS_peak_1330", "peaks2__MACS_peak_1249")	151.035	X583	ENSG00000224842	129351873	129375979	24107	-	0	inside	1050	RP11-123K19.1	NA
chr9	129374620	129374928	309	*	c("peaks1__MACS_peak_1330", "peaks2__MACS_peak_1249")	151.035	X583	ENSG00000136944	129376722	129463311	86590	+	1793	upstream	1793	LMX1B	4010
chr9	136856449	136856959	511	*	c("peaks1__MACS_peak_1336", "peaks2__MACS_peak_1256")	303.67	X587	ENSG00000160293	136627016	136857726	230711	-	0	inside	766	VAV2	7410
chr9	139697152	139697781	630	*	c("peaks2__MACS_peak_1268", "peaks1__MACS_peak_1342")	197.905	X590	ENSG00000213213	139690802	139702193	11392	+	0	inside	6349	CCDC183	84960
chr9	139697152	139697781	630	*	c("peaks2__MACS_peak_1268", "peaks1__MACS_peak_1342")	197.905	X590	ENSG00000273066	139693675	139704494	10820	+	0	inside	3476	RP11-216L13.19	NA
chr9	139697152	139697781	630	*	c("peaks2__MACS_peak_1268", "peaks1__MACS_peak_1342")	197.905	X590	ENSG00000272679	139694818	139723918	29101	+	0	inside	2333	RP11-216L13.18	NA
chr9	139697152	139697781	630	*	c("peaks2__MACS_peak_1268", "peaks1__MACS_peak_1342")	197.905	X590	ENSG00000196642	139702374	139735639	33266	+	4592	upstream	4592	RABL6	55684
chr9	139964959	139965209	251	*	c("peaks1__MACS_peak_1343", "peaks2__MACS_peak_1269")	83.61	X591	ENSG00000186193	139956581	139965040	8460	-	0	overlapStart	0	SAPCD2	89958
chr9	139964959	139965209	251	*	c("peaks1__MACS_peak_1343", "peaks2__MACS_peak_1269")	83.61	X591	ENSG00000197355	139971953	139978991	7039	+	6743	upstream	6743	UAP1L1	91373
chrX	18692930	18693157	228	*	c("peaks2__MACS_peak_1275", "peaks1__MACS_peak_1350")	89.04	X592	ENSG00000102104	18658030	18690229	32200	-	2700	upstream	2700	RS1	6247
chrX	18692930	18693157	228	*	c("peaks2__MACS_peak_1275", "peaks1__MACS_peak_1350")	89.04	X592	ENSG00000086717	18694029	18846039	152011	+	871	upstream	871	PPEF1	5475
chrX	102942781	102943027	247	*	c("peaks2__MACS_peak_1289", "peaks1__MACS_peak_1364")	80.515	X595	ENSG00000123562	102930424	102943086	12663	-	0	inside	58	MORF4L2	9643
chrX	102942781	102943027	247	*	c("peaks2__MACS_peak_1289", "peaks1__MACS_peak_1364")	80.515	X595	ENSG00000231154	102942212	102946700	4489	+	0	inside	568	MORF4L2-AS1	NA
chrX	103498738	103499174	437	*	c("peaks2__MACS_peak_1290", "peaks1__MACS_peak_1365")	150.425	X596	ENSG00000123576	103494719	103499614	4896	-	0	inside	439	ESX1	80712
chrX	107069676	107069931	256	*	c("peaks1__MACS_peak_1368", "peaks2__MACS_peak_1292")	88.09	X598	ENSG00000080561	107068985	107170423	101439	+	0	inside	690	MID2	11043
chrX	123094810	123094987	178	*	c("peaks2__MACS_peak_1297", "peaks1__MACS_peak_1372")	58.41	X600	ENSG00000232412	123093083	123095191	2109	-	0	inside	203	RP1-315G1.3	101928402
chrX	123094810	123094987	178	*	c("peaks2__MACS_peak_1297", "peaks1__MACS_peak_1372")	58.41	X600	ENSG00000101972	123094062	123556514	462453	+	0	inside	747	STAG2	10735
chrX	153046926	153047341	416	*	c("peaks2__MACS_peak_1302", "peaks1__MACS_peak_1382")	292.15	X601	ENSG00000184343	153041867	153051187	9321	+	0	inside	5058	SRPK3	26576
chrX	153059429	153059653	225	*	c("peaks1__MACS_peak_1383", "peaks2__MACS_peak_1303")	98.43	X602	ENSG00000067829	153051221	153059978	8758	-	0	inside	324	IDH3G	3421
chrX	153059429	153059653	225	*	c("peaks1__MACS_peak_1383", "peaks2__MACS_peak_1303")	98.43	X602	ENSG00000180879	153058971	153063960	4990	+	0	inside	457	SSR4	6748
chrX	153147470	153147860	391	*	c("peaks2__MACS_peak_1304", "peaks1__MACS_peak_1384")	157.545	X603	ENSG00000196987	153146127	153154444	8318	+	0	inside	1342	LCA10	NA
chrX	153152428	153152776	349	*	c("peaks2__MACS_peak_1305", "peaks1__MACS_peak_1385")	148.295	X604	ENSG00000196987	153146127	153154444	8318	+	0	inside	6300	LCA10	NA
chrX	153172134	153172421	288	*	c("peaks2__MACS_peak_1306", "peaks1__MACS_peak_1386")	116.5	X605	ENSG00000198910	153126969	153174677	47709	-	0	inside	2255	L1CAM	3897
chrX	153172134	153172421	288	*	c("peaks2__MACS_peak_1306", "peaks1__MACS_peak_1386")	116.5	X605	ENSG00000126895	153167985	153172620	4636	+	0	inside	4148	AVPR2	554
chrX	153211645	153211865	221	*	c("peaks2__MACS_peak_1307", "peaks1__MACS_peak_1387")	117.51	X606	ENSG00000102032	153200716	153210232	9517	-	1412	upstream	1412	RENBP	5973

## Sheet: Table_S1D_293T-specific targets
Table S1D. List of RELAFUS1 or RELAFUS1-S486E specific target genes bound in TSS±10kb
seqnames	start	end	width	strand	Conc	Conc_CR1	Conc_CRS486E	Fold	p.value	FDR	FUS1_r1	FUS1_r2	S486E_r1	S486E_r2	peak	feature	feature.ranges.start	feature.ranges.end	feature.ranges.width	feature.strand	distance	insideFeature	distanceToSite	gene_name
chr22	46287497	46287948	452	*	5.09	6.06	0.21	5.86	6.47e-15	2.36e-12	79.44	54.27	1.23	1.08	927	ENSG00000235091	46271879	46283628	11750	-	3868	upstream	3868	WI2-85898F10.1
chr11	1157479	1157940	462	*	4.45	5.41	0.21	5.2	2.02e-09	2.25e-07	61.26	23.59	1.23	1.08	242	ENSG00000215182	1151580	1222364	70785	+	0	inside	5898	MUC5AC
chr11	73106297	73106552	256	*	4.16	5.11	0.21	4.9	2.72e-10	4.95e-08	30.63	38.54	1.23	1.08	306	ENSG00000256448	73116342	73121727	5386	+	9789	upstream	9789	RP11-809N8.4
chr17	80693956	80694112	157	*	3.96	4.91	0.21	4.7	2.22e-09	2.25e-07	27.76	32.25	1.23	1.08	658	ENSG00000263321	80687040	80692019	4980	-	1936	upstream	1936	RP11-388C12.5
chr17	80693956	80694112	157	*	3.96	4.91	0.21	4.7	2.22e-09	2.25e-07	27.76	32.25	1.23	1.08	658	ENSG00000167363	80693451	80709073	15623	+	0	inside	504	FN3K
chr17	80693956	80694112	157	*	3.96	4.91	0.21	4.7	2.22e-09	2.25e-07	27.76	32.25	1.23	1.08	658	ENSG00000262410	80702944	80703585	642	+	8831	upstream	8831	RP11-388C12.8
chr1	110651192	110651394	203	*	4.43	5.35	1.16	4.19	1.6e-09	2.12e-07	48.81	33.03	1.23	3.25	102	ENSG00000186150	110655062	110656569	1508	+	3667	upstream	3667	UBL4B
chr7	2544369	2544635	267	*	4.57	5.48	1.58	3.9	1.32e-09	1.93e-07	49.77	39.32	4.9	1.08	1242	ENSG00000106003	2552163	2568811	16649	+	7527	upstream	7527	LFNG
chr16	89042043	89042499	457	*	5.62	6.52	2.71	3.82	1.97e-12	4.11e-10	92.84	91.23	9.81	3.25	570	ENSG00000129993	88941266	89043612	102347	-	0	inside	1112	CBFA2T3
chr16	89042043	89042499	457	*	5.62	6.52	2.71	3.82	1.97e-12	4.11e-10	92.84	91.23	9.81	3.25	570	ENSG00000259989	89050440	89061777	11338	+	7940	upstream	7940	CTD-2555A7.1
chr1	226128614	226128895	282	*	4.31	5.2	1.58	3.62	9.36e-08	4.4e-06	45.94	27.53	4.9	1.08	163	ENSG00000248322	226124111	226125257	1147	-	3356	upstream	3356	RP4-559A3.6
chr1	226128614	226128895	282	*	4.31	5.2	1.58	3.62	9.36e-08	4.4e-06	45.94	27.53	4.9	1.08	163	ENSG00000143768	226124298	226129189	4892	-	0	inside	293	LEFTY2
chr1	1018179	1018505	327	*	5.12	6	2.46	3.54	6.22e-09	4.77e-07	54.56	73.14	1.23	9.75	10	ENSG00000237330	1006346	1009687	3342	-	8491	upstream	8491	RNF223
chr12	57919567	57919720	154	*	3.83	4.71	1.21	3.5	4.51e-07	1.53e-05	24.89	27.53	2.45	2.17	345	ENSG00000175197	57910371	57914300	3930	-	5266	upstream	5266	DDIT3
chr12	57919567	57919720	154	*	3.83	4.71	1.21	3.5	4.51e-07	1.53e-05	24.89	27.53	2.45	2.17	345	ENSG00000208028	57912946	57913042	97	-	6524	upstream	6524	MIR616
chr12	57919567	57919720	154	*	3.83	4.71	1.21	3.5	4.51e-07	1.53e-05	24.89	27.53	2.45	2.17	345	ENSG00000166987	57914493	57923931	9439	+	0	inside	5073	MBD6
chr11	64163623	64163847	225	*	3.7	4.56	1.25	3.31	3.58e-06	8.7e-05	18.19	29.1	3.68	1.08	286	ENSG00000231680	64161814	64163303	1490	-	319	upstream	319	AP003774.6
chr16	542311	542614	304	*	3.16	4.01	0.76	3.25	4.23e-05	0.000701	13.4	18.88	1.23	2.17	479	ENSG00000256323	542366	542567	202	+	0	includeFeature	0	AL049542.1
chr11	76506572	76506792	221	*	4.47	5.29	2.31	2.99	1.42e-06	3.92e-05	34.46	44.04	1.23	8.67	309	ENSG00000261578	76511408	76515599	4192	+	4615	upstream	4615	RP11-21L23.2
chr11	76507531	76507796	266	*	4.65	5.47	2.59	2.88	2.2e-06	5.84e-05	42.11	46.4	1.23	10.84	310	ENSG00000261578	76511408	76515599	4192	+	3611	upstream	3611	RP11-21L23.2
chr15	90212575	90212980	406	*	5.17	5.98	3.14	2.84	6.16e-08	2.99e-06	57.43	69.21	12.26	5.42	466	ENSG00000166819	90207596	90222658	15063	-	0	inside	9677	PLIN1
chr5	189631	189953	323	*	4.67	5.48	2.66	2.82	2.46e-07	9.2e-06	44.99	44.04	6.13	6.5	1028	ENSG00000185028	191626	195468	3843	+	1672	upstream	1672	LRRC14B
chr5	189631	189953	323	*	4.67	5.48	2.66	2.82	2.46e-07	9.2e-06	44.99	44.04	6.13	6.5	1028	ENSG00000261434	195893	196456	564	+	5939	upstream	5939	CTD-2083E4.7
chr5	542264	542940	677	*	5.9	6.68	4.06	2.62	4.8e-09	4.11e-07	105.29	99.88	15.93	17.34	1034	ENSG00000264233	535955	535997	43	-	6266	upstream	6266	MIR4456
chr11	2003474	2003683	210	*	4.9	5.68	3.08	2.59	3.12e-06	7.85e-05	63.17	39.32	6.13	10.84	246	ENSG00000232987	2012326	2014699	2374	+	8642	upstream	8642	AC051649.6
chr20	46579657	46580342	686	*	5.32	6.1	3.55	2.54	1.12e-06	3.21e-05	69.87	66.85	6.13	17.34	859	ENSG00000234967	46579543	46580799	1257	+	0	inside	113	RP11-347D21.1
chr20	46579657	46580342	686	*	5.32	6.1	3.55	2.54	1.12e-06	3.21e-05	69.87	66.85	6.13	17.34	859	ENSG00000228503	46586766	46587347	582	+	6423	upstream	6423	RP11-347D21.2
chr1	1138616	1139462	847	*	6.08	6.85	4.33	2.52	9.4e-09	6.62e-07	123.47	106.96	19.61	20.59	13	ENSG00000186891	1138888	1142071	3184	-	0	overlapEnd	2608	TNFRSF18
chr7	419724	419939	216	*	4.85	5.61	3.11	2.5	1.09e-06	3.2e-05	50.73	47.19	8.58	8.67	1227	ENSG00000249574	419325	422678	3354	+	0	inside	398	AC226118.1
chr4	3467539	3467819	281	*	4.16	4.92	2.44	2.48	5.49e-05	0.00087	31.59	29.1	9.81	1.08	993	ENSG00000175920	3465033	3503200	38168	+	0	inside	2505	DOK7
chr12	129329086	129329250	165	*	2.45	3.2	0.76	2.44	0.00512	0.0282	10.53	7.86	1.23	2.17	357	ENSG00000151948	129337972	129469509	131538	+	8721	upstream	8721	GLT1D1
chr8	142395048	142395511	464	*	4.92	5.67	3.31	2.36	8.43e-06	0.000183	40.2	61.35	12.26	7.59	1328	ENSG00000184489	142402093	142441620	39528	+	6581	upstream	6581	PTP4A3
chr5	543095	543974	880	*	6.3	7.05	4.69	2.35	1.99e-08	1.21e-06	136.87	127.41	25.74	26.01	1035	ENSG00000264233	535955	535997	43	-	7097	upstream	7097	MIR4456
chr11	535734	535873	140	*	3.73	4.47	2.14	2.33	0.000768	0.00663	14.36	29.89	1.23	7.59	239	ENSG00000174775	532242	537287	5046	-	0	inside	1413	HRAS
chr11	535734	535873	140	*	3.73	4.47	2.14	2.33	0.000768	0.00663	14.36	29.89	1.23	7.59	239	ENSG00000161328	537527	554916	17390	+	1653	upstream	1653	LRRC56
chr14	75418578	75418884	307	*	4.87	5.6	3.29	2.31	1.32e-05	0.000252	37.33	59.77	9.81	9.75	409	ENSG00000119630	75408537	75422487	13951	-	0	inside	3602	PGF
chr22	30606546	30606821	276	*	5.18	5.9	3.66	2.24	4.48e-05	0.000734	38.29	81.01	12.26	13.01	914	ENSG00000225676	30580633	30603098	22466	-	3447	upstream	3447	RP3-438O4.4
chr19	412735	412999	265	*	4.61	5.33	3.14	2.19	0.000438	0.00432	48.81	31.46	2.45	15.17	680	ENSG00000183186	405438	409139	3702	-	3595	upstream	3595	C2CD4C
chr2	127977071	127977246	176	*	4.79	5.5	3.32	2.18	2.34e-05	0.000421	44.99	45.62	13.48	6.5	818	ENSG00000186684	127941696	127977654	35959	-	0	inside	407	CYP27C1
chrX	128657033	128657229	197	*	4.77	5.48	3.33	2.15	5.27e-05	0.000845	41.16	47.98	14.71	5.42	1436	ENSG00000102038	128580480	128657477	76998	-	0	inside	247	SMARCA1
chr6	31364316	31364553	238	*	4.08	4.79	2.66	2.13	0.000224	0.0026	22.97	32.25	6.13	6.5	1192	ENSG00000272221	31362066	31363272	1207	-	1043	upstream	1043	XXbac-BPG181B23.7
chr6	31364316	31364553	238	*	4.08	4.79	2.66	2.13	0.000224	0.0026	22.97	32.25	6.13	6.5	1192	ENSG00000206337	31368479	31445283	76805	+	3925	upstream	3925	HCP5
chr6	31364316	31364553	238	*	4.08	4.79	2.66	2.13	0.000224	0.0026	22.97	32.25	6.13	6.5	1192	ENSG00000204520	31371356	31383092	11737	+	6802	upstream	6802	MICA
chr17	8924990	8925245	256	*	4.92	5.62	3.53	2.09	3.61e-05	0.000619	57.43	40.9	12.26	10.84	590	ENSG00000065320	8924859	9147317	222459	+	0	inside	130	NTN1
chr1	2474003	2474200	198	*	4.66	5.35	3.28	2.07	5.07e-05	0.000822	39.24	42.47	8.58	10.84	26	ENSG00000272449	2477904	2478899	996	+	3703	upstream	3703	RP3-395M20.12
chr1	1072742	1072954	213	*	4.59	5.27	3.26	2.01	0.000232	0.00266	44.99	32.25	6.13	13.01	11	ENSG00000223823	1072397	1079436	7040	+	0	inside	344	RP11-465B22.5
chr1	1291781	1291912	132	*	3.97	4.65	2.64	2.01	0.000825	0.00707	30.63	19.66	4.9	7.59	16	ENSG00000107404	1270656	1284730	14075	-	7050	upstream	7050	DVL1
chr1	1291781	1291912	132	*	3.97	4.65	2.64	2.01	0.000825	0.00707	30.63	19.66	4.9	7.59	16	ENSG00000162576	1288069	1297157	9089	-	0	inside	5244	MXRA8
chr16	1140126	1140598	473	*	5.59	6.27	4.28	1.98	9.55e-06	0.000199	84.23	70	18.39	20.59	490	ENSG00000184471	1140005	1146244	6240	-	0	inside	5645	C1QTNF8
chr7	2549078	2549397	320	*	4.83	5.5	3.52	1.98	5.55e-05	0.00087	44.99	45.62	11.03	11.92	1243	ENSG00000106003	2552163	2568811	16649	+	2765	upstream	2765	LFNG
chr9	139746564	139746886	323	*	5.67	6.34	4.4	1.94	4.1e-05	0.000695	87.1	74.72	28.19	14.09	1384	ENSG00000177943	139745395	139755249	9855	+	0	inside	1168	MAMDC4
chr16	69600716	69600900	185	*	5.35	6.01	4.09	1.92	0.000137	0.00186	75.62	53.48	23.29	10.84	555	ENSG00000102908	69598997	69738569	139573	+	0	inside	1718	NFAT5
chr16	69600716	69600900	185	*	5.35	6.01	4.09	1.92	0.000137	0.00186	75.62	53.48	23.29	10.84	555	ENSG00000223109	69599711	69599771	61	-	944	upstream	944	MIR1538
chr8	144459888	144460457	570	*	5.93	6.59	4.68	1.91	9.18e-06	0.000196	91.89	100.67	22.06	29.26	1335	ENSG00000254389	144448801	144450718	1918	-	9169	upstream	9169	RHPN1-AS1
chr8	144459888	144460457	570	*	5.93	6.59	4.68	1.91	9.18e-06	0.000196	91.89	100.67	22.06	29.26	1335	ENSG00000158106	144451057	144466390	15334	+	0	inside	8830	RHPN1
chr21	45669784	45670172	389	*	5.21	5.87	3.98	1.89	0.000359	0.00379	71.79	44.83	9.81	21.68	880	ENSG00000160223	45642874	45660849	17976	-	8934	upstream	8934	ICOSLG
chr21	45669784	45670172	389	*	5.21	5.87	3.98	1.89	0.000359	0.00379	71.79	44.83	9.81	21.68	880	ENSG00000232010	45670696	45671403	708	+	523	upstream	523	AP001059.5
chr15	90206266	90207665	1400	*	8.07	8.72	6.84	1.88	1.88e-07	7.83e-06	405.83	438.07	111.54	117.05	464	ENSG00000166813	90152020	90198682	46663	-	7583	upstream	7583	KIF7
chr12	64936687	64937046	360	*	3.99	4.64	2.78	1.86	0.00107	0.00859	22.97	26.74	6.13	7.59	347	ENSG00000256199	64900946	64927418	26473	-	9268	upstream	9268	RP11-439H13.2
chr11	1073448	1073666	219	*	4.58	5.22	3.38	1.85	0.000383	0.00395	30.63	44.04	11.03	9.75	241	ENSG00000198788	1074875	1104419	29545	+	1208	upstream	1208	MUC2
chr14	92980041	92980258	218	*	5.05	5.69	3.86	1.83	0.000177	0.00219	59.34	44.04	17.16	11.92	417	ENSG00000100599	92980118	93155339	175222	+	0	overlapStart	0	RIN3
chr1	1000646	1000932	287	*	4.84	5.48	3.67	1.82	0.000187	0.00229	47.86	41.68	13.48	11.92	9	ENSG00000217801	995114	1004735	9622	+	0	inside	5531	RP11-465B22.3
chr1	1000646	1000932	287	*	4.84	5.48	3.67	1.82	0.000187	0.00229	47.86	41.68	13.48	11.92	9	ENSG00000273443	997588	998668	1081	-	1977	upstream	1977	RP11-54O7.18
chr21	45701622	45701900	279	*	4.58	5.22	3.4	1.82	0.00104	0.00847	39.24	35.39	4.9	16.26	881	ENSG00000160224	45705721	45718531	12811	+	3820	upstream	3820	AIRE
chr21	45701622	45701900	279	*	4.58	5.22	3.4	1.82	0.00104	0.00847	39.24	35.39	4.9	16.26	881	LRG_18	45705763	45718102	12340	+	3862	upstream	3862	LRG_18
chr4	89079922	89080119	198	*	4.48	5.11	3.36	1.75	0.00139	0.0105	24.89	44.04	8.58	11.92	1020	ENSG00000241853	89084731	89085119	389	+	4611	upstream	4611	RP11-147K6.1
chr17	77918101	77918354	254	*	4.53	5.15	3.42	1.74	0.00121	0.00949	33.5	37.75	15.93	5.42	638	ENSG00000184247	77910551	77910992	442	-	7108	upstream	7108	AC100791.1
chr17	78234616	78234797	182	*	4.15	4.77	3.03	1.74	0.00191	0.0136	32.54	22.02	9.81	6.5	640	ENSG00000173821	78234665	78372586	137922	+	0	overlapStart	0	RNF213
chr8	144460529	144460938	410	*	4.97	5.59	3.85	1.73	0.000591	0.00547	59.34	36.96	15.93	13.01	1336	ENSG00000254389	144448801	144450718	1918	-	9810	upstream	9810	RHPN1-AS1
chr8	144460529	144460938	410	*	4.97	5.59	3.85	1.73	0.000591	0.00547	59.34	36.96	15.93	13.01	1336	ENSG00000158106	144451057	144466390	15334	+	0	inside	9471	RHPN1
chr1	2112582	2112721	140	*	4.56	5.18	3.45	1.73	0.000593	0.00547	35.41	36.96	11.03	10.84	22	ENSG00000269554	2121237	2123179	1943	+	8515	upstream	8515	AL590822.2
chr2	220418547	220419182	636	*	5.22	5.84	4.13	1.71	0.000351	0.00373	64.13	50.34	22.06	13.01	830	ENSG00000268896	220411933	220412380	448	-	6166	upstream	6166	RP11-256I23.1
chr2	220418547	220419182	636	*	5.22	5.84	4.13	1.71	0.000351	0.00373	64.13	50.34	22.06	13.01	830	ENSG00000265252	220413795	220413869	75	-	4677	upstream	4677	MIR3132
chr2	220418547	220419182	636	*	5.22	5.84	4.13	1.71	0.000351	0.00373	64.13	50.34	22.06	13.01	830	ENSG00000269068	220423805	220424348	544	+	4622	upstream	4622	RP11-256I23.2
chr7	139173646	139173885	240	*	4.54	5.15	3.45	1.7	0.00103	0.00841	28.71	42.47	11.03	10.84	1288	ENSG00000188883	139137436	139168458	31023	-	5187	upstream	5187	KLRG2
chr19	3671771	3672095	325	*	5.18	5.79	4.11	1.67	0.000345	0.00371	46.9	63.71	18.39	16.26	697	ENSG00000267304	3672580	3674293	1714	+	484	upstream	484	AC004637.1
chr19	573236	573466	231	*	4.79	5.39	3.73	1.66	0.00137	0.0104	52.64	31.46	14.71	11.92	681	ENSG00000267751	567212	572215	5004	-	1020	upstream	1020	AC009005.2
chr19	573236	573466	231	*	4.79	5.39	3.73	1.66	0.00137	0.0104	52.64	31.46	14.71	11.92	681	ENSG00000172270	571297	583493	12197	+	0	inside	1938	BSG
chr20	62108431	62108713	283	*	4.57	5.17	3.52	1.65	0.00126	0.00978	29.67	42.47	11.03	11.92	868	ENSG00000075043	62037542	62103993	66452	-	4437	upstream	4437	KCNQ2
chr15	96901286	96901570	285	*	4.59	5.19	3.55	1.64	0.00114	0.009	34.46	38.54	14.71	8.67	473	ENSG00000259275	96897466	96946964	49499	+	0	inside	3819	RP11-522B15.3
chr15	96901286	96901570	285	*	4.59	5.19	3.55	1.64	0.00114	0.009	34.46	38.54	14.71	8.67	473	ENSG00000268484	96904487	96904900	414	+	2916	upstream	2916	AC087477.1
chr16	2167982	2168336	355	*	3.86	4.46	2.84	1.62	0.0065	0.0342	17.23	26.74	11.03	3.25	497	ENSG00000260447	2169208	2170249	1042	+	871	upstream	871	RP11-304L19.2
chr21	47409085	47409564	480	*	5.66	6.25	4.64	1.61	0.00021	0.00251	81.36	70.78	28.19	21.68	891	ENSG00000142156	47401651	47424964	23314	+	0	inside	7433	COL6A1
chr21	47409085	47409564	480	*	5.66	6.25	4.64	1.61	0.00021	0.00251	81.36	70.78	28.19	21.68	891	LRG_475	47401663	47424963	23301	+	0	inside	7421	LRG_475
chr4	8263298	8263429	132	*	4.14	4.73	3.12	1.61	0.00291	0.0184	27.76	25.17	9.81	7.59	996	ENSG00000170801	8271492	8308838	37347	+	8062	upstream	8062	HTRA3
chr9	139696638	139697962	1325	*	6.79	7.38	5.78	1.6	0.000104	0.00151	191.43	141.57	47.8	61.78	1383	ENSG00000213213	139690802	139702193	11392	+	0	inside	5835	CCDC183
chr9	139696638	139697962	1325	*	6.79	7.38	5.78	1.6	0.000104	0.00151	191.43	141.57	47.8	61.78	1383	ENSG00000273066	139693675	139704494	10820	+	0	inside	2962	RP11-216L13.19
chr9	139696638	139697962	1325	*	6.79	7.38	5.78	1.6	0.000104	0.00151	191.43	141.57	47.8	61.78	1383	ENSG00000272679	139694818	139723918	29101	+	0	inside	1819	RP11-216L13.18
chr9	139696638	139697962	1325	*	6.79	7.38	5.78	1.6	0.000104	0.00151	191.43	141.57	47.8	61.78	1383	ENSG00000196642	139702374	139735639	33266	+	4411	upstream	4411	RABL6
chr20	61048103	61048357	255	*	4.48	5.07	3.48	1.58	0.00367	0.0219	36.37	30.67	6.13	16.26	865	ENSG00000130700	61038553	61051026	12474	-	0	inside	2668	GATA5
chr20	61048103	61048357	255	*	4.48	5.07	3.48	1.58	0.00367	0.0219	36.37	30.67	6.13	16.26	865	ENSG00000272050	61052926	61053650	725	+	4568	upstream	4568	RP13-379O24.3
chr16	1060370	1060957	588	*	5.89	6.47	4.92	1.55	0.000255	0.00289	86.14	91.23	35.54	24.93	484	ENSG00000260496	1041148	1050926	9779	-	9443	upstream	9443	RP11-161M6.3
chr4	3451140	3451424	285	*	5.08	5.65	4.12	1.53	0.00088	0.00741	51.69	48.76	19.61	15.17	992	ENSG00000109758	3443614	3451211	7598	+	0	overlapEnd	7525	HGFAC
chr2	20646201	20646345	145	*	4.05	4.62	3.08	1.53	0.00703	0.0366	28.71	20.45	6.13	10.84	764	ENSG00000143878	20646835	20649200	2366	+	489	upstream	489	RHOB
chr2	20646201	20646345	145	*	4.05	4.62	3.08	1.53	0.00703	0.0366	28.71	20.45	6.13	10.84	764	ENSG00000228950	20650803	20652708	1906	+	4457	upstream	4457	AC023137.2
chr15	90206028	90206232	205	*	4.84	5.4	3.92	1.48	0.00606	0.0321	50.73	33.82	8.58	21.68	463	ENSG00000166813	90152020	90198682	46663	-	7345	upstream	7345	KIF7
chr1	1291077	1291514	438	*	5.29	5.84	4.39	1.45	0.00248	0.0165	64.13	50.34	14.71	27.09	15	ENSG00000107404	1270656	1284730	14075	-	6346	upstream	6346	DVL1
chr1	1291077	1291514	438	*	5.29	5.84	4.39	1.45	0.00248	0.0165	64.13	50.34	14.71	27.09	15	ENSG00000162576	1288069	1297157	9089	-	0	inside	5642	MXRA8
chr2	242818378	242819455	1078	*	6.95	7.5	6.07	1.43	0.000152	0.00198	172.29	188.76	71.09	62.86	840	ENSG00000233806	242823514	243020873	197360	+	4058	upstream	4058	AC131097.3
chr20	35202272	35202604	333	*	5.41	5.95	4.54	1.41	0.00246	0.0165	70.83	52.69	18.39	28.18	855	ENSG00000232907	35136563	35201794	65232	-	477	upstream	477	RP5-977B1.7
chr20	35202272	35202604	333	*	5.41	5.95	4.54	1.41	0.00246	0.0165	70.83	52.69	18.39	28.18	855	ENSG00000118707	35201891	35222353	20463	+	0	inside	380	TGIF2
chr20	35202272	35202604	333	*	5.41	5.95	4.54	1.41	0.00246	0.0165	70.83	52.69	18.39	28.18	855	ENSG00000259399	35202956	35240787	37832	+	351	upstream	351	TGIF2-C20orf24
chr19	41223074	41223484	411	*	5.53	6.06	4.68	1.39	0.0026	0.0171	80.4	53.48	29.42	21.68	721	ENSG00000123815	41197434	41224112	26679	-	0	inside	627	ADCK4
chr19	41223074	41223484	411	*	5.53	6.06	4.68	1.39	0.0026	0.0171	80.4	53.48	29.42	21.68	721	ENSG00000223284	41213960	41214068	109	-	9005	upstream	9005	RNU6-195P
chr19	41223074	41223484	411	*	5.53	6.06	4.68	1.39	0.0026	0.0171	80.4	53.48	29.42	21.68	721	ENSG00000086544	41223008	41246765	23758	+	0	inside	65	ITPKC
chr19	55858233	55858704	472	*	5.76	6.28	4.93	1.35	0.00114	0.009	78.49	77.08	31.87	29.26	751	ENSG00000133247	55851221	55859488	8268	+	0	inside	7011	SUV420H2
chr11	1969558	1969740	183	*	4.72	5.24	3.89	1.35	0.00562	0.0301	32.54	43.26	13.48	16.26	244	ENSG00000214026	1968508	2005752	37245	+	0	inside	1049	MRPL23
chr2	160569237	160569411	175	*	4.73	5.25	3.9	1.35	0.00847	0.0424	47.86	28.31	14.71	15.17	822	ENSG00000226266	160527219	160568946	41728	-	290	upstream	290	AC009961.3
chr2	160569237	160569411	175	*	4.73	5.25	3.9	1.35	0.00847	0.0424	47.86	28.31	14.71	15.17	822	ENSG00000136536	160569000	160627538	58539	+	0	inside	236	MARCH7
chr17	77070960	77071123	164	*	4.39	4.91	3.59	1.32	0.0091	0.045	27.76	32.25	11.03	13.01	629	ENSG00000167280	77071021	77084681	13661	+	0	overlapStart	0	ENGASE
chr11	1158123	1159133	1011	*	7.09	7.61	6.29	1.31	0.000739	0.00649	166.54	223.36	80.9	75.87	243	ENSG00000215182	1151580	1222364	70785	+	0	inside	6542	MUC5AC
chr1	9654988	9655458	471	*	5.67	6.18	4.87	1.31	0.00184	0.0133	67.96	77.08	28.19	30.35	43	ENSG00000188807	9648932	9674935	26004	+	0	inside	6055	TMEM201
chr11	2160764	2161003	240	*	5.8	6.31	5.01	1.31	0.00359	0.0215	89.02	70	40.45	23.84	249	ENSG00000167244	2150342	2170833	20492	-	0	inside	9829	IGF2
chr11	2160764	2161003	240	*	5.8	6.31	5.01	1.31	0.00359	0.0215	89.02	70	40.45	23.84	249	ENSG00000240801	2150351	2151194	844	-	9569	upstream	9569	AC132217.4
chr11	2160764	2161003	240	*	5.8	6.31	5.01	1.31	0.00359	0.0215	89.02	70	40.45	23.84	249	ENSG00000207805	2155364	2155439	76	-	5324	upstream	5324	MIR483
chr11	2160764	2161003	240	*	5.8	6.31	5.01	1.31	0.00359	0.0215	89.02	70	40.45	23.84	249	ENSG00000099869	2161731	2169894	8164	+	727	upstream	727	IGF2-AS
chr16	818603	819470	868	*	7.18	7.68	6.39	1.3	0.000606	0.00556	187.6	223.36	77.22	89.95	481	ENSG00000102854	810762	818865	8104	+	0	overlapEnd	7840	MSLN
chr16	818603	819470	868	*	7.18	7.68	6.39	1.3	0.000606	0.00556	187.6	223.36	77.22	89.95	481	ENSG00000207579	820183	820277	95	+	712	upstream	712	MIR662
chr17	61600529	61601044	516	*	5.97	6.48	5.19	1.3	0.0026	0.0171	98.59	80.22	29.42	43.35	619	ENSG00000173826	61600695	61626338	25644	+	0	overlapStart	0	KCNH6
chr16	2257830	2258311	482	*	6.28	6.78	5.5	1.28	0.0018	0.0132	95.72	124.27	40.45	49.85	498	ENSG00000167965	2254249	2259417	5169	+	0	inside	3580	MLST8
chr16	2257830	2258311	482	*	6.28	6.78	5.5	1.28	0.0018	0.0132	95.72	124.27	40.45	49.85	498	ENSG00000252958	2255031	2255137	107	-	2692	upstream	2692	AC009065.3
chr16	2257830	2258311	482	*	6.28	6.78	5.5	1.28	0.0018	0.0132	95.72	124.27	40.45	49.85	498	ENSG00000261532	2261998	2262864	867	+	3686	upstream	3686	RP11-304L19.8
chr11	2161008	2161213	206	*	5.22	5.72	4.45	1.27	0.00545	0.0297	60.3	44.83	20.84	22.76	250	ENSG00000167244	2150342	2170833	20492	-	0	inside	9619	IGF2
chr11	2161008	2161213	206	*	5.22	5.72	4.45	1.27	0.00545	0.0297	60.3	44.83	20.84	22.76	250	ENSG00000240801	2150351	2151194	844	-	9813	upstream	9813	AC132217.4
chr11	2161008	2161213	206	*	5.22	5.72	4.45	1.27	0.00545	0.0297	60.3	44.83	20.84	22.76	250	ENSG00000207805	2155364	2155439	76	-	5568	upstream	5568	MIR483
chr11	2161008	2161213	206	*	5.22	5.72	4.45	1.27	0.00545	0.0297	60.3	44.83	20.84	22.76	250	ENSG00000099869	2161731	2169894	8164	+	517	upstream	517	IGF2-AS
chr9	140198564	140199144	581	*	6.82	7.31	6.05	1.26	0.000768	0.00663	165.59	152.58	67.41	65.03	1387	ENSG00000260996	140188320	140190173	1854	-	8390	upstream	8390	RP13-122B23.8
chr9	140198564	140199144	581	*	6.82	7.31	6.05	1.26	0.000768	0.00663	165.59	152.58	67.41	65.03	1387	ENSG00000198435	140194083	140196703	2621	-	1860	upstream	1860	NRARP
chrX	153147314	153148434	1121	*	7.23	7.68	6.56	1.12	0.00342	0.0207	177.07	233.59	98.05	91.04	1447	ENSG00000196987	153146127	153154444	8318	+	0	inside	1186	LCA10
chr1	1104796	1105226	431	*	6.26	6.7	5.61	1.1	0.00539	0.0294	97.63	110.89	45.35	52.02	12	ENSG00000272141	1104737	1105723	987	+	0	inside	58	RP11-465B22.8
chr1	1104796	1105226	431	*	6.26	6.7	5.61	1.1	0.00539	0.0294	97.63	110.89	45.35	52.02	12	ENSG00000162571	1109264	1133315	24052	+	4037	upstream	4037	TTLL10
chr1	41942223	41942729	507	*	6	6.45	5.35	1.1	0.00764	0.0391	75.62	99.1	39.22	42.27	80	ENSG00000252563	41932608	41932699	92	-	9523	upstream	9523	RNA5SP45
chrX	153211644	153212089	446	*	6.44	6.88	5.8	1.07	0.00503	0.028	118.69	116.4	57.61	54.19	1451	ENSG00000102032	153200716	153210232	9517	-	1411	upstream	1411	RENBP
chr16	69600175	69600715	541	*	6.51	6.94	5.88	1.06	0.0103	0.0491	144.53	101.46	64.96	53.11	554	ENSG00000102908	69598997	69738569	139573	+	0	inside	1177	NFAT5
chr16	69600175	69600715	541	*	6.51	6.94	5.88	1.06	0.0103	0.0491	144.53	101.46	64.96	53.11	554	ENSG00000223109	69599711	69599771	61	-	403	upstream	403	MIR1538
chr6	26327698	26328163	466	*	6.27	5.67	6.69	-1.02	0.00954	0.0465	44.99	56.63	104.18	101.88	1099	ENSG00000220875	26322104	26322520	417	-	5177	upstream	5177	HIST1H3PS1
chr14	21078153	21078480	328	*	5.78	5.17	6.2	-1.03	0.0106	0.05	38.29	33.82	73.54	73.7	386	ENSG00000259060	21051051	21077954	26904	-	198	upstream	198	RNASE11
chr14	21078153	21078480	328	*	5.78	5.17	6.2	-1.03	0.0106	0.05	38.29	33.82	73.54	73.7	386	ENSG00000173464	21051054	21078043	26990	-	109	upstream	109	RNASE11
chr1	229479118	229479511	394	*	5.54	4.9	5.98	-1.08	0.0105	0.0497	34.46	25.17	61.28	65.03	170	ENSG00000154429	229456758	229479041	22284	-	76	upstream	76	CCSAP
chr14	58706520	58706805	286	*	5.77	5.12	6.22	-1.1	0.00652	0.0342	32.54	36.96	73.54	75.87	405	ENSG00000100567	58711549	58738730	27182	+	4743	upstream	4743	PSMA3
chr14	21081850	21082141	292	*	5.97	5.31	6.43	-1.12	0.00508	0.0281	42.11	36.96	91.93	80.2	388	ENSG00000259060	21051051	21077954	26904	-	3895	upstream	3895	RNASE11
chr14	21081850	21082141	292	*	5.97	5.31	6.43	-1.12	0.00508	0.0281	42.11	36.96	91.93	80.2	388	ENSG00000173464	21051054	21078043	26990	-	3806	upstream	3806	RNASE11
chr1	204475993	204476386	394	*	6.09	5.38	6.57	-1.19	0.00337	0.0206	39.24	44.04	106.63	83.45	158	ENSG00000198625	204485511	204542871	57361	+	9124	upstream	9124	MDM4
chr6	26533056	26533333	278	*	5.37	4.66	5.85	-1.19	0.00555	0.0299	22.97	27.53	60.06	55.27	1104	ENSG00000182952	26538633	26546482	7850	+	5299	upstream	5299	HMGN4
chr18	22006478	22007010	533	*	6.38	5.65	6.86	-1.21	0.00301	0.0189	60.3	40.11	121.34	111.63	668	ENSG00000154059	22006580	22033499	26920	+	0	overlapStart	0	IMPACT
chr18	22006478	22007010	533	*	6.38	5.65	6.86	-1.21	0.00301	0.0189	60.3	40.11	121.34	111.63	668	ENSG00000199636	22009469	22009573	105	+	2458	upstream	2458	Y_RNA
chr18	22006478	22007010	533	*	6.38	5.65	6.86	-1.21	0.00301	0.0189	60.3	40.11	121.34	111.63	668	ENSG00000265094	22015328	22019602	4275	+	8317	upstream	8317	RP11-178F10.1
chr17	16284002	16284245	244	*	6.12	5.39	6.6	-1.22	0.00228	0.0155	41.16	42.47	106.63	87.79	592	ENSG00000170315	16284112	16286059	1948	+	0	overlapStart	0	UBB
chr13	31191642	31191975	334	*	5.92	5.18	6.4	-1.22	0.00537	0.0294	27.76	44.83	91.93	76.95	371	ENSG00000189403	31032884	31191734	158851	-	0	overlapStart	0	HMGB1
chr13	31191642	31191975	334	*	5.92	5.18	6.4	-1.22	0.00537	0.0294	27.76	44.83	91.93	76.95	371	ENSG00000132952	31191830	31233686	41857	+	0	overlapStart	0	USPL1
chr17	16284247	16284440	194	*	6	5.25	6.49	-1.23	0.00211	0.0147	39.24	36.96	96.83	82.37	593	ENSG00000170315	16284112	16286059	1948	+	0	inside	134	UBB
chr1	8939056	8939240	185	*	5.45	4.7	5.94	-1.24	0.00461	0.0266	31.59	20.45	60.06	62.86	42	ENSG00000074800	8921061	8939308	18248	-	0	inside	67	ENO1
chr1	8939056	8939240	185	*	5.45	4.7	5.94	-1.24	0.00461	0.0266	31.59	20.45	60.06	62.86	42	ENSG00000236269	8935847	8938066	2220	-	989	upstream	989	ENO1-IT1
chr1	8939056	8939240	185	*	5.45	4.7	5.94	-1.24	0.00461	0.0266	31.59	20.45	60.06	62.86	42	ENSG00000230679	8938894	8939953	1060	+	0	inside	161	ENO1-AS1
chr15	40885921	40886243	323	*	5.59	4.83	6.09	-1.26	0.00468	0.0269	27.76	29.1	83.35	53.11	438	ENSG00000137812	40886218	40956540	70323	+	0	overlapStart	0	CASC5
chr19	58838326	58838509	184	*	4.49	3.72	4.99	-1.27	0.00924	0.0453	15.31	11.01	33.09	30.35	753	ENSG00000182318	58838385	58853698	15314	+	0	overlapStart	0	ZSCAN22
chr22	46646035	46646190	156	*	4.72	3.94	5.22	-1.28	0.00817	0.0411	17.23	13.37	44.12	30.35	936	ENSG00000205643	46639908	46646576	6669	-	0	inside	385	CDPF1
chr13	95254017	95254629	613	*	5.98	5.18	6.49	-1.31	0.00549	0.0298	45.94	26.74	67.41	112.71	382	ENSG00000088451	95226308	95248511	22204	-	5505	upstream	5505	TGDS
chr13	95254017	95254629	613	*	5.98	5.18	6.49	-1.31	0.00549	0.0298	45.94	26.74	67.41	112.71	382	ENSG00000152749	95254157	95286899	32743	+	0	overlapStart	0	GPR180
chr12	96429739	96430037	299	*	4.86	4.05	5.37	-1.32	0.00592	0.0315	18.19	14.94	31.87	50.94	348	ENSG00000111144	96394606	96437298	42693	-	0	inside	7260	LTA4H
chr6	27559465	27559777	313	*	5.41	4.59	5.92	-1.33	0.00184	0.0133	23.93	24.38	56.38	65.03	1148	ENSG00000206671	27564191	27564296	106	+	4413	upstream	4413	RNU6-471P
chr7	100271265	100271489	225	*	5.29	4.48	5.81	-1.33	0.00248	0.0165	25.84	18.88	52.7	59.61	1272	ENSG00000172354	100271154	100276797	5644	+	0	inside	110	GNB2
chr2	127863253	127863418	166	*	5.18	4.36	5.7	-1.33	0.00248	0.0165	19.14	22.02	53.93	49.85	817	ENSG00000136717	127805603	127864931	59329	-	0	inside	1512	BIN1
chr17	37025490	37025746	257	*	4.91	4.09	5.43	-1.33	0.00354	0.0213	19.14	14.94	40.45	45.52	608	ENSG00000002834	37026112	37078023	51912	+	365	upstream	365	LASP1
chr6	160210826	160210995	170	*	5.16	4.32	5.68	-1.36	0.00991	0.0477	17.23	22.81	71.09	31.43	1224	ENSG00000120438	160199530	160210781	11252	-	44	upstream	44	TCP1
chr6	160210826	160210995	170	*	5.16	4.32	5.68	-1.36	0.00991	0.0477	17.23	22.81	71.09	31.43	1224	ENSG00000207392	160201282	160201413	132	-	9412	upstream	9412	SNORA20
chr6	160210826	160210995	170	*	5.16	4.32	5.68	-1.36	0.00991	0.0477	17.23	22.81	71.09	31.43	1224	ENSG00000206910	160206626	160206765	140	-	4060	upstream	4060	SNORA29
chr6	160210826	160210995	170	*	5.16	4.32	5.68	-1.36	0.00991	0.0477	17.23	22.81	71.09	31.43	1224	ENSG00000112110	160210844	160219468	8625	+	0	overlapStart	0	MRPL18
chr1	149680086	149680584	499	*	5.39	4.55	5.92	-1.38	0.00419	0.0245	15.31	31.46	56.38	65.03	120	ENSG00000252925	149671723	149671868	146	-	8217	upstream	8217	RNU1-68P
chr1	149680086	149680584	499	*	5.39	4.55	5.92	-1.38	0.00419	0.0245	15.31	31.46	56.38	65.03	120	ENSG00000197844	149689368	149689854	487	+	8783	upstream	8783	AL358813.1
chrX	102942780	102943070	291	*	5.37	4.5	5.91	-1.4	0.00253	0.0168	29.67	15.73	55.16	65.03	1428	ENSG00000123562	102930424	102943086	12663	-	0	inside	15	MORF4L2
chrX	102942780	102943070	291	*	5.37	4.5	5.91	-1.4	0.00253	0.0168	29.67	15.73	55.16	65.03	1428	ENSG00000231154	102942212	102946700	4489	+	0	inside	567	MORF4L2-AS1
chr2	198365030	198365184	155	*	4.64	3.78	5.17	-1.4	0.00481	0.0274	12.44	14.94	42.9	29.26	827	ENSG00000115541	198364718	198368181	3464	+	0	inside	311	HSPE1
chr2	198365030	198365184	155	*	4.64	3.78	5.17	-1.4	0.00481	0.0274	12.44	14.94	42.9	29.26	827	ENSG00000270757	198365137	198415450	50314	+	0	overlapStart	0	HSPE1-MOB4
chr1	231762293	231762627	335	*	5.24	4.37	5.78	-1.41	0.00216	0.0148	16.27	25.17	58.83	50.94	173	ENSG00000162946	231762561	232177018	414458	+	0	overlapStart	0	DISC1
chr12	57997670	57997855	186	*	4.5	3.62	5.05	-1.43	0.00508	0.0281	9.57	14.94	38	28.18	346	ENSG00000178498	57998405	58003587	5183	+	549	upstream	549	DTX3
chr12	57997670	57997855	186	*	4.5	3.62	5.05	-1.43	0.00508	0.0281	9.57	14.94	38	28.18	346	ENSG00000240771	58003963	58013162	9200	+	6107	upstream	6107	ARHGEF25
chr16	3234041	3234338	298	*	4.35	3.46	4.9	-1.44	0.00427	0.0249	13.4	8.65	29.42	30.35	507	ENSG00000262521	3231233	3234018	2786	-	22	upstream	22	AJ003147.8
chr16	3234041	3234338	298	*	4.35	3.46	4.9	-1.44	0.00427	0.0249	13.4	8.65	29.42	30.35	507	ENSG00000262668	3238212	3274779	36568	+	3873	upstream	3873	AJ003147.9
chr1	149684125	149684431	307	*	4.5	3.61	5.05	-1.44	0.00563	0.0301	8.61	15.73	38	28.18	121	ENSG00000197844	149689368	149689854	487	+	4936	upstream	4936	AL358813.1
chr20	3451493	3451780	288	*	5.32	4.38	5.88	-1.49	0.000722	0.00638	18.19	23.59	61.28	56.36	841	ENSG00000225116	3445824	3446091	268	-	5401	upstream	5401	RP11-137F15.1
chr20	3451493	3451780	288	*	5.32	4.38	5.88	-1.49	0.000722	0.00638	18.19	23.59	61.28	56.36	841	ENSG00000088812	3451687	3631769	180083	+	0	overlapStart	0	ATRN
chr1	93297743	93297905	163	*	5.24	4.31	5.8	-1.49	0.00327	0.0201	28.71	11.01	53.93	57.44	97	ENSG00000122406	93297582	93307481	9900	+	0	inside	160	RPL5
chr1	93297743	93297905	163	*	5.24	4.31	5.8	-1.49	0.00327	0.0201	28.71	11.01	53.93	57.44	97	ENSG00000206680	93302846	93302940	95	+	4940	upstream	4940	SNORD21
chr1	93297743	93297905	163	*	5.24	4.31	5.8	-1.49	0.00327	0.0201	28.71	11.01	53.93	57.44	97	ENSG00000251795	93303575	93303627	53	+	5669	upstream	5669	SNORA66
chr1	93297743	93297905	163	*	5.24	4.31	5.8	-1.49	0.00327	0.0201	28.71	11.01	53.93	57.44	97	ENSG00000207523	93306276	93306408	133	+	8370	upstream	8370	SNORA66
chr9	33025006	33025162	157	*	5	4.05	5.56	-1.51	0.00106	0.00859	14.36	18.88	49.03	45.52	1346	ENSG00000137074	32972604	33025166	52563	-	0	inside	3	APTX
chr9	33025006	33025162	157	*	5	4.05	5.56	-1.51	0.00106	0.00859	14.36	18.88	49.03	45.52	1346	ENSG00000225693	33019680	33020163	484	-	4842	upstream	4842	RP11-54K16.2
chr9	33025006	33025162	157	*	5	4.05	5.56	-1.51	0.00106	0.00859	14.36	18.88	49.03	45.52	1346	ENSG00000086061	33025209	33039905	14697	+	46	upstream	46	DNAJA1
chr1	17188287	17188679	393	*	4.51	3.55	5.08	-1.53	0.00324	0.0201	7.66	15.73	31.87	35.77	63	ENSG00000223643	17177752	17179624	1873	-	8662	upstream	8662	RP11-108M9.1
chr1	17188287	17188679	393	*	4.51	3.55	5.08	-1.53	0.00324	0.0201	7.66	15.73	31.87	35.77	63	ENSG00000263811	17185444	17185516	73	-	2770	upstream	2770	MIR3675
chr1	17188287	17188679	393	*	4.51	3.55	5.08	-1.53	0.00324	0.0201	7.66	15.73	31.87	35.77	63	ENSG00000228549	17197440	17200587	3148	+	8760	upstream	8760	U1
chr14	21149727	21149996	270	*	5.08	4.12	5.66	-1.54	0.000572	0.00535	18.19	16.52	49.03	52.02	395	ENSG00000258818	21152259	21168761	16503	+	2262	upstream	2262	RNASE4
chr14	21149727	21149996	270	*	5.08	4.12	5.66	-1.54	0.000572	0.00535	18.19	16.52	49.03	52.02	395	ENSG00000214274	21152336	21167130	14795	+	2339	upstream	2339	ANG
chr14	21149727	21149996	270	*	5.08	4.12	5.66	-1.54	0.000572	0.00535	18.19	16.52	49.03	52.02	395	ENSG00000259171	21152746	21168735	15990	+	2749	upstream	2749	AL163636.6
chr1	148247878	148248353	476	*	4.61	3.62	5.19	-1.57	0.00491	0.0278	19.14	5.51	40.45	32.51	115	ENSG00000236140	148246959	148248104	1146	-	0	overlapStart	0	RP11-89F3.2
chr1	224544374	224544713	340	*	5.62	4.6	6.21	-1.61	0.000133	0.00184	24.89	23.59	69.86	78.03	162	ENSG00000143771	224544552	224567161	22610	+	0	overlapStart	0	CNIH4
chr9	116172983	116173180	198	*	4.54	3.52	5.13	-1.62	0.00492	0.0278	4.79	18.09	34.32	35.77	1358	ENSG00000148218	116148597	116163613	15017	-	9369	upstream	9369	ALAD
chr9	116172983	116173180	198	*	4.54	3.52	5.13	-1.62	0.00492	0.0278	4.79	18.09	34.32	35.77	1358	ENSG00000148229	116169515	116172952	3438	-	30	upstream	30	POLE3
chr9	116172983	116173180	198	*	4.54	3.52	5.13	-1.62	0.00492	0.0278	4.79	18.09	34.32	35.77	1358	ENSG00000157653	116172334	116191964	19631	+	0	inside	648	C9orf43
chr16	66914145	66914364	220	*	5.15	4.11	5.75	-1.64	0.000225	0.0026	17.23	17.3	52.7	55.27	547	ENSG00000159593	66836778	66907159	70382	-	6985	upstream	6985	NAE1
chr16	66914145	66914364	220	*	5.15	4.11	5.75	-1.64	0.000225	0.0026	17.23	17.3	52.7	55.27	547	ENSG00000172840	66912492	66929657	17166	+	0	inside	1652	PDP2
chr16	66914145	66914364	220	*	5.15	4.11	5.75	-1.64	0.000225	0.0026	17.23	17.3	52.7	55.27	547	ENSG00000261705	66921918	66922834	917	+	7553	upstream	7553	RP11-61A14.2
chr16	66914145	66914364	220	*	5.15	4.11	5.75	-1.64	0.000225	0.0026	17.23	17.3	52.7	55.27	547	ENSG00000261088	66923072	66924996	1925	+	8707	upstream	8707	RP11-61A14.3
chrX	123094809	123094987	179	*	5.09	4.03	5.69	-1.66	0.000511	0.0049	20.1	12.58	60.06	43.35	1435	ENSG00000232412	123093083	123095191	2109	-	0	inside	203	RP1-315G1.3
chrX	123094809	123094987	179	*	5.09	4.03	5.69	-1.66	0.000511	0.0049	20.1	12.58	60.06	43.35	1435	ENSG00000101972	123094062	123556514	462453	+	0	inside	746	STAG2
chr5	145316115	145316361	247	*	5.21	4.15	5.82	-1.67	0.00133	0.0102	9.57	25.95	58.83	54.19	1059	ENSG00000156463	145316142	145461354	145213	+	0	overlapStart	0	SH3RF2
chr6	117996425	117996636	212	*	4.65	3.53	5.27	-1.74	0.000535	0.00507	15.31	7.86	40.45	36.85	1212	ENSG00000153989	117996665	118031803	35139	+	28	upstream	28	NUS1
chr1	204475535	204475885	351	*	5.4	4.24	6.03	-1.79	0.000173	0.00216	18.19	19.66	82.12	48.77	157	ENSG00000198625	204485511	204542871	57361	+	9625	upstream	9625	MDM4
chr1	39456613	39456833	221	*	5.44	4.19	6.1	-1.92	1.35e-05	0.000255	19.14	17.3	73.54	63.94	77	ENSG00000174574	39456895	39471731	14837	+	61	upstream	61	AKIRIN1
chr6	28615907	28616065	159	*	4.64	3.36	5.31	-1.94	8.17e-05	0.00124	9.57	11.01	38	41.18	1168	ENSG00000272278	28615974	28616042	69	-	0	includeFeature	0	AL121932.1
chr6	28615907	28616065	159	*	4.64	3.36	5.31	-1.94	8.17e-05	0.00124	9.57	11.01	38	41.18	1168	ENSG00000235570	28616063	28616843	781	-	0	overlapEnd	777	LINC00533
chr1	93297492	93297716	225	*	5.44	4.12	6.12	-2	5.83e-06	0.000135	19.14	15.73	71.09	68.28	96	ENSG00000122406	93297582	93307481	9900	+	0	overlapStart	0	RPL5
chr1	93297492	93297716	225	*	5.44	4.12	6.12	-2	5.83e-06	0.000135	19.14	15.73	71.09	68.28	96	ENSG00000206680	93302846	93302940	95	+	5129	upstream	5129	SNORD21
chr1	93297492	93297716	225	*	5.44	4.12	6.12	-2	5.83e-06	0.000135	19.14	15.73	71.09	68.28	96	ENSG00000251795	93303575	93303627	53	+	5858	upstream	5858	SNORA66
chr1	93297492	93297716	225	*	5.44	4.12	6.12	-2	5.83e-06	0.000135	19.14	15.73	71.09	68.28	96	ENSG00000207523	93306276	93306408	133	+	8559	upstream	8559	SNORA66
chr1	39456447	39456603	157	*	4.97	3.45	5.69	-2.24	4.42e-06	0.000104	12.44	9.44	57.61	45.52	76	ENSG00000174574	39456895	39471731	14837	+	291	upstream	291	AKIRIN1
chr16	30189750	30190104	355	*	4.67	3.15	5.4	-2.24	1.13e-05	0.000225	11.49	6.29	44.12	40.1	530	ENSG00000102879	30194148	30200397	6250	+	4043	upstream	4043	CORO1A
chr16	30189750	30190104	355	*	4.67	3.15	5.4	-2.24	1.13e-05	0.000225	11.49	6.29	44.12	40.1	530	LRG_195	30194926	30200397	5472	+	4821	upstream	4821	LRG_195
chr1	167189821	167189960	140	*	4.09	2.38	4.85	-2.47	0.000113	0.0016	0.96	9.44	29.42	28.18	149	ENSG00000272205	167189068	167189749	682	-	71	upstream	71	RP11-277B15.3
chr1	167189821	167189960	140	*	4.09	2.38	4.85	-2.47	0.000113	0.0016	0.96	9.44	29.42	28.18	149	ENSG00000143190	167190066	167396582	206517	+	105	upstream	105	POU2F1
chr6	131949255	131949453	199	*	3.94	2.02	4.73	-2.71	6.6e-06	0.00015	5.74	2.36	28.19	24.93	1214	ENSG00000112282	131895106	131949369	54264	-	0	overlapStart	0	MED23
chr6	131949255	131949453	199	*	3.94	2.02	4.73	-2.71	6.6e-06	0.00015	5.74	2.36	28.19	24.93	1214	ENSG00000154269	131949582	132068553	118972	+	128	upstream	128	ENPP3
chr18	10931	11093	163	*	1.99	-0.2	2.82	-3.02	0.0029	0.0184	0.96	0.79	9.81	4.34	662	ENSG00000262352	11103	15928	4826	+	9	upstream	9	AP005530.1

## Sheet: Table_S1E_Target genes_10kb
Table S1E. List of RELAFUS1, RELAFUS1-S486E and Rela target genes bound in TSS±10kb.
293T-FUS1 (619 genes)	293T-FUS1-S486E (446 genes)	H1203-FUS1 (520 genes)	MEFs-Rela (4023 genes)
ABCD1	AC004623.2	AATF	A3GALT2
AC002310.12	AC005597.1	ABCA2	A4GALT
AC004623.2	AC007192.6	ABHD14A	A4GNT
AC004637.1	AC007285.6	ABHD16B	AADACL3
AC005330.2	AC008738.2	AC006030.1	AAGAB
AC005757.7	AC068491.3	AC006486.1	AAR2
AC006995.8	AC084082.3	AC007192.1	AARS2
AC007192.6	AC105052.1	AC008581.2	ABCA12
AC007249.3	AC124853.1	AC009133.6	ABCA4
AC008738.2	AC125232.1	AC010327.1	ABCA5
AC008850.3	AC129492.1	AC022826.2	ABCA6
AC009005.2	AC131097.3	AC096887.1	ABCA7
AC009065.3	AC133528.2	AC119674.2	ABCB1
AC009961.3	ACOT7	ACADS	ABCB6
AC016757.3	ADCK5	ACHE	ABCB7
AC021188.4	AGBL5	ACOX3	ABCC1
AC023137.2	AGBL5-AS1	ACTB	ABCD3
AC051649.6	AGBL5-IT1	ACTN4	ABCE1
AC068491.3	AJ003147.8	AES	ABCF1
AC073842.19	AJ003147.9	AGGF1	ABCG4
AC084082.3	AKIRIN1	AGPAT1	ABCG5
AC087477.1	AL021920.1	AHCY	ABCG8
AC091729.7	AL121761.2	AHDC1	ABHD17A
AC096574.4	AL121932.1	AIDA	ABHD4
AC100791.1	AL157871.2	AKT1	ABI3BP
AC105052.1	AL163636.6	AL162231.3	ABLIM1
AC125232.1	AL355149.1	ANGPT1	AC002996.1
AC129492.1	AL358813.1	ANKRD27	AC004691.2
AC131097.3	AL645608.1	ANKRD35	AC005324.4
AC132217.4	AL662890.3	ANKRD40	AC005943.1
AC132479.4	ALOXE3	ANKRD63	AC006059.2
AC133644.3	ANG	AP003071.5	AC006254.1
AC137723.5	ANKRD13B	AP1G2	AC006486.1
AC226118.1	ANO1-AS1	AP4S1	AC007192.1
ACAP3	AP000354.2	AP5B1	AC007325.2
ACE	AP000442.4	APBB3	AC008012.1
ADAMTS7	AP001468.58	AQP12A	AC008397.1
ADAP1	AP005530.1	AQP12B	AC008397.2
ADCK4	APTX	ARHGAP40	AC008676.3
ADCK5	ARHGEF10L	ARHGEF17	AC008695.1
ADORA2A	ARID3B	ARID1A	AC008878.3
AGBL5	ATRN	ARID3B	AC008982.1
AGBL5-AS1	AVPR2	ARPC4-TTLL3	AC009412.1
AGBL5-IT1	B3GNT1	ARRDC4	AC009879.2
AIRE	B4GALT6	ASIC1	AC009879.3
AJ003147.8	BCAR3	ATG13	AC010255.3
AJ003147.9	BCRP1	ATP6V1B1	AC010319.2
AKR7A2	BIN1	ATXN1L	AC010422.3
AKT3	BIRC6	ATXN7L1	AC011005.1
AL049542.1	BRMS1	AXL	AC012184.2
AL121932.1	BX322559.3	B3GALT5	AC012651.1
AL157871.2	C11orf84	B3GNT8	AC013271.1
AL163636.6	C11orf95	B4GALNT1	AC015813.2
AL355149.1	C16orf13	BAHCC1	AC017083.3
AL358813.1	C19orf26	BCL2L1	AC019117.4
AL590822.2	C1orf174	BCL3	AC025263.2
AL606500.1	C2orf42	BCL7A	AC034228.3
AL645608.1	C5orf45	BCL9	AC037459.1
AL662890.3	C6orf100	BEGAIN	AC048338.1
ALOXE3	C6orf25	BHLHE40	AC068631.3
ALS2CL	C7orf55	BLOC1S3	AC069257.4
ANG	C7orf55-LUC7L2	BMP6	AC069503.2
ANKRD13B	C8orf37	BOC	AC073585.1
ANKRD65	CABLES1	BRD2	AC073610.2
ANO1-AS1	CASC5	BROX	AC074143.1
AP000354.2	CBX2	BTBD19	AC078815.1
AP001059.5	CBX4	BTBD2	AC078927.1
AP001062.1	CCDC117	C11orf95	AC079594.2
AP001062.7	CCDC183	C14orf132	AC084337.2
AP001092.4	CCSAP	C19orf12	AC090227.2
AP001266.1	CCSER1	C19orf70	AC093525.1
AP003774.6	CCT4	C1QTNF6	AC093525.2
AP3D1	CDPF1	C2CD4C	AC097637.1
AP5B1	CHMP3	C5orf51	AC098588.2
APOLD1	CHSY1	C8orf76	AC104389.5
APTX	CICP13	CALR	AC108488.2
ARFGAP2	CIRBP	CAMK2G	AC112229.3
ARHGEF10L	CISH	CAMKK1	AC113348.1
ARL16	CNIH4	CBX4	AC118549.1
ATP5I	COL20A1	CCDC85B	AC134669.1
ATP5L2	COMMD1	CCDC85C	ACAA1
AVPR2	COPE	CCM2	ACACB
B3GNT1	CORO1A	CCND1	ACAD8
B4GALT6	CPA1	CD47	ACADSB
BCAP31	CTA-14H9.5	CD63	ACADVL
BCRP1	CTA-250D10.23	CDH5	ACAP2
BRD1	CTC-338M12.1	CDIPT	ACAT2
BRD2	CTC-338M12.2	CDK1	ACBD6
BRD2-IT1	CTC-338M12.5	CDK6	ACBD7
BRMS1	CTC-338M12.6	CDSN	ACE
BSG	CTD-2517M14.5	CELSR2	ACHE
BX322559.3	CTD-2517M22.14	CERCAM	ACIN1
C11orf84	CTD-2517M22.17	CHD6	ACOT1
C11orf95	CTD-2540B15.10	CIRBP	ACOT2
C16orf13	CTD-2561B21.3	CKB	ACOT4
C19orf26	CTD-2589H19.6	CLN6	ACP2
C1QTNF8	CTD-2651B20.6	CLU	ACP3
C2CD4C	CTD-2651B20.7	CNBP	ACP6
C2orf42	CTD-3064M3.3	CNN3	ACSBG1
C6orf100	CTD-3064M3.4	COL4A1	ACSL6
C7orf55	CTD-3064M3.7	COL4A2	ACSM1
C7orf55-LUC7L2	DDB2	COL5A1	ACSM3
C8G	DDIT4	COL6A6	ACSM5
C8orf88	DDX49	COX19	ACTB
CALML6	DGCR6	CPA2	ACTL6B
CASC5	DISC1	CRADD	ACTL9
CBFA2T3	DMTN	CRIP2	ACTN3
CBX2	DNAJA1	CRLS1	ACTR8
CBX4	DNAJB2	CSF1	ACVR1C
CCDC117	DNM1L	CSF1R	ACYP2
CCDC183	DPP9	CSNK1E	AD000671.2
CCND1	DTYMK	CST6	ADAM11
CERK	DVL1	CTBP2	ADAM17
CHMP3	EFNA1	CXCL6	ADAM28
CISH	ELAVL3	CXXC5	ADAM30
CNIH2	ENPP3	CYP2W1	ADAM7
COL20A1	ESX1	DAXX	ADAM8
COL6A1	FADD	DCTN1	ADAMDEC1
COPE	FAM195A	DDHD1	ADAMTS4
CTA-250D10.23	FAM200A	DDIT4	ADAMTS5
CTB-113I20.2	FBXL14	DDOST	ADAMTS7
CTB-31O20.6	FBXO31	DDR1	ADAMTSL1
CTB-55O6.10	FOXC1	DDX23	ADAMTSL2
CTB-66B24.1	FOXO1B	DECR2	ADAT2
CTC-308K20.1	FRMD8	DEF6	ADAT3
CTC-338M12.1	GAL3ST2	DENND2D	ADCY10
CTC-338M12.2	GAPDH	DEPDC7	ADCY6
CTC-338M12.5	GIT1	DIDO1	ADD3
CTC-338M12.6	GJC2	DIP2C	ADH4
CTC-367J11.1	GNB2	DKKL1	ADH5
CTD-2083E4.7	GNG12	DMRTA1	ADHFE1
CTD-2260A17.2	GNG12-AS1	DNAAF3	ADIPOR2
CTD-2319I12.2	GPR180	DNAJA2	ADO
CTD-2517M14.5	GPR20	DOT1L	ADORA1
CTD-2517M22.14	GS1-259H13.10	DR1	ADORA2A
CTD-2517M22.17	GUK1	DSTN	ADPRH
CTD-2540B15.10	HCG11	DUSP22	ADPRM
CTD-2555A7.1	HCG14	E2F3	ADRB2
CTD-2561B21.3	HCG15	EEF2KMT	ADSL
CTD-2589H19.6	HCG16	EHD1	ADTRP
CTD-2651B20.7	HES7	EIF1AD	AEBP1
CTD-3064M3.3	HIST1H2AM	EIF3D	AEBP2
CTD-3064M3.4	HIST1H3J	EIF4G2	AFAP1L1
CTD-3064M3.7	HIST1H3PS1	ELOC	AFF3
CTD-3184A7.4	HIST1H4H	ERBIN	AFG3L2
CYB5R3	HLA-DOA	ERI3	AFMID
CYP11A1	HMGB1	ERICH4	AFTPH
CYP27C1	HMGN4	EZH1	AGAP1
DALRD3	HNRNPA1P1	FAM160B2	AGAP2
DDIT3	HOTAIRM1	FAM53B	AGMAT
DDX49	HOXA10-AS	FAM86B1	AGMO
DECR2	HOXA9	FAM86B2	AGO3
DGCR6	HSD17B8	FAM86C1	AGPAT2
DGKZ	HSPA6	FAT4	AGPS
DNAJA1	HSPA8	FBXO6	AGR3
DNM1L	HSPA9	FCGRT	AGTR1
DOK7	HSPE1	FGD3	AHCY
DOT1L	HSPE1-MOB4	FHOD1	AHI1
DPEP2	IBA57	FIBP	AHR
DPP9	IBA57-AS1	FKBP2	AICDA
DUS2	IDH3G	FKBP5	AIF1
DVL1	ILF2	FOXO6	AIP
EFNA1	IMPACT	FSCN1	AIPL1
ELAVL3	IMPDH1	FTH1	AIRE
ELF4	ISL2	FURIN	AK2
ELL3	JAK2	GADD45A	AKAP1
ENGASE	KCTD2	GADD45G	AKAP13
EPHB4	KIF7	GANAB	AKAP7
ESPNP	KLF12	GAPDH	AKAP8L
ESX1	L1CAM	GAS2L1	AKIP1
FADD	LASP1	GCH1	AKNA
FAM195A	LBX1	GID8	AKNAD1
FAM200A	LBX1-AS1	GJB4	AKR1B10
FAM213B	LCA10	GJB5	AKR1E2
FAM89A	LIMD1-AS1	GLIS2	AKT1
FBXL14	LINC00324	GLRX	AL021546.1
FBXO31	LINC00533	GLS	AL031315.1
FBXW5	LINC00885	GLT8D2	AL035461.4
FN3K	LINC01134	GNA11	AL049779.1
FOXO1B	LIX1L	GNAI2	AL096814.1
FRMD8	LMX1B	GPD2	AL138752.2
FURIN	LRP3	GPR146	AL159163.1
GAL3ST2	LRRC14	GRIN2D	AL160269.1
GAPDH	LTA4H	GSE1	AL162231.1
GAREML	LUC7L2	GSK3A	AL162231.3
GATA5	LURAP1	GTDC1	AL355315.1
GBX1	LY6G6D	HACD4	AL359922.1
GHR	LY6G6E	HARBI1	AL445524.2
GIT1	LY6G6F	HCFC2	AL445685.3
GJC2	MAGI2	HEATR6	AL451136.1
GLT1D1	MAGI2-AS3	HEXB	AL512506.3
GMCL1	MAMDC2	HIPK1	AL512785.2
GMEB2	MAP1LC3B	HLA-DMA	AL645941.2
GNG12	MAPKAPK3	HLX	AL691442.2
GNG12-AS1	MDM4	HMGA1	AL845331.2
GPR20	MED23	HMGN3	ALAS1
GS1-259H13.10	MEGF6	HMX1	ALCAM
GUK1	MEGT1	HPN	ALDH1A1
GYG1P3	MERTK	HRAS	ALDH1L1
HCG14	MFSD3	HRH1	ALDH1L2
HCG15	MID2	HSF2BP	ALDH2
HCG16	MIDN	HSPA4L	ALDH3A2
HCP5	MIR193A	HSPE1	ALDH3B1
HEATR6	MIR196B	HSPG2	ALDH7A1
HEG1	MIR219-1	IER5	ALG14
HES6	MIR3127	IGDCC4	ALG6
HES7	MIR3180-2	IKBKE	ALK
HGFAC	MIR3675	IL11RA	ALKBH2
HGS	MIR378I	IMPDH1	ALKBH3
HIPK1	MIR4638	INTS5	ALLC
HIST1H2AM	MIR4749	IPO13	ALOX12
HIST1H3J	MIR662	IRF1	ALOX15B
HIST1H3PS1	MORF4L2	IRF5	ALOX5AP
HIST1H4H	MORF4L2-AS1	IST1	ALPK3
HLA-DMA	MPZL1	ITGA5	ALX3
HLA-DOA	MSLN	ITGA9	ALYREF
HMGB1	MTCO1P3	ITGB5	AMBP
HMGB1P10	MTERFD1	ITPRIPL1	AMDHD1
HMGN4	MTR	ITPRIPL2	AMDHD2
HOXA10	MUC5AC	JMJD6	AMER2
HOXA10-AS	MXRA8	JRK	AMFR
HOXA11-AS	NAE1	KANK2	AMIGO1
HOXA9	NCOA2	KCNJ12	AMOTL2
HOXC5	NCOA7	KCNJ18	AMZ2
HRAS	NDUFS7	KCNQ4	ANAPC10
HSP90AB1	NEAT1	KCTD10	ANAPC13
HSPA6	NEMF	KDELR1	ANAPC2
HSPE1	NKPD1	KDM1A	ANGPT2
HSPE1-MOB4	NOL5BP	KDM6B	ANGPTL2
HTRA3	NPIPA7	KEAP1	ANK2
IBA57	NPR1	KIF13A	ANKEF1
IBA57-AS1	NPTX1	KLF13	ANKH
ICOSLG	NRIP1	KLHL17	ANKMY1
IDH3G	NUS1	KLHL29	ANKMY2
IGF2	NYAP1	LASP1	ANKRA2
IGF2-AS	P2RX5	LBR	ANKRD10
ILF2	P2RX5-TAX1BP3	LCAT	ANKRD17
IMP4	PAMR1	LHX1	ANKRD33B
IMPDH1	PCGF2	LIF	ANKRD37
ITCH	PCYOX1	LMX1B	ANKRD40
ITPKC	PDIA3P1	LOXL1	ANKRD52
ITPRIPL1	PDP2	LPIN3	ANKRD60
JUND	PIK3R2	LRFN3	ANKRD62
KCNH6	PKD1P1	LRRC56	ANKRD66
KCNQ2	PLXDC1	LRSAM1	ANKRD9
KCTD2	PLXNB2	LSM7	ANKZF1
KIAA1683	POLG	LUC7L3	ANO1
KIF7	POLR3E	LYPLA2	ANO2
KLF12	POLR3GL	LZTS3	ANO5
KLF9	POU2F1	MAFG	ANO8
KLHL15	PPARA	MAFK	ANP32B
KLRG2	PPEF1	MAGI2	ANP32E
KM-PA-2	PPP1R12C	MAP4K4	ANPEP
L1CAM	PPP3CB	MAZ	ANTXR1
LASP1	PPP6R3	MB21D2	ANTXRL
LBX1	PRKAB2	MBLAC1	ANXA11
LBX1-AS1	PRMT5	MC2R	ANXA4
LCA10	PSMA3	MEAF6	ANXA8
LCN12	PSMB3	MEDAG	ANXA8L1
LCOR	PTDSS1	METTL23	AP000295.1
LEFTY2	PTOV1	MIA	AP001273.2
LFNG	PTOV1-AS1	MIA-RAB4B	AP002990.1
LINC00324	PTP4A3	MICALL2	AP1G1
LINC00533	RAB39A	MIDN	AP1M1
LINC00629	RABL6	MIR139	AP1M2
LINC00963	RASA4	MIR185	AP1S3
LINGO1	RASL10B	MISP	AP2M1
LIX1L	RELA	MKNK2	AP4E1
LMX1B	RENBP	MOB1A	AP5S1
LNPEP	RING1	MOSPD3	APBB1
LRP3	RMND5A	MPG	APBB2
LRRC14	RN7SL1	MROH8	APH1A
LRRC14B	RN7SL2	MST1R	APH1B
LRRC56	RN7SL215P	MTA1	APMAP
LTA4H	RN7SL3	MTHFD2	APOB
LUC7L2	RN7SL472P	MVB12B	APOBEC1
LURAP1	RN7SL543P	MYO1C	APOBEC3H
MAFG	RN7SL573P	MYO1H	APOBEC4
MAMDC4	RNA5SP45	MYRF	APOD
MAP1LC3B	RNASE11	N4BP3	APOE
MAP4K2	RNASE4	NACC2	APOL1
MAPKAPK3	RNASEH1	NAT14	APOL2
MARCH7	RNASEH1-AS1	NCAPH	APOL3
MBD6	RNF103-CHMP3	NDUFAF8	APOL4
MBLAC1	RNU1-143P	NDUFS7	APOL6
MDM4	RNU1-68P	NECAB2	APP
MEGF6	RNU6-471P	NEDD1	APPBP2
MERTK	RNU6-481P	NEK9	APPL1
MFSD3	RNU6-502P	NFE2L1	AQP1
MFSD7	RNU6-968P	NFE2L2	AQP4
MICA	RNU7-26P	NFKBIB	AQP5
MID2	RNU7-58P	NHEJ1	AQP6
MIDN	RP1-122P22.2	NID1	AQP7
MIR1538	RP1-150O5.3	NKPD1	AQP9
MIR193A	RP1-159A19.4	NLGN2	ARAP3
MIR196B	RP1-170O19.20	NME4	AREG
MIR3127	RP1-202O8.3	NRBP1	ARF1
MIR3132	RP1-315G1.3	NRG1	ARF3
MIR3180-2	RP1-39G22.7	NRN1	ARFGAP1
MIR3180-3	RP11-107I14.4	NTF4	ARFIP2
MIR3188	RP11-108M9.1	NXN	ARHGAP17
MIR3675	RP11-122G18.7	NYAP1	ARHGAP21
MIR378I	RP11-123K19.1	ODF1	ARHGAP25
MIR4456	RP11-135A1.2	ORAI1	ARHGAP30
MIR450A1	RP11-137F15.1	OSCP1	ARHGAP31
MIR450A2	RP11-137L10.6	OSGIN1	ARHGEF1
MIR450B	RP11-141O15.1	OTX1	ARHGEF15
MIR4638	RP11-14J7.1	OVOL1	ARHGEF16
MIR4761	RP11-178F10.1	PACSIN2	ARHGEF18
MIR483	RP11-181C3.1	PAGR1	ARHGEF28
MIR503	RP11-216L13.18	PAIP1	ARHGEF33
MIR503HG	RP11-216L13.19	PAN3	ARHGEF39
MIR542	RP11-217B1.2	PCBP4	ARHGEF7
MIR607	RP11-254F7.4	PCSK6	ARID4A
MIR615	RP11-277B15.3	PCYT2	ARID5A
MIR616	RP11-284F21.7	PDGFA	ARIH2
MIR662	RP11-298I3.1	PDGFB	ARL11
MKNK2	RP11-307C19.1	PDGFRB	ARL3
MLST8	RP11-317P15.4	PGAP3	ARL6IP1
MORF4L1	RP11-337C18.10	PIGQ	ARL8B
MPZL1	RP11-337C18.8	PIK3R2	ARMC12
MRPL23	RP11-337C18.9	PIP5K1B	ARMC5
MRPL23-AS1	RP11-346L1.2	PITPNM1	ARPC5
MSLN	RP11-373N24.2	PKNOX2	ARPP19
MTCO1P3	RP11-399E6.1	PLBD2	ARRDC5
MUC2	RP11-417L19.2	PLEKHG5	ARSB
MUC5AC	RP11-435O5.4	PLPP3	ARSI
MXRA8	RP11-435O5.5	PLSCR3	ARSJ
MYBL2	RP11-436H11.5	PLXNA1	ART4
NAT8L	RP11-466C23.4	POFUT2	ARTN
NCOA2	RP11-473M20.16	POGLUT1	ARVCF
NCOA7	RP11-4G2.1	POLG	ARX
NDST1	RP11-50B3.2	PPIG	AS3MT
NDUFAF3	RP11-510M2.1	PPL	ASAP3
NDUFS7	RP11-522I20.3	PPP1R9B	ASB15
NEAT1	RP11-536I6.1	PPP3CB	ASB3
NEMF	RP11-549B18.1	PPP3CC	ASB4
NFAT5	RP11-54K16.2	PRDM16	ASGR1
NKPD1	RP11-54O7.17	PRKAR2B	ASIC1
NOL5BP	RP11-54O7.3	PRPF19	ASIC2
NPIPA7	RP11-566J3.2	PRRT2	ASIC5
NPIPA8	RP11-61A14.2	PSCA	ASIP
NPR1	RP11-61A14.3	PSMB7	ASNS
NPTX1	RP11-638I2.6	PTK2	ASPM
NR5A1	RP11-666A1.3	PTPRS	ASRGL1
NRARP	RP11-666A1.5	PVALB	ATAD5
NTN1	RP11-685G9.4	PWWP2B	ATAT1
OAT	RP11-68I3.7	PXN	ATF2
ODC1	RP11-744H18.1	RAB4B	ATG14
OVOL1	RP11-744J10.3	RAB4B-EGLN2	ATG16L2
P2RX5	RP11-7M10.2	RAD23A	ATG4B
P2RX5-TAX1BP3	RP11-849F2.8	RAI1	ATG4D
P4HB	RP11-867G23.8	RALY	ATG9A
PACSIN3	RP11-89F3.2	RAPGEF3	ATL2
PAMR1	RP13-1032I1.7	RARA	ATL3
PAPD4	RP4-561L24.3	RARG	ATN1
PCGF5	RP5-940J5.3	RASSF1	ATOH7
PCYOX1	RP5-940J5.8	RBCK1	ATOH8
PFKL	RP5-997D24.3	RBM14	ATP11A
PGF	RPL22P19	RBM4	ATP13A2
PIK3R2	RPL29P19	RBM46	ATP1B1
PKD1P1	RPL32P29	RCN2	ATP2B1
PKD1P5	RPL5	RCN3	ATP5F1A
PLIN1	RPS23P10	RCOR1	ATP5F1C
PLXDC1	RPSAP2	RCOR2	ATP5IF1
PLXNB2	RRAGD	REPIN1	ATP5MG
POLG	RRM2	REPS1	ATP5MGL
POLR3E	RS1	REST	ATP6V0A1
POLR3GL	RXRB	RGS9BP	ATP6V0A4
PPEF1	S100A2	RHBDF1	ATP6V0C
PPP3CB	SACM1L	RHEB	ATP6V0D2
PPP6R3	SAMD11	RHOBTB3	ATP6V0E1
PQLC2	SAPCD2	RHOF	ATP6V0E2
PRDM2	SCMH1	RNASEH2B	ATP6V1C1
PRKACA	SCRN1	RNF39	ATP6V1E1
PRMT5	SHF	RNF5	ATXN1
PTP4A3	SLC1A5	RPN2	ATXN7L3
PUSL1	SLC25A10	RPRD1B	AURKB
PWWP2B	SLC25A45	RRBP1	AVIL
PYCR1	SLC35F2	RRP1B	AVPI1
RAB1B	SLC39A7	RSPO1	AXL
RABL6	SLC50A1	SCN5A	B2M
RAC3	SMAD6	SCPEP1	B3GALNT1
RAI1	SNORA66	SEC61A1	B3GALT1
RASA4	SNORD14C	SELENOW	B3GAT3
RCOR2	SNORD14D	SEMA3B	B3GNT4
RDH10	SNORD14E	SEMA3F	B3GNT9
RELA	SNORD21	SERBP1	B4GALNT2
RENBP	SPATC1L	SERPINA12	B4GALT1
REXO1	SPECC1L	SERTAD4	BACE1
RHOB	SPECC1L-ADORA2A	SETX	BACH1
RHPN1	SRF	SH2B3	BAD
RHPN1-AS1	SRPK3	SH3PXD2A	BAG2
RIN3	SSR4	SIDT2	BAG5
RMND5A	ST13	SIGIRR	BAIAP3
RN7SL1	STAG2	SIK1	BAK1
RN7SL2	STIP1	SIK1B	BANF2
RN7SL215P	SUV420H2	SIRT2	BAP1
RN7SL3	TGDS	SIRT7	BARX1
RN7SL406P	TGS1	SIX2	BAZ1B
RN7SL472P	TIA1	SKI	BAZ2B
RN7SL543P	TMC6	SLC22A12	BBOX1
RN7SL573P	TMC8	SLC25A12	BBS2
RN7SL750P	TMEM107	SLC25A24	BCAM
RNA5SP45	TMEM68	SLC30A10	BCCIP
RNASE11	TNFRSF13C	SLC35A3	BCKDHB
RNASE4	TRIM41	SLC35A4	BCKDK
RNASEH1	TRIM7	SLC35G2	BCL10
RNASEH1-AS1	TRNAI6	SLC38A7	BCL2L11
RNF103-CHMP3	TRPV3	SLC7A5	BCL2L14
RNF213	TSC22D4	SLC7A6	BCL3
RNF223	TTLL12	SLC8B1	BCL6
RNU1-143P	TUBA4A	SLC9A5	BCL7B
RNU1-44P	U1	SMAD3	BCLAF1
RNU1-68P	UAP1L1	SMAD6	BCO2
RNU2-2P	UBB	SMARCA1	BDH1
RNU6-1099P	UBC	SMYD2	BDKRB2
RNU6-195P	UBL4B	SNF8	BDNF
RNU6-471P	UBP1	SNORD87	BEAN1
RNU6-481P	UBQLN1	SNX31	BECN1
RNU7-26P	UCKL1	SORBS3	BEST1
RNU7-58P	ULK1	SP2	BEST3
RNY3	USPL1	SPATA6	BEX1
RP1-150O5.3	VAV2	SPDEF	BEX2
RP1-170O19.20	VTRNA1-1	SPP1	BHLHE40
RP11-101C11.1	VTRNA1-2	SPPL2B	BHLHE41
RP11-108M9.1	VTRNA1-3	SRP54	BHMT
RP11-1197K16.2	XPNPEP3	SRRM1	BID
RP11-1212A22.1	XX-C283C717.1	SSPN	BIK
RP11-121M22.1	XXbac-BPG308K3.5	STAC2	BIN3
RP11-122G18.7	XXbac-BPG32J3.20	STAG1	BIRC2
RP11-123K19.1	XXbac-BPGBPG34I8.1	STAMBPL1	BIRC3
RP11-135A1.2	Y_RNA	STAT5A	BIRC5
RP11-136K14.3	ZKSCAN2	STAT5B	BLM
RP11-137L10.6	ZMPSTE24	STRN3	BMP1
RP11-141O15.1	ZNF184	STXBP1	BMP2
RP11-147K6.1	ZNF536	SYNPO	BMP3
RP11-161M6.3	ZNF592	SYVN1	BMP4
RP11-162J8.3	ZNF608	TAF6	BMPER
RP11-173B14.5	ZNF655	TCF7L2	BMPR1A
RP11-180M15.4	ZNF767	TCTEX1D4	BMPR1B
RP11-181C3.1	ZNF768	TEAD2	BNC1
RP11-216L13.18	ZNF786	TEKT5	BOD1L1
RP11-216L13.19	ZNF839	TEPSIN	BOK
RP11-217B1.2	ZNF90P2	TEX2	BPGM
RP11-219G17.4	ZSCAN22	TGFB1I1	BPIFA2
RP11-21L23.2		TGIF1	BRCA1
RP11-229P13.25		THEM6	BRD2
RP11-254F7.4		TIMM22	BRD3
RP11-256I23.1		TINAGL1	BRDT
RP11-256I23.2		TLE3	BRI3BP
RP11-284F21.7		TMEM119	BRIP1
RP11-298I3.1		TMEM200B	BRK1
RP11-304L19.2		TMEM39A	BRMS1
RP11-304L19.8		TMEM70	BRMS1L
RP11-307C19.1		TMEM92	BSDC1
RP11-317P15.4		TMOD2	BSN
RP11-320M2.1		TNNI3	BSPRY
RP11-346L1.2		TNNT1	BST1
RP11-347D21.1		TPD52L2	BST2
RP11-347D21.2		TPK1	BTBD1
RP11-388C12.5		TPTEP2-CSNK1E	BTBD10
RP11-388C12.8		TRIB3	BTBD17
RP11-399E6.1		TRMT44	BTBD8
RP11-417L19.2		TRMT61A	BTBD9
RP11-436H11.5		TSC22D2	BTD
RP11-439H13.2		TSC22D4	BTN2A2
RP11-449P15.1		TTC17	BTNL2
RP11-455O6.2		TTI1	BX276092.9
RP11-465B22.3		TTLL11	BZW2
RP11-465B22.5		TTLL3	C10orf53
RP11-465B22.8		TTYH3	C10orf62
RP11-466C23.4		TUSC2	C11orf16
RP11-473M20.16		TWIST1	C11orf53
RP11-498C9.3		TXNDC11	C11orf54
RP11-506M12.1		UACA	C11orf88
RP11-522B15.3		UBA6	C11orf95
RP11-549B18.1		UBE2W	C12orf45
RP11-54K16.2		UBE3B	C12orf71
RP11-54O7.17		UCKL1	C12orf73
RP11-54O7.18		UFSP1	C12orf75
RP11-54O7.3		UNC5B	C14orf119
RP11-566J3.2		UQCC2	C14orf132
RP11-57H14.2		USP2	C14orf39
RP11-616M22.10		USP27X	C15orf39
RP11-616M22.9		USP42	C15orf40
RP11-638I2.6		VAMP5	C15orf41
RP11-654A16.3		VAMP8	C16orf70
RP11-65J3.14		VARS	C16orf74
RP11-68I3.7		VAX2	C16orf87
RP11-726G23.11		VILL	C17orf58
RP11-744J10.3		WDR54	C17orf67
RP11-755F10.3		WIPF1	C17orf98
RP11-763B22.4		WNK4	C17orf99
RP11-802E16.3		WNT10A	C19orf38
RP11-809N8.4		WWP1	C19orf53
RP11-849F2.8		XPO1	C1orf105
RP11-84A14.5		YWHAB	C1orf112
RP11-867G23.1		ZBTB22	C1orf115
RP11-867G23.2		ZBTB42	C1orf116
RP11-867G23.8		ZBTB47	C1orf127
RP11-89F3.2		ZBTB7A	C1orf131
RP11-958N24.2		ZBTB7B	C1orf146
RP13-1032I1.7		ZC3H8	C1orf189
RP13-122B23.8		ZFP36L2	C1orf198
RP13-379O24.3		ZHX1	C1orf21
RP13-650J16.1		ZHX1-C8orf76	C1orf35
RP3-395M20.12		ZHX3	C1orf43
RP3-438O4.4		ZIC2	C1orf54
RP4-559A3.6		ZIC5	C1orf87
RP4-635E18.7		ZNF282	C1QL2
RP4-758J18.10		ZNF32	C1QL4
RP5-1073O3.7		ZNF326	C1QTNF7
RP5-1092A11.5		ZNF335	C1RL
RP5-1186N24.3		ZNF365	C20orf173
RP5-940J5.3		ZNF608	C2CD2L
RP5-940J5.8		ZNF628	C2CD4C
RP5-963E22.4		ZNF655	C2CD5
RP5-977B1.7		ZNF76	C2orf42
RP5-997D24.3		ZYX	C2orf68
RPL22P19			C3orf22
RPL26L1			C3orf52
RPL29P19			C3orf67
RPL32P29			C4A
RPL7			C4B
RPS15P9			C4orf45
RPSAP2			C4orf47
RRAGD			C5orf63
RRM2			C6orf132
RS1			C6orf15
S100A2			C7orf31
SAMD11			C7orf50
SCARNA11			C8A
SCMH1			C8B
SERBP1P3			C8orf58
SERF2			C9
SERPING1			C9orf78
SHF			CA13
SKIL			CA14
SLC12A9			CA2
SLC25A10			CA6
SLC25A45			CA7
SLC50A1			CA9
SMAD6			CABP1
SMARCA1			CABP2
SMCR2			CABP4
SNORA80B			CACNA1A
SNTB2			CACNA1B
SPATA6			CACNA1C
SPECC1L			CACNA2D4
SPECC1L-ADORA2A			CACNB3
SRF			CACNG5
SRM			CACUL1
SRPK3			CADM3
SRRT			CALCA
SSBP4			CALCOCO2
SSR4			CALD1
ST13			CALM2
STC2			CALU
STRA13			CAMK2A
STX5			CAMK2B
SUV420H2			CAMK2G
SYNM			CAMKMT
TAF6			CAMKV
TCF7L2			CAMLG
TCIRG1			CAMSAP1
TGIF2			CAMTA2
TGIF2-C20orf24			CAP1
TGS1			CAPN6
TIA1			CAPN9
TMEM201			CAPNS1
TMEM68			CAPZA1
TMIE			CAPZA2
TNFRSF13C			CARD11
TNFRSF14			CARD9
TNFRSF18			CARM1
TRA2B			CARS1
TRIM41			CARTPT
TRIM7			CASC3
TRIP6			CASK
TRPV3			CASP12
TSPAN33			CASP3
TTLL10			CASP8
UBB			CASP8AP2
UBC			CASQ2
UBL4B			CATSPERG
UBXN7			CAV1
UBXN7-AS1			CBFA2T3
UCKL1			CBFB
ULK1			CBX6
UNCX			CBX7
USP10			CCAR2
USP24			CCBE1
USPL1			CCDC115
VASN			CCDC122
VAV2			CCDC124
VDAC1			CCDC13
VTRNA1-3			CCDC130
VWA1			CCDC136
WDR74			CCDC141
WI2-85898F10.1			CCDC150
WNT11			CCDC157
WNT7B			CCDC169
XPNPEP3			CCDC170
XX-C283C717.1			CCDC173
XXbac-BPG181B23.7			CCDC177
Y_RNA			CCDC28B
ZBTB44			CCDC30
ZBTB46			CCDC33
ZDHHC8			CCDC34
ZKSCAN2			CCDC38
ZNF184			CCDC62
ZNF608			CCDC68
ZNF655			CCDC8
ZNF747			CCDC80
ZNF767			CCDC82
ZNF768			CCDC85A
ZNF839			CCDC88C
ZNF90P2			CCHCR1
			CCIN
			CCKAR
			CCL11
			CCL20
			CCL7
			CCNA1
			CCND1
			CCND2
			CCNL1
			CCNO
			CCNYL1
			CCR10
			CCR9
			CCSER1
			CCT3
			CCT6B
			CD109
			CD151
			CD160
			CD163
			CD164L2
			CD180
			CD200
			CD22
			CD248
			CD27
			CD274
			CD276
			CD28
			CD300LB
			CD38
			CD44
			CD47
			CD48
			CD6
			CD74
			CD79A
			CD80
			CD83
			CD84
			CD99L2
			CDADC1
			CDC16
			CDC25A
			CDC26
			CDC42BPG
			CDC42EP2
			CDC42SE2
			CDC45
			CDC6
			CDCA2
			CDCA7
			CDCP1
			CDH1
			CDH13
			CDH15
			CDH16
			CDH17
			CDH22
			CDHR5
			CDK10
			CDK14
			CDK2AP1
			CDK2AP2
			CDK4
			CDK5R2
			CDK6
			CDKL2
			CDKL4
			CDKN2C
			CDKN2D
			CDKN3
			CDS2
			CDT1
			CDV3
			CDX1
			CDYL2
			CEACAM16
			CEACAM21
			CEBPB
			CEBPG
			CEL
			CELA2A
			CELA2B
			CELA3A
			CELA3B
			CELF1
			CELF3
			CEND1
			CENPI
			CENPP
			CENPQ
			CENPT
			CEP152
			CEP170
			CEP170B
			CEP63
			CEP68
			CEP85
			CERS5
			CERT1
			CES2
			CES3
			CETN3
			CFL2
			CFLAR
			CGN
			CH25H
			CHAT
			CHD1
			CHD2
			CHD9
			CHIC2
			CHL1
			CHML
			CHMP4B
			CHMP7
			CHRNA4
			CHRNB1
			CHST11
			CHST2
			CHST4
			CHSY1
			CHTOP
			CIB2
			CIDEC
			CIITA
			CIR1
			CIRBP
			CISD2
			CISD3
			CITED2
			CKS2
			CLCA1
			CLCA2
			CLCC1
			CLCNKA
			CLCNKB
			CLDN11
			CLDN15
			CLDN2
			CLDN6
			CLDN9
			CLEC1A
			CLEC1B
			CLEC2D
			CLEC3B
			CLEC7A
			CLEC9A
			CLGN
			CLIC5
			CLINT1
			CLIP2
			CLIP3
			CLK1
			CLK3
			CLK4
			CLN8
			CLNS1A
			CLP1
			CLPB
			CLPSL2
			CLSTN3
			CLTA
			CLTC
			CLUH
			CLYBL
			CMKLR1
			CMTM2
			CMTM4
			CMTR2
			CMYA5
			CNDP2
			CNEP1R1
			CNGA4
			CNIH1
			CNNM3
			CNOT2
			CNP
			CNPY3
			CNTNAP1
			CNTROB
			COA8
			COG2
			COG6
			COG7
			COIL
			COL13A1
			COL14A1
			COL20A1
			COL23A1
			COL26A1
			COL5A2
			COL5A3
			COL6A6
			COL8A1
			COLEC10
			COLEC11
			COMMD4
			COMMD5
			COMMD6
			COMMD8
			COMT
			COPS2
			COPZ2
			COQ10A
			CORO2B
			COX10
			COX14
			COX16
			COX4I1
			COX4I2
			COX6A1
			COX6B1
			COX6C
			COX7A2L
			COX7B
			CPA1
			CPA2
			CPA4
			CPA5
			CPA6
			CPB2
			CPED1
			CPLX2
			CPLX4
			CPN2
			CPNE2
			CPNE6
			CPSF1
			CPSF6
			CPT1A
			CR1
			CRADD
			CRB1
			CREB3L1
			CREB3L3
			CREB3L4
			CREBRF
			CREBZF
			CRIP3
			CRMP1
			CROCC
			CRTAP
			CRTC2
			CRTC3
			CRYAA
			CRYAA2
			CRYBA4
			CRYBB1
			CRYBB2
			CRYBB3
			CRYGA
			CRYGC
			CSAD
			CSE1L
			CSMD1
			CSNK1D
			CSNK1G1
			CSNK2A2
			CSPG5
			CSTA
			CTDNEP1
			CTDSP1
			CTIF
			CTLA4
			CTNND1
			CTRB1
			CTRB2
			CTRL
			CTSB
			CTSC
			CTSK
			CTTNBP2NL
			CTXN2
			CUBN
			CUL3
			CUZD1
			CWC27
			CXCL14
			CXCR2
			CXCR5
			CXorf49
			CXorf49B
			CYB5B
			CYB5D1
			CYB5R4
			CYBRD1
			CYP11A1
			CYP17A1
			CYP19A1
			CYP1A2
			CYP26B1
			CYP27B1
			CYP2D6
			CYP2D7
			CYP2U1
			CYP39A1
			CYP4F8
			CYP7A1
			CYRIA
			CYRIB
			CYTH1
			CYTH4
			DAAM1
			DAAM2
			DAB2
			DAB2IP
			DAD1
			DAND5
			DAO
			DAPK1
			DAPK2
			DARS1
			DAXX
			DAZ1
			DAZ2
			DAZ3
			DAZ4
			DAZL
			DBH
			DBNL
			DBX1
			DBX2
			DCAF15
			DCAF4
			DCAF4L2
			DCAF6
			DCBLD2
			DCLK2
			DCN
			DCPS
			DCTN4
			DCUN1D1
			DCUN1D3
			DCUN1D5
			DDHD1
			DDIT4L
			DDN
			DDR2
			DDX19A
			DDX19B
			DDX28
			DDX47
			DDX58
			DEF8
			DEFB104A
			DEFB104B
			DEFB108B
			DEFB121
			DEFB123
			DEFB124
			DEFB127
			DEFB128
			DEFB131A
			DEFB131B
			DEFB132
			DEFB134
			DEGS1
			DEGS2
			DENND1A
			DENND4C
			DENND6A
			DESI2
			DGKB
			DGKE
			DGKG
			DGKH
			DGKI
			DGKQ
			DHPS
			DHX37
			DHX8
			DHX9
			DIO1
			DIRAS1
			DISC1
			DISP2
			DKK2
			DLC1
			DLEU7
			DLG4
			DLG5
			DLK2
			DLX6
			DMAP1
			DMP1
			DMRT1
			DMRTB1
			DMRTC2
			DMXL2
			DNA2
			DNAH7
			DNAJA3
			DNAJB11
			DNAJB2
			DNAJB4
			DNAJB9
			DNAJC1
			DNAJC15
			DNAJC22
			DNAJC28
			DNAJC8
			DNAL4
			DNLZ
			DNMT1
			DNMT3L
			DNTT
			DNTTIP2
			DOCK10
			DOCK11
			DOCK2
			DOCK4
			DOCK5
			DOK2
			DOLK
			DOT1L
			DPH5
			DPP4
			DPPA5
			DPT
			DPY19L3
			DPY30
			DPYS
			DPYSL2
			DRAP1
			DRC1
			DRD2
			DRD4
			DRG1
			DSG1
			DSPP
			DSTN
			DSTYK
			DTD1
			DTL
			DTNBP1
			DTWD1
			DTX2
			DTX3L
			DTYMK
			DUPD1
			DUSP1
			DUSP10
			DUSP12
			DUSP16
			DUSP19
			DUSP23
			DUSP7
			DUSP8
			DUT
			DUX4
			DVL2
			DXO
			DYNC1LI1
			DYNC2H1
			DYNC2LI1
			DYNLL2
			DYNLRB2
			DYNLT1
			DYNLT3
			DYTN
			DZANK1
			DZIP1L
			E2F1
			E2F3
			E2F7
			E2F8
			EBF3
			EBPL
			ECHDC3
			ECI2
			ECM2
			ECT2L
			EDC3
			EEA1
			EED
			EEF1A2
			EEF1G
			EFCAB12
			EFCAB14
			EFCAB5
			EFCAB9
			EFEMP1
			EFHD2
			EFNA2
			EFNA3
			EFNA5
			EFNB2
			EFTUD2
			EGFR
			EGLN1
			EGR2
			EGR3
			EHBP1
			EHD1
			EHD4
			EHF
			EIF1AY
			EIF2AK1
			EIF2B5
			EIF3I
			EIF4B
			EIF4E
			EIF4EBP3
			EIF5
			ELF1
			ELF5
			ELFN1
			ELL3
			ELMOD3
			ELOF1
			ELP5
			ELP6
			EMC3
			EMC8
			EMCN
			EMG1
			EMID1
			EML3
			EMP2
			EMX2
			EN1
			ENDOV
			ENG
			ENHO
			ENO1
			ENO2
			ENO4
			ENOX1
			ENOX2
			ENPP3
			ENTPD2
			ENTPD4
			EP300
			EPC2
			EPCAM
			EPHA1
			EPHA2
			EPHA4
			EPHB1
			EPHB4
			EPHX4
			EPO
			EPS15L1
			ERC1
			ERCC1
			ERCC6
			EREG
			ERF
			ERGIC1
			ERGIC3
			ERH
			ERI2
			ERLEC1
			ERMARD
			ERMN
			ERP27
			ERP44
			ERRFI1
			ESD
			ESM1
			ESPL1
			ESRRG
			ESYT3
			ETAA1
			ETF1
			ETNK2
			ETNPPL
			ETS1
			ETV6
			EVI2A
			EVI2B
			EVPL
			EXD2
			EXO1
			EXOC1
			EXOSC7
			EXT2
			EXTL2
			EYA3
			EYA4
			F10
			F11R
			F2
			F2RL2
			F5
			F7
			FABP12
			FABP3
			FABP4
			FADS3
			FAF1
			FAM110B
			FAM111A
			FAM114A2
			FAM118A
			FAM118B
			FAM124A
			FAM124B
			FAM131B
			FAM133B
			FAM13A
			FAM13C
			FAM160A2
			FAM160B2
			FAM163B
			FAM167B
			FAM169A
			FAM170B
			FAM171A2
			FAM174B
			FAM184B
			FAM187B
			FAM199X
			FAM209A
			FAM209B
			FAM20A
			FAM210A
			FAM220A
			FAM227B
			FAM229A
			FAM229B
			FAM3B
			FAM3C
			FAM50B
			FAM53A
			FAM71F1
			FAM81A
			FAM83B
			FAM83H
			FAM98C
			FANCD2
			FANCL
			FANK1
			FAP
			FAS
			FASLG
			FBLN2
			FBLN7
			FBN1
			FBN2
			FBXL12
			FBXL14
			FBXL17
			FBXL22
			FBXL5
			FBXL8
			FBXO10
			FBXO15
			FBXO16
			FBXO17
			FBXO28
			FBXO3
			FBXO32
			FBXW11
			FBXW12
			FBXW2
			FBXW7
			FBXW9
			FCGR1A
			FCGR1B
			FCGR2A
			FCGR2B
			FCGR2C
			FCGR3A
			FCGR3B
			FCHSD1
			FCRLA
			FCRLB
			FDPS
			FER1L5
			FERD3L
			FERMT3
			FES
			FEZ1
			FFAR1
			FFAR4
			FGA
			FGB
			FGF11
			FGF23
			FGF5
			FGF6
			FGF7
			FGFBP1
			FGFR1
			FGG
			FGGY
			FHDC1
			FHL3
			FHL5
			FHOD1
			FHOD3
			FIBIN
			FIG4
			FIGNL1
			FILIP1L
			FIS1
			FKBP10
			FKBP14
			FKBP15
			FKBP1B
			FKBP6
			FKRP
			FKTN
			FLI1
			FLRT3
			FLT4
			FLYWCH2
			FMN1
			FMN2
			FMNL1
			FMNL2
			FMNL3
			FMO5
			FMOD
			FN3KRP
			FNDC1
			FNDC4
			FNDC8
			FNDC9
			FNTA
			FOCAD
			FOSB
			FOSL1
			FOSL2
			FOXD1
			FOXJ3
			FOXN1
			FOXR2
			FOXS1
			FP565260.1
			FP565260.4
			FPGS
			FRAS1
			FREM1
			FREM2
			FRMD6
			FRS2
			FRYL
			FSD1L
			FSD2
			FTCD
			FTO
			FUBP1
			FUCA2
			FXN
			FXYD1
			FXYD7
			FYB1
			FYN
			FZD3
			FZD7
			FZD9
			G6PC2
			G6PC3
			GAA
			GABARAP
			GABRD
			GAD2
			GADD45G
			GAL
			GAL3ST2
			GALK2
			GALM
			GALNT16
			GALNT4
			GALNT5
			GALNTL5
			GALNTL6
			GALR2
			GAN
			GANC
			GAP43
			GAPDH
			GAS1
			GAS7
			GATA4
			GATA5
			GATAD2A
			GATC
			GBA
			GBA2
			GC
			GCA
			GCDH
			GCG
			GCKR
			GCNT4
			GCOM1
			GDAP1
			GDAP2
			GDF15
			GDNF
			GEMIN6
			GEMIN7
			GFAP
			GFER
			GFI1
			GFOD2
			GFPT1
			GFPT2
			GFRA2
			GGA2
			GGCX
			GGN
			GHR
			GHRHR
			GIMAP1-GIMAP5
			GIMAP5
			GIPC2
			GJA10
			GJA5
			GJD3
			GLB1
			GLB1L
			GLDC
			GLG1
			GLIS2
			GLMN
			GLO1
			GLRX3
			GLUD1
			GLUD2
			GMCL1
			GMCL2
			GMNC
			GMPPB
			GMPR
			GNA12
			GNA14
			GNAO1
			GNB2
			GNG10
			GNG8
			GNL1
			GNL2
			GNMT
			GNPAT
			GOLGA2
			GOLGA3
			GOLGA6A
			GOLGA6B
			GOLGA6C
			GOLGA6D
			GOLGA8A
			GOLGA8B
			GOLGA8F
			GOLGA8G
			GOLGA8H
			GOLGA8J
			GOLGA8K
			GOLGA8M
			GOLGA8N
			GOLGA8O
			GOLGA8Q
			GOLGA8R
			GOLGA8S
			GOLGA8T
			GOLM1
			GOLT1A
			GORAB
			GOSR1
			GP2
			GP6
			GPATCH11
			GPATCH2L
			GPATCH3
			GPBP1
			GPC1
			GPD1
			GPER1
			GPIHBP1
			GPM6B
			GPN2
			GPNMB
			GPR137
			GPR142
			GPR146
			GPR152
			GPR155
			GPR157
			GPR161
			GPR162
			GPR171
			GPR176
			GPR179
			GPR18
			GPR183
			GPR22
			GPR3
			GPR75
			GPR87
			GPRC5A
			GPRC5D
			GPSM2
			GPT2
			GPX2
			GPX6
			GRAMD1B
			GRAP
			GRAPL
			GRASP
			GRB2
			GRHL2
			GRHPR
			GRIA1
			GRIPAP1
			GRK4
			GRM5
			GRN
			GRPEL2
			GRXCR1
			GSDMA
			GSDMC
			GSG1L
			GSK3A
			GSK3B
			GSS
			GSTA5
			GSTK1
			GSTM2
			GSTM3
			GSTP1
			GTDC1
			GTF2A1L
			GTF2H1
			GTPBP10
			GTPBP3
			GUCA2A
			GUCY2D
			GUCY2F
			GUK1
			GXYLT1
			GYPC
			GZF1
			GZMA
			GZMB
			GZMK
			HACL1
			HADH
			HADHA
			HADHB
			HAGH
			HAND1
			HAO2
			HAS2
			HAUS1
			HAVCR1
			HBA1
			HBA2
			HBP1
			HBQ1
			HBS1L
			HBZ
			HCFC1R1
			HCN1
			HCRTR2
			HDAC10
			HDAC11
			HDAC3
			HDAC7
			HDAC9
			HDC
			HEATR3
			HEATR5B
			HEATR6
			HECTD2
			HECTD3
			HECW2
			HELB
			HELZ2
			HES1
			HESX1
			HEXB
			HEXIM1
			HEXIM2
			HEYL
			HIC1
			HINFP
			HIVEP1
			HIVEP3
			HLA-DMA
			HLA-DOA
			HLA-DOB
			HLA-DRB1
			HLA-DRB5
			HMGCLL1
			HMGN3
			HMGXB3
			HMOX2
			HNF4A
			HNRNPD
			HNRNPL
			HOGA1
			HOOK3
			HOXA1
			HOXA2
			HOXA7
			HOXA9
			HOXB5
			HOXB6
			HOXB7
			HOXB8
			HOXB9
			HOXC10
			HOXC11
			HOXC13
			HOXC5
			HPN
			HPS5
			HRH1
			HRH2
			HRNR
			HS3ST3A1
			HS6ST1
			HSBP1L1
			HSD11B1
			HSD17B2
			HSD3B1
			HSD3B2
			HSF2BP
			HSF4
			HSPA13
			HSPB6
			HSPB7
			HSPG2
			HTR2A
			HTR4
			HTRA1
			HUNK
			HYOU1
			HYPK
			IAPP
			IBA57
			ICA1L
			ICAM2
			ICAM4
			ICAM5
			ID1
			IDH2
			IER5L
			IFI16
			IFIH1
			IFIT1B
			IFIT2
			IFNA1
			IFNA10
			IFNA13
			IFNA14
			IFNA16
			IFNA17
			IFNA2
			IFNA21
			IFNA4
			IFNA5
			IFNA6
			IFNA7
			IFNA8
			IFNAR2
			IFNE
			IFNG
			IFNGR2
			IFNLR1
			IFT122
			IFT80
			IFT81
			IGDCC3
			IGDCC4
			IGF1
			IGF2BP1
			IGF2BP3
			IGF2R
			IGFALS
			IGFBP4
			IGFBPL1
			IGFN1
			IGSF1
			IGSF21
			IGSF3
			IKZF1
			IKZF5
			IL10RB
			IL11RA
			IL12B
			IL12RB1
			IL13
			IL17F
			IL18R1
			IL18RAP
			IL1B
			IL1R1
			IL1R2
			IL1RAP
			IL1RL2
			IL1RN
			IL21R
			IL22RA1
			IL27RA
			IL2RA
			IL2RB
			IL31RA
			IL33
			IL36A
			IL36B
			IL36G
			IL4
			IL5RA
			IL7
			IL9
			ILVBL
			IMP4
			INF2
			ING3
			ING5
			INHBA
			INHBC
			INHBE
			INPP1
			INPP5K
			INS
			INSC
			INSIG2
			INSM2
			INSRR
			INTS3
			INTS4
			INTS7
			INVS
			IPCEF1
			IPO5
			IPPK
			IQCC
			IQCH
			IQCJ
			IQCK
			IQGAP1
			IRAK2
			IRAK3
			IRF2BP2
			IRF2BPL
			IRF4
			IRF7
			ISG20L2
			ISLR
			ISM2
			ISOC1
			ISOC2
			ISYNA1
			ITFG1
			ITGA2B
			ITGA9
			ITGAD
			ITGAE
			ITGAL
			ITGB3BP
			ITGB4
			ITGB5
			ITGB7
			ITIH4
			ITIH5
			ITM2B
			ITPKB
			ITPRIP
			ITPRIPL2
			IWS1
			JAG1
			JAG2
			JAK2
			JAM2
			JMJD1C
			JMJD4
			JRKL
			JUN
			JUND
			KANK4
			KATNAL1
			KBTBD11
			KBTBD13
			KBTBD4
			KCNAB3
			KCNB1
			KCNC4
			KCND2
			KCNE4
			KCNG1
			KCNH2
			KCNH3
			KCNH4
			KCNJ12
			KCNJ18
			KCNJ3
			KCNK13
			KCNK6
			KCNMB1
			KCNQ3
			KCNRG
			KCNT2
			KCTD14
			KCTD16
			KCTD9
			KDM1A
			KEAP1
			KIAA0100
			KIAA0930
			KIAA2012
			KIF16B
			KIF19
			KIF1B
			KIF21B
			KIF23
			KIF24
			KIF3A
			KIF3C
			KIF6
			KIF7
			KIFC1
			KIN
			KISS1
			KLC1
			KLF1
			KLF10
			KLF6
			KLHDC3
			KLHL11
			KLHL25
			KLHL26
			KLHL36
			KLHL38
			KLHL42
			KLHL8
			KNG1
			KNOP1
			KPNB1
			KREMEN1
			KRT17
			KRT18
			KRT20
			KRT25
			KRT26
			KRT4
			KRT78
			KRT79
			KRT8
			KRT80
			KRT9
			KRTAP1-1
			KRTAP1-3
			KRTAP1-4
			KRTAP1-5
			KRTAP10-11
			KRTAP10-4
			KRTAP10-6
			KRTAP10-9
			KRTAP4-5
			KRTAP9-1
			KRTCAP3
			LACC1
			LACTB
			LAD1
			LAMA4
			LAMTOR2
			LAMTOR3
			LAMTOR4
			LAP3
			LAPTM4A
			LAPTM4B
			LARP1
			LARP1B
			LASP1
			LAT2
			LBR
			LBX2
			LCA5
			LCMT1
			LCORL
			LCTL
			LDB2
			LDHD
			LDLR
			LDLRAD1
			LEFTY1
			LEFTY2
			LEMD3
			LENG1
			LEP
			LEPR
			LETM2
			LGALS8
			LGI3
			LGI4
			LGR4
			LGR6
			LHX2
			LHX6
			LHX8
			LIAS
			LIMA1
			LIMCH1
			LIMD2
			LIMS1
			LIMS3
			LIMS4
			LIN9
			LINGO2
			LIPA
			LIPC
			LIPH
			LITAF
			LLGL2
			LMBRD1
			LMCD1
			LMLN
			LNX1
			LONRF2
			LOXHD1
			LOXL1
			LOXL4
			LPAR1
			LPAR3
			LPCAT4
			LPIN1
			LPIN2
			LPIN3
			LPP
			LRCOL1
			LRFN5
			LRIG1
			LRIG3
			LRIT3
			LRP1
			LRP2BP
			LRP6
			LRPPRC
			LRRC15
			LRRC2
			LRRC23
			LRRC25
			LRRC26
			LRRC3B
			LRRC40
			LRRC41
			LRRC49
			LRRC71
			LRRC9
			LRRD1
			LRRFIP1
			LRRFIP2
			LSM12
			LSM4
			LSM7
			LSR
			LST1
			LTB
			LTC4S
			LUC7L3
			LY6D
			LY6G5C
			LY6K
			LY75
			LY75-CD302
			LY9
			LYN
			LYNX1
			LYPD4
			LYPD6B
			LYPLAL1
			LYRM1
			LYRM7
			LZTFL1
			M1AP
			MACROD1
			MAD1L1
			MAEL
			MAFA
			MAFG
			MAGI2
			MAGOHB
[truncated: 2,025 more rows]
