# Supplementary material for: C11orf95-RELA fusion drives aberrant gene expression through the unique epigenetic regulation for ependymoma formation
Source: Acta Neuropathol Commun. 2021 Mar 8;9:36. doi: 10.1186/s40478-021-01135-4 (PMC7941712; doi:10.1186/s40478-021-01135-4)
Supplement: Supplementary file 10 — Additional file10. [file 40478_2021_1135_MOESM10_ESM.xlsx]

## Sheet: Table_S2A_H1203_FUS1_10kb
Table S2A. List of RELAFUS1-HA peaks in TSS±10kb in H1203-mEPN cells (649 peaks; 520 genes)
seqnames	start	end	width	strand	peakNames	score	peak	feature	feature.ranges.start	feature.ranges.end	feature.ranges.width	feature.strand	distance	insideFeature	distanceToSite	symbol
chr1	9933715	9934265	551	*	c("peaks1__MACS_peak_2", "peaks2__MACS_peak_4")	284.22	X2	266793	9932551	9932624	74	-	1090	upstream	1090	Snord87
chr1	9933715	9934265	551	*	c("peaks1__MACS_peak_2", "peaks2__MACS_peak_4")	284.22	X2	73824	9932106	9934199	2094	-	0	overlapStart	0	Snhg6
chr1	16609286	16609535	250	*	c("peaks2__MACS_peak_5", "peaks1__MACS_peak_4")	101.41	X3	66799	16530871	16609367	78497	-	0	overlapStart	0	Ube2w
chr1	16655415	16655590	176	*	c("peaks1__MACS_peak_5", "peaks2__MACS_peak_6")	60.635	X4	67923	16632846	16647123	14278	-	8291	upstream	8291	Eloc
chr1	16655415	16655590	176	*	c("peaks1__MACS_peak_5", "peaks2__MACS_peak_6")	60.635	X4	70397	16655272	16668356	13085	+	0	inside	142	Tmem70
chr1	39952250	39952781	532	*	c("peaks1__MACS_peak_10", "peaks2__MACS_peak_13")	558.79	X6	26921	39957758	40083155	125398	+	4976	upstream	4976	Map4k4
chr1	39952799	39953092	294	*	c("peaks1__MACS_peak_11", "peaks2__MACS_peak_14")	115.675	X7	26921	39957758	40083155	125398	+	4665	upstream	4665	Map4k4
chr1	52289756	52290103	348	*	c("peaks2__MACS_peak_16", "peaks1__MACS_peak_13")	133.555	X8	14660	52220294	52290076	69783	-	0	overlapStart	0	Gls
chr1	55144168	55144343	176	*	c("peaks1__MACS_peak_16", "peaks2__MACS_peak_19")	67.65	X11	15510	55134678	55144776	10099	-	0	inside	432	Hspd1
chr1	55144168	55144343	176	*	c("peaks1__MACS_peak_16", "peaks2__MACS_peak_19")	67.65	X11	15528	55144992	55148161	3170	+	648	upstream	648	Hspe1
chr1	55144359	55144582	224	*	c("peaks1__MACS_peak_17", "peaks2__MACS_peak_20")	83.935	X12	15510	55134678	55144776	10099	-	0	inside	193	Hspd1
chr1	55144359	55144582	224	*	c("peaks1__MACS_peak_17", "peaks2__MACS_peak_20")	83.935	X12	15528	55144992	55148161	3170	+	409	upstream	409	Hspe1
chr1	71934368	71934561	194	*	c("peaks1__MACS_peak_20", "peaks2__MACS_peak_24")	98.76	X13	667931	71934686	71937778	3093	+	124	upstream	124	Gm8883
chr1	74838401	74838720	320	*	c("peaks2__MACS_peak_31", "peaks1__MACS_peak_31")	56.6	X16	22409	74838593	74850749	12157	+	0	overlapStart	0	Wnt10a
chr1	74840906	74841217	312	*	c("peaks1__MACS_peak_32", "peaks2__MACS_peak_32")	87.61	X17	22409	74838593	74850749	12157	+	0	inside	2312	Wnt10a
chr1	75121535	75121904	370	*	c("peaks1__MACS_peak_33", "peaks2__MACS_peak_33", "peaks2__MACS_peak_34")	107.57	X18	75570	75013920	75121800	107881	-	0	overlapStart	0	Nhej1
chr1	94905958	94906260	303	*	c("peaks1__MACS_peak_51", "peaks2__MACS_peak_52")	91.815	X26	208760	94902911	94908846	5936	+	0	inside	3046	Aqp12
chr1	133173394	133173731	338	*	c("peaks2__MACS_peak_60", "peaks1__MACS_peak_58")	197.2	X28	56489	133151179	133176140	24962	-	0	inside	2408	Ikbke
chr1	156946441	156946974	534	*	c("peaks2__MACS_peak_66", "peaks1__MACS_peak_68", "peaks2__MACS_peak_67")	96.86	X32	15939	156943497	156946766	3270	-	0	overlapStart	0	Ier5
chr1	169270367	169270581	215	*	c("peaks1__MACS_peak_72", "peaks2__MACS_peak_70")	106.275	X34	56752	169280122	169298661	18540	+	9540	upstream	9540	Aldh9a1
chr1	183771873	183772191	319	*	c("peaks1__MACS_peak_80", "peaks2__MACS_peak_77")	88.435	X38	98386	183745446	183772532	27087	-	0	inside	340	Lbr
chr1	186555865	186556225	361	*	c("peaks1__MACS_peak_82", "peaks2__MACS_peak_79")	110.44	X39	15284	186551024	186556372	5349	-	0	inside	146	Hlx
chr1	187278539	187279086	548	*	c("peaks1__MACS_peak_83", "peaks2__MACS_peak_80")	278.315	X40	226781	187278727	187292640	13914	+	0	overlapStart	0	Slc30a10
chr1	191745922	191746059	138	*	c("peaks1__MACS_peak_86", "peaks2__MACS_peak_82")	53.06	X42	226830	191704371	191746167	41797	-	0	inside	107	Smyd2
chr1	194681005	194681417	413	*	c("peaks2__MACS_peak_87", "peaks1__MACS_peak_88")	192.275	X44	214791	194670682	194681946	11265	-	0	inside	528	Sertad4
chr10	17774994	17775126	133	*	c("peaks1__MACS_peak_91", "peaks2__MACS_peak_93")	61.935	X47	19707	17775746	17844961	69216	+	619	upstream	619	Reps1
chr10	59412257	59412583	327	*	c("peaks1__MACS_peak_106", "peaks2__MACS_peak_102")	116.61	X53	74747	59412423	59414518	2096	-	0	overlapEnd	1934	Ddit4
chr10	60284771	60284976	206	*	c("peaks2__MACS_peak_105", "peaks1__MACS_peak_107")	71.485	X54	107449	60225343	60294329	68987	-	0	inside	9352	Unc5b
chr10	67375078	67375506	429	*	c("peaks2__MACS_peak_108", "peaks1__MACS_peak_109", "peaks2__MACS_peak_109")	86.17	X55	216049	67348853	67375410	26558	-	0	overlapStart	0	Zfp365
chr10	68815343	68815652	310	*	c("peaks2__MACS_peak_111", "peaks1__MACS_peak_111")	81.44	X57	12534	68799383	68815660	16278	-	0	inside	7	Cdk1
chr10	76715229	76715573	345	*	c("peaks1__MACS_peak_117", "peaks2__MACS_peak_116")	80.555	X60	80294	76722045	76732331	10287	+	6471	upstream	6471	Pofut2
chr10	79086388	79086969	582	*	c("peaks1__MACS_peak_122", "peaks2__MACS_peak_120", "peaks1__MACS_peak_123", "peaks1__MACS_peak_124")	121.76	X62	237397	79069599	79076770	7172	-	9617	upstream	9617	C2cd4c
chr10	79278725	79278950	226	*	c("peaks1__MACS_peak_125", "peaks2__MACS_peak_121")	62.69	X63	78906	79283766	79293197	9432	+	4815	upstream	4815	Misp
chr10	79613193	79614023	831	*	c("peaks2__MACS_peak_124", "peaks1__MACS_peak_128", "peaks2__MACS_peak_125", "peaks1__MACS_peak_129", "peaks2__MACS_peak_126")	146.626	X64	59090	79611035	79621112	10078	+	0	inside	2157	Midn
chr10	79623844	79624064	221	*	c("peaks1__MACS_peak_130", "peaks2__MACS_peak_127")	93.51	X65	12696	79630586	79634398	3813	+	6521	upstream	6521	Cirbp
chr10	79704585	79705181	597	*	c("peaks2__MACS_peak_128", "peaks1__MACS_peak_131", "peaks2__MACS_peak_129")	142.853	X66	75406	79712197	79719537	7341	+	7015	upstream	7015	Ndufs7
chr10	80127355	80127798	444	*	c("peaks1__MACS_peak_133", "peaks2__MACS_peak_132", "peaks1__MACS_peak_134")	65.3667	X67	208198	80105362	80119816	14455	-	7538	upstream	7538	Btbd2
chr10	80140679	80141121	443	*	c("peaks1__MACS_peak_135", "peaks2__MACS_peak_134")	164.785	X68	17347	80128074	80139038	10965	-	1640	upstream	1640	Mknk2
chr10	80217909	80218234	326	*	c("peaks1__MACS_peak_137", "peaks2__MACS_peak_136", "peaks2__MACS_peak_137")	93.3733	X69	208266	80217951	80257184	39234	+	0	overlapStart	0	Dot1l
chr10	80320436	80320663	228	*	c("peaks1__MACS_peak_139", "peaks2__MACS_peak_138")	84.225	X70	66094	80315566	80317954	2389	-	2481	upstream	2481	Lsm7
chr10	80320436	80320663	228	*	c("peaks1__MACS_peak_139", "peaks2__MACS_peak_138")	84.225	X70	73218	80318020	80331453	13434	+	0	inside	2415	Sppl2b
chr10	80321132	80321476	345	*	c("peaks1__MACS_peak_140", "peaks2__MACS_peak_139")	89.23	X71	66094	80315566	80317954	2389	-	3177	upstream	3177	Lsm7
chr10	80321132	80321476	345	*	c("peaks1__MACS_peak_140", "peaks2__MACS_peak_139")	89.23	X71	73218	80318020	80331453	13434	+	0	inside	3111	Sppl2b
chr10	80325138	80325995	858	*	c("peaks2__MACS_peak_140", "peaks1__MACS_peak_142")	547.39	X72	66094	80315566	80317954	2389	-	7183	upstream	7183	Lsm7
chr10	80325138	80325995	858	*	c("peaks2__MACS_peak_140", "peaks1__MACS_peak_142")	547.39	X72	73218	80318020	80331453	13434	+	0	inside	7117	Sppl2b
chr10	80592016	80592328	313	*	c("peaks2__MACS_peak_144", "peaks1__MACS_peak_148")	98.185	X75	16969	80599016	80614402	15387	+	6687	upstream	6687	Zbtb7a
chr10	80603527	80604139	613	*	c("peaks1__MACS_peak_150", "peaks2__MACS_peak_145", "peaks1__MACS_peak_151")	202.317	X76	16969	80599016	80614402	15387	+	0	inside	4510	Zbtb7a
chr10	80604562	80606101	1540	*	c("peaks2__MACS_peak_146", "peaks1__MACS_peak_152", "peaks2__MACS_peak_147")	347.533	X77	16969	80599016	80614402	15387	+	0	inside	5545	Zbtb7a
chr10	80606840	80607611	772	*	c("peaks1__MACS_peak_154", "peaks2__MACS_peak_148")	150.135	X78	16969	80599016	80614402	15387	+	0	inside	7823	Zbtb7a
chr10	80607819	80608119	301	*	c("peaks1__MACS_peak_155", "peaks2__MACS_peak_149")	68.895	X79	16969	80599016	80614402	15387	+	0	inside	8802	Zbtb7a
chr10	80608300	80610305	2006	*	c("peaks1__MACS_peak_156", "peaks2__MACS_peak_150", "peaks2__MACS_peak_151", "peaks1__MACS_peak_157")	633.217	X80	16969	80599016	80614402	15387	+	0	inside	9283	Zbtb7a
chr10	81005821	81006213	393	*	c("peaks2__MACS_peak_159", "peaks1__MACS_peak_162", "peaks2__MACS_peak_160")	75.32	X85	14672	80991477	81007791	16315	-	0	inside	1577	Gna11
chr10	81021703	81022411	709	*	c("peaks1__MACS_peak_163", "peaks2__MACS_peak_161")	346.43	X86	14797	81022305	81029109	6805	+	0	overlapStart	0	Aes
chr10	82161537	82161949	413	*	c("peaks2__MACS_peak_162", "peaks1__MACS_peak_165", "peaks2__MACS_peak_163")	122.647	X87	67933	82161752	82204137	42386	+	0	overlapStart	0	Hcfc2
chr10	82161537	82161949	413	*	c("peaks2__MACS_peak_162", "peaks1__MACS_peak_165", "peaks2__MACS_peak_163")	122.647	X87	74782	82113178	82153395	40218	-	8141	upstream	8141	Glt8d2
chr10	92184589	92185175	587	*	c("peaks2__MACS_peak_169", "peaks1__MACS_peak_173")	346.875	X89	17997	92147490	92185163	37674	-	0	overlapStart	0	Nedd1
chr10	94785236	94785502	267	*	c("peaks2__MACS_peak_173", "peaks1__MACS_peak_176")	100.67	X92	12905	94637380	94786767	149388	-	0	inside	1264	Cradd
chr10	126604930	126605225	296	*	c("peaks1__MACS_peak_182", "peaks2__MACS_peak_179")	121.055	X95	14421	126602281	126609386	7106	+	0	inside	2648	B4galnt1
chr10	128348130	128348414	285	*	c("peaks1__MACS_peak_193", "peaks2__MACS_peak_191")	82.95	X101	12512	128345975	128349874	3900	+	0	inside	2154	Cd63
chr11	4160784	4161027	244	*	c("peaks2__MACS_peak_194", "peaks1__MACS_peak_196")	72.76	X103	16878	4157571	4172517	14947	+	0	inside	3212	Lif
chr11	4961456	4961663	208	*	c("peaks1__MACS_peak_199", "peaks2__MACS_peak_197")	68.125	X105	78926	4954134	4965330	11197	-	0	inside	3666	Gas2l1
chr11	6446875	6447714	840	*	c("peaks1__MACS_peak_202", "peaks2__MACS_peak_199", "peaks1__MACS_peak_203")	438.007	X107	216527	6446890	6496764	49875	+	0	overlapStart	0	Ccm2
chr11	21901781	21902377	597	*	c("peaks2__MACS_peak_204", "peaks1__MACS_peak_210")	270.86	X108	18423	21894767	21901654	6888	-	126	upstream	126	Otx1
chr11	23155160	23155402	243	*	c("peaks1__MACS_peak_212", "peaks2__MACS_peak_205")	61.955	X109	103573	23156041	23197597	41557	+	638	upstream	638	Xpo1
chr11	32121577	32121831	255	*	c("peaks2__MACS_peak_206", "peaks1__MACS_peak_213")	77.005	X110	13650	32109585	32122293	12709	-	0	inside	461	Rhbdf1
chr11	32121577	32121831	255	*	c("peaks2__MACS_peak_206", "peaks1__MACS_peak_213")	77.005	X110	268395	32126505	32132702	6198	+	4673	upstream	4673	Mpg
chr11	48901491	48901913	423	*	c("peaks2__MACS_peak_212", "peaks1__MACS_peak_217")	281.825	X113	15953	48900536	48910473	9938	+	0	inside	954	Ifi47
chr11	51464214	51464477	264	*	c("peaks1__MACS_peak_223", "peaks2__MACS_peak_214")	138.425	X115	212706	51456591	51464575	7985	-	0	inside	97	N4bp3
chr11	51464214	51464477	264	*	c("peaks1__MACS_peak_223", "peaks2__MACS_peak_214")	138.425	X115	97775	51464456	51471183	6728	+	0	overlapStart	0	D930048N14Rik
chr11	53577429	53577705	277	*	c("peaks1__MACS_peak_225", "peaks2__MACS_peak_217")	71.145	X117	16362	53583516	53591876	8361	+	5810	upstream	5810	Irf1
chr11	59920117	59920437	321	*	c("peaks2__MACS_peak_220", "peaks1__MACS_peak_229")	121.8	X119	19377	59918515	60012697	94183	+	0	inside	1601	Rai1
chr11	60835606	60835844	239	*	c("peaks1__MACS_peak_230", "peaks2__MACS_peak_221")	75.645	X120	16515	60836066	60884633	48568	+	221	upstream	221	Kcnj12
chr11	69222632	69223117	486	*	c("peaks2__MACS_peak_234", "peaks1__MACS_peak_241")	286.41	X127	216850	69212020	69227175	15156	-	0	inside	4057	Kdm6b
chr11	69228303	69228509	207	*	c("peaks1__MACS_peak_242", "peaks2__MACS_peak_235")	102.955	X128	216850	69212020	69227175	15156	-	1127	upstream	1127	Kdm6b
chr11	69659985	69660774	790	*	c("peaks1__MACS_peak_243", "peaks2__MACS_peak_237")	457.605	X129	216856	69636625	69651286	14662	-	8698	upstream	8698	Nlgn2
chr11	69659985	69660774	790	*	c("peaks1__MACS_peak_243", "peaks2__MACS_peak_237")	457.605	X129	70310	69659874	69665560	5687	+	0	inside	110	Plscr3
chr11	72832053	72832462	410	*	c("peaks2__MACS_peak_241", "peaks1__MACS_peak_245")	201.005	X131	55984	72832510	72855567	23058	+	47	upstream	47	Camkk1
chr11	75464878	75465086	209	*	c("peaks1__MACS_peak_249", "peaks2__MACS_peak_247")	111	X134	17913	75465011	75488136	23126	+	0	overlapStart	0	Myo1c
chr11	76220357	76220719	363	*	c("peaks2__MACS_peak_251", "peaks1__MACS_peak_252")	152.07	X136	18230	76070728	76212643	141916	-	7713	upstream	7713	Nxn
chr11	76220357	76220719	363	*	c("peaks2__MACS_peak_251", "peaks1__MACS_peak_252")	152.07	X136	56322	76220669	76229814	9146	+	0	overlapStart	0	Timm22
chr11	83567136	83567564	429	*	c("peaks1__MACS_peak_259", "peaks2__MACS_peak_264", "peaks2__MACS_peak_265")	125.653	X142	217026	83567139	83600343	33205	+	0	overlapStart	0	Heatr6
chr11	84336269	84336574	306	*	c("peaks2__MACS_peak_266", "peaks1__MACS_peak_260")	95.08	X143	16869	84332881	84339036	6156	-	0	inside	2461	Lhx1
chr11	84336269	84336574	306	*	c("peaks2__MACS_peak_266", "peaks1__MACS_peak_260")	95.08	X143	56321	84236358	84327003	90646	-	9265	upstream	9265	Aatf
chr11	88810684	88811063	380	*	c("peaks2__MACS_peak_271", "peaks1__MACS_peak_265", "peaks1__MACS_peak_266")	102.847	X144	74617	88785334	88816756	31423	-	0	inside	5692	Scpep1
chr11	94189719	94189890	172	*	c("peaks1__MACS_peak_267", "peaks2__MACS_peak_274")	64.325	X145	67684	94152453	94183225	30773	-	6493	upstream	6493	Luc7l3
chr11	94189719	94189890	172	*	c("peaks1__MACS_peak_267", "peaks2__MACS_peak_274")	64.325	X145	71452	94189315	94203161	13847	+	0	inside	403	Ankrd40
chr11	94694590	94694724	135	*	c("peaks1__MACS_peak_269", "peaks2__MACS_peak_275")	55.235	X146	544806	94638531	94693316	54786	-	1273	upstream	1273	Tmem92
chr11	94853597	94853986	390	*	c("peaks1__MACS_peak_280", "peaks2__MACS_peak_287", "peaks1__MACS_peak_281")	82.71	X152	217124	94852526	94868212	15687	+	0	inside	1070	Ppp1r9b
chr11	95895863	95896267	405	*	c("peaks1__MACS_peak_284", "peaks2__MACS_peak_288")	143.775	X153	27681	95896231	95908719	12489	+	0	overlapStart	0	Snf8
chr11	96684804	96685357	554	*	c("peaks2__MACS_peak_289", "peaks1__MACS_peak_285")	289.07	X154	18023	96678728	96691282	12555	-	0	inside	5924	Nfe2l1
chr11	96828393	96829198	806	*	c("peaks1__MACS_peak_286", "peaks2__MACS_peak_290", "peaks2__MACS_peak_291")	257.867	X155	78912	96814652	96839002	24351	-	0	inside	9803	Sp2
chr11	96829504	96830114	611	*	c("peaks2__MACS_peak_292", "peaks1__MACS_peak_287")	252.91	X156	78912	96814652	96839002	24351	-	0	inside	8887	Sp2
chr11	97666351	97666569	219	*	c("peaks2__MACS_peak_296", "peaks1__MACS_peak_296")	107.14	X159	16796	97660986	97700078	39093	+	0	inside	5364	Lasp1
chr11	97909128	97909879	752	*	c("peaks1__MACS_peak_297", "peaks2__MACS_peak_298", "peaks2__MACS_peak_299")	220.5	X160	217154	97897938	97914776	16839	-	0	inside	4896	Stac2
chr11	97911154	97911678	525	*	c("peaks2__MACS_peak_301", "peaks1__MACS_peak_298", "peaks2__MACS_peak_302")	158.327	X161	217154	97897938	97914776	16839	-	0	inside	3097	Stac2
chr11	97918434	97918861	428	*	c("peaks1__MACS_peak_299", "peaks2__MACS_peak_303")	176.435	X162	217154	97897938	97914776	16839	-	3657	upstream	3657	Stac2
chr11	97921057	97921330	274	*	c("peaks2__MACS_peak_304", "peaks1__MACS_peak_300")	88.985	X163	217154	97897938	97914776	16839	-	6280	upstream	6280	Stac2
chr11	98255230	98256927	1698	*	c("peaks2__MACS_peak_306", "peaks1__MACS_peak_302", "peaks2__MACS_peak_307", "peaks2__MACS_peak_308")	533.88	X164	320655	98249986	98261804	11819	-	0	inside	4876	Pgap3
chr11	98794146	98794748	603	*	c("peaks1__MACS_peak_303", "peaks2__MACS_peak_309")	314.28	X165	19401	98799010	98836256	37247	+	4261	upstream	4261	Rara
chr11	100712443	100712765	323	*	c("peaks1__MACS_peak_306", "peaks2__MACS_peak_310")	97.395	X166	20850	100720665	100746483	25819	+	7899	upstream	7899	Stat5a
chr11	100712443	100712765	323	*	c("peaks1__MACS_peak_306", "peaks2__MACS_peak_310")	97.395	X166	20851	100642045	100711899	69855	-	543	upstream	543	Stat5b
chr11	101091889	101092586	698	*	c("peaks1__MACS_peak_307", "peaks2__MACS_peak_312", "peaks1__MACS_peak_308")	181.763	X167	14055	101052429	101087764	35336	-	4124	upstream	4124	Ezh1
chr11	101121621	101122177	557	*	c("peaks1__MACS_peak_309", "peaks2__MACS_peak_313")	242.955	X168	69847	101121881	101138723	16843	+	0	overlapStart	0	Wnk4
chr11	106473820	106474055	236	*	c("peaks1__MACS_peak_315", "peaks2__MACS_peak_320")	68.775	X170	21763	106363453	106474244	110792	-	0	inside	188	Tex2
chr11	116704239	116704375	137	*	c("peaks1__MACS_peak_320", "peaks2__MACS_peak_326")	59.82	X172	107817	116698746	116704763	6018	-	0	inside	387	Jmjd6
chr11	116704239	116704375	137	*	c("peaks1__MACS_peak_320", "peaks2__MACS_peak_326")	59.82	X172	74319	116704829	116711674	6846	+	453	upstream	453	Mettl23
chr11	118947639	118948005	367	*	c("peaks1__MACS_peak_330", "peaks2__MACS_peak_338")	102.155	X178	12418	118938885	118947551	8667	-	87	upstream	87	Cbx4
chr11	118948820	118949194	375	*	c("peaks1__MACS_peak_331", "peaks2__MACS_peak_339")	91.635	X179	12418	118938885	118947551	8667	-	1268	upstream	1268	Cbx4
chr11	118949685	118951851	2167	*	c("peaks1__MACS_peak_332", "peaks2__MACS_peak_340", "peaks2__MACS_peak_341", "peaks2__MACS_peak_342")	563.638	X180	12418	118938885	118947551	8667	-	2133	upstream	2133	Cbx4
chr11	119958869	119959333	465	*	c("peaks1__MACS_peak_335", "peaks2__MACS_peak_346")	158.225	X182	208501	119960248	119961738	1491	+	914	upstream	914	Ndufaf8
chr11	119958869	119959333	465	*	c("peaks1__MACS_peak_335", "peaks2__MACS_peak_346")	158.225	X182	78777	119951836	119960045	8210	-	0	inside	711	Tepsin
chr11	120092593	120092819	227	*	c("peaks1__MACS_peak_336", "peaks2__MACS_peak_347")	85.925	X183	268515	120094261	120153611	59351	+	1441	upstream	1441	Bahcc1
chr11	120488338	120489157	820	*	c("peaks1__MACS_peak_341", "peaks2__MACS_peak_353", "peaks1__MACS_peak_342", "peaks2__MACS_peak_354", "peaks2__MACS_peak_355")	137.862	X186	209011	120479686	120486316	6631	-	2021	upstream	2021	Sirt7
chr11	120488338	120489157	820	*	c("peaks1__MACS_peak_341", "peaks2__MACS_peak_353", "peaks1__MACS_peak_342", "peaks2__MACS_peak_354", "peaks2__MACS_peak_355")	137.862	X186	68671	120471401	120479204	7804	-	9133	upstream	9133	Pcyt2
chr11	120489975	120490891	917	*	c("peaks1__MACS_peak_344", "peaks2__MACS_peak_356")	782.33	X187	17134	120489667	120494861	5195	-	0	inside	3969	Mafg
chr11	120489975	120490891	917	*	c("peaks1__MACS_peak_344", "peaks2__MACS_peak_356")	782.33	X187	209011	120479686	120486316	6631	-	3658	upstream	3658	Sirt7
chr12	5382520	5382921	402	*	c("peaks1__MACS_peak_345", "peaks2__MACS_peak_358")	295.43	X188	208439	5084274	5382488	298215	-	31	upstream	31	Klhl29
chr12	5382520	5382921	402	*	c("peaks1__MACS_peak_345", "peaks2__MACS_peak_358")	295.43	X188	72669	5383308	5422938	39631	+	386	upstream	386	2810032G03Rik
chr12	32746218	32746509	292	*	c("peaks1__MACS_peak_349", "peaks2__MACS_peak_364", "peaks2__MACS_peak_365")	75.06	X191	19088	32643342	32746144	102803	-	73	upstream	73	Prkar2b
chr12	33832794	33832980	187	*	c("peaks1__MACS_peak_350", "peaks2__MACS_peak_367")	75.89	X192	320046	33796576	33832462	35887	-	331	upstream	331	F730043M19Rik
chr12	33832794	33832980	187	*	c("peaks1__MACS_peak_350", "peaks2__MACS_peak_367")	75.89	X192	380753	33832551	34057222	224672	+	0	inside	242	Atxn7l1
chr12	33839759	33840117	359	*	c("peaks1__MACS_peak_351", "peaks2__MACS_peak_369")	98.68	X193	320046	33796576	33832462	35887	-	7296	upstream	7296	F730043M19Rik
chr12	33839759	33840117	359	*	c("peaks1__MACS_peak_351", "peaks2__MACS_peak_369")	98.68	X193	380753	33832551	34057222	224672	+	0	inside	7207	Atxn7l1
chr12	34642731	34643169	439	*	c("peaks1__MACS_peak_352", "peaks2__MACS_peak_371")	126.32	X194	22160	34642536	34644696	2161	+	0	inside	194	Twist1
chr12	52792152	52792560	409	*	c("peaks2__MACS_peak_372", "peaks1__MACS_peak_354", "peaks2__MACS_peak_373")	138.153	X195	11782	52791953	52839926	47974	+	0	inside	198	Ap4s1
chr12	52792152	52792560	409	*	c("peaks2__MACS_peak_372", "peaks1__MACS_peak_354", "peaks2__MACS_peak_373")	138.153	X195	94186	52709528	52792901	83374	-	0	inside	340	Strn3
chr12	52792588	52792954	367	*	c("peaks2__MACS_peak_374", "peaks1__MACS_peak_355")	161.09	X196	11782	52791953	52839926	47974	+	0	inside	634	Ap4s1
chr12	52792588	52792954	367	*	c("peaks2__MACS_peak_374", "peaks1__MACS_peak_355")	161.09	X196	94186	52709528	52792901	83374	-	0	overlapStart	0	Strn3
chr12	56181464	56181791	328	*	c("peaks1__MACS_peak_356", "peaks2__MACS_peak_376")	69.005	X197	24067	56181483	56365681	184199	+	0	overlapStart	0	Srp54a
chr12	56181464	56181791	328	*	c("peaks1__MACS_peak_356", "peaks2__MACS_peak_376")	69.005	X197	72658	56146648	56181097	34450	-	366	upstream	366	2700097O09Rik
chr12	56256311	56256651	341	*	c("peaks1__MACS_peak_357", "peaks2__MACS_peak_377")	88.465	X198	665155	56256091	56290200	34110	+	0	inside	219	Srp54b
chr12	56331385	56331536	152	*	c("peaks1__MACS_peak_358", "peaks2__MACS_peak_378")	69.545	X199	100101806	56331465	56380316	48852	+	0	overlapStart	0	Srp54c
chr12	86680018	86680476	459	*	c("peaks1__MACS_peak_368", "peaks2__MACS_peak_389")	143.635	X203	217718	86640464	86680312	39849	-	0	overlapStart	0	Nek9
chr12	105279816	105280241	426	*	c("peaks2__MACS_peak_403", "peaks1__MACS_peak_377")	266.58	X210	68054	105266979	105282653	15675	-	0	inside	2411	Serpina12
chr12	106692388	106693268	881	*	c("peaks2__MACS_peak_405", "peaks1__MACS_peak_380", "peaks2__MACS_peak_406", "peaks2__MACS_peak_407", "peaks1__MACS_peak_381")	136.212	X211	268595	106692186	106731305	39120	+	0	inside	201	D430019H16Rik
chr12	109504064	109504235	172	*	c("peaks1__MACS_peak_384", "peaks2__MACS_peak_410")	57.05	X213	668158	109444555	109513627	69073	-	0	inside	9391	Ccdc85c
chr12	109504446	109505142	697	*	c("peaks2__MACS_peak_411", "peaks1__MACS_peak_385")	335.495	X214	668158	109444555	109513627	69073	-	0	inside	8484	Ccdc85c
chr12	110305802	110306399	598	*	c("peaks2__MACS_peak_413", "peaks1__MACS_peak_387", "peaks2__MACS_peak_414", "peaks2__MACS_peak_415")	109.17	X215	380785	110270392	110306427	36036	-	0	inside	27	Begain
chr12	110832737	110833405	669	*	c("peaks1__MACS_peak_391", "peaks2__MACS_peak_418", "peaks1__MACS_peak_392")	160.66	X218	100316735	110833166	110833240	75	+	0	includeFeature	0	Mir432
chr12	110832737	110833405	669	*	c("peaks1__MACS_peak_391", "peaks2__MACS_peak_418", "peaks1__MACS_peak_392")	160.66	X218	353326	110827404	110838540	11137	-	0	inside	5134	Rtl1
chr12	110832737	110833405	669	*	c("peaks1__MACS_peak_391", "peaks2__MACS_peak_418", "peaks1__MACS_peak_392")	160.66	X218	387154	110833537	110833598	62	+	131	upstream	131	Mir136
chr12	110832737	110833405	669	*	c("peaks1__MACS_peak_391", "peaks2__MACS_peak_418", "peaks1__MACS_peak_392")	160.66	X218	723867	110832716	110832809	94	+	0	overlapEnd	20	Mir434
chr12	110832737	110833405	669	*	c("peaks1__MACS_peak_391", "peaks2__MACS_peak_418", "peaks1__MACS_peak_392")	160.66	X218	75745	110842155	110899921	57767	+	8749	upstream	8749	Rian
chr12	112276362	112277165	804	*	c("peaks1__MACS_peak_395", "peaks2__MACS_peak_421", "peaks1__MACS_peak_396")	241.957	X221	217864	112278009	112351597	73589	+	843	upstream	843	Rcor1
chr12	112919004	112919680	677	*	c("peaks1__MACS_peak_397", "peaks2__MACS_peak_423")	528.435	X222	12709	112907566	112910549	2984	-	8454	upstream	8454	Ckb
chr12	112919004	112919680	677	*	c("peaks1__MACS_peak_397", "peaks2__MACS_peak_423")	528.435	X222	328162	112916316	112922113	5798	+	0	inside	2687	Trmt61a
chr12	113368553	113369003	451	*	c("peaks1__MACS_peak_401", "peaks2__MACS_peak_427")	181.57	X224	387199	113369091	113369166	76	+	87	upstream	87	Mir203
chr12	113663986	113664612	627	*	c("peaks1__MACS_peak_411", "peaks2__MACS_peak_444")	278.645	X231	100504733	113649234	113661409	12176	-	2576	upstream	2576	A730018C14Rik
chr12	113906352	113906581	230	*	c("peaks1__MACS_peak_413", "peaks2__MACS_peak_445")	68.15	X232	11651	113892032	113912487	20456	-	0	inside	5905	Akt1
chr12	113906595	113907015	421	*	c("peaks2__MACS_peak_446", "peaks1__MACS_peak_414", "peaks1__MACS_peak_415")	194.563	X233	11651	113892032	113912487	20456	-	0	inside	5471	Akt1
chr12	113912299	113912894	596	*	c("peaks1__MACS_peak_417", "peaks2__MACS_peak_450")	409.19	X234	11651	113892032	113912487	20456	-	0	overlapStart	0	Akt1
chr12	113912299	113912894	596	*	c("peaks1__MACS_peak_417", "peaks2__MACS_peak_450")	409.19	X234	382639	113917051	113920958	3908	+	4156	upstream	4156	Zbtb42
chr12	114335883	114336480	598	*	c("peaks2__MACS_peak_462", "peaks1__MACS_peak_428", "peaks2__MACS_peak_463")	260.08	X237	116870	114336489	114375417	38929	+	8	upstream	8	Mta1
chr12	114369148	114369513	366	*	c("peaks1__MACS_peak_430", "peaks2__MACS_peak_464", "peaks2__MACS_peak_465", "peaks1__MACS_peak_431")	115.66	X238	68337	114378447	114383717	5271	+	8933	upstream	8933	Crip2
chr12	114393997	114394376	380	*	c("peaks1__MACS_peak_432", "peaks2__MACS_peak_466")	91.795	X239	104732	114394632	114403669	9038	+	255	upstream	255	4930427A07Rik
chr13	9276181	9276619	439	*	c("peaks1__MACS_peak_434", "peaks2__MACS_peak_467")	144.23	X240	208440	9275771	9668172	392402	+	0	inside	409	Dip2c
chr13	13530689	13530986	298	*	c("peaks2__MACS_peak_471", "peaks1__MACS_peak_438")	86.45	X243	18073	13529869	13604542	74674	+	0	inside	819	Nid1
chr13	30075413	30075691	279	*	c("peaks1__MACS_peak_443", "peaks2__MACS_peak_480")	95.395	X247	13557	29998444	30077932	79489	-	0	inside	2240	E2f3
chr13	30760084	30760510	427	*	c("peaks1__MACS_peak_444", "peaks2__MACS_peak_481", "peaks2__MACS_peak_482")	130.48	X248	105352	30751965	30803094	51130	+	0	inside	8118	Dusp22
chr13	36827920	36828212	293	*	c("peaks1__MACS_peak_446", "peaks2__MACS_peak_484")	207.61	X249	68404	36817495	36826323	8829	-	1596	upstream	1596	Nrn1
chr13	38437473	38437812	340	*	c("peaks1__MACS_peak_448", "peaks2__MACS_peak_487")	116.74	X251	12161	38437585	38591597	154013	+	0	overlapStart	0	Bmp6
chr13	38437859	38438100	242	*	c("peaks1__MACS_peak_449", "peaks2__MACS_peak_488")	93.35	X252	12161	38437585	38591597	154013	+	0	inside	273	Bmp6
chr13	38438104	38438446	343	*	c("peaks1__MACS_peak_450", "peaks2__MACS_peak_489")	127.575	X253	12161	38437585	38591597	154013	+	0	inside	518	Bmp6
chr13	47024513	47024891	379	*	c("peaks1__MACS_peak_453", "peaks2__MACS_peak_493")	135.07	X256	16553	46844457	47025087	180631	-	0	inside	195	Kif13a
chr13	47024903	47025278	376	*	c("peaks1__MACS_peak_454", "peaks2__MACS_peak_494")	157.605	X257	16553	46844457	47025087	180631	-	0	overlapStart	0	Kif13a
chr13	49415147	49415660	514	*	c("peaks1__MACS_peak_456", "peaks2__MACS_peak_496", "peaks2__MACS_peak_497")	149.487	X258	30938	49358479	49415680	57202	-	0	inside	19	Fgd3
chr13	51943526	51943698	173	*	c("peaks1__MACS_peak_461", "peaks2__MACS_peak_503")	58.51	X261	23882	51942044	51943843	1800	+	0	inside	1481	Gadd45g
chr13	75981417	75981671	255	*	c("peaks1__MACS_peak_471", "peaks2__MACS_peak_518")	102.965	X266	93692	75977334	75987599	10266	+	0	inside	4082	Glrx
chr13	76081248	76081652	405	*	c("peaks1__MACS_peak_472", "peaks2__MACS_peak_519", "peaks1__MACS_peak_473")	125.473	X267	73296	76006985	76081272	74288	-	0	overlapStart	0	Rhobtb3
chr13	81102021	81102330	310	*	c("peaks1__MACS_peak_476", "peaks2__MACS_peak_521")	98.885	X269	319983	81103335	81265423	162089	+	1004	upstream	1004	9330111N05Rik
chr13	83864644	83865092	449	*	c("peaks1__MACS_peak_477", "peaks2__MACS_peak_523")	156.4	X270	320203	83867711	83875274	7564	+	2618	upstream	2618	C130071C03Rik
chr13	96145011	96145363	353	*	c("peaks2__MACS_peak_525", "peaks1__MACS_peak_479")	183.325	X272	66549	96120672	96145289	24618	-	0	overlapStart	0	Aggf1
chr13	97960441	97960661	221	*	c("peaks1__MACS_peak_480", "peaks2__MACS_peak_526")	113.635	X273	15212	97946286	97968312	22027	-	0	inside	7650	Hexb
chr13	104711489	104711854	366	*	c("peaks1__MACS_peak_485", "peaks2__MACS_peak_529")	173.735	X276	59079	104608866	104710594	101729	-	894	upstream	894	Erbin
chr13	120218064	120218404	341	*	c("peaks1__MACS_peak_488", "peaks2__MACS_peak_533")	82.74	X277	218693	120217407	120249127	31721	+	0	inside	656	Paip1
chr14	21364988	21365796	809	*	c("peaks2__MACS_peak_540", "peaks1__MACS_peak_491", "peaks2__MACS_peak_541")	308.953	X279	19056	21318536	21365795	47260	-	0	overlapStart	0	Ppp3cb
chr14	21364988	21365796	809	*	c("peaks2__MACS_peak_540", "peaks1__MACS_peak_491", "peaks2__MACS_peak_541")	308.953	X279	75602	21365515	21389902	24388	+	0	overlapStart	0	1810062O18Rik
chr14	21613235	21613880	646	*	c("peaks2__MACS_peak_542", "peaks1__MACS_peak_492", "peaks2__MACS_peak_543")	280.673	X280	12325	21554097	21613310	59214	-	0	overlapStart	0	Camk2g
chr14	31467524	31467689	166	*	c("peaks1__MACS_peak_502", "peaks2__MACS_peak_556")	54.69	X284	328370	31467561	31504499	36939	+	0	overlapStart	0	Rft1
chr14	46277841	46278033	193	*	c("peaks1__MACS_peak_513", "peaks2__MACS_peak_569")	76.81	X292	114874	46212849	46277818	64970	-	22	upstream	22	Ddhd1
chr14	47808274	47808747	474	*	c("peaks1__MACS_peak_515", "peaks2__MACS_peak_571", "peaks2__MACS_peak_572")	100.797	X293	14528	47773570	47809077	35508	-	0	inside	329	Gch1
chr14	55724873	55725037	165	*	c("peaks1__MACS_peak_516", "peaks2__MACS_peak_573")	57.79	X294	11766	55717687	55725430	7744	-	0	inside	392	Ap1g2
chr14	62301226	62301478	253	*	c("peaks2__MACS_peak_579", "peaks1__MACS_peak_522")	60.845	X296	668253	62221673	62301210	79538	-	15	upstream	15	Dleu2
chr14	62950820	62950980	161	*	c("peaks1__MACS_peak_524", "peaks2__MACS_peak_580")	62.52	X297	67153	62950942	62991829	40888	+	0	overlapStart	0	Rnaseh2b
chr14	66589554	66589871	318	*	c("peaks2__MACS_peak_582", "peaks1__MACS_peak_528")	239.455	X298	12759	66587320	66600382	13063	+	0	inside	2233	Clu
chr14	66589934	66590261	328	*	c("peaks1__MACS_peak_529", "peaks2__MACS_peak_583")	81.73	X299	12759	66587320	66600382	13063	+	0	inside	2613	Clu
chr14	70605495	70606403	909	*	c("peaks1__MACS_peak_534", "peaks2__MACS_peak_587")	628.68	X302	20410	70580275	70611796	31522	-	0	inside	5392	Sorbs3
chr14	70689207	70689455	249	*	c("peaks1__MACS_peak_535", "peaks2__MACS_peak_589")	69.19	X303	19057	70617705	70689256	71552	-	0	overlapStart	0	Ppp3cc
chr14	70999353	70999526	174	*	c("peaks2__MACS_peak_590", "peaks1__MACS_peak_536")	74.8	X304	239170	70983102	70999642	16541	-	0	inside	115	Fam160b2
chr14	122874232	122874487	256	*	c("peaks2__MACS_peak_601", "peaks1__MACS_peak_545")	116.845	X311	22772	122874606	122879550	4945	+	118	upstream	118	Zic2
chr14	122874232	122874487	256	*	c("peaks2__MACS_peak_601", "peaks1__MACS_peak_545")	116.845	X311	65100	122858382	122864880	6499	-	9351	upstream	9351	Zic5
chr15	3945809	3946016	208	*	c("peaks2__MACS_peak_602", "peaks1__MACS_peak_546")	88.495	X312	106064	3932035	3945752	13718	-	56	upstream	56	AW549877
chr15	36485670	36485860	191	*	c("peaks2__MACS_peak_615", "peaks1__MACS_peak_556")	66.82	X316	66696	36433817	36485327	51511	-	342	upstream	342	Snx31
chr15	38156234	38156464	231	*	c("peaks2__MACS_peak_616", "peaks1__MACS_peak_557")	87.34	X317	18285	38148958	38156490	7533	+	0	inside	7275	Odf1
chr15	42500497	42500664	168	*	c("peaks1__MACS_peak_559", "peaks2__MACS_peak_620")	58.77	X319	11600	42256271	42508341	252071	-	0	inside	7676	Angpt1
chr15	57907733	57907938	206	*	c("peaks1__MACS_peak_562", "peaks2__MACS_peak_623")	61.705	X322	22770	57878558	57908044	29487	-	0	inside	105	Zhx1
chr15	57907733	57907938	206	*	c("peaks1__MACS_peak_562", "peaks2__MACS_peak_623")	61.705	X322	75758	57853814	57908044	54231	-	0	inside	105	9130401M01Rik
chr15	73253746	73254292	547	*	c("peaks1__MACS_peak_564", "peaks2__MACS_peak_627")	218.515	X324	14083	73035535	73253710	218176	-	35	upstream	35	Ptk2
chr15	74546112	74546514	403	*	c("peaks1__MACS_peak_568", "peaks2__MACS_peak_632")	110.245	X326	16469	74534993	74539752	4760	-	6359	upstream	6359	Jrk
chr15	74546112	74546514	403	*	c("peaks1__MACS_peak_568", "peaks2__MACS_peak_632")	110.245	X326	223626	74551664	74554803	3140	+	5149	upstream	5149	Them6
chr15	74546112	74546514	403	*	c("peaks1__MACS_peak_568", "peaks2__MACS_peak_632")	110.245	X326	72373	74545269	74547495	2227	+	0	inside	842	Psca
chr15	77801540	77801762	223	*	c("peaks1__MACS_peak_576", "peaks2__MACS_peak_641")	79.35	X331	55944	77789428	77801254	11827	-	285	upstream	285	Eif3d
chr15	78034590	78035045	456	*	c("peaks2__MACS_peak_642", "peaks1__MACS_peak_577")	158.545	X332	19293	78021548	78036830	15283	-	0	inside	1784	Pvalb
chr15	78361245	78361593	349	*	c("peaks1__MACS_peak_578", "peaks2__MACS_peak_643")	110.92	X333	72709	78353776	78360081	6306	-	1163	upstream	1163	C1qtnf6
chr15	79274578	79275093	516	*	c("peaks1__MACS_peak_582", "peaks2__MACS_peak_646")	230.78	X335	27373	79248282	79272487	24206	-	2090	upstream	2090	Csnk1e
chr15	79845410	79845793	384	*	c("peaks1__MACS_peak_585", "peaks2__MACS_peak_650")	234.375	X336	18591	79826306	79845238	18933	-	171	upstream	171	Pdgfb
chr15	83294493	83294799	307	*	c("peaks1__MACS_peak_589", "peaks2__MACS_peak_654")	77.465	X338	23970	83206037	83295036	89000	-	0	inside	236	Pacsin2
chr15	97603636	97604132	497	*	c("peaks2__MACS_peak_663", "peaks1__MACS_peak_595", "peaks2__MACS_peak_664")	142.89	X342	223864	97575201	97598097	22897	-	5538	upstream	5538	Rapgef3
chr15	98495886	98496514	629	*	c("peaks1__MACS_peak_598", "peaks2__MACS_peak_669")	245.405	X345	74351	98475938	98493320	17383	-	2565	upstream	2565	Ddx23
chr15	99495111	99495298	188	*	c("peaks1__MACS_peak_602", "peaks2__MACS_peak_675")	60.62	X349	11419	99501149	99531559	30411	+	5850	upstream	5850	Asic1
chr15	102089074	102089713	640	*	c("peaks2__MACS_peak_677", "peaks1__MACS_peak_607", "peaks2__MACS_peak_678")	323.167	X350	19411	102065371	102087914	22544	-	1159	upstream	1159	Rarg
chr15	103196188	103196817	630	*	c("peaks1__MACS_peak_608", "peaks2__MACS_peak_679", "peaks1__MACS_peak_609")	282.71	X351	16402	103174718	103197179	22462	-	0	inside	361	Itga5
chr16	4595765	4596034	270	*	c("peaks1__MACS_peak_610", "peaks2__MACS_peak_683")	94.97	X352	83396	4594713	4615957	21245	+	0	inside	1051	Glis2
chr16	5136085	5136552	468	*	c("peaks1__MACS_peak_611", "peaks2__MACS_peak_684")	155.94	X353	19041	5086384	5132574	46191	-	3510	upstream	3510	Ppl
chr16	5255846	5256056	211	*	c("peaks2__MACS_peak_686", "peaks1__MACS_peak_612")	75.005	X354	70511	5244248	5256049	11802	-	0	overlapStart	0	Eef2kmt
chr16	10385589	10385838	250	*	c("peaks1__MACS_peak_615", "peaks2__MACS_peak_690")	99.655	X357	70426	10358045	10395541	37497	-	0	inside	9702	Tekt5
chr16	10395376	10395552	177	*	c("peaks1__MACS_peak_616", "peaks2__MACS_peak_691")	72.255	X358	70426	10358045	10395541	37497	-	0	overlapStart	0	Tekt5
chr16	11143957	11144452	496	*	c("peaks1__MACS_peak_618", "peaks2__MACS_peak_692")	161.21	X359	106200	11075004	11134625	59622	-	9331	upstream	9331	Txndc11
chr16	18220113	18220371	259	*	c("peaks1__MACS_peak_621", "peaks2__MACS_peak_697")	72.035	X362	66779	18208331	18213956	5626	-	6156	upstream	6156	4933432I09Rik
chr16	18329308	18329782	475	*	c("peaks1__MACS_peak_622", "peaks2__MACS_peak_700")	178.415	X363	387180	18327494	18327558	65	-	1749	upstream	1749	Mir185
chr16	28929848	28930135	288	*	c("peaks2__MACS_peak_710", "peaks1__MACS_peak_633")	161.21	X370	239796	28826262	28929784	103523	-	63	upstream	63	Mb21d2
chr16	30008681	30009246	566	*	c("peaks1__MACS_peak_635", "peaks2__MACS_peak_712", "peaks2__MACS_peak_713")	204.09	X372	100043102	30008753	30021516	12764	+	0	overlapStart	0	4632428C04Rik
chr16	32672638	32673158	521	*	c("peaks2__MACS_peak_719", "peaks1__MACS_peak_642")	136.065	X376	675921	32665309	32668283	2975	-	4354	upstream	4354	Tnk2os
chr16	33830117	33830706	590	*	c("peaks2__MACS_peak_724", "peaks1__MACS_peak_649")	291.55	X380	16419	33829751	33949424	119674	+	0	inside	365	Itgb5
chr16	38549831	38550166	336	*	c("peaks2__MACS_peak_726", "peaks1__MACS_peak_653", "peaks2__MACS_peak_727")	89.61	X382	224143	38525264	38550266	25003	-	0	inside	99	Poglut1
chr16	38550168	38550353	186	*	c("peaks1__MACS_peak_654", "peaks2__MACS_peak_728")	70.13	X383	224143	38525264	38550266	25003	-	0	overlapStart	0	Poglut1
chr16	38562873	38563111	239	*	c("peaks1__MACS_peak_655", "peaks2__MACS_peak_729")	59.15	X384	67846	38562972	38591497	28526	+	0	overlapStart	0	Tmem39a
chr16	44558176	44558832	657	*	c("peaks2__MACS_peak_731", "peaks1__MACS_peak_656")	259.92	X385	100526478	44558159	44558242	84	-	0	overlapStart	0	Mir3081
chr16	44558176	44558832	657	*	c("peaks2__MACS_peak_731", "peaks1__MACS_peak_656")	259.92	X385	117606	44485158	44558983	73826	-	0	inside	150	Boc
chr16	49855778	49856228	451	*	c("peaks2__MACS_peak_733", "peaks1__MACS_peak_657", "peaks2__MACS_peak_734")	131.22	X386	16423	49855767	49915121	59355	+	0	inside	10	Cd47
chr16	96448292	96449086	795	*	c("peaks1__MACS_peak_661", "peaks2__MACS_peak_742")	761.1	X389	93961	96457408	96541465	84058	+	8321	upstream	8321	B3galt5
chr17	26071575	26071988	414	*	c("peaks1__MACS_peak_666", "peaks2__MACS_peak_749")	103.375	X392	14755	26063369	26078907	15539	-	0	inside	6918	Pigq
chr17	26232139	26232707	569	*	c("peaks1__MACS_peak_668", "peaks2__MACS_peak_751")	365.785	X393	26378	26218156	26227109	8954	-	5029	upstream	5029	Decr2
chr17	26232139	26232707	569	*	c("peaks1__MACS_peak_668", "peaks2__MACS_peak_751")	365.785	X393	56520	26228690	26232415	3726	-	0	overlapStart	0	Nme4
chr17	27260723	27261226	504	*	c("peaks1__MACS_peak_677", "peaks2__MACS_peak_753", "peaks2__MACS_peak_754")	144.157	X394	67267	27259610	27270836	11227	-	0	inside	9609	Uqcc2
chr17	27689576	27689917	342	*	c("peaks2__MACS_peak_757", "peaks1__MACS_peak_680", "peaks2__MACS_peak_758")	93.97	X396	15361	27693519	27700617	7099	+	3601	upstream	3601	Hmga1
chr17	27691616	27692238	623	*	c("peaks1__MACS_peak_681", "peaks2__MACS_peak_759", "peaks2__MACS_peak_760")	174.7	X397	15361	27693519	27700617	7099	+	1280	upstream	1280	Hmga1
chr17	27698527	27699123	597	*	c("peaks2__MACS_peak_761", "peaks1__MACS_peak_683")	302.74	X398	15361	27693519	27700617	7099	+	0	inside	5007	Hmga1
chr17	27711872	27712372	501	*	c("peaks1__MACS_peak_684", "peaks2__MACS_peak_762")	243.665	X399	106672	27700714	27702672	1959	-	9199	upstream	9199	AI413582
chr17	27857413	27857645	233	*	c("peaks1__MACS_peak_685", "peaks2__MACS_peak_763")	80.735	X400	30051	27851392	27865896	14505	-	0	inside	8250	Spdef
chr17	27857696	27858049	354	*	c("peaks2__MACS_peak_764", "peaks1__MACS_peak_686")	89.23	X401	30051	27851392	27865896	14505	-	0	inside	7846	Spdef
chr17	28314117	28314495	379	*	c("peaks1__MACS_peak_687", "peaks2__MACS_peak_766")	199.275	X402	224656	28314363	28342831	28469	+	0	overlapStart	0	Zfp523
chr17	28344764	28345086	323	*	c("peaks1__MACS_peak_688", "peaks2__MACS_peak_767")	202.905	X403	23853	28344723	28365553	20831	+	0	inside	40	Def6
chr17	28345093	28345271	179	*	c("peaks1__MACS_peak_689", "peaks2__MACS_peak_768")	70.445	X404	23853	28344723	28365553	20831	+	0	inside	369	Def6
chr17	28647444	28647624	181	*	c("peaks2__MACS_peak_770", "peaks1__MACS_peak_690")	53.89	X405	14229	28536040	28654469	118430	-	0	inside	6844	Fkbp5
chr17	31983045	31983592	548	*	c("peaks2__MACS_peak_778", "peaks1__MACS_peak_696", "peaks2__MACS_peak_779")	116.277	X409	17691	31981195	31992737	11543	-	0	inside	9144	Sik1
chr17	32172981	32173476	496	*	c("peaks2__MACS_peak_780", "peaks1__MACS_peak_698")	241.735	X410	72462	32173107	32199807	26701	+	0	overlapStart	0	Rrp1b
chr17	32172981	32173476	496	*	c("peaks2__MACS_peak_780", "peaks1__MACS_peak_698")	241.735	X410	74377	32081714	32171453	89740	-	1527	upstream	1527	Hsf2bp
chr17	34042463	34043167	705	*	c("peaks2__MACS_peak_785", "peaks1__MACS_peak_702", "peaks2__MACS_peak_786")	159.063	X413	13163	34046390	34052535	6146	+	3222	upstream	3222	Daxx
chr17	34042463	34043167	705	*	c("peaks2__MACS_peak_785", "peaks1__MACS_peak_702", "peaks2__MACS_peak_786")	159.063	X413	81630	34053121	34056270	3150	+	9953	upstream	9953	Zbtb22
chr17	34258563	34259380	818	*	c("peaks2__MACS_peak_787", "peaks1__MACS_peak_703")	698.92	X414	14312	34248964	34259241	10278	-	0	overlapStart	0	Brd2
chr17	34258563	34259380	818	*	c("peaks2__MACS_peak_787", "peaks1__MACS_peak_703")	698.92	X414	14998	34259777	34276028	16252	+	396	upstream	396	H2-DMa
chr17	34259633	34260130	498	*	c("peaks2__MACS_peak_789", "peaks1__MACS_peak_704")	260.57	X415	14312	34248964	34259241	10278	-	391	upstream	391	Brd2
chr17	34259633	34260130	498	*	c("peaks2__MACS_peak_789", "peaks1__MACS_peak_704")	260.57	X415	14998	34259777	34276028	16252	+	0	overlapStart	0	H2-DMa
chr17	34740271	34740592	322	*	c("peaks2__MACS_peak_790", "peaks1__MACS_peak_705")	64.32	X416	54197	34738044	34740506	2463	-	0	overlapStart	0	Rnf5
chr17	34740271	34740592	322	*	c("peaks2__MACS_peak_790", "peaks1__MACS_peak_705")	64.32	X416	55979	34742806	34750394	7589	+	2213	upstream	2213	Agpat1
chr17	35137640	35138079	440	*	c("peaks1__MACS_peak_706", "peaks2__MACS_peak_792")	183.695	X417	22321	35137852	35153274	15423	+	0	overlapStart	0	Vars
chr17	35692362	35693316	955	*	c("peaks2__MACS_peak_793", "peaks1__MACS_peak_708", "peaks2__MACS_peak_794")	268.253	X418	386463	35689073	35694125	5053	+	0	inside	3288	Cdsn
chr17	35838762	35840007	1246	*	c("peaks1__MACS_peak_709", "peaks2__MACS_peak_795")	437.425	X419	12305	35818512	35841544	23033	-	0	inside	1536	Ddr1
chr17	37079864	37080293	430	*	c("peaks2__MACS_peak_798", "peaks1__MACS_peak_712", "peaks2__MACS_peak_799")	72.96	X421	386454	37079996	37084931	4936	+	0	overlapStart	0	Rnf39
chr17	39979940	39984351	4412	*	c("peaks1__MACS_peak_713", "peaks2__MACS_peak_800")	1937.81	X422	751530	39981081	39981190	110	+	0	includeFeature	0	NA
chr17	56613623	56613784	162	*	c("peaks2__MACS_peak_816", "peaks1__MACS_peak_730")	59.42	X430	19280	56551849	56615903	64055	-	0	inside	2118	Ptprs
chr17	56614066	56614268	203	*	c("peaks1__MACS_peak_731", "peaks2__MACS_peak_817")	53.165	X431	19280	56551849	56615903	64055	-	0	inside	1634	Ptprs
chr17	56752974	56753321	348	*	c("peaks1__MACS_peak_732", "peaks2__MACS_peak_818")	107.305	X432	224904	56746875	56749194	2320	-	3779	upstream	3779	2410015M20Rik
chr17	56752974	56753321	348	*	c("peaks1__MACS_peak_732", "peaks2__MACS_peak_818")	107.305	X432	54217	56752818	56753669	852	+	0	inside	155	Rpl36
chr17	71202012	71202380	369	*	c("peaks2__MACS_peak_820", "peaks1__MACS_peak_738")	285.335	X434	21815	71193545	71202872	9328	-	0	inside	491	Tgif1
chr17	84586132	84586365	234	*	c("peaks1__MACS_peak_749", "peaks2__MACS_peak_831")	77.1	X440	12193	84583269	84587287	4019	-	0	inside	921	Zfp36l2
chr17	86087816	86088059	244	*	c("peaks1__MACS_peak_752", "peaks2__MACS_peak_832")	87.41	X441	20472	86083608	86087594	3987	-	221	upstream	221	Six2
chr18	35996803	35997258	456	*	c("peaks2__MACS_peak_859", "peaks1__MACS_peak_771")	250.1	X449	67393	35989472	36021342	31871	+	0	inside	7330	Cxxc5
chr18	36838391	36838594	204	*	c("peaks1__MACS_peak_776", "peaks2__MACS_peak_865")	50.425	X451	225372	36830813	36839020	8208	-	0	inside	425	Apbb3
chr18	36838391	36838594	204	*	c("peaks1__MACS_peak_776", "peaks2__MACS_peak_865")	50.425	X451	24068	36826841	36829965	3125	-	8425	upstream	8425	Sra1
chr18	36838391	36838594	204	*	c("peaks1__MACS_peak_776", "peaks2__MACS_peak_865")	50.425	X451	67843	36838869	36843516	4648	+	274	upstream	274	Slc35a4
chr18	55152487	55152809	323	*	c("peaks2__MACS_peak_875", "peaks1__MACS_peak_781")	109.355	X455	269023	55047699	55152245	104547	-	241	upstream	241	Zfp608
chr18	60791669	60792032	364	*	c("peaks2__MACS_peak_876", "peaks1__MACS_peak_785", "peaks2__MACS_peak_877")	129.56	X456	104027	60753644	60789739	36096	-	1929	upstream	1929	Synpo
chr18	60792063	60792332	270	*	c("peaks2__MACS_peak_878", "peaks1__MACS_peak_786")	80.835	X457	104027	60753644	60789739	36096	-	2323	upstream	2323	Synpo
chr18	61214114	61214909	796	*	c("peaks1__MACS_peak_791", "peaks2__MACS_peak_882", "peaks2__MACS_peak_883")	297.463	X459	18596	61204804	61244721	39918	+	0	inside	9309	Pdgfrb
chr18	61268008	61268397	390	*	c("peaks1__MACS_peak_792", "peaks2__MACS_peak_884")	147.47	X460	12978	61265226	61290793	25568	+	0	inside	2781	Csf1r
chr18	68587310	68587776	467	*	c("peaks1__MACS_peak_803", "peaks2__MACS_peak_899")	196.54	X467	17200	68566561	68588913	22353	-	0	inside	1136	Mc2r
chr19	4099795	4100014	220	*	c("peaks2__MACS_peak_910", "peaks1__MACS_peak_812")	64.625	X473	18739	4100117	4113965	13849	+	102	upstream	102	Pitpnm1
chr19	4811762	4811967	206	*	c("peaks1__MACS_peak_813", "peaks2__MACS_peak_913")	90.64	X474	19653	4784293	4811634	27342	-	127	upstream	127	Rbm4
chr19	4811762	4811967	206	*	c("peaks1__MACS_peak_813", "peaks2__MACS_peak_913")	90.64	X474	56275	4742913	4811634	68722	-	127	upstream	127	Rbm14
chr19	5347797	5347991	195	*	c("peaks2__MACS_peak_915", "peaks1__MACS_peak_815")	69.645	X475	73720	5344705	5349574	4870	-	0	inside	1582	Cst6
chr19	5359444	5359605	162	*	c("peaks2__MACS_peak_916", "peaks1__MACS_peak_816")	54.455	X476	69860	5366813	5371511	4699	+	7207	upstream	7207	Eif1ad
chr19	5359444	5359605	162	*	c("peaks2__MACS_peak_916", "peaks1__MACS_peak_816")	54.455	X476	73720	5344705	5349574	4870	-	9869	upstream	9869	Cst6
chr19	5456348	5457407	1060	*	c("peaks1__MACS_peak_818", "peaks2__MACS_peak_918")	685.94	X477	240514	5453163	5457549	4387	-	0	inside	141	Ccdc85b
chr19	5456348	5457407	1060	*	c("peaks1__MACS_peak_818", "peaks2__MACS_peak_918")	685.94	X477	58249	5460694	5464994	4301	+	3286	upstream	3286	Fibp
chr19	5568377	5568711	335	*	c("peaks1__MACS_peak_819", "peaks2__MACS_peak_919")	84.015	X478	18426	5549137	5560575	11439	-	7801	upstream	7801	Ovol1
chr19	5568377	5568711	335	*	c("peaks1__MACS_peak_819", "peaks2__MACS_peak_919")	84.015	X478	381201	5568025	5571261	3237	+	0	inside	351	Ap5b1
chr19	6046132	6046508	377	*	c("peaks1__MACS_peak_822", "peaks2__MACS_peak_921", "peaks1__MACS_peak_823", "peaks2__MACS_peak_922")	66.6625	X479	74126	6046576	6053718	7143	+	67	upstream	67	Syvn1
chr19	6284485	6284978	494	*	c("peaks1__MACS_peak_825", "peaks2__MACS_peak_923")	134.42	X480	13660	6276896	6300096	23201	+	0	inside	7588	Ehd1
chr19	6545035	6545340	306	*	c("peaks1__MACS_peak_827", "peaks2__MACS_peak_928")	69.485	X482	20521	6535856	6543070	7215	-	1964	upstream	1964	Slc22a12
chr19	7054647	7055007	361	*	c("peaks2__MACS_peak_929", "peaks1__MACS_peak_830", "peaks1__MACS_peak_831")	118.403	X483	14227	7052229	7054951	2723	-	0	overlapStart	0	Fkbp2
chr19	7340435	7340873	439	*	c("peaks2__MACS_peak_931", "peaks1__MACS_peak_833")	254.585	X485	104383	7341894	7349715	7822	+	1020	upstream	1020	Rcor2
chr19	7341383	7341560	178	*	c("peaks1__MACS_peak_834", "peaks2__MACS_peak_932")	78.955	X486	104383	7341894	7349715	7822	+	333	upstream	333	Rcor2
chr19	7491239	7493126	1888	*	c("peaks1__MACS_peak_835", "peaks2__MACS_peak_936", "peaks2__MACS_peak_937", "peaks2__MACS_peak_938", "peaks1__MACS_peak_836")	442.248	X487	108899	7492115	7500394	8280	+	0	overlapStart	0	2700081O15Rik
chr19	8967668	8967822	155	*	c("peaks1__MACS_peak_838", "peaks2__MACS_peak_940")	67.15	X488	109077	8967477	8972380	4904	+	0	inside	190	Ints5
chr19	8967668	8967822	155	*	c("peaks1__MACS_peak_838", "peaks2__MACS_peak_940")	67.15	X488	14376	8972601	8991155	18555	+	4778	upstream	4778	Ganab
chr19	8967668	8967822	155	*	c("peaks1__MACS_peak_838", "peaks2__MACS_peak_940")	67.15	X488	67531	8962879	8963634	756	-	4033	upstream	4033	5730408K05Rik
chr19	10053200	10053393	194	*	c("peaks1__MACS_peak_840", "peaks2__MACS_peak_942")	66.665	X489	14319	10056858	10059582	2725	+	3464	upstream	3464	Fth1
chr19	10317509	10317703	195	*	c("peaks2__MACS_peak_944", "peaks1__MACS_peak_841")	66.825	X490	225908	10282761	10315238	32478	-	2270	upstream	2270	Myrf
chr19	10317707	10317941	235	*	c("peaks2__MACS_peak_945", "peaks1__MACS_peak_842")	71.305	X491	225908	10282761	10315238	32478	-	2468	upstream	2468	Myrf
chr19	10969889	10970324	436	*	c("peaks2__MACS_peak_946", "peaks1__MACS_peak_845")	246.1	X492	28000	10969782	10980021	10240	+	0	inside	106	Prpf19
chr19	24629684	24630920	1237	*	c("peaks1__MACS_peak_846", "peaks2__MACS_peak_949")	1460.52	X493	18719	24369286	24630317	261032	-	0	overlapStart	0	Pip5k1b
chr19	34266775	34267294	520	*	c("peaks1__MACS_peak_849", "peaks2__MACS_peak_952")	178.55	X495	76630	34266760	34314818	48059	+	0	inside	14	Stambpl1
chr19	47530266	47530804	539	*	c("peaks1__MACS_peak_855", "peaks2__MACS_peak_966")	162.97	X499	14218	47334664	47538901	204238	-	0	inside	8096	Sh3pxd2a
chr19	55818238	55818553	316	*	c("peaks1__MACS_peak_859", "peaks2__MACS_peak_970")	71.64	X501	21416	55816300	56008145	191846	+	0	inside	1937	Tcf7l2
chr1_random	271348	271626	279	*	c("peaks1__MACS_peak_865", "peaks2__MACS_peak_974")	57.63	X504	108909	270408	297849	27442	+	0	inside	939	Aida
chr1_random	271348	271626	279	*	c("peaks1__MACS_peak_865", "peaks2__MACS_peak_974")	57.63	X504	71678	249690	270604	20915	-	743	upstream	743	Brox
chr2	25284662	25284803	142	*	c("peaks1__MACS_peak_873", "peaks2__MACS_peak_981")	53.415	X509	11305	25284194	25304059	19866	+	0	inside	467	Abca2
chr2	25988135	25988709	575	*	c("peaks2__MACS_peak_983", "peaks1__MACS_peak_874")	472.645	X510	67991	25911056	25978331	67276	-	9803	upstream	9803	Nacc2
chr2	27731989	27732314	326	*	c("peaks1__MACS_peak_895", "peaks2__MACS_peak_1002")	139.675	X519	12831	27741945	27895030	153086	+	9630	upstream	9630	Col5a1
chr2	28981103	28981289	187	*	c("peaks2__MACS_peak_1004", "peaks1__MACS_peak_897")	80.135	X521	269254	28980512	29037991	57480	+	0	inside	590	Setx
chr2	29724866	29725132	267	*	c("peaks1__MACS_peak_900", "peaks2__MACS_peak_1006")	99.835	X522	99151	29725014	29738360	13347	+	0	overlapStart	0	Cercam
chr2	30567012	30567311	300	*	c("peaks2__MACS_peak_1014", "peaks1__MACS_peak_908")	81.735	X525	100526499	30576730	30576813	84	+	9418	upstream	9418	Mir3089
chr2	32701700	32702032	333	*	c("peaks2__MACS_peak_1024", "peaks1__MACS_peak_918")	103.045	X529	20910	32643127	32702757	59631	-	0	inside	724	Stxbp1
chr2	32822352	32822508	157	*	c("peaks1__MACS_peak_921", "peaks2__MACS_peak_1026")	69.37	X531	227738	32780740	32816771	36032	-	5580	upstream	5580	Lrsam1
chr2	33497639	33498679	1041	*	c("peaks1__MACS_peak_925", "peaks2__MACS_peak_1030", "peaks2__MACS_peak_1031")	456.48	X533	16917	33420056	33496031	75976	-	1607	upstream	1607	Lmx1b
chr2	33498775	33499271	497	*	c("peaks2__MACS_peak_1032", "peaks1__MACS_peak_926", "peaks2__MACS_peak_1033")	124.96	X534	16917	33420056	33496031	75976	-	2743	upstream	2743	Lmx1b
chr2	33742836	33743502	667	*	c("peaks2__MACS_peak_1034", "peaks1__MACS_peak_927", "peaks1__MACS_peak_928")	206.347	X535	72543	33585476	33743466	157991	-	0	overlapStart	0	Mvb12b
chr2	35834282	35834591	310	*	c("peaks1__MACS_peak_934", "peaks2__MACS_peak_1044")	132.885	X540	74410	35606760	35835144	228385	-	0	inside	552	Ttll11
chr2	38508464	38508973	510	*	c("peaks2__MACS_peak_1047", "peaks1__MACS_peak_936")	428.435	X542	19177	38443566	38499426	55861	-	9037	upstream	9037	Psmb7
chr2	44782141	44782541	401	*	c("peaks2__MACS_peak_1049", "peaks1__MACS_peak_939", "peaks2__MACS_peak_1050")	120.593	X543	227835	44419942	44782756	362815	-	0	inside	214	Gtdc1
chr2	57090720	57090977	258	*	c("peaks1__MACS_peak_940", "peaks2__MACS_peak_1053")	113.04	X544	14571	57090089	57223130	133042	+	0	inside	630	Gpd2
chr2	69561153	69561381	229	*	c("peaks2__MACS_peak_1054", "peaks1__MACS_peak_942")	80.74	X545	228005	69560876	69592116	31241	+	0	inside	276	Ppig
chr2	71204922	71205545	624	*	c("peaks1__MACS_peak_943", "peaks2__MACS_peak_1055")	268.785	X546	78830	71112352	71205611	93260	-	0	inside	65	Slc25a12
chr2	73367660	73368087	428	*	c("peaks1__MACS_peak_944", "peaks2__MACS_peak_1056")	248.82	X547	215280	73267674	73367467	99794	-	192	upstream	192	Wipf1
chr2	75541376	75542167	792	*	c("peaks1__MACS_peak_945", "peaks2__MACS_peak_1057", "peaks2__MACS_peak_1058")	281.373	X548	18024	75513576	75542698	29123	-	0	inside	530	Nfe2l2
chr2	91551570	91551885	316	*	c("peaks1__MACS_peak_950", "peaks2__MACS_peak_1062")	95.635	X551	241547	91551107	91561723	10617	+	0	inside	462	Harbi1
chr2	91551570	91551885	316	*	c("peaks1__MACS_peak_950", "peaks2__MACS_peak_1062")	95.635	X551	51897	91514782	91550733	35952	-	836	upstream	836	Atg13
chr2	94246319	94246899	581	*	c("peaks1__MACS_peak_953", "peaks2__MACS_peak_1071", "peaks1__MACS_peak_954", "peaks2__MACS_peak_1072")	88.0625	X554	66457	94246864	94251837	4974	+	0	overlapStart	0	2810002D19Rik
chr2	94246319	94246899	581	*	c("peaks1__MACS_peak_953", "peaks2__MACS_peak_1071", "peaks1__MACS_peak_954", "peaks2__MACS_peak_1072")	88.0625	X554	74569	94140923	94246846	105924	-	0	overlapStart	0	Ttc17
chr2	104582494	104583035	542	*	c("peaks2__MACS_peak_1074", "peaks1__MACS_peak_955")	356.61	X555	211896	104561944	104582958	21015	-	0	overlapStart	0	Depdc7
chr2	118529691	118530073	383	*	c("peaks2__MACS_peak_1078", "peaks1__MACS_peak_959")	242.465	X557	383787	118524839	118529699	4861	-	0	overlapStart	0	Ankrd63
chr2	118586638	118587004	367	*	c("peaks1__MACS_peak_961", "peaks2__MACS_peak_1080")	91.24	X559	214239	118579881	118588397	8517	-	0	inside	1392	A430105I19Rik
chr2	118587270	118587638	369	*	c("peaks2__MACS_peak_1081", "peaks1__MACS_peak_963")	146.65	X560	214239	118579881	118588397	8517	-	0	inside	758	A430105I19Rik
chr2	126969095	126969605	511	*	c("peaks2__MACS_peak_1090", "peaks1__MACS_peak_969")	161.47	X564	215387	126929546	126959690	30145	-	9404	upstream	9404	Ncaph
chr2	126969095	126969605	511	*	c("peaks2__MACS_peak_1090", "peaks1__MACS_peak_969")	161.47	X564	73338	126964505	126969193	4689	-	0	overlapStart	0	Itpripl1
chr2	128769445	128769829	385	*	c("peaks1__MACS_peak_970", "peaks2__MACS_peak_1091")	180.43	X565	57432	128752004	128769756	17753	-	0	overlapStart	0	Zc3h8
chr2	130468088	130468298	211	*	c("peaks2__MACS_peak_1093", "peaks1__MACS_peak_971")	86.12	X566	241638	130458575	130468539	9965	-	0	inside	240	Lzts3
chr2	132672365	132672911	547	*	c("peaks1__MACS_peak_973", "peaks2__MACS_peak_1095")	294.845	X567	66586	132672402	132692504	20103	+	0	overlapStart	0	Crls1
chr2	143740520	143740725	206	*	c("peaks1__MACS_peak_978", "peaks2__MACS_peak_1098")	70.675	X569	56431	143741067	143769060	27994	+	341	upstream	341	Dstn
chr2	143835763	143836471	709	*	c("peaks2__MACS_peak_1099", "peaks1__MACS_peak_979")	399.44	X570	81910	143773131	143836999	63869	-	0	inside	527	Rrbp1
chr2	152157815	152158068	254	*	c("peaks2__MACS_peak_1103", "peaks1__MACS_peak_981")	67.59	X571	24105	152142070	152158375	16306	-	0	inside	306	Rbck1
chr2	152169733	152170113	381	*	c("peaks1__MACS_peak_982", "peaks2__MACS_peak_1104", "peaks2__MACS_peak_1105")	113.04	X572	228775	152163161	152169796	6636	-	0	overlapStart	0	Trib3
chr2	152169733	152170113	381	*	c("peaks1__MACS_peak_982", "peaks2__MACS_peak_1104", "peaks2__MACS_peak_1105")	113.04	X572	791417	152171405	152201058	29654	+	1291	upstream	1291	Gm14164
chr2	152657181	152657311	131	*	c("peaks2__MACS_peak_1107", "peaks1__MACS_peak_984")	57.41	X573	12048	152606404	152657418	51015	-	0	inside	106	Bcl2l1
chr2	154617569	154617802	234	*	c("peaks2__MACS_peak_1110", "peaks1__MACS_peak_985")	70.825	X574	19383	154616846	154873476	256631	+	0	inside	722	Raly
chr2	154899353	154899829	477	*	c("peaks1__MACS_peak_986", "peaks2__MACS_peak_1111")	244.535	X575	269378	154885048	154900233	15186	-	0	inside	403	Ahcy
chr2	155644460	155644963	504	*	c("peaks2__MACS_peak_1113", "peaks1__MACS_peak_989")	222.325	X576	613262	155643468	155644939	1472	-	0	overlapStart	0	BC029722
chr2	157104906	157105151	246	*	c("peaks1__MACS_peak_992", "peaks2__MACS_peak_1116")	77.4	X578	20014	157104834	157152054	47221	+	0	inside	71	Rpn2
chr2	157104906	157105151	246	*	c("peaks1__MACS_peak_992", "peaks2__MACS_peak_1116")	77.4	X578	629499	157034286	157105285	71000	-	0	inside	133	Mroh8
chr2	157854126	157854622	497	*	c("peaks1__MACS_peak_993", "peaks2__MACS_peak_1118")	207.05	X579	70470	157854530	157903056	48527	+	0	overlapStart	0	Rprd1b
chr2	157854126	157854622	497	*	c("peaks1__MACS_peak_993", "peaks2__MACS_peak_1118")	207.05	X579	75425	157807539	157854169	46631	-	0	overlapStart	0	Tti1
chr2	158336234	158336564	331	*	c("peaks2__MACS_peak_1119", "peaks1__MACS_peak_994")	173.16	X580	545481	158338532	158376364	37833	+	1967	upstream	1967	Arhgap40
chr2	160698784	160699168	385	*	c("peaks2__MACS_peak_1120", "peaks1__MACS_peak_997")	139.055	X581	320799	160596183	160698726	102544	-	57	upstream	57	Zhx3
chr2	160698784	160699168	385	*	c("peaks2__MACS_peak_1120", "peaks1__MACS_peak_997")	139.055	X581	64899	160706406	160731736	25331	+	7237	upstream	7237	Lpin3
chr2	160934249	160934528	280	*	c("peaks2__MACS_peak_1121", "peaks1__MACS_peak_998")	78.515	X582	71389	160772714	160934792	162079	-	0	inside	263	Chd6
chr2	163821023	163821203	181	*	c("peaks1__MACS_peak_1000", "peaks2__MACS_peak_1123")	80.84	X583	54401	163820933	163844323	23391	+	0	inside	89	Ywhab
chr2	164737259	164737458	200	*	c("peaks1__MACS_peak_1005", "peaks2__MACS_peak_1126")	70.205	X585	329559	164717392	164737250	19859	-	8	upstream	8	Zfp335
chr2	180436257	180436430	174	*	c("peaks2__MACS_peak_1157", "peaks1__MACS_peak_1031")	95.99	X600	23856	180392669	180444704	52036	-	0	inside	8273	Dido1
chr2	180436257	180436430	174	*	c("peaks2__MACS_peak_1157", "peaks1__MACS_peak_1031")	95.99	X600	76425	180444972	180453222	8251	+	8541	upstream	8541	Gid8
chr2	181229167	181229368	202	*	c("peaks1__MACS_peak_1033", "peaks2__MACS_peak_1159")	81.1	X601	241850	181227911	181229685	1775	+	0	inside	1255	Abhd16b
chr2	181229167	181229368	202	*	c("peaks1__MACS_peak_1033", "peaks2__MACS_peak_1159")	81.1	X601	66314	181231958	181251462	19505	+	2589	upstream	2589	Tpd52l2
chr2	181316237	181316693	457	*	c("peaks1__MACS_peak_1034", "peaks2__MACS_peak_1160", "peaks2__MACS_peak_1161", "peaks1__MACS_peak_1035")	75.8325	X602	100271841	181313185	181319820	6636	+	0	inside	3051	Uckl1os
chr2	181316237	181316693	457	*	c("peaks1__MACS_peak_1034", "peaks2__MACS_peak_1160", "peaks2__MACS_peak_1161", "peaks1__MACS_peak_1035")	75.8325	X602	68556	181303859	181316678	12820	-	0	overlapStart	0	Uckl1
chr3	38785372	38785664	293	*	c("peaks2__MACS_peak_1166", "peaks1__MACS_peak_1044")	84.245	X605	329628	38785862	38910905	125044	+	197	upstream	197	Fat4
chr3	40549976	40550194	219	*	c("peaks1__MACS_peak_1045", "peaks2__MACS_peak_1168")	64.54	X606	18415	40549535	40594287	44753	+	0	inside	440	Hspa4l
chr3	58220379	58221259	881	*	c("peaks1__MACS_peak_1051", "peaks2__MACS_peak_1176", "peaks1__MACS_peak_1052", "peaks1__MACS_peak_1053")	164.877	X609	72033	58219611	58270709	51099	+	0	inside	767	Tsc22d2
chr3	82680177	82680532	356	*	c("peaks1__MACS_peak_1059", "peaks2__MACS_peak_1181")	165.3	X613	633285	82641155	82680405	39251	-	0	overlapStart	0	Rbm46
chr3	89198317	89198709	393	*	c("peaks1__MACS_peak_1062", "peaks2__MACS_peak_1186")	93.395	X614	22724	89181568	89197125	15558	-	1191	upstream	1191	Zbtb7b
chr3	96483131	96483534	404	*	c("peaks1__MACS_peak_1066", "peaks2__MACS_peak_1192")	179.79	X615	213121	96474054	96494957	20904	+	0	inside	9076	Ankrd35
chr3	97030825	97031058	234	*	c("peaks1__MACS_peak_1067", "peaks2__MACS_peak_1193")	69.045	X616	77578	97008551	97031287	22737	-	0	inside	228	Bcl9
chr3	97031250	97031586	337	*	c("peaks1__MACS_peak_1068", "peaks2__MACS_peak_1194")	77.375	X617	77578	97008551	97031287	22737	-	0	overlapStart	0	Bcl9
chr3	103594653	103595313	661	*	c("peaks2__MACS_peak_1197", "peaks1__MACS_peak_1071", "peaks2__MACS_peak_1198", "peaks1__MACS_peak_1072")	119.578	X619	15257	103543738	103595486	51749	-	0	inside	172	Hipk1
chr3	106285762	106285932	171	*	c("peaks1__MACS_peak_1076", "peaks2__MACS_peak_1202")	75.77	X620	69206	106284904	106288831	3928	-	0	inside	2898	2010016I18Rik
chr3	106285762	106285932	171	*	c("peaks1__MACS_peak_1076", "peaks2__MACS_peak_1202")	75.77	X620	72121	106285349	106303972	18624	+	0	inside	412	Dennd2d
chr3	107562686	107563264	579	*	c("peaks1__MACS_peak_1077", "peaks2__MACS_peak_1204")	212.69	X621	12977	107543966	107563387	19422	-	0	inside	122	Csf1
chr3	108228383	108228742	360	*	c("peaks2__MACS_peak_1206", "peaks1__MACS_peak_1078")	133.695	X622	53883	108193766	108218412	24647	-	9970	upstream	9970	Celsr2
chr3	108926883	108927244	362	*	c("peaks2__MACS_peak_1207", "peaks1__MACS_peak_1079", "peaks2__MACS_peak_1208")	90.9433	X623	229731	108926067	108971327	45261	+	0	inside	815	Slc25a24
chr3	116415309	116415491	183	*	c("peaks1__MACS_peak_1082", "peaks2__MACS_peak_1210")	82.17	X625	229782	116373716	116415198	41483	-	110	upstream	110	Slc35a3
chr3	121129353	121130484	1132	*	c("peaks1__MACS_peak_1083", "peaks2__MACS_peak_1211", "peaks2__MACS_peak_1212")	502.963	X626	71994	121129459	121161123	31665	+	0	overlapStart	0	Cnn3
chr3	130411618	130412379	762	*	c("peaks1__MACS_peak_1084", "peaks2__MACS_peak_1215", "peaks2__MACS_peak_1216")	275.417	X627	66357	130398835	130412362	13528	-	0	overlapStart	0	Ostc
chr4	19636167	19636453	287	*	c("peaks1__MACS_peak_1098", "peaks2__MACS_peak_1232")	122.985	X635	107568	19536820	19636140	99321	-	26	upstream	26	Wwp1
chr4	41709210	41709710	501	*	c("peaks1__MACS_peak_1102", "peaks2__MACS_peak_1237")	246.915	X637	16157	41707316	41716346	9031	+	0	inside	1893	Il11ra1
chr4	88084105	88084909	805	*	c("peaks2__MACS_peak_1255", "peaks1__MACS_peak_1117")	599.765	X644	66775	88042048	88084830	42783	-	0	overlapStart	0	Hacd4
chr4	89355210	89355417	208	*	c("peaks2__MACS_peak_1262", "peaks1__MACS_peak_1120")	94.755	X646	242523	89354889	89361457	6569	+	0	inside	320	Dmrta1
chr4	104831113	104831325	213	*	c("peaks1__MACS_peak_1123", "peaks2__MACS_peak_1269")	90.37	X649	67916	104829952	104905372	75421	+	0	inside	1160	Plpp3
chr4	111392518	111393217	700	*	c("peaks2__MACS_peak_1272", "peaks1__MACS_peak_1124")	506.135	X650	67946	111392615	111501745	109131	+	0	overlapStart	0	Spata6
chr4	116798343	116798529	187	*	c("peaks2__MACS_peak_1278", "peaks1__MACS_peak_1131")	61.525	X654	242646	116799418	116801335	1918	+	888	upstream	888	Tctex1d4
chr4	116798343	116798529	187	*	c("peaks2__MACS_peak_1278", "peaks1__MACS_peak_1131")	61.525	X654	78611	116791823	116798330	6508	-	12	upstream	12	Btbd19
chr4	117223685	117223941	257	*	c("peaks2__MACS_peak_1279", "peaks1__MACS_peak_1132")	70.045	X655	140546	117223099	117346886	123788	+	0	inside	585	Eri3
chr4	117587498	117588015	518	*	c("peaks2__MACS_peak_1280", "peaks1__MACS_peak_1133")	426.995	X656	230673	117567098	117587604	20507	-	0	overlapStart	0	Ipo13
chr4	119955983	119956308	326	*	c("peaks2__MACS_peak_1283", "peaks1__MACS_peak_1138")	150.13	X658	329934	119939683	119959866	20184	-	0	inside	3557	Foxo6
chr4	120420226	120420494	269	*	c("peaks1__MACS_peak_1139", "peaks2__MACS_peak_1284")	83.99	X659	60613	120370078	120421217	51140	-	0	inside	722	Kcnq4
chr4	123089424	123089759	336	*	c("peaks1__MACS_peak_1142", "peaks2__MACS_peak_1287")	131.705	X662	442834	123080844	123089154	8311	-	269	upstream	269	D830031N03Rik
chr4	124662254	124662392	139	*	c("peaks1__MACS_peak_1143", "peaks2__MACS_peak_1289")	79.63	X663	192199	124663674	124686343	22670	+	1281	upstream	1281	Rspo1
chr4	124767195	124767428	234	*	c("peaks1__MACS_peak_1145", "peaks2__MACS_peak_1291")	66.8	X664	70088	124762391	124787313	24923	+	0	inside	4803	Meaf6
chr4	125742236	125742749	514	*	c("peaks1__MACS_peak_1146", "peaks2__MACS_peak_1292")	452.41	X665	230751	125735809	125766578	30770	+	0	inside	6426	Oscp1
chr4	127032262	127032711	450	*	c("peaks1__MACS_peak_1147", "peaks2__MACS_peak_1296")	179.555	X666	14621	127018348	127031325	12978	-	936	upstream	936	Gjb4
chr4	127032262	127032711	450	*	c("peaks1__MACS_peak_1147", "peaks2__MACS_peak_1296")	179.555	X666	14622	127032053	127035408	3356	-	0	inside	2696	Gjb5
chr4	129852312	129852829	518	*	c("peaks2__MACS_peak_1298", "peaks1__MACS_peak_1154")	206.315	X668	94242	129841698	129852366	10669	-	0	overlapStart	0	Tinagl1
chr4	131477889	131478425	537	*	c("peaks2__MACS_peak_1300", "peaks1__MACS_peak_1156", "peaks2__MACS_peak_1301")	184.36	X670	623230	131477686	131479055	1370	+	0	inside	202	Tmem200b
chr4	132569373	132569558	186	*	c("peaks1__MACS_peak_1159", "peaks2__MACS_peak_1305")	52.625	X671	230793	132567421	132634025	66605	+	0	inside	1951	Ahdc1
chr4	133308127	133308347	221	*	c("peaks2__MACS_peak_1312", "peaks1__MACS_peak_1164")	98.37	X675	93760	133234923	133312684	77762	-	0	inside	4336	Arid1a
chr4	134909688	134909969	282	*	c("peaks2__MACS_peak_1315", "peaks1__MACS_peak_1170")	78.57	X677	51796	134876399	134909129	32731	-	558	upstream	558	Srrm1
chr4	135524393	135524763	371	*	c("peaks2__MACS_peak_1316", "peaks1__MACS_peak_1171", "peaks2__MACS_peak_1317")	106.117	X678	26394	135524140	135528509	4370	-	0	inside	3745	Lypla2
chr4	136157964	136158148	185	*	c("peaks2__MACS_peak_1319", "peaks1__MACS_peak_1173")	55.21	X679	67663	136166352	136169128	2777	+	8203	upstream	8203	4930549C01Rik
chr4	136157964	136158148	185	*	c("peaks2__MACS_peak_1319", "peaks1__MACS_peak_1173")	55.21	X679	99982	136106448	136158638	52191	-	0	inside	489	Kdm1a
chr4	136158158	136158418	261	*	c("peaks2__MACS_peak_1320", "peaks1__MACS_peak_1174")	65.32	X680	67663	136166352	136169128	2777	+	7933	upstream	7933	4930549C01Rik
chr4	136158158	136158418	261	*	c("peaks2__MACS_peak_1320", "peaks1__MACS_peak_1174")	65.32	X680	99982	136106448	136158638	52191	-	0	inside	219	Kdm1a
chr4	137028915	137029197	283	*	c("peaks2__MACS_peak_1323", "peaks1__MACS_peak_1178", "peaks2__MACS_peak_1324")	57.28	X682	15530	137024718	137126545	101828	+	0	inside	4196	Hspg2
chr4	137860528	137860850	323	*	c("peaks1__MACS_peak_1179", "peaks2__MACS_peak_1325")	180.975	X683	13200	137860653	137868526	7874	+	0	overlapStart	0	Ddost
chr4	147519316	147520165	850	*	c("peaks1__MACS_peak_1192", "peaks2__MACS_peak_1341", "peaks2__MACS_peak_1342", "peaks2__MACS_peak_1343")	180.528	X690	50762	147519825	147526244	6420	-	0	overlapEnd	6078	Fbxo6
chr4	147523300	147523614	315	*	c("peaks2__MACS_peak_1344", "peaks1__MACS_peak_1195")	70.86	X691	50762	147519825	147526244	6420	-	0	inside	2629	Fbxo6
chr4	147523620	147524062	443	*	c("peaks2__MACS_peak_1345", "peaks1__MACS_peak_1196")	239.11	X692	50762	147519825	147526244	6420	-	0	inside	2181	Fbxo6
chr4	151451446	151452009	564	*	c("peaks1__MACS_peak_1202", "peaks2__MACS_peak_1355", "peaks1__MACS_peak_1203", "peaks2__MACS_peak_1356")	119.062	X697	269608	151460981	151489509	28529	+	8971	upstream	8971	Plekhg5
chr4	151452259	151452917	659	*	c("peaks1__MACS_peak_1204", "peaks2__MACS_peak_1357")	497.76	X698	269608	151460981	151489509	28529	+	8063	upstream	8063	Plekhg5
chr4	154008914	154009291	378	*	c("peaks2__MACS_peak_1366", "peaks1__MACS_peak_1216")	84.67	X703	70673	153690234	154010982	320749	-	0	inside	1690	Prdm16
chr4	154011122	154011439	318	*	c("peaks1__MACS_peak_1218", "peaks2__MACS_peak_1367")	123.335	X704	70673	153690234	154010982	320749	-	139	upstream	139	Prdm16
chr4	154597506	154597950	445	*	c("peaks1__MACS_peak_1224", "peaks2__MACS_peak_1372")	133.885	X706	20481	154528184	154596644	68461	-	861	upstream	861	Ski
chr4	155602652	155602977	326	*	c("peaks1__MACS_peak_1226", "peaks2__MACS_peak_1378")	148.82	X707	231002	155595565	155602651	7087	-	0	upstream	0	Plekhn1
chr5	3341075	3341286	212	*	c("peaks1__MACS_peak_1227", "peaks2__MACS_peak_1379")	72.845	X708	12571	3343893	3522225	178333	+	2606	upstream	2606	Cdk6
chr5	3341397	3341813	417	*	c("peaks1__MACS_peak_1228", "peaks2__MACS_peak_1380")	181.21	X709	12571	3343893	3522225	178333	+	2079	upstream	2079	Cdk6
chr5	18732519	18732999	481	*	c("peaks2__MACS_peak_1385", "peaks1__MACS_peak_1232", "peaks2__MACS_peak_1386")	131.353	X710	50791	18732864	20211867	1479004	+	0	overlapStart	0	Magi2
chr5	24348638	24348901	264	*	c("peaks2__MACS_peak_1390", "peaks1__MACS_peak_1233")	88.865	X711	19744	24308641	24348179	39539	-	458	upstream	458	Rheb
chr5	25035881	25036106	226	*	c("peaks1__MACS_peak_1235", "peaks2__MACS_peak_1392")	74.385	X712	73571	25035836	25037284	1449	+	0	inside	44	1700096K18Rik
chr5	26415911	26417118	1208	*	c("peaks1__MACS_peak_1246", "peaks2__MACS_peak_1398", "peaks2__MACS_peak_1399")	257.927	X718	100039045	26408712	26415804	7093	-	106	upstream	106	Gm10471
chr5	26431352	26432429	1078	*	c("peaks1__MACS_peak_1247", "peaks2__MACS_peak_1400", "peaks1__MACS_peak_1248")	138.397	X719	381622	26425208	26431854	6647	-	0	overlapStart	0	5031410I06Rik
chr5	26432434	26433277	844	*	c("peaks1__MACS_peak_1249", "peaks2__MACS_peak_1401", "peaks2__MACS_peak_1402")	181.467	X720	381622	26425208	26431854	6647	-	579	upstream	579	5031410I06Rik
chr5	26448126	26449205	1080	*	c("peaks1__MACS_peak_1250", "peaks2__MACS_peak_1403", "peaks2__MACS_peak_1404")	271.863	X721	434689	26441304	26447965	6662	-	160	upstream	160	Gm10220
chr5	31543238	31543414	177	*	c("peaks1__MACS_peak_1253", "peaks2__MACS_peak_1408")	58.64	X722	192292	31543291	31553935	10645	+	0	overlapStart	0	Nrbp1
chr5	31543432	31543753	322	*	c("peaks1__MACS_peak_1254", "peaks2__MACS_peak_1409", "peaks1__MACS_peak_1255")	112.38	X723	192292	31543291	31553935	10645	+	0	inside	140	Nrbp1
chr5	35726578	35727303	726	*	c("peaks1__MACS_peak_1258", "peaks2__MACS_peak_1412", "peaks1__MACS_peak_1259")	247.19	X725	15371	35731766	35735521	3756	+	4462	upstream	4462	Hmx1
chr5	35917240	35917546	307	*	c("peaks1__MACS_peak_1260", "peaks2__MACS_peak_1413")	91.425	X726	78890	35898858	35917719	18862	-	0	inside	172	Trmt44
chr5	35917240	35917546	307	*	c("peaks1__MACS_peak_1260", "peaks2__MACS_peak_1413")	91.425	X726	80911	35925709	35956450	30742	+	8162	upstream	8162	Acox3
chr5	77695487	77695684	198	*	c("peaks1__MACS_peak_1271", "peaks2__MACS_peak_1424")	68.63	X731	19712	77694519	77712722	18204	+	0	inside	967	Rest
chr5	86601309	86601475	167	*	c("peaks1__MACS_peak_1272", "peaks2__MACS_peak_1425")	100.605	X732	231380	86537410	86601768	64359	-	0	inside	292	Uba6
chr5	91187114	91187368	255	*	c("peaks1__MACS_peak_1274", "peaks2__MACS_peak_1427")	78.795	X733	20311	91188325	91190651	2327	+	956	upstream	956	Cxcl5
chr5	104854616	104855142	527	*	c("peaks2__MACS_peak_1430", "peaks1__MACS_peak_1278", "peaks2__MACS_peak_1431")	109.603	X734	20750	104864130	104870072	5943	+	8987	upstream	8987	Spp1
chr5	106305725	106306083	359	*	c("peaks2__MACS_peak_1435", "peaks1__MACS_peak_1281")	152.82	X736	54367	106305587	106344837	39251	+	0	inside	137	Zfp326
chr5	108697501	108697689	189	*	c("peaks2__MACS_peak_1439", "peaks1__MACS_peak_1286")	63.295	X739	13486	108697916	108709540	11625	+	226	upstream	226	Dr1
chr5	108697691	108697864	174	*	c("peaks2__MACS_peak_1440", "peaks1__MACS_peak_1287")	66.905	X740	13486	108697916	108709540	11625	+	51	upstream	51	Dr1
chr5	112782941	112783350	410	*	c("peaks1__MACS_peak_1294", "peaks2__MACS_peak_1446")	187.885	X744	625424	112782821	112785053	2233	-	0	inside	1702	Gm6583
chr5	114250304	114251176	873	*	c("peaks1__MACS_peak_1296", "peaks2__MACS_peak_1447")	584.91	X745	231633	114243738	114250361	6624	-	0	overlapStart	0	Tmem119
chr5	114256341	114256780	440	*	c("peaks1__MACS_peak_1297", "peaks2__MACS_peak_1448")	183.955	X746	231633	114243738	114250361	6624	-	5979	upstream	5979	Tmem119
chr5	114756636	114756879	244	*	c("peaks2__MACS_peak_1450", "peaks1__MACS_peak_1299")	74.18	X748	231646	114764950	114814585	49636	+	8070	upstream	8070	Myo1h
chr5	114822135	114822707	573	*	c("peaks1__MACS_peak_1300", "peaks2__MACS_peak_1452")	218.19	X749	117146	114830616	114871175	40560	+	7908	upstream	7908	Ube3b
chr5	114822135	114822707	573	*	c("peaks1__MACS_peak_1300", "peaks2__MACS_peak_1452")	218.19	X749	330171	114813581	114830514	16934	-	0	inside	7806	Kctd10
chr5	114823230	114823785	556	*	c("peaks1__MACS_peak_1301", "peaks2__MACS_peak_1453")	316.07	X750	117146	114830616	114871175	40560	+	6830	upstream	6830	Ube3b
chr5	114823230	114823785	556	*	c("peaks1__MACS_peak_1301", "peaks2__MACS_peak_1453")	316.07	X750	330171	114813581	114830514	16934	-	0	inside	6728	Kctd10
chr5	115568993	115569252	260	*	c("peaks1__MACS_peak_1302", "peaks2__MACS_peak_1455")	72.61	X751	11409	115560308	115569322	9015	-	0	inside	69	Acads
chr5	115960465	115960715	251	*	c("peaks1__MACS_peak_1303", "peaks2__MACS_peak_1457")	60.385	X752	19303	115956711	116005995	49285	+	0	inside	3753	Pxn
chr5	115964556	115965254	699	*	c("peaks1__MACS_peak_1304", "peaks2__MACS_peak_1458", "peaks2__MACS_peak_1459")	187.61	X753	19303	115956711	116005995	49285	+	0	inside	7844	Pxn
chr5	120952192	120952562	371	*	c("peaks1__MACS_peak_1308", "peaks2__MACS_peak_1465")	130.295	X757	170756	120961201	120984033	22833	+	8638	upstream	8638	Slc8b1
chr5	120952192	120952562	371	*	c("peaks1__MACS_peak_1308", "peaks2__MACS_peak_1465")	130.295	X757	71772	120933902	120953632	19731	-	0	inside	1069	Plbd2
chr5	122286297	122286656	360	*	c("peaks2__MACS_peak_1466", "peaks1__MACS_peak_1310")	128.37	X758	16923	122267224	122286810	19587	-	0	inside	153	Sh2b3
chr5	122287523	122287838	316	*	c("peaks2__MACS_peak_1467", "peaks1__MACS_peak_1312")	71.755	X759	16923	122267224	122286810	19587	-	712	upstream	712	Sh2b3
chr5	123465226	123465674	449	*	c("peaks1__MACS_peak_1316", "peaks2__MACS_peak_1468")	127.5	X760	109305	123465083	123480461	15379	+	0	inside	142	Orai1
chr5	123585605	123585898	294	*	c("peaks1__MACS_peak_1317", "peaks2__MACS_peak_1469")	119.965	X761	23912	123553053	123582638	29586	-	2966	upstream	2966	Rhof
chr5	123586869	123587407	539	*	c("peaks1__MACS_peak_1318", "peaks2__MACS_peak_1470")	124.355	X762	23912	123553053	123582638	29586	-	4230	upstream	4230	Rhof
chr5	123796522	123796704	183	*	c("peaks1__MACS_peak_1319", "peaks2__MACS_peak_1471")	62.52	X763	77045	123794457	123824092	29636	+	0	inside	2064	Bcl7a
chr5	137731981	137732211	231	*	c("peaks2__MACS_peak_1487", "peaks1__MACS_peak_1333")	134.25	X770	11423	137728994	137735691	6698	+	0	inside	2986	Ache
chr5	137731981	137732211	231	*	c("peaks2__MACS_peak_1487", "peaks1__MACS_peak_1333")	134.25	X770	70240	137735897	137736892	996	+	3685	upstream	3685	Ufsp1
chr5	138041638	138041856	219	*	c("peaks1__MACS_peak_1334", "peaks2__MACS_peak_1489")	60.94	X771	68929	138037875	138042268	4394	-	0	inside	411	Mospd3
chr5	138187660	138188473	814	*	c("peaks2__MACS_peak_1490", "peaks1__MACS_peak_1335", "peaks2__MACS_peak_1491", "peaks2__MACS_peak_1492")	133.287	X772	243300	138172191	138182835	10645	-	4824	upstream	4824	Nyap1
chr5	138187660	138188473	814	*	c("peaks2__MACS_peak_1490", "peaks1__MACS_peak_1335", "peaks2__MACS_peak_1491", "peaks2__MACS_peak_1492")	133.287	X772	78829	138187224	138209621	22398	+	0	inside	435	Tsc22d4
chr5	138635655	138636142	488	*	c("peaks1__MACS_peak_1336", "peaks2__MACS_peak_1494")	201.665	X773	21343	138619845	138628414	8570	-	7240	upstream	7240	Taf6
chr5	138635655	138636142	488	*	c("peaks1__MACS_peak_1336", "peaks2__MACS_peak_1494")	201.665	X773	330216	138635542	138636628	1087	+	0	inside	112	Mblac1
chr5	139469330	139469684	355	*	c("peaks2__MACS_peak_1498", "peaks1__MACS_peak_1339", "peaks2__MACS_peak_1499")	67.16	X775	18590	139452929	139470907	17979	-	0	inside	1222	Pdgfa
chr5	139820189	139820560	372	*	c("peaks1__MACS_peak_1341", "peaks2__MACS_peak_1500")	117.835	X776	545817	139828571	139832987	4417	+	8010	upstream	8010	Cyp2w1
chr5	139820189	139820560	372	*	c("peaks1__MACS_peak_1341", "peaks2__MACS_peak_1500")	117.835	X776	68033	139813776	139821120	7345	-	0	inside	559	Cox19
chr5	139865144	139865436	293	*	c("peaks1__MACS_peak_1343", "peaks2__MACS_peak_1501")	99.755	X777	80290	139856621	139872368	15748	+	0	inside	8522	Gpr146
chr5	139865447	139865687	241	*	c("peaks1__MACS_peak_1344", "peaks2__MACS_peak_1502")	86.035	X778	80290	139856621	139872368	15748	+	0	inside	8825	Gpr146
chr5	139878897	139879218	322	*	c("peaks1__MACS_peak_1346", "peaks2__MACS_peak_1504")	90.11	X780	319772	139881234	139892046	10813	+	2015	upstream	2015	C130050O18Rik
chr5	139879417	139881524	2108	*	c("peaks1__MACS_peak_1348", "peaks2__MACS_peak_1505", "peaks1__MACS_peak_1349", "peaks2__MACS_peak_1506", "peaks1__MACS_peak_1350", "peaks1__MACS_peak_1351")	523.462	X781	319772	139881234	139892046	10813	+	0	overlapStart	0	C130050O18Rik
chr5	140208661	140209228	568	*	c("peaks1__MACS_peak_1354", "peaks2__MACS_peak_1509")	416.16	X782	231830	140182647	140212287	29641	-	0	inside	3058	Micall2
chr5	140272523	140273179	657	*	c("peaks1__MACS_peak_1356", "peaks2__MACS_peak_1510", "peaks2__MACS_peak_1511")	355.993	X783	17135	140267490	140278606	11117	+	0	inside	5032	Mafk
chr5	141123182	141123651	470	*	c("peaks1__MACS_peak_1363", "peaks2__MACS_peak_1520")	176.465	X787	78339	141096532	141124985	28454	-	0	inside	1333	Ttyh3
chr5	143671367	143671787	421	*	c("peaks2__MACS_peak_1525", "peaks1__MACS_peak_1365")	93.745	X789	11461	143664795	143668403	3609	-	2963	upstream	2963	Actb
chr5	143720836	143721067	232	*	c("peaks1__MACS_peak_1366", "peaks2__MACS_peak_1526")	65.23	X790	14086	143722034	143734868	12835	+	966	upstream	966	Fscn1
chr5	144493408	144493791	384	*	c("peaks2__MACS_peak_1527", "peaks1__MACS_peak_1368")	212.09	X791	76800	144471195	144493149	21955	-	258	upstream	258	Usp42
chr5	145992526	145992909	384	*	c("peaks1__MACS_peak_1369", "peaks2__MACS_peak_1529")	159.345	X792	72611	145992584	146008175	15592	+	0	overlapStart	0	Zfp655
chr5	148241406	148241787	382	*	c("peaks2__MACS_peak_1531", "peaks1__MACS_peak_1371")	195.5	X794	72587	148242156	148360077	117922	+	368	upstream	368	Pan3
chr5	150213736	150214171	436	*	c("peaks1__MACS_peak_1372", "peaks2__MACS_peak_1534")	104.595	X795	70717	150214381	150234278	19898	+	209	upstream	209	Medag
chr6	6528160	6528299	140	*	c("peaks1__MACS_peak_1377", "peaks2__MACS_peak_1541")	56.24	X799	20422	6508275	6528658	20384	-	0	inside	358	Sem1
chr6	29161391	29161697	307	*	c("peaks1__MACS_peak_1378", "peaks2__MACS_peak_1542")	90.845	X800	23917	29150440	29166350	15911	-	0	inside	4652	Impdh1
chr6	29476902	29477320	419	*	c("peaks1__MACS_peak_1379", "peaks2__MACS_peak_1543", "peaks2__MACS_peak_1544")	80.76	X801	27056	29476733	29491869	15137	+	0	inside	168	Irf5
chr6	30500373	30500735	363	*	c("peaks1__MACS_peak_1380", "peaks2__MACS_peak_1546")	76.985	X802	232680	30491642	30514473	22832	+	0	inside	8730	Cpa2
chr6	42300268	42300489	222	*	c("peaks2__MACS_peak_1554", "peaks1__MACS_peak_1385")	77.525	X805	22793	42299827	42310145	10319	+	0	inside	440	Zyx
chr6	43616132	43616401	270	*	c("peaks1__MACS_peak_1386", "peaks2__MACS_peak_1555")	119.515	X806	29807	43295006	43616174	321169	-	0	overlapStart	0	Tpk1
chr6	47827150	47827620	471	*	c("peaks2__MACS_peak_1557", "peaks1__MACS_peak_1388")	443.74	X808	101095	47827554	47858483	30930	+	0	overlapStart	0	Zfp282
chr6	48546237	48546585	349	*	c("peaks1__MACS_peak_1389", "peaks2__MACS_peak_1558", "peaks1__MACS_peak_1390")	102.777	X809	243372	48555535	48573226	17692	+	8949	upstream	8949	Zfp775
chr6	48546237	48546585	349	*	c("peaks1__MACS_peak_1389", "peaks2__MACS_peak_1558", "peaks1__MACS_peak_1390")	102.777	X809	58887	48543882	48549081	5200	+	0	inside	2354	Repin1
chr6	66987045	66987398	354	*	c("peaks2__MACS_peak_1562", "peaks1__MACS_peak_1394")	65.005	X812	13197	66985090	66987401	2312	-	0	inside	2	Gadd45a
chr6	67216990	67217313	324	*	c("peaks1__MACS_peak_1395", "peaks2__MACS_peak_1563")	101.29	X813	66870	67216973	67239296	22324	+	0	inside	16	Serbp1
chr6	72339590	72340295	706	*	c("peaks1__MACS_peak_1397", "peaks2__MACS_peak_1564", "peaks2__MACS_peak_1565", "peaks1__MACS_peak_1398")	170.157	X814	22320	72335215	72340661	5447	-	0	inside	365	Vamp8
chr6	72339590	72340295	706	*	c("peaks1__MACS_peak_1397", "peaks2__MACS_peak_1564", "peaks2__MACS_peak_1565", "peaks1__MACS_peak_1398")	170.157	X814	53620	72318043	72330462	12420	-	9127	upstream	9127	Vamp5
chr6	83116078	83116336	259	*	c("peaks1__MACS_peak_1402", "peaks2__MACS_peak_1568")	121.38	X816	13191	83115918	83150112	34195	+	0	inside	159	Dctn1
chr6	83116078	83116336	259	*	c("peaks1__MACS_peak_1402", "peaks2__MACS_peak_1568")	121.38	X816	75659	83102704	83106373	3670	-	9704	upstream	9704	Wdr54
chr6	83266838	83267152	315	*	c("peaks1__MACS_peak_1404", "peaks2__MACS_peak_1569")	98.12	X817	17768	83255698	83267598	11901	-	0	inside	445	Mthfd2
chr6	83266838	83267152	315	*	c("peaks1__MACS_peak_1404", "peaks2__MACS_peak_1569")	98.12	X817	232157	83276033	83290943	14911	+	8880	upstream	8880	Mob1a
chr6	83276197	83276348	152	*	c("peaks1__MACS_peak_1405", "peaks2__MACS_peak_1570")	56.69	X818	17768	83255698	83267598	11901	-	8598	upstream	8598	Mthfd2
chr6	83276197	83276348	152	*	c("peaks1__MACS_peak_1405", "peaks2__MACS_peak_1570")	56.69	X818	232157	83276033	83290943	14911	+	0	inside	163	Mob1a
chr6	83664120	83664331	212	*	c("peaks2__MACS_peak_1572", "peaks1__MACS_peak_1408")	63.285	X819	24113	83661258	83688298	27041	+	0	inside	2861	Vax2
chr6	83664120	83664331	212	*	c("peaks2__MACS_peak_1572", "peaks1__MACS_peak_1408")	63.285	X819	545859	83642800	83662195	19396	-	1924	upstream	1924	NA
chr6	83664120	83664331	212	*	c("peaks2__MACS_peak_1572", "peaks1__MACS_peak_1408")	63.285	X819	574519	83652096	83660926	8831	-	3193	upstream	3193	Vax2os
chr6	83664430	83664993	564	*	c("peaks2__MACS_peak_1573", "peaks1__MACS_peak_1409", "peaks2__MACS_peak_1574")	99.6233	X820	24113	83661258	83688298	27041	+	0	inside	3171	Vax2
chr6	83664430	83664993	564	*	c("peaks2__MACS_peak_1573", "peaks1__MACS_peak_1409", "peaks2__MACS_peak_1574")	99.6233	X820	545859	83642800	83662195	19396	-	2234	upstream	2234	NA
chr6	83664430	83664993	564	*	c("peaks2__MACS_peak_1573", "peaks1__MACS_peak_1409", "peaks2__MACS_peak_1574")	99.6233	X820	574519	83652096	83660926	8831	-	3503	upstream	3503	Vax2os
chr6	83697337	83697714	378	*	c("peaks2__MACS_peak_1575", "peaks1__MACS_peak_1410", "peaks2__MACS_peak_1576")	86.41	X821	110935	83693011	83708804	15794	+	0	inside	4325	Atp6v1b1
chr6	87800247	87801062	816	*	c("peaks2__MACS_peak_1583", "peaks1__MACS_peak_1414", "peaks2__MACS_peak_1584")	362.72	X824	12785	87792609	87801100	8492	-	0	inside	37	Cnbp
chr6	88468875	88469258	384	*	c("peaks2__MACS_peak_1586", "peaks1__MACS_peak_1415")	149.545	X825	53421	88453601	88468794	15194	-	80	upstream	80	Sec61a1
chr6	89310312	89311032	721	*	c("peaks2__MACS_peak_1588", "peaks1__MACS_peak_1417", "peaks2__MACS_peak_1589", "peaks1__MACS_peak_1418")	135.26	X827	18844	89266308	89312607	46300	-	0	inside	1574	Plxna1
chr6	108610792	108610944	153	*	c("peaks2__MACS_peak_1602", "peaks1__MACS_peak_1432")	55.445	X834	20893	108610623	108616919	6297	+	0	inside	168	Bhlhe40
chr6	113339269	113339796	528	*	c("peaks2__MACS_peak_1603", "peaks1__MACS_peak_1434")	251.475	X835	101100	113339254	113364565	25312	+	0	inside	14	Ttll3
chr6	114357414	114357625	212	*	c("peaks2__MACS_peak_1606", "peaks1__MACS_peak_1436")	108.995	X837	15465	114347930	114433290	85361	+	0	inside	9483	Hrh1
chr6	117791165	117791823	659	*	c("peaks2__MACS_peak_1610", "peaks1__MACS_peak_1438")	377.7	X839	232337	117791260	117795974	4715	+	0	overlapStart	0	Zfp637
chr6	125116831	125117279	449	*	c("peaks1__MACS_peak_1442", "peaks2__MACS_peak_1614")	219.365	X841	14433	125111870	125115601	3732	-	1229	upstream	1229	Gapdh
chr6	145881272	145881562	291	*	c("peaks1__MACS_peak_1452", "peaks2__MACS_peak_1621")	103.515	X844	16651	145882667	145913745	31079	+	1104	upstream	1104	Sspn
chr7	4475261	4475986	726	*	c("peaks2__MACS_peak_1623", "peaks1__MACS_peak_1453")	471.31	X845	21954	4469910	4474045	4136	-	1215	upstream	1215	Tnni3
chr7	4475261	4475986	726	*	c("peaks2__MACS_peak_1623", "peaks1__MACS_peak_1453")	471.31	X845	21955	4456265	4467577	11313	-	7683	upstream	7683	Tnnt1
chr7	4475261	4475986	726	*	c("peaks2__MACS_peak_1623", "peaks1__MACS_peak_1453")	471.31	X845	436022	4474559	4484044	9486	-	0	inside	8057	Dnaaf3
chr7	4866967	4867094	128	*	c("peaks1__MACS_peak_1455", "peaks2__MACS_peak_1624")	60.375	X846	232816	4866819	4873605	6787	+	0	inside	147	Zfp628
chr7	4866967	4867094	128	*	c("peaks1__MACS_peak_1455", "peaks2__MACS_peak_1624")	60.375	X846	269854	4873853	4876608	2756	+	6758	upstream	6758	Nat14
chr7	16507274	16507453	180	*	c("peaks1__MACS_peak_1459", "peaks2__MACS_peak_1630")	72.835	X847	20364	16502557	16507720	5164	-	0	inside	266	Selenow
chr7	16894799	16895166	368	*	c("peaks1__MACS_peak_1461", "peaks2__MACS_peak_1632")	95.525	X848	170770	16894932	16903683	8752	+	0	overlapStart	0	Bbc3
chr7	16895231	16895870	640	*	c("peaks1__MACS_peak_1462", "peaks2__MACS_peak_1633")	323.53	X849	170770	16894932	16903683	8752	+	0	inside	298	Bbc3
chr7	20103038	20103616	579	*	c("peaks1__MACS_peak_1466", "peaks2__MACS_peak_1636", "peaks1__MACS_peak_1467")	197.533	X851	232946	20091153	20093680	2528	-	9357	upstream	9357	Bloc1s3
chr7	20103038	20103616	579	*	c("peaks1__MACS_peak_1466", "peaks2__MACS_peak_1636", "peaks1__MACS_peak_1467")	197.533	X851	69547	20104080	20110399	6320	+	463	upstream	463	Nkpd1
chr7	20407655	20407909	255	*	c("peaks2__MACS_peak_1639", "peaks1__MACS_peak_1468")	78.41	X852	12051	20393811	20408104	14294	-	0	inside	194	Bcl3
chr7	20408034	20408391	358	*	c("peaks2__MACS_peak_1640", "peaks1__MACS_peak_1469")	206.03	X853	12051	20393811	20408104	14294	-	0	overlapStart	0	Bcl3
chr7	26022351	26022609	259	*	c("peaks2__MACS_peak_1642", "peaks1__MACS_peak_1470")	80.125	X854	606496	26013278	26022870	9593	-	0	inside	260	Gsk3a
chr7	26404297	26404734	438	*	c("peaks2__MACS_peak_1643", "peaks1__MACS_peak_1471")	257.035	X855	232984	26412643	26418548	5906	+	7908	upstream	7908	B3gnt8
chr7	26404297	26404734	438	*	c("peaks2__MACS_peak_1643", "peaks1__MACS_peak_1471")	257.035	X855	632778	26399640	26400911	1272	-	3385	upstream	3385	Erich4
chr7	26404297	26404734	438	*	c("peaks2__MACS_peak_1643", "peaks1__MACS_peak_1471")	257.035	X855	66349	26404450	26410569	6120	+	0	overlapStart	0	Atp5sl
chr7	26566510	26567095	586	*	c("peaks2__MACS_peak_1644", "peaks1__MACS_peak_1473")	416.035	X856	26362	26541519	26573752	32234	-	0	inside	6656	Axl
chr7	26573558	26574075	518	*	c("peaks1__MACS_peak_1475", "peaks2__MACS_peak_1645")	310.235	X857	26362	26541519	26573752	32234	-	0	overlapStart	0	Axl
chr7	27965730	27965911	182	*	c("peaks1__MACS_peak_1476", "peaks2__MACS_peak_1647")	79.985	X858	100526505	27961025	27961112	88	-	4617	upstream	4617	Mir3101
chr7	27965730	27965911	182	*	c("peaks1__MACS_peak_1476", "peaks2__MACS_peak_1647")	79.985	X858	12587	27964760	27966168	1409	-	0	inside	256	Mia
chr7	27965730	27965911	182	*	c("peaks1__MACS_peak_1476", "peaks2__MACS_peak_1647")	79.985	X858	19342	27953452	27963902	10451	-	1827	upstream	1827	Rab4b
chr7	29551417	29551550	134	*	c("peaks2__MACS_peak_1648", "peaks1__MACS_peak_1479")	70.495	X859	18036	29543270	29551543	8274	-	0	overlapStart	0	Nfkbib
chr7	29551417	29551550	134	*	c("peaks2__MACS_peak_1648", "peaks1__MACS_peak_1479")	70.495	X859	64383	29551771	29573684	21914	+	220	upstream	220	Sirt2
chr7	29738425	29738880	456	*	c("peaks2__MACS_peak_1654", "peaks1__MACS_peak_1482")	119.13	X861	60595	29678273	29747299	69027	-	0	inside	8418	Actn4
chr7	31143872	31144824	953	*	c("peaks1__MACS_peak_1485", "peaks2__MACS_peak_1656")	687.985	X862	233067	31140533	31147791	7259	-	0	inside	2966	Lrfn3
chr7	31900598	31901077	480	*	c("peaks1__MACS_peak_1488", "peaks2__MACS_peak_1658", "peaks2__MACS_peak_1659")	156.587	X863	15451	31883744	31900309	16566	-	288	upstream	288	Hpn
chr7	36371379	36371610	232	*	c("peaks1__MACS_peak_1490", "peaks2__MACS_peak_1662")	66.42	X864	243923	36364013	36370601	6589	-	777	upstream	777	Rgs9bp
chr7	36371379	36371610	232	*	c("peaks1__MACS_peak_1490", "peaks2__MACS_peak_1662")	66.42	X864	245886	36371266	36424256	52991	+	0	inside	112	Ankrd27
chr7	38967964	38968115	152	*	c("peaks2__MACS_peak_1665", "peaks1__MACS_peak_1491")	77.445	X865	72244	38968236	38982584	14349	+	120	upstream	120	1600014C10Rik
chr7	52338334	52338716	383	*	c("peaks2__MACS_peak_1667", "peaks1__MACS_peak_1492")	84.72	X866	52377	52338284	52347583	9300	-	0	inside	8866	Rcn3
chr7	52359438	52359946	509	*	c("peaks1__MACS_peak_1493", "peaks2__MACS_peak_1668", "peaks1__MACS_peak_1494")	118.653	X867	14132	52348363	52359192	10830	-	245	upstream	245	Fcgrt
chr7	52471323	52471930	608	*	c("peaks2__MACS_peak_1669", "peaks1__MACS_peak_1495")	278.79	X868	21677	52471123	52488989	17867	+	0	inside	199	Tead2
chr7	52471323	52471930	608	*	c("peaks2__MACS_peak_1669", "peaks1__MACS_peak_1495")	278.79	X868	50722	52462895	52467253	4359	-	4069	upstream	4069	Dkkl1
chr7	52670794	52671063	270	*	c("peaks2__MACS_peak_1670", "peaks1__MACS_peak_1497")	111.985	X869	16866	52676316	52677224	909	+	5252	upstream	5252	Lhb
chr7	52670794	52671063	270	*	c("peaks2__MACS_peak_1670", "peaks1__MACS_peak_1497")	111.985	X869	78405	52669065	52672549	3485	+	0	inside	1728	Ntf5
chr7	53121844	53122386	543	*	c("peaks2__MACS_peak_1675", "peaks1__MACS_peak_1500")	284.845	X870	14814	53087853	53122051	34199	-	0	overlapStart	0	Grin2d
chr7	53121844	53122386	543	*	c("peaks2__MACS_peak_1675", "peaks1__MACS_peak_1500")	284.845	X870	68137	53128210	53139096	10887	+	5823	upstream	5823	Kdelr1
chr7	71083522	71083997	476	*	c("peaks1__MACS_peak_1507", "peaks2__MACS_peak_1681")	231.12	X873	50794	71031237	71083801	52565	-	0	overlapStart	0	Klf13
chr7	73016901	73017220	320	*	c("peaks1__MACS_peak_1510", "peaks2__MACS_peak_1683")	100.315	X874	18553	73007022	73195272	188251	+	0	inside	9878	Pcsk6
chr7	75893814	75894061	248	*	c("peaks2__MACS_peak_1689", "peaks1__MACS_peak_1514")	73.62	X877	66412	75881880	75894124	12245	-	0	inside	62	Arrdc4
chr7	86610165	86611143	979	*	c("peaks2__MACS_peak_1690", "peaks1__MACS_peak_1516", "peaks1__MACS_peak_1517", "peaks2__MACS_peak_1691", "peaks1__MACS_peak_1518")	161.204	X878	18975	86594269	86611159	16891	-	0	inside	15	Polg
chr7	87170019	87170517	499	*	c("peaks1__MACS_peak_1519", "peaks2__MACS_peak_1693")	367.24	X879	209225	87169700	87237637	67938	+	0	inside	318	Zfp710
chr7	87544944	87545306	363	*	c("peaks1__MACS_peak_1521", "peaks2__MACS_peak_1697")	102.985	X880	18550	87534080	87550317	16238	-	0	inside	5010	Furin
chr7	87545319	87545532	214	*	c("peaks1__MACS_peak_1522", "peaks2__MACS_peak_1698")	60.465	X881	18550	87534080	87550317	16238	-	0	inside	4784	Furin
chr7	108071421	108071808	388	*	c("peaks1__MACS_peak_1539", "peaks2__MACS_peak_1707", "peaks2__MACS_peak_1708")	101.777	X886	207212	108018260	108080675	62416	-	0	inside	8866	Arhgef17
chr7	108071849	108072256	408	*	c("peaks2__MACS_peak_1709", "peaks1__MACS_peak_1540")	84.95	X887	207212	108018260	108080675	62416	-	0	inside	8418	Arhgef17
chr7	108613424	108614213	790	*	c("peaks1__MACS_peak_1541", "peaks2__MACS_peak_1713")	416.29	X888	387157	108623890	108623957	68	+	9676	upstream	9676	Mir139
chr7	118225393	118225787	395	*	c("peaks1__MACS_peak_1543", "peaks2__MACS_peak_1715")	115.62	X889	13690	118211499	118226544	15046	-	0	inside	756	Eif4g2
chr7	118225797	118226044	248	*	c("peaks2__MACS_peak_1716", "peaks1__MACS_peak_1544")	127.305	X890	13690	118211499	118226544	15046	-	0	inside	499	Eif4g2
chr7	125635346	125635805	460	*	c("peaks1__MACS_peak_1548", "peaks2__MACS_peak_1723")	182.785	X893	319622	125628626	125635489	6864	-	0	overlapStart	0	Itpripl2
chr7	134119602	134119740	139	*	c("peaks1__MACS_peak_1552", "peaks2__MACS_peak_1725")	70.535	X894	52858	134119863	134124015	4153	+	122	upstream	122	Cdipt
chr7	134169740	134170155	416	*	c("peaks2__MACS_peak_1726", "peaks1__MACS_peak_1555")	114.59	X895	17188	134165651	134170533	4883	-	0	inside	377	Maz
chr7	134169740	134170155	416	*	c("peaks2__MACS_peak_1726", "peaks1__MACS_peak_1555")	114.59	X895	67278	134158565	134160866	2302	-	8873	upstream	8873	Pagr1a
chr7	134169740	134170155	416	*	c("peaks2__MACS_peak_1726", "peaks1__MACS_peak_1555")	114.59	X895	69017	134161056	134164725	3670	-	5014	upstream	5014	Prrt2
chr7	135391870	135392354	485	*	c("peaks1__MACS_peak_1557", "peaks2__MACS_peak_1729", "peaks2__MACS_peak_1730")	140.85	X896	21804	135390385	135397226	6842	+	0	inside	1484	Tgfb1i1
chr7	140004007	140004213	207	*	c("peaks1__MACS_peak_1562", "peaks2__MACS_peak_1734")	65.115	X897	77938	139903767	140005569	101803	-	0	inside	1355	Fam53b
chr7	140313947	140314258	312	*	c("peaks1__MACS_peak_1564", "peaks2__MACS_peak_1736")	148.5	X898	13017	140178694	140315166	136473	-	0	inside	907	Ctbp2
chr7	146433498	146434259	762	*	c("peaks1__MACS_peak_1565", "peaks2__MACS_peak_1737")	554.34	X899	101631	146434381	146453152	18772	+	121	upstream	121	Pwwp2b
chr7	148277046	148277198	153	*	c("peaks1__MACS_peak_1566", "peaks2__MACS_peak_1738")	75.21	X900	24058	148277074	148286445	9372	-	0	overlapEnd	9246	Sigirr
chr7	148281705	148282685	981	*	c("peaks2__MACS_peak_1739", "peaks1__MACS_peak_1567", "peaks2__MACS_peak_1740")	456.29	X901	24058	148277074	148286445	9372	-	0	inside	3759	Sigirr
chr7	148379212	148379771	560	*	c("peaks2__MACS_peak_1741", "peaks1__MACS_peak_1568")	207.4	X902	15461	148375833	148379903	4071	-	0	inside	131	Hras
chr7	148379212	148379771	560	*	c("peaks2__MACS_peak_1741", "peaks1__MACS_peak_1568")	207.4	X902	70552	148380029	148395954	15926	+	257	upstream	257	Lrrc56
chr7	152124246	152124454	209	*	c("peaks1__MACS_peak_1570", "peaks2__MACS_peak_1747")	108.365	X904	12443	152115836	152125830	9995	-	0	inside	1375	Ccnd1
chr7	152124461	152125426	966	*	c("peaks1__MACS_peak_1571", "peaks2__MACS_peak_1748", "peaks2__MACS_peak_1749", "peaks2__MACS_peak_1750")	268.363	X905	12443	152115836	152125830	9995	-	0	inside	403	Ccnd1
chr7	152128654	152128895	242	*	c("peaks1__MACS_peak_1572", "peaks2__MACS_peak_1752")	53.5	X906	12443	152115836	152125830	9995	-	2823	upstream	2823	Ccnd1
chr7	152392212	152392634	423	*	c("peaks2__MACS_peak_1756", "peaks1__MACS_peak_1577")	163.465	X909	100040049	152391723	152394024	2302	-	0	inside	1389	1810010D01Rik
chr8	11313140	11313332	193	*	c("peaks1__MACS_peak_1579", "peaks2__MACS_peak_1758")	62.315	X910	12826	11198423	11312826	114404	-	313	upstream	313	Col4a1
chr8	11313140	11313332	193	*	c("peaks1__MACS_peak_1579", "peaks2__MACS_peak_1758")	62.315	X910	12827	11312829	11449287	136459	+	0	inside	310	Col4a2
chr8	33121554	33121845	292	*	c("peaks2__MACS_peak_1767", "peaks1__MACS_peak_1591")	119.36	X915	211323	32924943	33119963	195021	-	1590	upstream	1590	Nrg1
chr8	73297804	73298169	366	*	c("peaks2__MACS_peak_1782", "peaks1__MACS_peak_1598", "peaks2__MACS_peak_1783")	82.6167	X918	18709	73292080	73300611	8532	-	0	inside	2441	Pik3r2
chr8	73297804	73298169	366	*	c("peaks2__MACS_peak_1782", "peaks1__MACS_peak_1598", "peaks2__MACS_peak_1783")	82.6167	X918	65972	73286672	73290562	3891	-	7241	upstream	7241	Ifi30
chr8	73297804	73298169	366	*	c("peaks2__MACS_peak_1782", "peaks1__MACS_peak_1598", "peaks2__MACS_peak_1783")	82.6167	X918	72093	73300761	73301505	745	+	2591	upstream	2591	2010320M18Rik
chr8	87370053	87370763	711	*	c("peaks2__MACS_peak_1785", "peaks1__MACS_peak_1604", "peaks2__MACS_peak_1786")	170.463	X920	12317	87365987	87370830	4844	-	0	inside	66	Calr
chr8	87370053	87370763	711	*	c("peaks2__MACS_peak_1785", "peaks1__MACS_peak_1604", "peaks2__MACS_peak_1786")	170.463	X920	19358	87358551	87364540	5990	-	5512	upstream	5512	Rad23a
chr8	88079191	88079615	425	*	c("peaks1__MACS_peak_1607", "peaks2__MACS_peak_1788", "peaks1__MACS_peak_1608")	146.193	X921	56445	88061539	88079267	17729	-	0	overlapStart	0	Dnaja2
chr8	98376051	98376415	365	*	c("peaks1__MACS_peak_1617", "peaks2__MACS_peak_1796")	189.33	X923	234595	98359823	98377408	17586	-	0	inside	992	Slc38a7
chr8	106627150	106627788	639	*	c("peaks1__MACS_peak_1618", "peaks2__MACS_peak_1798")	274.56	X924	12562	106625525	106668402	42878	+	0	inside	1624	Cdh5
chr8	107873229	107873406	178	*	c("peaks1__MACS_peak_1619", "peaks2__MACS_peak_1800")	65.3	X925	234686	107853060	107871870	18811	-	1358	upstream	1358	Fhod1
chr8	107873229	107873406	178	*	c("peaks1__MACS_peak_1619", "peaks2__MACS_peak_1800")	65.3	X925	277973	107872158	107893781	21624	+	0	inside	1070	Slc9a5
chr8	108472957	108473242	286	*	c("peaks2__MACS_peak_1801", "peaks1__MACS_peak_1620")	101.875	X926	16816	108463451	108467302	3852	-	5654	upstream	5654	Lcat
chr8	108473270	108473780	511	*	c("peaks1__MACS_peak_1621", "peaks2__MACS_peak_1802")	312.68	X927	16816	108463451	108467302	3852	-	5967	upstream	5967	Lcat
chr8	108692245	108692873	629	*	c("peaks1__MACS_peak_1622", "peaks2__MACS_peak_1803", "peaks2__MACS_peak_1804")	139.76	X928	330836	108692775	108722604	29830	+	0	overlapStart	0	Slc7a6
chr8	112216603	112216804	202	*	c("peaks2__MACS_peak_1808", "peaks1__MACS_peak_1624")	69.46	X929	71955	112195221	112217194	21974	-	0	inside	389	Ist1
chr8	112260898	112261540	643	*	c("peaks1__MACS_peak_1625", "peaks2__MACS_peak_1809", "peaks2__MACS_peak_1810", "peaks1__MACS_peak_1626", "peaks2__MACS_peak_1811")	103.926	X930	52335	112250351	112261639	11289	-	0	inside	98	Atxn1l
chr8	121960645	121961036	392	*	c("peaks2__MACS_peak_1824", "peaks1__MACS_peak_1635")	179.585	X935	117148	121970619	121996535	25917	+	9582	upstream	9582	Necab2
chr8	121960645	121961036	392	*	c("peaks2__MACS_peak_1824", "peaks1__MACS_peak_1635")	179.585	X935	71839	121961062	121970156	9095	+	25	upstream	25	Osgin1
chr8	123013323	123013495	173	*	c("peaks1__MACS_peak_1639", "peaks2__MACS_peak_1829")	63.09	X937	382034	123012766	123105283	92518	+	0	inside	556	Gse1
chr8	124427332	124427716	385	*	c("peaks1__MACS_peak_1642", "peaks2__MACS_peak_1832")	79.77	X938	20539	124405046	124431586	26541	-	0	inside	3869	Slc7a5
chr8	124427332	124427716	385	*	c("peaks1__MACS_peak_1642", "peaks2__MACS_peak_1832")	79.77	X938	407789	124431733	124442328	10596	+	4016	upstream	4016	BC048644
chr8	126001867	126002145	279	*	c("peaks2__MACS_peak_1840", "peaks1__MACS_peak_1649")	146.965	X942	114896	126001762	126027816	26055	+	0	inside	104	Afg3l1
chr9	21042858	21043135	278	*	c("peaks1__MACS_peak_1657", "peaks2__MACS_peak_1853")	126.655	X947	50868	21034174	21043776	9603	-	0	inside	640	Keap1
chr9	21301330	21302026	697	*	c("peaks1__MACS_peak_1659", "peaks2__MACS_peak_1854")	555.115	X948	387194	21300939	21301008	70	-	321	upstream	321	Mir199a-1
chr9	21602233	21602418	186	*	c("peaks1__MACS_peak_1661", "peaks2__MACS_peak_1856")	63.775	X949	235041	21571217	21602990	31774	-	0	inside	571	Kank2
chr9	36952731	36953116	386	*	c("peaks2__MACS_peak_1864", "peaks1__MACS_peak_1667")	130.345	X953	208076	36698567	36954899	256333	-	0	inside	1782	Pknox2
chr9	43878761	43879229	469	*	c("peaks1__MACS_peak_1671", "peaks2__MACS_peak_1872")	207.34	X957	53376	43875104	43903710	28607	+	0	inside	3656	Usp2
chr9	43879234	43879410	177	*	c("peaks1__MACS_peak_1672", "peaks2__MACS_peak_1873")	98.595	X958	53376	43875104	43903710	28607	+	0	inside	4129	Usp2
chr9	43879820	43880165	346	*	c("peaks1__MACS_peak_1673", "peaks2__MACS_peak_1874")	89.425	X959	53376	43875104	43903710	28607	+	0	inside	4715	Usp2
chr9	45766499	45766662	164	*	c("peaks2__MACS_peak_1883", "peaks1__MACS_peak_1679")	52.275	X964	214597	45745958	45763332	17375	-	3166	upstream	3166	Sidt2
chr9	55889286	55889566	281	*	c("peaks1__MACS_peak_1683", "peaks2__MACS_peak_1886")	90.825	X965	26611	55889652	55909689	20038	+	85	upstream	85	Rcn2
chr9	57683983	57684778	796	*	c("peaks2__MACS_peak_1888", "peaks1__MACS_peak_1687", "peaks2__MACS_peak_1889")	353.263	X967	56380	57638316	57684600	46285	-	0	overlapStart	0	Arid3b
chr9	58160274	58161012	739	*	c("peaks1__MACS_peak_1689", "peaks2__MACS_peak_1890")	319.11	X968	16949	58135530	58161019	25490	-	0	inside	6	Loxl1
chr9	60642188	60642426	239	*	c("peaks1__MACS_peak_1692", "peaks2__MACS_peak_1894")	83.245	X970	72565	60642355	60728177	85823	+	0	overlapStart	0	Uaca
chr9	61219030	61219369	340	*	c("peaks1__MACS_peak_1693", "peaks2__MACS_peak_1896")	136.26	X971	21887	61220173	61266304	46132	+	803	upstream	803	Tle3
chr9	62686441	62687213	773	*	c("peaks1__MACS_peak_1694", "peaks2__MACS_peak_1898")	370.305	X972	76524	62686594	62699809	13216	+	0	overlapStart	0	Cln6
chr9	63596685	63596931	247	*	c("peaks2__MACS_peak_1903", "peaks1__MACS_peak_1696")	80.89	X974	17127	63494574	63605918	111345	-	0	inside	8986	Smad3
chr9	63870748	63871036	289	*	c("peaks2__MACS_peak_1907", "peaks1__MACS_peak_1702")	85.59	X977	17130	63800883	63869866	68984	-	881	upstream	881	Smad6
chr9	64949161	64950398	1238	*	c("peaks2__MACS_peak_1909", "peaks1__MACS_peak_1703", "peaks2__MACS_peak_1910")	461.427	X978	56741	64948753	64985750	36998	+	0	inside	407	Igdcc4
chr9	75458689	75459055	367	*	c("peaks1__MACS_peak_1710", "peaks2__MACS_peak_1917")	146.87	X981	50876	75413429	75459132	45704	-	0	inside	76	Tmod2
chr9	83039063	83039579	517	*	c("peaks2__MACS_peak_1923", "peaks1__MACS_peak_1716")	352.435	X984	94353	83003549	83040214	36666	-	0	inside	634	Hmgn3
chr9	100463663	100464062	400	*	c("peaks2__MACS_peak_1926", "peaks1__MACS_peak_1718")	98.785	X985	245020	100452607	100471504	18898	-	0	inside	7441	Slc35g2
chr9	100543835	100544121	287	*	c("peaks1__MACS_peak_1719", "peaks2__MACS_peak_1927")	89.925	X986	20842	100544042	100858963	314922	+	0	overlapStart	0	Stag1
chr9	105721660	105721934	275	*	c("peaks1__MACS_peak_1721", "peaks2__MACS_peak_1929")	61.315	X988	245026	105591747	105730415	138669	-	0	inside	8480	Col6a6
chr9	106355828	106356052	225	*	c("peaks2__MACS_peak_1931", "peaks1__MACS_peak_1722")	74.14	X989	59092	106356188	106366342	10155	+	135	upstream	135	Pcbp4
chr9	106355828	106356052	225	*	c("peaks2__MACS_peak_1931", "peaks1__MACS_peak_1722")	74.14	X989	68644	106342382	106350009	7628	-	5818	upstream	5818	Abhd14a
chr9	107459364	107459619	256	*	c("peaks1__MACS_peak_1725", "peaks2__MACS_peak_1935")	78.1	X990	56289	107453928	107464591	10664	+	0	inside	5435	Rassf1
chr9	107459364	107459619	256	*	c("peaks1__MACS_peak_1725", "peaks2__MACS_peak_1935")	78.1	X990	80385	107465586	107468439	2854	+	5966	upstream	5966	Tusc2
chr9	107511189	107511666	478	*	c("peaks2__MACS_peak_1936", "peaks1__MACS_peak_1726", "peaks2__MACS_peak_1937", "peaks1__MACS_peak_1727")	99.42	X991	20347	107500446	107511572	11127	-	0	overlapStart	0	Sema3b
chr9	107535766	107536185	420	*	c("peaks1__MACS_peak_1729", "peaks2__MACS_peak_1940")	144.295	X992	14678	107516469	107537673	21205	-	0	inside	1487	Gnai2
chr9	107605305	107606295	991	*	c("peaks1__MACS_peak_1733", "peaks2__MACS_peak_1949", "peaks2__MACS_peak_1950", "peaks1__MACS_peak_1734", "peaks1__MACS_peak_1735")	179.058	X995	20350	107583833	107612806	28974	-	0	inside	6510	Sema3f
chr9	107606584	107606991	408	*	c("peaks1__MACS_peak_1737", "peaks2__MACS_peak_1951")	120.54	X996	20350	107583833	107612806	28974	-	0	inside	5814	Sema3f
chr9	107619110	107619748	639	*	c("peaks1__MACS_peak_1738", "peaks2__MACS_peak_1952")	411.74	X997	20350	107583833	107612806	28974	-	6303	upstream	6303	Sema3f
chr9	107809200	107809581	382	*	c("peaks1__MACS_peak_1739", "peaks2__MACS_peak_1953")	243.32	X998	19882	107809220	107822714	13495	+	0	overlapStart	0	Mst1r
chr9	118516126	118517068	943	*	c("peaks2__MACS_peak_1963", "peaks1__MACS_peak_1747", "peaks2__MACS_peak_1964")	467.217	X1001	104099	118515827	118810121	294295	+	0	inside	298	Itga9
chr9	118962817	118963094	278	*	c("peaks2__MACS_peak_1966", "peaks1__MACS_peak_1748", "peaks2__MACS_peak_1967")	70.9867	X1002	22351	118961896	118980643	18748	+	0	inside	920	Vill
chr9	119487847	119488487	641	*	c("peaks1__MACS_peak_1752", "peaks2__MACS_peak_1969")	222.77	X1004	20271	119392529	119488134	95606	-	0	overlapStart	0	Scn5a
chr9	121671026	121671427	402	*	c("peaks1__MACS_peak_1754", "peaks2__MACS_peak_1972")	70.395	X1006	270210	121669151	121680860	11710	+	0	inside	1874	Zfp651
chr9	121671026	121671427	402	*	c("peaks1__MACS_peak_1754", "peaks2__MACS_peak_1972")	70.395	X1006	320301	121665758	121669061	3304	-	1964	upstream	1964	E530011L22Rik
chrX	6952903	6953185	283	*	c("peaks1__MACS_peak_1759", "peaks2__MACS_peak_1974")	79.525	X1008	100270707	6953051	6955168	2118	+	0	overlapStart	0	Gm14379
chrX	6952903	6953185	283	*	c("peaks1__MACS_peak_1759", "peaks2__MACS_peak_1974")	79.525	X1008	54651	6948402	6952956	4555	-	0	overlapStart	0	Usp27x
chrX	45245097	45245531	435	*	c("peaks2__MACS_peak_1978", "peaks1__MACS_peak_1761")	158.665	X1010	93761	45162547	45246061	83515	-	0	inside	529	Smarca1

## Sheet: Table_S2B_H41_H3K27ac
Table S2B. List of H3K27ac peaks in H41-mEPN cells
seqnames	start	end	width	strand	peakNames	score
chr1	3154058	3155965	1908	*	c("peaks2__MACS_peak_1", "peaks1__MACS_peak_1")	197.08
chr1	3483073	3484466	1394	*	c("peaks2__MACS_peak_3", "peaks1__MACS_peak_2")	86.26
chr1	3520014	3521257	1244	*	c("peaks2__MACS_peak_4", "peaks1__MACS_peak_4")	106.57
chr1	3660934	3662432	1499	*	c("peaks2__MACS_peak_5", "peaks1__MACS_peak_5")	211.54
chr1	4187129	4188544	1416	*	c("peaks1__MACS_peak_6", "peaks2__MACS_peak_6")	83.625
chr1	4773974	4776626	2653	*	c("peaks2__MACS_peak_8", "peaks1__MACS_peak_7")	1175.96
chr1	4797289	4799115	1827	*	c("peaks2__MACS_peak_9", "peaks1__MACS_peak_8")	1377.92
chr1	4846528	4850666	4139	*	c("peaks2__MACS_peak_10", "peaks1__MACS_peak_9")	3100
chr1	5008571	5010136	1566	*	c("peaks2__MACS_peak_11", "peaks1__MACS_peak_11")	130.325
chr1	5072579	5074058	1480	*	c("peaks1__MACS_peak_12", "peaks2__MACS_peak_12")	1195.9
chr1	6203120	6206196	3077	*	c("peaks2__MACS_peak_13", "peaks1__MACS_peak_13")	3077.59
chr1	6261372	6262511	1140	*	c("peaks1__MACS_peak_14", "peaks2__MACS_peak_14")	64.04
chr1	6262550	6263739	1190	*	c("peaks2__MACS_peak_15", "peaks1__MACS_peak_15")	151.415
chr1	6265744	6274125	8382	*	c("peaks2__MACS_peak_16", "peaks1__MACS_peak_16")	3100
chr1	6275529	6282139	6611	*	c("peaks2__MACS_peak_17", "peaks1__MACS_peak_17")	3100
chr1	6293093	6304476	11384	*	c("peaks2__MACS_peak_18", "peaks1__MACS_peak_18", "peaks2__MACS_peak_19")	720.813
chr1	6311693	6313948	2256	*	c("peaks2__MACS_peak_20", "peaks1__MACS_peak_19")	372.98
chr1	6348674	6350037	1364	*	c("peaks2__MACS_peak_21", "peaks1__MACS_peak_20")	408.735
chr1	6372428	6373643	1216	*	c("peaks2__MACS_peak_22", "peaks1__MACS_peak_21")	428.245
chr1	6397815	6398687	873	*	c("peaks1__MACS_peak_22", "peaks2__MACS_peak_23")	70.49
chr1	6399559	6401073	1515	*	c("peaks2__MACS_peak_24", "peaks1__MACS_peak_23")	132.89
chr1	6430951	6431943	993	*	c("peaks2__MACS_peak_25", "peaks1__MACS_peak_24")	119.995
chr1	7077717	7081158	3442	*	c("peaks1__MACS_peak_25", "peaks2__MACS_peak_26")	2430.8
chr1	7128109	7130542	2434	*	c("peaks2__MACS_peak_27", "peaks1__MACS_peak_26")	391.57
chr1	7195996	7197402	1407	*	c("peaks1__MACS_peak_27", "peaks2__MACS_peak_28")	192.865
chr1	7386672	7389189	2518	*	c("peaks2__MACS_peak_29", "peaks1__MACS_peak_28")	980.87
chr1	9226107	9228169	2063	*	c("peaks2__MACS_peak_30", "peaks1__MACS_peak_29")	649.52
chr1	9534695	9540192	5498	*	c("peaks1__MACS_peak_30", "peaks2__MACS_peak_31")	3100
chr1	9544015	9545007	993	*	c("peaks2__MACS_peak_32", "peaks1__MACS_peak_31")	69.505
chr1	9548511	9550906	2396	*	c("peaks1__MACS_peak_32", "peaks2__MACS_peak_33")	158.68
chr1	9553472	9556514	3043	*	c("peaks2__MACS_peak_34", "peaks1__MACS_peak_33")	925.815
chr1	9567216	9569443	2228	*	c("peaks2__MACS_peak_35", "peaks1__MACS_peak_34", "peaks1__MACS_peak_35")	190.003
chr1	9610790	9613091	2302	*	c("peaks1__MACS_peak_36", "peaks2__MACS_peak_37")	266.71
chr1	9616064	9624676	8613	*	c("peaks1__MACS_peak_37", "peaks2__MACS_peak_38")	3100
chr1	9625199	9631876	6678	*	c("peaks2__MACS_peak_39", "peaks1__MACS_peak_38")	1590.36
chr1	9638448	9640081	1634	*	c("peaks1__MACS_peak_39", "peaks2__MACS_peak_40")	254.29
chr1	9688290	9691712	3423	*	c("peaks2__MACS_peak_42", "peaks1__MACS_peak_41")	2741.45
chr1	9734446	9739302	4857	*	c("peaks1__MACS_peak_42", "peaks2__MACS_peak_43", "peaks2__MACS_peak_44")	2019.22
chr1	9787570	9788998	1429	*	c("peaks1__MACS_peak_43", "peaks2__MACS_peak_45")	971.235
chr1	9931422	9935118	3697	*	c("peaks2__MACS_peak_46", "peaks1__MACS_peak_44")	3100
chr1	9998624	9999581	958	*	c("peaks1__MACS_peak_45", "peaks2__MACS_peak_47")	117.005
chr1	10026738	10030831	4094	*	c("peaks1__MACS_peak_46", "peaks2__MACS_peak_48")	3100
chr1	10221375	10224222	2848	*	c("peaks2__MACS_peak_49", "peaks1__MACS_peak_47")	3100
chr1	10560180	10562241	2062	*	c("peaks1__MACS_peak_48", "peaks2__MACS_peak_51")	107.17
chr1	10581398	10584451	3054	*	c("peaks2__MACS_peak_52", "peaks1__MACS_peak_49")	826.44
chr1	10689702	10691937	2236	*	c("peaks1__MACS_peak_50", "peaks2__MACS_peak_53")	375.245
chr1	10699609	10700759	1151	*	c("peaks2__MACS_peak_54", "peaks1__MACS_peak_51")	63.59
chr1	10707602	10711988	4387	*	c("peaks2__MACS_peak_55", "peaks1__MACS_peak_52")	3073.62
chr1	10860955	10864853	3899	*	c("peaks2__MACS_peak_56", "peaks1__MACS_peak_54")	977.49
chr1	10867195	10872390	5196	*	c("peaks1__MACS_peak_55", "peaks2__MACS_peak_57")	2657.49
chr1	10887815	10890618	2804	*	c("peaks2__MACS_peak_58", "peaks1__MACS_peak_56")	894.45
chr1	10921715	10924735	3021	*	c("peaks2__MACS_peak_59", "peaks1__MACS_peak_57")	1470.57
chr1	10928008	10933877	5870	*	c("peaks2__MACS_peak_60", "peaks1__MACS_peak_58")	1603.78
chr1	10938855	10939738	884	*	c("peaks1__MACS_peak_59", "peaks2__MACS_peak_61")	55.365
chr1	10944653	10946701	2049	*	c("peaks2__MACS_peak_62", "peaks1__MACS_peak_60")	289.965
chr1	10982951	10985583	2633	*	c("peaks1__MACS_peak_61", "peaks2__MACS_peak_63")	2518.8
chr1	11068147	11070089	1943	*	c("peaks1__MACS_peak_64", "peaks2__MACS_peak_64")	332.74
chr1	11239235	11241279	2045	*	c("peaks1__MACS_peak_66", "peaks2__MACS_peak_65")	285.265
chr1	11319243	11320219	977	*	c("peaks2__MACS_peak_66", "peaks1__MACS_peak_67")	93.175
chr1	11403600	11404991	1392	*	c("peaks1__MACS_peak_68", "peaks2__MACS_peak_67")	217.52
chr1	11447152	11449732	2581	*	c("peaks2__MACS_peak_68", "peaks1__MACS_peak_69")	801.055
chr1	11483006	11484215	1210	*	c("peaks1__MACS_peak_70", "peaks2__MACS_peak_70")	79.215
chr1	11648022	11648921	900	*	c("peaks2__MACS_peak_71", "peaks1__MACS_peak_71")	85.925
chr1	11829646	11834262	4617	*	c("peaks2__MACS_peak_72", "peaks1__MACS_peak_72")	1167.98
chr1	11884338	11886466	2129	*	c("peaks1__MACS_peak_73", "peaks2__MACS_peak_73")	221.925
chr1	11972356	11974016	1661	*	c("peaks2__MACS_peak_74", "peaks1__MACS_peak_74")	121.665
chr1	12106072	12108505	2434	*	c("peaks2__MACS_peak_75", "peaks1__MACS_peak_75")	282.385
chr1	12220664	12222112	1449	*	c("peaks2__MACS_peak_76", "peaks1__MACS_peak_76")	106.68
chr1	12263929	12268493	4565	*	c("peaks2__MACS_peak_78", "peaks1__MACS_peak_77", "peaks2__MACS_peak_79")	1720.89
chr1	12273955	12276699	2745	*	c("peaks2__MACS_peak_81", "peaks1__MACS_peak_78")	357.795
chr1	12386653	12389524	2872	*	c("peaks1__MACS_peak_80", "peaks2__MACS_peak_82")	733.775
chr1	12561578	12563244	1667	*	c("peaks1__MACS_peak_82", "peaks2__MACS_peak_83")	241.215
chr1	12601654	12603394	1741	*	c("peaks2__MACS_peak_84", "peaks1__MACS_peak_83")	181.03
chr1	12609249	12614997	5749	*	c("peaks2__MACS_peak_85", "peaks1__MACS_peak_84")	3067.52
chr1	12630607	12631830	1224	*	c("peaks2__MACS_peak_86", "peaks1__MACS_peak_85")	72.27
chr1	12681639	12685106	3468	*	c("peaks1__MACS_peak_86", "peaks2__MACS_peak_88")	1941.53
chr1	12687206	12689139	1934	*	c("peaks2__MACS_peak_89", "peaks1__MACS_peak_87")	286.715
chr1	12700142	12702356	2215	*	c("peaks2__MACS_peak_90", "peaks1__MACS_peak_88")	647.81
chr1	12703816	12710785	6970	*	c("peaks1__MACS_peak_89", "peaks2__MACS_peak_91")	3100
chr1	12711082	12712599	1518	*	c("peaks2__MACS_peak_92", "peaks1__MACS_peak_90")	188.795
chr1	12723656	12725394	1739	*	c("peaks2__MACS_peak_93", "peaks1__MACS_peak_91")	236.565
chr1	12730371	12731391	1021	*	c("peaks1__MACS_peak_93", "peaks2__MACS_peak_94")	86.805
chr1	12733747	12735859	2113	*	c("peaks2__MACS_peak_96", "peaks1__MACS_peak_94")	711.37
chr1	12738054	12739143	1090	*	c("peaks2__MACS_peak_97", "peaks1__MACS_peak_95")	99.52
chr1	12764460	12768012	3553	*	c("peaks1__MACS_peak_96", "peaks2__MACS_peak_99")	843.005
chr1	12822715	12824127	1413	*	c("peaks1__MACS_peak_98", "peaks2__MACS_peak_100")	78.96
chr1	12825071	12827104	2034	*	c("peaks2__MACS_peak_101", "peaks1__MACS_peak_99")	792.265
chr1	12854736	12856155	1420	*	c("peaks2__MACS_peak_102", "peaks1__MACS_peak_100")	195.975
chr1	12981549	12983151	1603	*	c("peaks2__MACS_peak_103", "peaks1__MACS_peak_101")	457.57
chr1	13093606	13094359	754	*	c("peaks1__MACS_peak_102", "peaks2__MACS_peak_104")	67.845
chr1	13177512	13179812	2301	*	c("peaks1__MACS_peak_103", "peaks2__MACS_peak_105")	325.965
chr1	13229827	13231504	1678	*	c("peaks1__MACS_peak_104", "peaks2__MACS_peak_106")	128.85
chr1	13283103	13284210	1108	*	c("peaks1__MACS_peak_105", "peaks2__MACS_peak_107")	94.26
chr1	13361289	13365097	3809	*	c("peaks1__MACS_peak_106", "peaks2__MACS_peak_108")	3100
chr1	13416103	13417265	1163	*	c("peaks1__MACS_peak_107", "peaks2__MACS_peak_109")	256.45
chr1	13562239	13564277	2039	*	c("peaks2__MACS_peak_111", "peaks1__MACS_peak_108")	112.695
chr1	13578047	13580652	2606	*	c("peaks1__MACS_peak_109", "peaks2__MACS_peak_112")	2867.59
chr1	13648369	13651772	3404	*	c("peaks1__MACS_peak_111", "peaks2__MACS_peak_114")	2204.67
chr1	13678687	13679740	1054	*	c("peaks1__MACS_peak_112", "peaks2__MACS_peak_115")	108.47
chr1	13778729	13780949	2221	*	c("peaks1__MACS_peak_113", "peaks2__MACS_peak_117")	295.035
chr1	13863650	13865151	1502	*	c("peaks2__MACS_peak_118", "peaks1__MACS_peak_114")	256.46
chr1	13868364	13869608	1245	*	c("peaks2__MACS_peak_119", "peaks1__MACS_peak_115")	99.075
chr1	13903901	13905798	1898	*	c("peaks1__MACS_peak_116", "peaks2__MACS_peak_120")	505.02
chr1	13990103	13993862	3760	*	c("peaks2__MACS_peak_121", "peaks1__MACS_peak_117")	681.23
chr1	13999111	14004556	5446	*	c("peaks2__MACS_peak_122", "peaks1__MACS_peak_118")	1898.45
chr1	14095582	14100556	4975	*	c("peaks2__MACS_peak_123", "peaks1__MACS_peak_119")	1037.62
chr1	14114741	14116968	2228	*	c("peaks1__MACS_peak_120", "peaks2__MACS_peak_124")	316.11
chr1	14214212	14217189	2978	*	c("peaks1__MACS_peak_124", "peaks2__MACS_peak_126")	540.295
chr1	14221178	14223400	2223	*	c("peaks2__MACS_peak_127", "peaks1__MACS_peak_125")	415.455
chr1	14234580	14235517	938	*	c("peaks2__MACS_peak_129", "peaks1__MACS_peak_126")	52.88
chr1	14281377	14283477	2101	*	c("peaks2__MACS_peak_132", "peaks1__MACS_peak_128")	273.225
chr1	14287756	14290787	3032	*	c("peaks1__MACS_peak_129", "peaks2__MACS_peak_133", "peaks1__MACS_peak_130")	157.297
chr1	14290923	14301018	10096	*	c("peaks2__MACS_peak_134", "peaks1__MACS_peak_131", "peaks2__MACS_peak_135")	2107.5
chr1	14347545	14348895	1351	*	c("peaks2__MACS_peak_136", "peaks1__MACS_peak_132")	294.085
chr1	14349568	14350704	1137	*	c("peaks1__MACS_peak_133", "peaks2__MACS_peak_137")	70.68
chr1	14394243	14395218	976	*	c("peaks2__MACS_peak_138", "peaks1__MACS_peak_134")	125.105
chr1	14395283	14396347	1065	*	c("peaks2__MACS_peak_139", "peaks1__MACS_peak_135")	72.625
chr1	14452493	14453462	970	*	c("peaks2__MACS_peak_141", "peaks1__MACS_peak_136")	92.09
chr1	14454192	14455875	1684	*	c("peaks2__MACS_peak_142", "peaks1__MACS_peak_137")	211.655
chr1	14456769	14458881	2113	*	c("peaks1__MACS_peak_138", "peaks2__MACS_peak_143")	473.47
chr1	14473934	14475255	1322	*	c("peaks1__MACS_peak_139", "peaks2__MACS_peak_144")	115.795
chr1	14496304	14497367	1064	*	c("peaks2__MACS_peak_145", "peaks1__MACS_peak_140")	215.84
chr1	14555636	14558324	2689	*	c("peaks2__MACS_peak_146", "peaks1__MACS_peak_141", "peaks1__MACS_peak_142")	381.26
chr1	14614877	14618455	3579	*	c("peaks2__MACS_peak_147", "peaks1__MACS_peak_143")	560.56
chr1	14744959	14746397	1439	*	c("peaks2__MACS_peak_148", "peaks1__MACS_peak_144")	242.59
chr1	14762465	14764368	1904	*	c("peaks2__MACS_peak_149", "peaks1__MACS_peak_145")	185.58
chr1	14764690	14766276	1587	*	c("peaks1__MACS_peak_146", "peaks2__MACS_peak_150")	120.015
chr1	14790020	14790959	940	*	c("peaks2__MACS_peak_151", "peaks1__MACS_peak_147")	95.015
chr1	15794808	15795670	863	*	c("peaks2__MACS_peak_152", "peaks1__MACS_peak_148")	217.205
chr1	15795682	15797081	1400	*	c("peaks2__MACS_peak_153", "peaks1__MACS_peak_149")	2074.8
chr1	15800761	15802016	1256	*	c("peaks2__MACS_peak_154", "peaks1__MACS_peak_150")	74.105
chr1	15882199	15883493	1295	*	c("peaks2__MACS_peak_155", "peaks1__MACS_peak_151")	624.435
chr1	16082665	16083809	1145	*	c("peaks2__MACS_peak_156", "peaks1__MACS_peak_152")	350.665
chr1	16092711	16097178	4468	*	c("peaks1__MACS_peak_153", "peaks2__MACS_peak_157")	3100
chr1	16097188	16098897	1710	*	c("peaks2__MACS_peak_158", "peaks1__MACS_peak_154")	77.645
chr1	16119231	16121671	2441	*	c("peaks1__MACS_peak_155", "peaks2__MACS_peak_159")	378.59
chr1	16217819	16219373	1555	*	c("peaks1__MACS_peak_156", "peaks2__MACS_peak_160")	195.585
chr1	16508369	16510570	2202	*	c("peaks1__MACS_peak_157", "peaks2__MACS_peak_161")	2603.28
chr1	16595270	16598129	2860	*	c("peaks2__MACS_peak_162", "peaks1__MACS_peak_158")	341.39
chr1	16606414	16610053	3640	*	c("peaks2__MACS_peak_163", "peaks1__MACS_peak_159")	3100
chr1	16645292	16648443	3152	*	c("peaks2__MACS_peak_164", "peaks1__MACS_peak_160")	2775.37
chr1	16650469	16652339	1871	*	c("peaks1__MACS_peak_161", "peaks2__MACS_peak_165")	336.295
chr1	16654463	16657398	2936	*	c("peaks1__MACS_peak_162", "peaks2__MACS_peak_166")	1864.51
chr1	16677358	16679580	2223	*	c("peaks1__MACS_peak_163", "peaks2__MACS_peak_167")	1884.81
chr1	17086441	17088360	1920	*	c("peaks1__MACS_peak_164", "peaks2__MACS_peak_168")	658.635
chr1	17162352	17163571	1220	*	c("peaks1__MACS_peak_165", "peaks2__MACS_peak_169")	144.31
chr1	17478718	17480947	2230	*	c("peaks2__MACS_peak_170", "peaks1__MACS_peak_166")	320.15
chr1	17596789	17597891	1103	*	c("peaks2__MACS_peak_171", "peaks1__MACS_peak_167")	90.33
chr1	19777129	19778128	1000	*	c("peaks2__MACS_peak_172", "peaks1__MACS_peak_170")	88.025
chr1	19783847	19784786	940	*	c("peaks2__MACS_peak_173", "peaks1__MACS_peak_171")	65.275
chr1	19839590	19840868	1279	*	c("peaks1__MACS_peak_172", "peaks2__MACS_peak_174")	119.365
chr1	19845468	19849025	3558	*	c("peaks1__MACS_peak_173", "peaks2__MACS_peak_175")	756.865
chr1	19852999	19853847	849	*	c("peaks1__MACS_peak_174", "peaks2__MACS_peak_176")	62.72
chr1	19860437	19862868	2432	*	c("peaks2__MACS_peak_177", "peaks1__MACS_peak_175")	672.59
chr1	19962882	19965556	2675	*	c("peaks2__MACS_peak_178", "peaks1__MACS_peak_176")	639.285
chr1	20060134	20060836	703	*	c("peaks1__MACS_peak_177", "peaks2__MACS_peak_179")	71.755
chr1	20608751	20610331	1581	*	c("peaks1__MACS_peak_178", "peaks2__MACS_peak_180")	269.11
chr1	20666786	20670090	3305	*	c("peaks1__MACS_peak_179", "peaks2__MACS_peak_181")	445.51
chr1	20778421	20779248	828	*	c("peaks1__MACS_peak_180", "peaks2__MACS_peak_182")	58.95
chr1	20809173	20811000	1828	*	c("peaks1__MACS_peak_182", "peaks2__MACS_peak_183")	647.155
chr1	20862076	20862930	855	*	c("peaks2__MACS_peak_184", "peaks1__MACS_peak_185")	66.88
chr1	20879940	20881896	1957	*	c("peaks1__MACS_peak_186", "peaks2__MACS_peak_185")	712.595
chr1	20912840	20914225	1386	*	c("peaks2__MACS_peak_186", "peaks1__MACS_peak_187")	152.96
chr1	20940830	20942698	1869	*	c("peaks1__MACS_peak_188", "peaks2__MACS_peak_187")	818.75
chr1	20987681	20989467	1787	*	c("peaks1__MACS_peak_189", "peaks2__MACS_peak_188")	216.12
chr1	20991201	20994174	2974	*	c("peaks1__MACS_peak_190", "peaks2__MACS_peak_189")	1073.02
chr1	20996813	21002108	5296	*	c("peaks2__MACS_peak_190", "peaks1__MACS_peak_191")	2024.08
chr1	21003334	21006340	3007	*	c("peaks2__MACS_peak_191", "peaks1__MACS_peak_192")	493.18
chr1	21030516	21033788	3273	*	c("peaks2__MACS_peak_192", "peaks1__MACS_peak_193")	938.21
chr1	21041639	21044367	2729	*	c("peaks2__MACS_peak_193", "peaks1__MACS_peak_194")	920.205
chr1	21063486	21070345	6860	*	c("peaks2__MACS_peak_195", "peaks1__MACS_peak_195")	3100
chr1	21074087	21077223	3137	*	c("peaks1__MACS_peak_196", "peaks2__MACS_peak_196", "peaks1__MACS_peak_197", "peaks2__MACS_peak_197")	222.213
chr1	21079174	21080837	1664	*	c("peaks1__MACS_peak_198", "peaks2__MACS_peak_198")	525.41
chr1	21084352	21085684	1333	*	c("peaks1__MACS_peak_199", "peaks2__MACS_peak_199")	148.16
chr1	21208300	21209560	1261	*	c("peaks1__MACS_peak_200", "peaks2__MACS_peak_200")	513.97
chr1	21234542	21235515	974	*	c("peaks2__MACS_peak_201", "peaks1__MACS_peak_201")	64.34
chr1	21235922	21237285	1364	*	c("peaks1__MACS_peak_202", "peaks2__MACS_peak_202", "peaks1__MACS_peak_203")	75.3
chr1	21261267	21262704	1438	*	c("peaks2__MACS_peak_203", "peaks1__MACS_peak_204")	128.87
chr1	21401241	21402838	1598	*	c("peaks1__MACS_peak_205", "peaks2__MACS_peak_204")	273.06
chr1	21489193	21490868	1676	*	c("peaks2__MACS_peak_206", "peaks1__MACS_peak_206")	163.055
chr1	21497506	21500350	2845	*	c("peaks2__MACS_peak_207", "peaks1__MACS_peak_207")	469.94
chr1	21541457	21545648	4192	*	c("peaks2__MACS_peak_209", "peaks1__MACS_peak_208")	1441.37
chr1	21591825	21593641	1817	*	c("peaks2__MACS_peak_211", "peaks1__MACS_peak_209")	140.02
chr1	21603225	21606452	3228	*	c("peaks2__MACS_peak_212", "peaks1__MACS_peak_210")	523.87
chr1	21610725	21614861	4137	*	c("peaks1__MACS_peak_211", "peaks2__MACS_peak_213")	784.31
chr1	21713882	21716504	2623	*	c("peaks1__MACS_peak_213", "peaks2__MACS_peak_217")	370.31
chr1	21717993	21722393	4401	*	c("peaks2__MACS_peak_218", "peaks1__MACS_peak_214")	1629.45
chr1	21725913	21727149	1237	*	c("peaks2__MACS_peak_219", "peaks1__MACS_peak_215")	144.6
chr1	21756394	21762962	6569	*	c("peaks2__MACS_peak_222", "peaks1__MACS_peak_216")	2805.28
chr1	21768937	21772182	3246	*	c("peaks1__MACS_peak_217", "peaks2__MACS_peak_223")	451.48
chr1	21791806	21792854	1049	*	c("peaks1__MACS_peak_218", "peaks2__MACS_peak_224")	117.88
chr1	21794025	21796539	2515	*	c("peaks1__MACS_peak_219", "peaks2__MACS_peak_225")	280.625
chr1	21819261	21821388	2128	*	c("peaks1__MACS_peak_220", "peaks2__MACS_peak_227")	1238.78
chr1	21823924	21824739	816	*	c("peaks2__MACS_peak_228", "peaks1__MACS_peak_221")	63.35
chr1	21825261	21829623	4363	*	c("peaks2__MACS_peak_229", "peaks1__MACS_peak_222")	926.485
chr1	21880285	21881543	1259	*	c("peaks2__MACS_peak_230", "peaks1__MACS_peak_223")	102.845
chr1	21948947	21953458	4512	*	c("peaks2__MACS_peak_231", "peaks1__MACS_peak_224")	3100
chr1	22812087	22813551	1465	*	c("peaks1__MACS_peak_226", "peaks2__MACS_peak_232")	613.12
chr1	23123560	23125107	1548	*	c("peaks1__MACS_peak_227", "peaks2__MACS_peak_233")	138.595
chr1	23179761	23180941	1181	*	c("peaks1__MACS_peak_228", "peaks2__MACS_peak_234")	80.62
chr1	23193733	23199541	5809	*	c("peaks1__MACS_peak_229", "peaks2__MACS_peak_235")	2645.74
chr1	23207142	23212674	5533	*	c("peaks2__MACS_peak_236", "peaks1__MACS_peak_230")	2367.22
chr1	23219131	23222833	3703	*	c("peaks2__MACS_peak_237", "peaks1__MACS_peak_231")	1311.8
chr1	23262129	23266431	4303	*	c("peaks1__MACS_peak_233", "peaks2__MACS_peak_239", "peaks2__MACS_peak_240", "peaks2__MACS_peak_241")	1596.62
chr1	23270348	23281679	11332	*	c("peaks2__MACS_peak_242", "peaks1__MACS_peak_234", "peaks1__MACS_peak_235", "peaks2__MACS_peak_243", "peaks2__MACS_peak_244", "peaks1__MACS_peak_236")	1126.52
chr1	23375889	23377422	1534	*	c("peaks2__MACS_peak_245", "peaks1__MACS_peak_238")	252.28
chr1	23383947	23385254	1308	*	c("peaks2__MACS_peak_246", "peaks1__MACS_peak_239")	213.47
chr1	23385911	23388148	2238	*	c("peaks1__MACS_peak_240", "peaks2__MACS_peak_247")	679.415
chr1	23388614	23390953	2340	*	c("peaks2__MACS_peak_248", "peaks1__MACS_peak_241")	2094.92
chr1	23406111	23407295	1185	*	c("peaks1__MACS_peak_242", "peaks2__MACS_peak_249")	98.025
chr1	23582280	23583903	1624	*	c("peaks1__MACS_peak_243", "peaks2__MACS_peak_250")	255.455
chr1	23928044	23929847	1804	*	c("peaks1__MACS_peak_244", "peaks2__MACS_peak_251")	1917.35
chr1	24011667	24013019	1353	*	c("peaks2__MACS_peak_252", "peaks1__MACS_peak_245")	610.77
chr1	24105863	24108463	2601	*	c("peaks1__MACS_peak_246", "peaks2__MACS_peak_253")	3058.98
chr1	24556745	24559213	2469	*	c("peaks2__MACS_peak_254", "peaks1__MACS_peak_248", "peaks1__MACS_peak_249")	194.62
chr1	24560318	24562073	1756	*	c("peaks2__MACS_peak_255", "peaks1__MACS_peak_250")	495.8
chr1	24592921	24594190	1270	*	c("peaks2__MACS_peak_256", "peaks1__MACS_peak_251")	265.85
chr1	24684420	24686588	2169	*	c("peaks1__MACS_peak_252", "peaks2__MACS_peak_257")	2126.88
chr1	25486837	25487809	973	*	c("peaks1__MACS_peak_253", "peaks2__MACS_peak_258")	108.15
chr1	25949205	25950272	1068	*	c("peaks1__MACS_peak_254", "peaks2__MACS_peak_259")	70.085
chr1	26338836	26340744	1909	*	c("peaks1__MACS_peak_255", "peaks2__MACS_peak_260")	192.04
chr1	26452131	26453542	1412	*	c("peaks1__MACS_peak_256", "peaks2__MACS_peak_261")	115.54
chr1	26482103	26484224	2122	*	c("peaks2__MACS_peak_262", "peaks1__MACS_peak_257")	225.07
chr1	26966126	26968529	2404	*	c("peaks1__MACS_peak_258", "peaks2__MACS_peak_263")	566.89
chr1	27117828	27120693	2866	*	c("peaks2__MACS_peak_264", "peaks1__MACS_peak_259", "peaks1__MACS_peak_260")	204.243
chr1	27774704	27776343	1640	*	c("peaks2__MACS_peak_265", "peaks1__MACS_peak_261", "peaks2__MACS_peak_266")	75.41
chr1	28103611	28105724	2114	*	c("peaks1__MACS_peak_262", "peaks2__MACS_peak_267")	267.005
chr1	28109924	28111091	1168	*	c("peaks1__MACS_peak_263", "peaks2__MACS_peak_268")	94.585
chr1	28385012	28386413	1402	*	c("peaks1__MACS_peak_264", "peaks2__MACS_peak_269")	217.67
chr1	28898046	28899343	1298	*	c("peaks2__MACS_peak_271", "peaks1__MACS_peak_266")	72.65
chr1	29444104	29445282	1179	*	c("peaks2__MACS_peak_273", "peaks1__MACS_peak_267")	96.835
chr1	29875135	29877260	2126	*	c("peaks1__MACS_peak_268", "peaks2__MACS_peak_274", "peaks2__MACS_peak_275")	219.93
chr1	30928760	30931777	3018	*	c("peaks2__MACS_peak_276", "peaks1__MACS_peak_272")	3100
chr1	31005045	31008149	3105	*	c("peaks2__MACS_peak_278", "peaks1__MACS_peak_273")	3100
chr1	31106618	31108071	1454	*	c("peaks1__MACS_peak_274", "peaks2__MACS_peak_279")	195.85
chr1	31212674	31215679	3006	*	c("peaks2__MACS_peak_280", "peaks1__MACS_peak_275", "peaks2__MACS_peak_281")	303.303
chr1	32450968	32452971	2004	*	c("peaks1__MACS_peak_276", "peaks2__MACS_peak_283")	184.345
chr1	33557803	33560133	2331	*	c("peaks2__MACS_peak_285", "peaks1__MACS_peak_277")	407.59
chr1	33585871	33587286	1416	*	c("peaks2__MACS_peak_286", "peaks1__MACS_peak_278")	124.92
chr1	33640253	33641951	1699	*	c("peaks2__MACS_peak_287", "peaks1__MACS_peak_279")	323.475
chr1	33687471	33688547	1077	*	c("peaks2__MACS_peak_288", "peaks1__MACS_peak_280")	72.315
chr1	33703538	33706789	3252	*	c("peaks2__MACS_peak_289", "peaks1__MACS_peak_282")	839.475
chr1	33713455	33715818	2364	*	c("peaks2__MACS_peak_290", "peaks1__MACS_peak_283")	868.53
chr1	33725797	33732048	6252	*	c("peaks1__MACS_peak_284", "peaks2__MACS_peak_291", "peaks2__MACS_peak_292", "peaks2__MACS_peak_293")	1471.64
chr1	33739245	33741226	1982	*	c("peaks2__MACS_peak_294", "peaks1__MACS_peak_285")	427.21
chr1	33745334	33747742	2409	*	c("peaks2__MACS_peak_295", "peaks1__MACS_peak_286")	833.73
chr1	33752672	33754811	2140	*	c("peaks1__MACS_peak_287", "peaks2__MACS_peak_296")	637.185
chr1	33767430	33769232	1803	*	c("peaks2__MACS_peak_297", "peaks1__MACS_peak_288")	208.845
chr1	33773715	33775820	2106	*	c("peaks2__MACS_peak_298", "peaks1__MACS_peak_289")	117.315
chr1	33776114	33779011	2898	*	c("peaks2__MACS_peak_299", "peaks1__MACS_peak_290")	2879.91
chr1	33780209	33782913	2705	*	c("peaks2__MACS_peak_300", "peaks1__MACS_peak_291")	800.73
chr1	33795125	33796665	1541	*	c("peaks2__MACS_peak_302", "peaks1__MACS_peak_292")	121.65
chr1	33812475	33815261	2787	*	c("peaks2__MACS_peak_305", "peaks1__MACS_peak_293")	1837.05
chr1	33849219	33851041	1823	*	c("peaks2__MACS_peak_306", "peaks1__MACS_peak_294")	169.23
chr1	33863419	33865556	2138	*	c("peaks2__MACS_peak_307", "peaks1__MACS_peak_296")	96.095
chr1	33869453	33872014	2562	*	c("peaks2__MACS_peak_308", "peaks1__MACS_peak_297")	2963.09
chr1	33926839	33929215	2377	*	c("peaks2__MACS_peak_309", "peaks1__MACS_peak_298")	414.27
chr1	33939809	33941072	1264	*	c("peaks1__MACS_peak_299", "peaks2__MACS_peak_310")	173.37
chr1	33963709	33966274	2566	*	c("peaks2__MACS_peak_311", "peaks1__MACS_peak_301")	2883.07
chr1	34036445	34038222	1778	*	c("peaks2__MACS_peak_312", "peaks1__MACS_peak_302")	147.025
chr1	34045538	34047581	2044	*	c("peaks2__MACS_peak_313", "peaks1__MACS_peak_303")	465.045
chr1	34061496	34066274	4779	*	c("peaks2__MACS_peak_314", "peaks1__MACS_peak_304")	3100
chr1	34067231	34071332	4102	*	c("peaks1__MACS_peak_305", "peaks2__MACS_peak_315")	2974.54
chr1	34072929	34075216	2288	*	c("peaks1__MACS_peak_306", "peaks2__MACS_peak_316")	131.855
chr1	34076857	34078645	1789	*	c("peaks2__MACS_peak_317", "peaks1__MACS_peak_307")	129.875
chr1	34082613	34084239	1627	*	c("peaks2__MACS_peak_318", "peaks1__MACS_peak_308")	123.335
chr1	34088696	34092652	3957	*	c("peaks2__MACS_peak_321", "peaks1__MACS_peak_309", "peaks2__MACS_peak_322")	364.36
chr1	34097431	34104352	6922	*	c("peaks2__MACS_peak_323", "peaks1__MACS_peak_310")	2729.47
chr1	34124352	34132723	8372	*	c("peaks1__MACS_peak_311", "peaks2__MACS_peak_324", "peaks1__MACS_peak_312", "peaks2__MACS_peak_325", "peaks1__MACS_peak_313")	1178.73
chr1	34150698	34152078	1381	*	c("peaks1__MACS_peak_314", "peaks2__MACS_peak_327")	94.585
chr1	34156712	34158658	1947	*	c("peaks1__MACS_peak_317", "peaks2__MACS_peak_329")	309.74
chr1	34158716	34162726	4011	*	c("peaks1__MACS_peak_318", "peaks2__MACS_peak_330")	1892.28
chr1	34163296	34164253	958	*	c("peaks2__MACS_peak_331", "peaks1__MACS_peak_319")	117.075
chr1	34164624	34173944	9321	*	c("peaks2__MACS_peak_332", "peaks1__MACS_peak_320", "peaks1__MACS_peak_321", "peaks2__MACS_peak_333")	1590.26
chr1	34174048	34181639	7592	*	c("peaks2__MACS_peak_334", "peaks1__MACS_peak_322")	3100
chr1	34183566	34185735	2170	*	c("peaks1__MACS_peak_323", "peaks2__MACS_peak_335")	302.66
chr1	34194834	34204148	9315	*	c("peaks1__MACS_peak_324", "peaks2__MACS_peak_336", "peaks1__MACS_peak_325")	1063.78
chr1	34204384	34217746	13363	*	c("peaks1__MACS_peak_326", "peaks2__MACS_peak_337", "peaks2__MACS_peak_338", "peaks2__MACS_peak_339", "peaks1__MACS_peak_327", "peaks2__MACS_peak_340")	1012.45
chr1	34223848	34225085	1238	*	c("peaks1__MACS_peak_328", "peaks2__MACS_peak_343")	115.71
chr1	34234414	34235398	985	*	c("peaks1__MACS_peak_329", "peaks2__MACS_peak_344")	96.375
chr1	34239522	34243725	4204	*	c("peaks2__MACS_peak_345", "peaks1__MACS_peak_330")	689.27
chr1	34259057	34260082	1026	*	c("peaks2__MACS_peak_346", "peaks1__MACS_peak_332")	82.585
chr1	34281747	34283167	1421	*	c("peaks2__MACS_peak_349", "peaks1__MACS_peak_333")	147.74
chr1	34290906	34296076	5171	*	c("peaks2__MACS_peak_350", "peaks1__MACS_peak_334")	2589.72
chr1	34307210	34309047	1838	*	c("peaks2__MACS_peak_351", "peaks1__MACS_peak_335")	150.02
chr1	34309990	34312393	2404	*	c("peaks2__MACS_peak_352", "peaks1__MACS_peak_336")	603.685
chr1	34357095	34357974	880	*	c("peaks2__MACS_peak_353", "peaks1__MACS_peak_337")	106.315
chr1	34360933	34362188	1256	*	c("peaks2__MACS_peak_354", "peaks1__MACS_peak_338")	69.255
chr1	34445084	34447864	2781	*	c("peaks2__MACS_peak_356", "peaks1__MACS_peak_340")	508.56
chr1	34489295	34492803	3509	*	c("peaks2__MACS_peak_357", "peaks1__MACS_peak_341")	1800.09
chr1	34495295	34497775	2481	*	c("peaks1__MACS_peak_342", "peaks2__MACS_peak_358")	1591.56
chr1	34529302	34530326	1025	*	c("peaks2__MACS_peak_359", "peaks1__MACS_peak_344")	79.66
chr1	34542092	34543097	1006	*	c("peaks1__MACS_peak_345", "peaks2__MACS_peak_360")	184.175
chr1	34559928	34560974	1047	*	c("peaks1__MACS_peak_346", "peaks2__MACS_peak_361")	98.615
chr1	34561749	34562960	1212	*	c("peaks2__MACS_peak_362", "peaks1__MACS_peak_347")	175.35
chr1	34699354	34700276	923	*	c("peaks1__MACS_peak_348", "peaks2__MACS_peak_363")	88.405
chr1	34734010	34736094	2085	*	c("peaks1__MACS_peak_350", "peaks2__MACS_peak_364")	721.565
chr1	34756989	34758005	1017	*	c("peaks1__MACS_peak_351", "peaks2__MACS_peak_365")	85.1
chr1	34807098	34808044	947	*	c("peaks2__MACS_peak_366", "peaks1__MACS_peak_353")	141.9
chr1	34858030	34859472	1443	*	c("peaks2__MACS_peak_367", "peaks1__MACS_peak_355")	441.715
chr1	34878752	34883692	4941	*	c("peaks2__MACS_peak_369", "peaks1__MACS_peak_357")	1126.52
chr1	34884223	34890118	5896	*	c("peaks2__MACS_peak_370", "peaks1__MACS_peak_358")	2441.13
chr1	34897733	34900883	3151	*	c("peaks1__MACS_peak_359", "peaks2__MACS_peak_371")	3100
chr1	34906242	34909465	3224	*	c("peaks1__MACS_peak_360", "peaks2__MACS_peak_372")	957.78
chr1	35263396	35264482	1087	*	c("peaks2__MACS_peak_373", "peaks1__MACS_peak_361")	143.255
chr1	35265308	35266899	1592	*	c("peaks1__MACS_peak_362", "peaks2__MACS_peak_374")	99.8
chr1	35272711	35274071	1361	*	c("peaks1__MACS_peak_363", "peaks2__MACS_peak_375")	116.96
chr1	35299392	35300396	1005	*	c("peaks2__MACS_peak_376", "peaks1__MACS_peak_364")	84.355
chr1	35330359	35333532	3174	*	c("peaks2__MACS_peak_378", "peaks1__MACS_peak_366")	1309.87
chr1	35361899	35363349	1451	*	c("peaks2__MACS_peak_379", "peaks1__MACS_peak_367")	191.705
chr1	35365442	35370695	5254	*	c("peaks2__MACS_peak_380", "peaks1__MACS_peak_368")	3100
chr1	35389108	35389926	819	*	c("peaks2__MACS_peak_381", "peaks1__MACS_peak_370")	64.42
chr1	35580493	35581765	1273	*	c("peaks1__MACS_peak_371", "peaks2__MACS_peak_383")	71.865
chr1	35709327	35710937	1611	*	c("peaks1__MACS_peak_372", "peaks2__MACS_peak_384")	178.715
chr1	35754084	35755283	1200	*	c("peaks2__MACS_peak_386", "peaks1__MACS_peak_373")	104.23
chr1	35805914	35807946	2033	*	c("peaks1__MACS_peak_374", "peaks2__MACS_peak_387")	368.645
chr1	35859848	35864687	4840	*	c("peaks2__MACS_peak_388", "peaks1__MACS_peak_375")	1084.82
chr1	35931275	35933487	2213	*	c("peaks2__MACS_peak_389", "peaks1__MACS_peak_376")	449.205
chr1	35935301	35937437	2137	*	c("peaks2__MACS_peak_390", "peaks1__MACS_peak_377")	234.265
chr1	35968772	35972982	4211	*	c("peaks2__MACS_peak_391", "peaks1__MACS_peak_378")	1473.94
chr1	35991235	35993399	2165	*	c("peaks1__MACS_peak_379", "peaks2__MACS_peak_392")	472.69
chr1	36007371	36008962	1592	*	c("peaks1__MACS_peak_380", "peaks2__MACS_peak_393")	182.175
chr1	36029745	36031409	1665	*	c("peaks2__MACS_peak_394", "peaks1__MACS_peak_381")	461.77
chr1	36033046	36034165	1120	*	c("peaks1__MACS_peak_382", "peaks2__MACS_peak_395")	136.545
chr1	36048695	36050371	1677	*	c("peaks2__MACS_peak_396", "peaks1__MACS_peak_383")	99.225
chr1	36072837	36076192	3356	*	c("peaks1__MACS_peak_384", "peaks2__MACS_peak_397")	1224.9
chr1	36085790	36088563	2774	*	c("peaks2__MACS_peak_398", "peaks1__MACS_peak_385", "peaks1__MACS_peak_386", "peaks2__MACS_peak_399")	816.028
chr1	36120846	36123045	2200	*	c("peaks1__MACS_peak_387", "peaks2__MACS_peak_401")	660.65
chr1	36124462	36131685	7224	*	c("peaks1__MACS_peak_388", "peaks2__MACS_peak_402", "peaks1__MACS_peak_389")	2085.55
chr1	36138812	36140552	1741	*	c("peaks2__MACS_peak_403", "peaks1__MACS_peak_390")	105.9
chr1	36144162	36148068	3907	*	c("peaks1__MACS_peak_391", "peaks2__MACS_peak_404")	1307.27
chr1	36151465	36153683	2219	*	c("peaks1__MACS_peak_392", "peaks2__MACS_peak_405")	416.405
chr1	36154448	36156250	1803	*	c("peaks1__MACS_peak_393", "peaks2__MACS_peak_406")	101.665
chr1	36172872	36176008	3137	*	c("peaks2__MACS_peak_407", "peaks1__MACS_peak_394", "peaks2__MACS_peak_408")	251.697
chr1	36184895	36187571	2677	*	c("peaks1__MACS_peak_395", "peaks2__MACS_peak_409")	838.535
chr1	36291268	36294465	3198	*	c("peaks2__MACS_peak_412", "peaks1__MACS_peak_396")	1695.41
chr1	36299783	36302383	2601	*	c("peaks1__MACS_peak_397", "peaks2__MACS_peak_413")	1309.09
chr1	36311131	36312777	1647	*	c("peaks2__MACS_peak_414", "peaks1__MACS_peak_398")	431.235
chr1	36359606	36361176	1571	*	c("peaks1__MACS_peak_400", "peaks2__MACS_peak_415")	300.99
chr1	36363675	36367313	3639	*	c("peaks1__MACS_peak_401", "peaks2__MACS_peak_416")	2670.34
chr1	36379942	36385177	5236	*	c("peaks2__MACS_peak_418", "peaks1__MACS_peak_403")	2271.64
chr1	36401300	36402955	1656	*	c("peaks1__MACS_peak_405", "peaks2__MACS_peak_419")	102.045
chr1	36424115	36426350	2236	*	c("peaks2__MACS_peak_421", "peaks1__MACS_peak_406")	2813.94
chr1	36489271	36490714	1444	*	c("peaks1__MACS_peak_407", "peaks2__MACS_peak_422")	133.785
chr1	36497273	36498718	1446	*	c("peaks1__MACS_peak_408", "peaks2__MACS_peak_423")	145.945
chr1	36501212	36502856	1645	*	c("peaks2__MACS_peak_424", "peaks1__MACS_peak_409", "peaks1__MACS_peak_410")	571.76
chr1	36513304	36515571	2268	*	c("peaks2__MACS_peak_425", "peaks1__MACS_peak_411")	975.865
chr1	36527449	36529558	2110	*	c("peaks2__MACS_peak_427", "peaks1__MACS_peak_412")	1864.54
chr1	36531438	36533120	1683	*	c("peaks1__MACS_peak_413", "peaks2__MACS_peak_428")	220.2
chr1	36536513	36537519	1007	*	c("peaks1__MACS_peak_414", "peaks2__MACS_peak_429")	102.1
chr1	36541976	36543653	1678	*	c("peaks1__MACS_peak_415", "peaks2__MACS_peak_430")	140.965
chr1	36546197	36547785	1589	*	c("peaks2__MACS_peak_431", "peaks1__MACS_peak_416")	195.275
chr1	36548725	36550033	1309	*	c("peaks1__MACS_peak_417", "peaks2__MACS_peak_432")	177.07
chr1	36553777	36555367	1591	*	c("peaks1__MACS_peak_418", "peaks2__MACS_peak_433")	103.815
chr1	36568130	36570334	2205	*	c("peaks2__MACS_peak_434", "peaks1__MACS_peak_419")	1490.04
chr1	36574877	36576307	1431	*	c("peaks2__MACS_peak_435", "peaks1__MACS_peak_420")	121.12
chr1	36592005	36594046	2042	*	c("peaks2__MACS_peak_437", "peaks1__MACS_peak_421")	194.72
chr1	36602976	36606175	3200	*	c("peaks2__MACS_peak_438", "peaks1__MACS_peak_422", "peaks1__MACS_peak_423")	707.043
chr1	36606490	36610468	3979	*	c("peaks2__MACS_peak_439", "peaks1__MACS_peak_424", "peaks1__MACS_peak_425")	301.693
chr1	36611162	36615698	4537	*	c("peaks2__MACS_peak_440", "peaks1__MACS_peak_426")	3100
chr1	36624816	36627514	2699	*	c("peaks2__MACS_peak_441", "peaks1__MACS_peak_427")	380.95
chr1	36636583	36638222	1640	*	c("peaks2__MACS_peak_442", "peaks1__MACS_peak_428")	330.725
chr1	36652963	36654034	1072	*	c("peaks2__MACS_peak_443", "peaks1__MACS_peak_429")	126.995
chr1	36659667	36661271	1605	*	c("peaks2__MACS_peak_444", "peaks1__MACS_peak_430")	261.085
chr1	36729115	36730427	1313	*	c("peaks1__MACS_peak_431", "peaks2__MACS_peak_445")	180.06
chr1	36747588	36749651	2064	*	c("peaks2__MACS_peak_446", "peaks1__MACS_peak_432")	1438.46
chr1	36763618	36767540	3923	*	c("peaks1__MACS_peak_433", "peaks2__MACS_peak_447")	2181.41
chr1	36887508	36888944	1437	*	c("peaks1__MACS_peak_434", "peaks2__MACS_peak_448")	249.445
chr1	36920967	36922494	1528	*	c("peaks1__MACS_peak_436", "peaks2__MACS_peak_449")	343.05
chr1	36930985	36932962	1978	*	c("peaks2__MACS_peak_450", "peaks1__MACS_peak_437")	549.215
chr1	36993363	36994205	843	*	c("peaks1__MACS_peak_438", "peaks2__MACS_peak_451")	61.915
chr1	36994223	36997545	3323	*	c("peaks2__MACS_peak_452", "peaks1__MACS_peak_439")	3100
chr1	37117231	37122756	5526	*	c("peaks2__MACS_peak_453", "peaks1__MACS_peak_440", "peaks2__MACS_peak_454", "peaks1__MACS_peak_441")	549.46
chr1	37356461	37357642	1182	*	c("peaks1__MACS_peak_442", "peaks2__MACS_peak_455")	521.97
chr1	37485680	37488360	2681	*	c("peaks1__MACS_peak_443", "peaks2__MACS_peak_456")	2639.9
chr1	37534654	37535459	806	*	c("peaks2__MACS_peak_457", "peaks1__MACS_peak_444")	66.845
chr1	37568403	37570256	1854	*	c("peaks1__MACS_peak_445", "peaks2__MACS_peak_458")	456.565
chr1	37596939	37598568	1630	*	c("peaks2__MACS_peak_459", "peaks1__MACS_peak_446")	796.48
chr1	37608091	37609127	1037	*	c("peaks2__MACS_peak_460", "peaks1__MACS_peak_447")	81.625
chr1	37640965	37644287	3323	*	c("peaks1__MACS_peak_448", "peaks2__MACS_peak_461")	1525.27
chr1	37686972	37689526	2555	*	c("peaks2__MACS_peak_462", "peaks1__MACS_peak_449")	403.575
chr1	37752743	37754007	1265	*	c("peaks2__MACS_peak_464", "peaks1__MACS_peak_450")	130.8
chr1	37776132	37777348	1217	*	c("peaks1__MACS_peak_451", "peaks2__MACS_peak_466")	243.88
chr1	37920928	37923396	2469	*	c("peaks1__MACS_peak_452", "peaks2__MACS_peak_467")	1995.48
chr1	37925175	37926285	1111	*	c("peaks2__MACS_peak_468", "peaks1__MACS_peak_453")	99.15
chr1	37926581	37930944	4364	*	c("peaks2__MACS_peak_469", "peaks1__MACS_peak_454")	3103.09
chr1	37944635	37948721	4087	*	c("peaks2__MACS_peak_470", "peaks1__MACS_peak_455")	2477.84
chr1	37950615	37952276	1662	*	c("peaks2__MACS_peak_471", "peaks1__MACS_peak_456")	97.7
chr1	38052675	38056871	4197	*	c("peaks1__MACS_peak_457", "peaks2__MACS_peak_473")	3100
chr1	38086338	38087832	1495	*	c("peaks2__MACS_peak_474", "peaks1__MACS_peak_458")	146.52
chr1	38094546	38096688	2143	*	c("peaks2__MACS_peak_476", "peaks1__MACS_peak_459")	390.975
chr1	38184932	38187698	2767	*	c("peaks2__MACS_peak_478", "peaks1__MACS_peak_460")	3100
chr1	38683608	38684979	1372	*	c("peaks2__MACS_peak_480", "peaks1__MACS_peak_461")	139.305
chr1	38954309	38955398	1090	*	c("peaks2__MACS_peak_481", "peaks1__MACS_peak_462")	213.045
chr1	39043619	39046071	2453	*	c("peaks2__MACS_peak_482", "peaks1__MACS_peak_463")	2123.38
chr1	39047186	39048936	1751	*	c("peaks1__MACS_peak_464", "peaks2__MACS_peak_483")	105.89
chr1	39081749	39082980	1232	*	c("peaks2__MACS_peak_484", "peaks1__MACS_peak_465")	142.9
chr1	39250064	39251495	1432	*	c("peaks1__MACS_peak_466", "peaks2__MACS_peak_486")	240.95
chr1	39312599	39314980	2382	*	c("peaks2__MACS_peak_487", "peaks1__MACS_peak_467")	886.92
chr1	39337823	39339620	1798	*	c("peaks1__MACS_peak_468", "peaks2__MACS_peak_488")	366.705
chr1	39423745	39427694	3950	*	c("peaks2__MACS_peak_490", "peaks1__MACS_peak_469", "peaks2__MACS_peak_491")	2115.3
chr1	39534866	39536264	1399	*	c("peaks2__MACS_peak_492", "peaks1__MACS_peak_470")	243.465
chr1	39591725	39593974	2250	*	c("peaks2__MACS_peak_493", "peaks1__MACS_peak_471")	2069.67
chr1	39593998	39595193	1196	*	c("peaks2__MACS_peak_494", "peaks1__MACS_peak_472")	90.89
chr1	39605155	39607114	1960	*	c("peaks2__MACS_peak_496", "peaks1__MACS_peak_473")	246.02
chr1	39610708	39614366	3659	*	c("peaks1__MACS_peak_474", "peaks2__MACS_peak_497")	959.865
chr1	39632643	39635106	2464	*	c("peaks1__MACS_peak_475", "peaks2__MACS_peak_498")	2988.61
chr1	39692485	39694062	1578	*	c("peaks2__MACS_peak_499", "peaks1__MACS_peak_476")	212.06
chr1	39732750	39734605	1856	*	c("peaks1__MACS_peak_477", "peaks2__MACS_peak_500")	221.845
chr1	39742947	39745029	2083	*	c("peaks1__MACS_peak_478", "peaks2__MACS_peak_501")	286.145
chr1	39751203	39753418	2216	*	c("peaks1__MACS_peak_479", "peaks2__MACS_peak_502")	273.035
chr1	39755251	39756151	901	*	c("peaks2__MACS_peak_503", "peaks1__MACS_peak_480")	62.875
chr1	39770073	39772099	2027	*	c("peaks1__MACS_peak_481", "peaks2__MACS_peak_504")	419.07
chr1	39777192	39778671	1480	*	c("peaks2__MACS_peak_505", "peaks1__MACS_peak_482")	512.06
chr1	39790564	39792131	1568	*	c("peaks1__MACS_peak_483", "peaks2__MACS_peak_506")	289.885
chr1	39813265	39820675	7411	*	c("peaks2__MACS_peak_508", "peaks1__MACS_peak_484", "peaks2__MACS_peak_509")	2085.72
chr1	39861525	39863290	1766	*	c("peaks2__MACS_peak_510", "peaks1__MACS_peak_485")	144.56
chr1	39923857	39927465	3609	*	c("peaks1__MACS_peak_486", "peaks2__MACS_peak_511")	794.3
chr1	39945918	39947270	1353	*	c("peaks1__MACS_peak_487", "peaks2__MACS_peak_512")	85.61
chr1	39950689	39955192	4504	*	c("peaks2__MACS_peak_513", "peaks1__MACS_peak_488")	2109.45
chr1	39956350	39968547	12198	*	c("peaks2__MACS_peak_514", "peaks1__MACS_peak_489", "peaks1__MACS_peak_490", "peaks1__MACS_peak_491")	2143.91
chr1	39977720	39981168	3449	*	c("peaks1__MACS_peak_493", "peaks2__MACS_peak_515")	583.37
chr1	39981360	39984912	3553	*	c("peaks2__MACS_peak_516", "peaks1__MACS_peak_494", "peaks2__MACS_peak_517")	281.467
chr1	39987118	39991356	4239	*	c("peaks1__MACS_peak_495", "peaks2__MACS_peak_519")	667.97
chr1	39991678	39994917	3240	*	c("peaks2__MACS_peak_520", "peaks1__MACS_peak_496")	622.73
chr1	39995522	39996956	1435	*	c("peaks1__MACS_peak_497", "peaks2__MACS_peak_521")	116.52
chr1	39997280	40000290	3011	*	c("peaks2__MACS_peak_522", "peaks1__MACS_peak_498", "peaks1__MACS_peak_499")	164.473
chr1	40003932	40004993	1062	*	c("peaks1__MACS_peak_500", "peaks2__MACS_peak_523")	90.685
chr1	40018420	40021253	2834	*	c("peaks2__MACS_peak_526", "peaks1__MACS_peak_502")	408.55
chr1	40025517	40027366	1850	*	c("peaks1__MACS_peak_504", "peaks2__MACS_peak_527")	173.475
chr1	40032540	40034621	2082	*	c("peaks1__MACS_peak_506", "peaks2__MACS_peak_529")	179.77
chr1	40035365	40040427	5063	*	c("peaks2__MACS_peak_530", "peaks1__MACS_peak_507", "peaks1__MACS_peak_508")	421.277
chr1	40045502	40046739	1238	*	c("peaks1__MACS_peak_509", "peaks2__MACS_peak_531")	71.935
chr1	40051890	40053501	1612	*	c("peaks2__MACS_peak_532", "peaks1__MACS_peak_511")	88.035
chr1	40067172	40069055	1884	*	c("peaks2__MACS_peak_535", "peaks1__MACS_peak_513")	153.795
chr1	40070789	40072734	1946	*	c("peaks2__MACS_peak_536", "peaks1__MACS_peak_514")	208.075
chr1	40078899	40081272	2374	*	c("peaks1__MACS_peak_515", "peaks2__MACS_peak_537", "peaks1__MACS_peak_516")	169.837
chr1	40089681	40091359	1679	*	c("peaks2__MACS_peak_538", "peaks1__MACS_peak_518")	169.41
chr1	40142161	40143233	1073	*	c("peaks2__MACS_peak_539", "peaks1__MACS_peak_519")	58.405
chr1	40230445	40231250	806	*	c("peaks1__MACS_peak_520", "peaks2__MACS_peak_540")	79.91
chr1	40281127	40282616	1490	*	c("peaks2__MACS_peak_541", "peaks1__MACS_peak_521")	137.13
chr1	40322820	40324353	1534	*	c("peaks1__MACS_peak_522", "peaks2__MACS_peak_542")	902.605
chr1	40331581	40333743	2163	*	c("peaks1__MACS_peak_523", "peaks2__MACS_peak_543")	487.2
chr1	40380792	40382629	1838	*	c("peaks1__MACS_peak_524", "peaks2__MACS_peak_544")	219.005
chr1	40449242	40451039	1798	*	c("peaks1__MACS_peak_526", "peaks2__MACS_peak_545")	233.37
chr1	40492882	40494616	1735	*	c("peaks2__MACS_peak_546", "peaks1__MACS_peak_528")	234.525
chr1	40494833	40499252	4420	*	c("peaks1__MACS_peak_529", "peaks2__MACS_peak_547")	670.51
chr1	40499533	40505981	6449	*	c("peaks1__MACS_peak_530", "peaks2__MACS_peak_548", "peaks1__MACS_peak_531", "peaks1__MACS_peak_532")	1531.38
chr1	40571187	40573706	2520	*	c("peaks2__MACS_peak_550", "peaks1__MACS_peak_533")	429.895
chr1	40642494	40645230	2737	*	c("peaks2__MACS_peak_551", "peaks1__MACS_peak_534")	482.335
chr1	40737198	40739176	1979	*	c("peaks2__MACS_peak_553", "peaks1__MACS_peak_535")	393.13
chr1	40829657	40831496	1840	*	c("peaks1__MACS_peak_536", "peaks2__MACS_peak_554")	270.67
chr1	40845668	40848345	2678	*	c("peaks1__MACS_peak_537", "peaks2__MACS_peak_555")	1612.79
chr1	40871866	40872899	1034	*	c("peaks2__MACS_peak_556", "peaks1__MACS_peak_538")	106.215
chr1	40892657	40893834	1178	*	c("peaks2__MACS_peak_557", "peaks1__MACS_peak_539")	56.37
chr1	40895538	40900167	4630	*	c("peaks1__MACS_peak_540", "peaks2__MACS_peak_558")	2044.41
chr1	40901576	40906820	5245	*	c("peaks1__MACS_peak_541", "peaks2__MACS_peak_559")	1431.96
chr1	40908111	40909053	943	*	c("peaks2__MACS_peak_560", "peaks1__MACS_peak_542")	88.845
chr1	40935871	40936809	939	*	c("peaks1__MACS_peak_543", "peaks2__MACS_peak_561")	60.26
chr1	41024437	41026341	1905	*	c("peaks2__MACS_peak_562", "peaks1__MACS_peak_544")	511.545
chr1	41447058	41447946	889	*	c("peaks2__MACS_peak_563", "peaks1__MACS_peak_545")	70.48
chr1	41661414	41662302	889	*	c("peaks1__MACS_peak_546", "peaks2__MACS_peak_564")	60.085
chr1	41708403	41710584	2182	*	c("peaks1__MACS_peak_547", "peaks2__MACS_peak_565")	557.9
chr1	41867155	41868183	1029	*	c("peaks1__MACS_peak_548", "peaks2__MACS_peak_566")	120.95
chr1	41887533	41888674	1142	*	c("peaks2__MACS_peak_567", "peaks1__MACS_peak_549")	103.87
chr1	41899084	41903591	4508	*	c("peaks1__MACS_peak_550", "peaks2__MACS_peak_568", "peaks1__MACS_peak_551")	671.037
chr1	42001444	42002922	1479	*	c("peaks1__MACS_peak_552", "peaks2__MACS_peak_570")	215.565
chr1	42300331	42301286	956	*	c("peaks1__MACS_peak_553", "peaks2__MACS_peak_572")	107.025
chr1	42309620	42312069	2450	*	c("peaks1__MACS_peak_554", "peaks2__MACS_peak_573")	830.69
chr1	42313963	42317913	3951	*	c("peaks2__MACS_peak_574", "peaks1__MACS_peak_555")	886.35
chr1	42318428	42319330	903	*	c("peaks2__MACS_peak_575", "peaks1__MACS_peak_556")	103.04
chr1	42648428	42649469	1042	*	c("peaks2__MACS_peak_576", "peaks1__MACS_peak_558")	114.155
chr1	42736076	42738145	2070	*	c("peaks1__MACS_peak_559", "peaks2__MACS_peak_577")	371.52
chr1	42739711	42772230	32520	*	c("peaks1__MACS_peak_560", "peaks2__MACS_peak_578")	3100
chr1	42783898	42785864	1967	*	c("peaks1__MACS_peak_561", "peaks2__MACS_peak_579")	240.08
chr1	42843469	42844666	1198	*	c("peaks1__MACS_peak_562", "peaks2__MACS_peak_581")	198.64
chr1	42851994	42852904	911	*	c("peaks1__MACS_peak_563", "peaks2__MACS_peak_582")	67.42
chr1	42908063	42909359	1297	*	c("peaks1__MACS_peak_564", "peaks2__MACS_peak_583")	941.05
chr1	42938574	42940080	1507	*	c("peaks2__MACS_peak_584", "peaks1__MACS_peak_565")	186.16
chr1	43009330	43010769	1440	*	c("peaks1__MACS_peak_566", "peaks2__MACS_peak_585")	589.715
chr1	43148179	43150448	2270	*	c("peaks2__MACS_peak_586", "peaks1__MACS_peak_567")	2409.28
chr1	43154260	43156888	2629	*	c("peaks2__MACS_peak_587", "peaks1__MACS_peak_568")	2899.07
chr1	43180064	43188917	8854	*	c("peaks2__MACS_peak_588", "peaks1__MACS_peak_569", "peaks1__MACS_peak_570")	2186.4
chr1	43193450	43195938	2489	*	c("peaks1__MACS_peak_571", "peaks2__MACS_peak_589")	327.88
chr1	43196058	43206297	10240	*	c("peaks1__MACS_peak_572", "peaks2__MACS_peak_590")	1908.68
chr1	43218708	43222060	3353	*	c("peaks1__MACS_peak_574", "peaks2__MACS_peak_591")	2156.92
chr1	43224038	43231520	7483	*	c("peaks1__MACS_peak_575", "peaks2__MACS_peak_592", "peaks1__MACS_peak_576")	2152.48
chr1	43271707	43273552	1846	*	c("peaks2__MACS_peak_593", "peaks1__MACS_peak_577")	205.275
chr1	43279269	43283769	4501	*	c("peaks1__MACS_peak_578", "peaks2__MACS_peak_594")	3100
chr1	43313121	43314036	916	*	c("peaks1__MACS_peak_579", "peaks2__MACS_peak_595")	73.705
chr1	43316088	43318147	2060	*	c("peaks1__MACS_peak_580", "peaks2__MACS_peak_596")	394.53
chr1	43394637	43396189	1553	*	c("peaks2__MACS_peak_597", "peaks1__MACS_peak_581")	229.17
chr1	43416977	43419112	2136	*	c("peaks2__MACS_peak_598", "peaks1__MACS_peak_582")	248.065
chr1	43452818	43453818	1001	*	c("peaks2__MACS_peak_599", "peaks1__MACS_peak_583")	110.64
chr1	43500879	43505166	4288	*	c("peaks1__MACS_peak_584", "peaks2__MACS_peak_600")	3100
chr1	43519199	43520526	1328	*	c("peaks1__MACS_peak_585", "peaks2__MACS_peak_601")	129.4
chr1	43530378	43532431	2054	*	c("peaks2__MACS_peak_603", "peaks1__MACS_peak_586")	476.95
chr1	43539308	43541169	1862	*	c("peaks2__MACS_peak_604", "peaks1__MACS_peak_587")	165.41
chr1	43750971	43753725	2755	*	c("peaks2__MACS_peak_606", "peaks1__MACS_peak_589")	663.035
chr1	43754747	43756732	1986	*	c("peaks1__MACS_peak_590", "peaks2__MACS_peak_607")	465.1
chr1	43770669	43772547	1879	*	c("peaks2__MACS_peak_608", "peaks1__MACS_peak_591")	211.505
chr1	43786887	43788390	1504	*	c("peaks2__MACS_peak_609", "peaks1__MACS_peak_592")	350.31
chr1	43817169	43818064	896	*	c("peaks1__MACS_peak_593", "peaks2__MACS_peak_611")	94.89
chr1	43837462	43838563	1102	*	c("peaks1__MACS_peak_595", "peaks2__MACS_peak_614")	151.72
chr1	43866471	43868105	1635	*	c("peaks1__MACS_peak_596", "peaks2__MACS_peak_615")	138.07
chr1	43873551	43877904	4354	*	c("peaks1__MACS_peak_597", "peaks2__MACS_peak_616")	1138.36
chr1	43879281	43881351	2071	*	c("peaks2__MACS_peak_617", "peaks1__MACS_peak_598")	126.295
chr1	43882687	43885658	2972	*	c("peaks2__MACS_peak_618", "peaks1__MACS_peak_599")	2249.27
chr1	43989387	43992547	3161	*	c("peaks1__MACS_peak_601", "peaks2__MACS_peak_619")	3100
chr1	44026633	44028517	1885	*	c("peaks2__MACS_peak_620", "peaks1__MACS_peak_602", "peaks2__MACS_peak_621")	57.9133
chr1	44157904	44160414	2511	*	c("peaks1__MACS_peak_603", "peaks2__MACS_peak_622")	978.395
chr1	44174255	44177575	3321	*	c("peaks2__MACS_peak_623", "peaks1__MACS_peak_604")	3012.05
chr1	44199151	44200348	1198	*	c("peaks1__MACS_peak_605", "peaks2__MACS_peak_624")	88.04
chr1	44203805	44205855	2051	*	c("peaks1__MACS_peak_606", "peaks2__MACS_peak_625")	1587.05
chr1	44454099	44455706	1608	*	c("peaks2__MACS_peak_626", "peaks1__MACS_peak_608")	142.58
chr1	44521908	44522860	953	*	c("peaks2__MACS_peak_627", "peaks1__MACS_peak_609")	68.75
chr1	44607539	44610910	3372	*	c("peaks2__MACS_peak_628", "peaks1__MACS_peak_610")	2599.11
chr1	44622323	44625837	3515	*	c("peaks1__MACS_peak_611", "peaks2__MACS_peak_629")	645.895
chr1	44735089	44737543	2455	*	c("peaks2__MACS_peak_630", "peaks1__MACS_peak_612")	324.24
chr1	44802740	44803800	1061	*	c("peaks2__MACS_peak_631", "peaks1__MACS_peak_613")	77.11
chr1	44919771	44921294	1524	*	c("peaks1__MACS_peak_614", "peaks2__MACS_peak_633")	120.145
chr1	45077029	45080891	3863	*	c("peaks2__MACS_peak_634", "peaks1__MACS_peak_615")	895.78
chr1	45087041	45091025	3985	*	c("peaks2__MACS_peak_635", "peaks1__MACS_peak_616")	1654.84
chr1	45096626	45102685	6060	*	c("peaks1__MACS_peak_617", "peaks2__MACS_peak_637")	3100
chr1	45172393	45174996	2604	*	c("peaks2__MACS_peak_638", "peaks1__MACS_peak_619")	400.83
chr1	45199418	45205450	6033	*	c("peaks1__MACS_peak_620", "peaks2__MACS_peak_639")	2354.16
chr1	45235395	45236915	1521	*	c("peaks2__MACS_peak_640", "peaks1__MACS_peak_621")	78.15
chr1	45325428	45327469	2042	*	c("peaks2__MACS_peak_641", "peaks1__MACS_peak_622")	536.215
chr1	45355769	45357852	2084	*	c("peaks1__MACS_peak_623", "peaks2__MACS_peak_642")	643.615
chr1	45360350	45363076	2727	*	c("peaks1__MACS_peak_624", "peaks2__MACS_peak_643")	373.67
chr1	45364796	45374396	9601	*	c("peaks1__MACS_peak_625", "peaks2__MACS_peak_644")	3100
chr1	45374535	45376063	1529	*	c("peaks2__MACS_peak_645", "peaks1__MACS_peak_626")	105.905
chr1	45376386	45377362	977	*	c("peaks1__MACS_peak_627", "peaks2__MACS_peak_646")	88.735
chr1	45377617	45380145	2529	*	c("peaks2__MACS_peak_647", "peaks1__MACS_peak_628", "peaks2__MACS_peak_648")	106.577
chr1	45381628	45384325	2698	*	c("peaks2__MACS_peak_649", "peaks1__MACS_peak_629")	131.775
chr1	45385542	45403245	17704	*	c("peaks1__MACS_peak_630", "peaks2__MACS_peak_650", "peaks2__MACS_peak_651")	1278.94
chr1	45410110	45417810	7701	*	c("peaks1__MACS_peak_631", "peaks2__MACS_peak_652")	2506.48
chr1	45436567	45437484	918	*	c("peaks1__MACS_peak_632", "peaks2__MACS_peak_653")	65.97
chr1	45443551	45449126	5576	*	c("peaks2__MACS_peak_654", "peaks1__MACS_peak_634", "peaks2__MACS_peak_655", "peaks2__MACS_peak_656")	254.94
chr1	45449278	45450198	921	*	c("peaks1__MACS_peak_635", "peaks2__MACS_peak_657")	81.03
chr1	45450670	45452016	1347	*	c("peaks1__MACS_peak_636", "peaks2__MACS_peak_658")	125.295
chr1	45452288	45453178	891	*	c("peaks2__MACS_peak_659", "peaks1__MACS_peak_637")	76.155
chr1	45459813	45460741	929	*	c("peaks1__MACS_peak_638", "peaks2__MACS_peak_661")	73.365
chr1	45462185	45464294	2110	*	c("peaks2__MACS_peak_662", "peaks1__MACS_peak_640")	324.725
chr1	45466899	45467787	889	*	c("peaks1__MACS_peak_641", "peaks2__MACS_peak_663")	70.365
chr1	45476508	45478227	1720	*	c("peaks1__MACS_peak_642", "peaks2__MACS_peak_664")	96.885
chr1	45479665	45481160	1496	*	c("peaks1__MACS_peak_643", "peaks2__MACS_peak_666")	90.255
chr1	45485638	45488714	3077	*	c("peaks2__MACS_peak_667", "peaks1__MACS_peak_644")	207.31
chr1	45505790	45506740	951	*	c("peaks2__MACS_peak_669", "peaks1__MACS_peak_645")	84.22
chr1	45528728	45530834	2107	*	c("peaks2__MACS_peak_670", "peaks1__MACS_peak_647")	128.025
chr1	45535531	45539538	4008	*	c("peaks1__MACS_peak_648", "peaks2__MACS_peak_671", "peaks1__MACS_peak_649", "peaks2__MACS_peak_672")	159.893
chr1	45548696	45549588	893	*	c("peaks1__MACS_peak_650", "peaks2__MACS_peak_673")	79.275
chr1	45551616	45553085	1470	*	c("peaks1__MACS_peak_651", "peaks2__MACS_peak_674")	115.75
chr1	45555525	45562197	6673	*	c("peaks1__MACS_peak_652", "peaks2__MACS_peak_675", "peaks1__MACS_peak_653", "peaks2__MACS_peak_676")	1595.81
chr1	45595218	45601378	6161	*	c("peaks1__MACS_peak_654", "peaks2__MACS_peak_677", "peaks1__MACS_peak_655")	1568.28
chr1	45628304	45630711	2408	*	c("peaks2__MACS_peak_678", "peaks1__MACS_peak_656")	272.925
chr1	45633305	45634257	953	*	c("peaks1__MACS_peak_657", "peaks2__MACS_peak_680")	55.905
chr1	45635218	45640574	5357	*	c("peaks2__MACS_peak_681", "peaks1__MACS_peak_659")	2920.07
chr1	45641795	45645515	3721	*	c("peaks2__MACS_peak_682", "peaks1__MACS_peak_660")	768.56
chr1	45652989	45657949	4961	*	c("peaks1__MACS_peak_661", "peaks2__MACS_peak_683")	1112.98
chr1	45660641	45664218	3578	*	c("peaks1__MACS_peak_662", "peaks2__MACS_peak_684")	1195.2
chr1	45680660	45685516	4857	*	c("peaks1__MACS_peak_663", "peaks2__MACS_peak_685")	2360.25
chr1	45728734	45730401	1668	*	c("peaks1__MACS_peak_664", "peaks2__MACS_peak_686")	67.48
chr1	45779418	45782004	2587	*	c("peaks2__MACS_peak_687", "peaks1__MACS_peak_665")	739.11
chr1	45822228	45824964	2737	*	c("peaks1__MACS_peak_666", "peaks2__MACS_peak_689", "peaks2__MACS_peak_690")	150.183
chr1	45851138	45853971	2834	*	c("peaks2__MACS_peak_691", "peaks1__MACS_peak_667")	2331.91
chr1	45893527	45894688	1162	*	c("peaks1__MACS_peak_668", "peaks2__MACS_peak_693")	145.935
chr1	45916518	45918248	1731	*	c("peaks1__MACS_peak_669", "peaks2__MACS_peak_695")	169.015
chr1	45920301	45922686	2386	*	c("peaks1__MACS_peak_670", "peaks2__MACS_peak_696")	258.82
chr1	45981938	45983155	1218	*	c("peaks1__MACS_peak_671", "peaks2__MACS_peak_697")	147.61
chr1	46123127	46124501	1375	*	c("peaks1__MACS_peak_672", "peaks2__MACS_peak_698")	688.745
chr1	46839265	46840135	871	*	c("peaks1__MACS_peak_674", "peaks2__MACS_peak_699")	77.74
chr1	46901581	46902858	1278	*	c("peaks2__MACS_peak_700", "peaks1__MACS_peak_675")	100.665
chr1	46907664	46912463	4800	*	c("peaks1__MACS_peak_676", "peaks2__MACS_peak_701")	3100
chr1	46919710	46922595	2886	*	c("peaks1__MACS_peak_677", "peaks2__MACS_peak_702")	957.03
chr1	46941491	46942763	1273	*	c("peaks1__MACS_peak_678", "peaks2__MACS_peak_703")	122.915
chr1	46969270	46970986	1717	*	c("peaks2__MACS_peak_704", "peaks1__MACS_peak_679")	198.58
chr1	47019770	47021271	1502	*	c("peaks1__MACS_peak_680", "peaks2__MACS_peak_705")	155.75
chr1	47024990	47026329	1340	*	c("peaks2__MACS_peak_706", "peaks1__MACS_peak_681")	204.64
chr1	47093424	47094799	1376	*	c("peaks1__MACS_peak_682", "peaks2__MACS_peak_707")	112.235
chr1	47095289	47098109	2821	*	c("peaks2__MACS_peak_708", "peaks1__MACS_peak_683")	579.845
chr1	47106938	47109082	2145	*	c("peaks2__MACS_peak_709", "peaks1__MACS_peak_684")	470.395
chr1	47153575	47154551	977	*	c("peaks2__MACS_peak_710", "peaks1__MACS_peak_685")	78.48
chr1	47355686	47359565	3880	*	c("peaks1__MACS_peak_686", "peaks2__MACS_peak_711", "peaks1__MACS_peak_687")	477.183
chr1	47454126	47457184	3059	*	c("peaks2__MACS_peak_712", "peaks1__MACS_peak_688")	868.33
chr1	47910216	47911221	1006	*	c("peaks1__MACS_peak_689", "peaks2__MACS_peak_713")	175.035
chr1	50983302	50985278	1977	*	c("peaks1__MACS_peak_691", "peaks2__MACS_peak_714")	280.815
chr1	50996236	50998649	2414	*	c("peaks2__MACS_peak_715", "peaks1__MACS_peak_692", "peaks1__MACS_peak_693")	187.57
chr1	51019116	51021304	2189	*	c("peaks1__MACS_peak_694", "peaks2__MACS_peak_716", "peaks1__MACS_peak_695")	199.69
chr1	51177954	51185507	7554	*	c("peaks1__MACS_peak_697", "peaks2__MACS_peak_718")	3100
chr1	51188153	51188987	835	*	c("peaks2__MACS_peak_719", "peaks1__MACS_peak_698")	70.635
chr1	51248655	51250697	2043	*	c("peaks2__MACS_peak_720", "peaks1__MACS_peak_700")	154.37
chr1	51271927	51275759	3833	*	c("peaks1__MACS_peak_701", "peaks2__MACS_peak_721")	2229.51
chr1	51306707	51308437	1731	*	c("peaks2__MACS_peak_722", "peaks1__MACS_peak_702")	108.74
chr1	51321436	51323165	1730	*	c("peaks2__MACS_peak_723", "peaks1__MACS_peak_703")	153.535
chr1	51323796	51325232	1437	*	c("peaks2__MACS_peak_724", "peaks1__MACS_peak_704")	77.47
chr1	51344718	51350156	5439	*	c("peaks2__MACS_peak_725", "peaks1__MACS_peak_705")	3100
chr1	51389243	51391861	2619	*	c("peaks2__MACS_peak_726", "peaks1__MACS_peak_706")	1244.24
chr1	51457847	51460142	2296	*	c("peaks1__MACS_peak_707", "peaks2__MACS_peak_727")	228.57
chr1	51533863	51536273	2411	*	c("peaks1__MACS_peak_708", "peaks2__MACS_peak_728")	1874.39
chr1	51561194	51562791	1598	*	c("peaks1__MACS_peak_709", "peaks2__MACS_peak_729")	204.345
chr1	51563708	51567139	3432	*	c("peaks1__MACS_peak_710", "peaks2__MACS_peak_730")	688.195
chr1	51581509	51583992	2484	*	c("peaks1__MACS_peak_711", "peaks2__MACS_peak_732")	387.69
chr1	51586361	51587716	1356	*	c("peaks1__MACS_peak_712", "peaks2__MACS_peak_733")	189.445
chr1	51641426	51642609	1184	*	c("peaks2__MACS_peak_734", "peaks1__MACS_peak_713")	115.14
chr1	51663905	51664755	851	*	c("peaks1__MACS_peak_714", "peaks2__MACS_peak_735")	65.08
chr1	51745764	51747780	2017	*	c("peaks2__MACS_peak_736", "peaks1__MACS_peak_715")	188.475
chr1	51803430	51805704	2275	*	c("peaks1__MACS_peak_716", "peaks2__MACS_peak_737")	299.195
chr1	51815228	51816326	1099	*	c("peaks1__MACS_peak_717", "peaks2__MACS_peak_738")	126.84
chr1	51845705	51847466	1762	*	c("peaks1__MACS_peak_718", "peaks2__MACS_peak_739")	238.5
chr1	51935890	51937452	1563	*	c("peaks1__MACS_peak_719", "peaks2__MACS_peak_740")	250.715
chr1	51971478	51973273	1796	*	c("peaks1__MACS_peak_720", "peaks2__MACS_peak_741")	1147.41
chr1	52167993	52171790	3798	*	c("peaks1__MACS_peak_721", "peaks2__MACS_peak_742")	1308.78
chr1	52175030	52178570	3541	*	c("peaks2__MACS_peak_744", "peaks1__MACS_peak_722")	2784.36
chr1	52223027	52224249	1223	*	c("peaks2__MACS_peak_745", "peaks1__MACS_peak_724")	148.81
chr1	52287784	52290984	3201	*	c("peaks2__MACS_peak_746", "peaks1__MACS_peak_725")	3100
chr1	52310557	52312691	2135	*	c("peaks2__MACS_peak_747", "peaks1__MACS_peak_726")	261.96
chr1	52369517	52371337	1821	*	c("peaks1__MACS_peak_727", "peaks2__MACS_peak_748")	199.225
chr1	52387913	52388798	886	*	c("peaks2__MACS_peak_749", "peaks1__MACS_peak_728")	67.52
chr1	52555632	52558267	2636	*	c("peaks1__MACS_peak_729", "peaks2__MACS_peak_750")	3100
chr1	52653491	52656187	2697	*	c("peaks1__MACS_peak_730", "peaks2__MACS_peak_752")	925.065
chr1	52687161	52688247	1087	*	c("peaks2__MACS_peak_753", "peaks1__MACS_peak_731")	466.74
chr1	52783013	52784677	1665	*	c("peaks1__MACS_peak_732", "peaks2__MACS_peak_754")	679.135
chr1	52790361	52791674	1314	*	c("peaks1__MACS_peak_733", "peaks2__MACS_peak_755")	85.77
chr1	52809108	52810525	1418	*	c("peaks2__MACS_peak_756", "peaks1__MACS_peak_734")	63.785
chr1	52820644	52821825	1182	*	c("peaks1__MACS_peak_735", "peaks2__MACS_peak_757")	190.015
chr1	52855363	52857787	2425	*	c("peaks1__MACS_peak_736", "peaks2__MACS_peak_758")	563.405
chr1	52873242	52875084	1843	*	c("peaks1__MACS_peak_737", "peaks2__MACS_peak_759")	1162.25
chr1	52900775	52902951	2177	*	c("peaks2__MACS_peak_760", "peaks1__MACS_peak_738", "peaks1__MACS_peak_739")	474.697
chr1	53009093	53010213	1121	*	c("peaks2__MACS_peak_761", "peaks1__MACS_peak_740")	208.765
chr1	53019961	53021204	1244	*	c("peaks1__MACS_peak_741", "peaks2__MACS_peak_762")	147.535
chr1	53353134	53354860	1727	*	c("peaks1__MACS_peak_742", "peaks2__MACS_peak_763")	831.28
chr1	53369703	53371274	1572	*	c("peaks1__MACS_peak_743", "peaks2__MACS_peak_764")	632.68
chr1	53408464	53410275	1812	*	c("peaks2__MACS_peak_765", "peaks1__MACS_peak_744")	828.77
chr1	53584325	53585651	1327	*	c("peaks1__MACS_peak_745", "peaks2__MACS_peak_766")	101.54
chr1	53763110	53763999	890	*	c("peaks1__MACS_peak_746", "peaks2__MACS_peak_767")	90.465
chr1	53830236	53831233	998	*	c("peaks1__MACS_peak_748", "peaks2__MACS_peak_768")	64.98
chr1	53840789	53842765	1977	*	c("peaks2__MACS_peak_769", "peaks1__MACS_peak_749")	1332.14
chr1	53874531	53875900	1370	*	c("peaks2__MACS_peak_770", "peaks1__MACS_peak_750")	163.9
chr1	53879979	53881530	1552	*	c("peaks1__MACS_peak_751", "peaks2__MACS_peak_771")	279.14
chr1	53893960	53896409	2450	*	c("peaks2__MACS_peak_772", "peaks1__MACS_peak_752")	649.675
chr1	53901338	53904033	2696	*	c("peaks1__MACS_peak_753", "peaks2__MACS_peak_773")	699.515
chr1	53996149	53998100	1952	*	c("peaks1__MACS_peak_754", "peaks2__MACS_peak_775")	187.78
chr1	54041411	54042291	881	*	c("peaks2__MACS_peak_776", "peaks1__MACS_peak_755")	88.915
chr1	54116846	54117871	1026	*	c("peaks1__MACS_peak_756", "peaks2__MACS_peak_777")	73.18
chr1	54174280	54176173	1894	*	c("peaks1__MACS_peak_757", "peaks2__MACS_peak_779")	272.71
chr1	54176260	54178246	1987	*	c("peaks1__MACS_peak_758", "peaks2__MACS_peak_780")	247.66
chr1	54183452	54188085	4634	*	c("peaks1__MACS_peak_759", "peaks2__MACS_peak_781")	1921.76
chr1	54250586	54252454	1869	*	c("peaks1__MACS_peak_760", "peaks2__MACS_peak_782")	1790.01
chr1	54306740	54308310	1571	*	c("peaks1__MACS_peak_761", "peaks2__MACS_peak_783")	277.865
chr1	54494909	54496483	1575	*	c("peaks1__MACS_peak_762", "peaks2__MACS_peak_784")	1132.53
chr1	54613765	54615273	1509	*	c("peaks2__MACS_peak_785", "peaks1__MACS_peak_763")	475.455
chr1	54769180	54771060	1881	*	c("peaks1__MACS_peak_764", "peaks2__MACS_peak_786", "peaks1__MACS_peak_765")	138.87
chr1	54860808	54862137	1330	*	c("peaks1__MACS_peak_766", "peaks2__MACS_peak_787")	194.31
chr1	54982137	54983812	1676	*	c("peaks1__MACS_peak_767", "peaks2__MACS_peak_788")	655.19
chr1	55082338	55085073	2736	*	c("peaks2__MACS_peak_789", "peaks1__MACS_peak_768")	2863.71
chr1	55105461	55106518	1058	*	c("peaks2__MACS_peak_790", "peaks1__MACS_peak_769")	91.415
chr1	55108609	55111320	2712	*	c("peaks1__MACS_peak_770", "peaks2__MACS_peak_791")	2501.55
chr1	55142349	55147279	4931	*	c("peaks2__MACS_peak_792", "peaks1__MACS_peak_771")	3100
chr1	55187021	55189662	2642	*	c("peaks2__MACS_peak_793", "peaks1__MACS_peak_772")	3040.1
chr1	55217412	55218792	1381	*	c("peaks2__MACS_peak_794", "peaks1__MACS_peak_774")	192.945
chr1	55248692	55249553	862	*	c("peaks1__MACS_peak_775", "peaks2__MACS_peak_795")	91.845
chr1	55249665	55250866	1202	*	c("peaks2__MACS_peak_796", "peaks1__MACS_peak_776")	67.08
chr1	55258011	55260286	2276	*	c("peaks2__MACS_peak_797", "peaks1__MACS_peak_777")	803.325
chr1	55282867	55284319	1453	*	c("peaks1__MACS_peak_778", "peaks2__MACS_peak_798")	300.655
chr1	55293279	55296127	2849	*	c("peaks1__MACS_peak_779", "peaks2__MACS_peak_799", "peaks2__MACS_peak_800")	874.903
chr1	55461875	55463954	2080	*	c("peaks1__MACS_peak_780", "peaks2__MACS_peak_801")	847.61
chr1	55584977	55586555	1579	*	c("peaks1__MACS_peak_784", "peaks2__MACS_peak_802")	192.005
chr1	55632061	55633960	1900	*	c("peaks1__MACS_peak_786", "peaks2__MACS_peak_803")	309.545
chr1	55922245	55923133	889	*	c("peaks2__MACS_peak_804", "peaks1__MACS_peak_788")	62.585
chr1	56020438	56021978	1541	*	c("peaks2__MACS_peak_805", "peaks1__MACS_peak_791")	86
chr1	56023268	56025803	2536	*	c("peaks1__MACS_peak_792", "peaks2__MACS_peak_806")	424.855
chr1	56719959	56721177	1219	*	c("peaks1__MACS_peak_793", "peaks2__MACS_peak_807")	133.505
chr1	56721180	56722468	1289	*	c("peaks1__MACS_peak_794", "peaks2__MACS_peak_808")	125
chr1	56737613	56739513	1901	*	c("peaks1__MACS_peak_795", "peaks2__MACS_peak_809")	482.36
chr1	56741237	56743282	2046	*	c("peaks2__MACS_peak_810", "peaks1__MACS_peak_796")	154.76
chr1	57011644	57013077	1434	*	c("peaks2__MACS_peak_811", "peaks1__MACS_peak_798")	88.745
chr1	57027356	57031137	3782	*	c("peaks1__MACS_peak_799", "peaks2__MACS_peak_813")	3100
chr1	57433719	57435540	1822	*	c("peaks2__MACS_peak_816", "peaks1__MACS_peak_801")	1428.84
chr1	57442369	57446418	4050	*	c("peaks2__MACS_peak_817", "peaks1__MACS_peak_802")	632.54
chr1	57462175	57464711	2537	*	c("peaks2__MACS_peak_818", "peaks1__MACS_peak_803")	3100
chr1	57553541	57555329	1789	*	c("peaks1__MACS_peak_804", "peaks2__MACS_peak_821")	157.88
chr1	57620885	57622061	1177	*	c("peaks1__MACS_peak_805", "peaks2__MACS_peak_822")	131.06
chr1	57830724	57832725	2002	*	c("peaks1__MACS_peak_806", "peaks2__MACS_peak_823")	1820.97
chr1	57905624	57907490	1867	*	c("peaks2__MACS_peak_824", "peaks1__MACS_peak_807")	640.46
chr1	58025842	58027256	1415	*	c("peaks2__MACS_peak_825", "peaks1__MACS_peak_808")	1442.42
chr1	58045187	58047272	2086	*	c("peaks1__MACS_peak_809", "peaks2__MACS_peak_826")	437.345
chr1	58052087	58056120	4034	*	c("peaks2__MACS_peak_827", "peaks1__MACS_peak_810", "peaks2__MACS_peak_828", "peaks1__MACS_peak_811")	688.61
chr1	58085610	58088469	2860	*	c("peaks1__MACS_peak_812", "peaks2__MACS_peak_829")	1352.7
chr1	58360312	58362592	2281	*	c("peaks2__MACS_peak_830", "peaks1__MACS_peak_814")	274.21
chr1	58415448	58417645	2198	*	c("peaks2__MACS_peak_831", "peaks1__MACS_peak_815")	523.64
chr1	58422978	58424371	1394	*	c("peaks2__MACS_peak_832", "peaks1__MACS_peak_816")	247.14
chr1	58448085	58451909	3825	*	c("peaks2__MACS_peak_833", "peaks1__MACS_peak_817")	3100
chr1	58466479	58468322	1844	*	c("peaks2__MACS_peak_834", "peaks1__MACS_peak_818")	187.785
chr1	58478839	58481609	2771	*	c("peaks2__MACS_peak_835", "peaks1__MACS_peak_819")	2267.14
chr1	58500747	58504496	3750	*	c("peaks2__MACS_peak_836", "peaks1__MACS_peak_820")	2473.04
chr1	58560509	58562800	2292	*	c("peaks2__MACS_peak_837", "peaks1__MACS_peak_822")	1441.19
chr1	58642042	58644353	2312	*	c("peaks2__MACS_peak_838", "peaks1__MACS_peak_823")	1957.47
chr1	58706829	58711963	5135	*	c("peaks2__MACS_peak_839", "peaks1__MACS_peak_824")	3100
chr1	58719436	58721950	2515	*	c("peaks1__MACS_peak_825", "peaks2__MACS_peak_840")	259.28
chr1	58766387	58774213	7827	*	c("peaks1__MACS_peak_826", "peaks2__MACS_peak_841")	3100
chr1	58778218	58786979	8762	*	c("peaks2__MACS_peak_842", "peaks1__MACS_peak_827")	2256.09
chr1	58796035	58797331	1297	*	c("peaks2__MACS_peak_843", "peaks1__MACS_peak_828")	73.18
chr1	58797761	58803048	5288	*	c("peaks2__MACS_peak_844", "peaks1__MACS_peak_829", "peaks1__MACS_peak_830")	747.44
chr1	58817033	58819340	2308	*	c("peaks2__MACS_peak_845", "peaks1__MACS_peak_831")	489.785
chr1	58851515	58854078	2564	*	c("peaks1__MACS_peak_832", "peaks2__MACS_peak_846")	1786.37
chr1	58912882	58914882	2001	*	c("peaks2__MACS_peak_848", "peaks1__MACS_peak_833")	219.555
chr1	58965733	58967796	2064	*	c("peaks2__MACS_peak_849", "peaks1__MACS_peak_835")	227.345
chr1	59006974	59008263	1290	*	c("peaks1__MACS_peak_837", "peaks2__MACS_peak_850")	99.305
chr1	59008420	59010168	1749	*	c("peaks2__MACS_peak_851", "peaks1__MACS_peak_838")	123.8
chr1	59017492	59019718	2227	*	c("peaks1__MACS_peak_839", "peaks2__MACS_peak_852", "peaks1__MACS_peak_840")	86.6667
chr1	59029164	59031402	2239	*	c("peaks1__MACS_peak_841", "peaks2__MACS_peak_853")	2720.8
chr1	59175934	59178043	2110	*	c("peaks1__MACS_peak_842", "peaks2__MACS_peak_854")	2508.64
chr1	59217827	59221764	3938	*	c("peaks2__MACS_peak_855", "peaks1__MACS_peak_843")	2610.84
chr1	59222509	59224691	2183	*	c("peaks2__MACS_peak_856", "peaks1__MACS_peak_844")	422.45
chr1	59226619	59227917	1299	*	c("peaks2__MACS_peak_857", "peaks1__MACS_peak_845")	103.245
chr1	59228121	59230722	2602	*	c("peaks1__MACS_peak_846", "peaks2__MACS_peak_858")	649.475
chr1	59293271	59295205	1935	*	c("peaks1__MACS_peak_847", "peaks2__MACS_peak_859")	1383.62
chr1	59397186	59399007	1822	*	c("peaks1__MACS_peak_848", "peaks2__MACS_peak_860")	398.095
chr1	59466010	59467857	1848	*	c("peaks1__MACS_peak_849", "peaks2__MACS_peak_861")	328.7
chr1	59515379	59516252	874	*	c("peaks1__MACS_peak_850", "peaks2__MACS_peak_863")	89.185
chr1	59536785	59538839	2055	*	c("peaks1__MACS_peak_851", "peaks2__MACS_peak_864")	2427.59
chr1	59538880	59543294	4415	*	c("peaks2__MACS_peak_865", "peaks1__MACS_peak_852")	3100
chr1	59543755	59545197	1443	*	c("peaks1__MACS_peak_853", "peaks2__MACS_peak_866")	153.92
chr1	59564822	59566746	1925	*	c("peaks2__MACS_peak_867", "peaks1__MACS_peak_854")	292.805
chr1	59572406	59573884	1479	*	c("peaks2__MACS_peak_868", "peaks1__MACS_peak_855")	432.365
chr1	59622530	59627232	4703	*	c("peaks1__MACS_peak_856", "peaks2__MACS_peak_869", "peaks1__MACS_peak_857")	387.45
chr1	59630617	59632589	1973	*	c("peaks2__MACS_peak_870", "peaks1__MACS_peak_858")	324.82
chr1	59641030	59642261	1232	*	c("peaks2__MACS_peak_871", "peaks1__MACS_peak_859")	116.07
chr1	59663667	59673896	10230	*	c("peaks2__MACS_peak_873", "peaks1__MACS_peak_860", "peaks1__MACS_peak_861", "peaks2__MACS_peak_874", "peaks1__MACS_peak_862")	1325.19
chr1	59674221	59675228	1008	*	c("peaks2__MACS_peak_875", "peaks1__MACS_peak_863")	91.51
chr1	59677508	59680349	2842	*	c("peaks2__MACS_peak_876", "peaks1__MACS_peak_865")	884.555
chr1	59725306	59728756	3451	*	c("peaks1__MACS_peak_866", "peaks2__MACS_peak_878")	3100
chr1	59740948	59746037	5090	*	c("peaks1__MACS_peak_867", "peaks2__MACS_peak_879", "peaks2__MACS_peak_880")	2001.79
chr1	59818851	59822445	3595	*	c("peaks2__MACS_peak_881", "peaks1__MACS_peak_868")	3100
chr1	59968941	59971324	2384	*	c("peaks1__MACS_peak_869", "peaks2__MACS_peak_883")	3078.44
chr1	59986719	59988488	1770	*	c("peaks1__MACS_peak_870", "peaks2__MACS_peak_884")	233.235
chr1	60055864	60058577	2714	*	c("peaks1__MACS_peak_871", "peaks2__MACS_peak_885")	1030.66
chr1	60060514	60061516	1003	*	c("peaks2__MACS_peak_886", "peaks1__MACS_peak_872")	123.06
chr1	60099353	60100584	1232	*	c("peaks2__MACS_peak_887", "peaks1__MACS_peak_873")	572.99
chr1	60153151	60156302	3152	*	c("peaks2__MACS_peak_888", "peaks1__MACS_peak_874")	3148.01
chr1	60214647	60216249	1603	*	c("peaks1__MACS_peak_875", "peaks2__MACS_peak_889", "peaks1__MACS_peak_876")	111.033
chr1	60236136	60238672	2537	*	c("peaks2__MACS_peak_890", "peaks1__MACS_peak_877")	2560.87
chr1	60398943	60401536	2594	*	c("peaks1__MACS_peak_878", "peaks2__MACS_peak_891")	1930.49
chr1	60465519	60467811	2293	*	c("peaks1__MACS_peak_879", "peaks2__MACS_peak_893")	2610
chr1	60483267	60486333	3067	*	c("peaks2__MACS_peak_894", "peaks1__MACS_peak_880")	520.205
chr1	60621796	60624866	3071	*	c("peaks1__MACS_peak_881", "peaks2__MACS_peak_895")	3100
chr1	60667312	60671013	3702	*	c("peaks1__MACS_peak_882", "peaks2__MACS_peak_897", "peaks1__MACS_peak_883", "peaks2__MACS_peak_898", "peaks1__MACS_peak_884")	97.918
chr1	60673166	60675006	1841	*	c("peaks1__MACS_peak_885", "peaks2__MACS_peak_899")	250.665
chr1	60702255	60703668	1414	*	c("peaks1__MACS_peak_886", "peaks2__MACS_peak_900")	141.165
chr1	60724684	60726479	1796	*	c("peaks2__MACS_peak_901", "peaks1__MACS_peak_887")	154.925
chr1	60758770	60760895	2126	*	c("peaks1__MACS_peak_888", "peaks2__MACS_peak_902")	378.585
chr1	60818508	60820350	1843	*	c("peaks2__MACS_peak_903", "peaks1__MACS_peak_889")	147.595
chr1	60821581	60822517	937	*	c("peaks1__MACS_peak_890", "peaks2__MACS_peak_904")	67.435
chr1	60880830	60884154	3325	*	c("peaks2__MACS_peak_905", "peaks1__MACS_peak_891")	679.185
chr1	60907309	60908798	1490	*	c("peaks1__MACS_peak_892", "peaks2__MACS_peak_906")	193.455
chr1	60915902	60918459	2558	*	c("peaks1__MACS_peak_894", "peaks2__MACS_peak_907")	638.84
chr1	61150611	61154493	3883	*	c("peaks1__MACS_peak_897", "peaks2__MACS_peak_908")	1529.96
chr1	61197329	61199751	2423	*	c("peaks2__MACS_peak_909", "peaks1__MACS_peak_898", "peaks1__MACS_peak_899")	130.383
chr1	61255304	61257006	1703	*	c("peaks2__MACS_peak_911", "peaks1__MACS_peak_900")	227.125
chr1	61258954	61261257	2304	*	c("peaks1__MACS_peak_901", "peaks2__MACS_peak_912")	511.985
chr1	61541530	61543654	2125	*	c("peaks1__MACS_peak_902", "peaks2__MACS_peak_913")	361.15
chr1	61585996	61586872	877	*	c("peaks1__MACS_peak_903", "peaks2__MACS_peak_914")	75.64
chr1	61684775	61686406	1632	*	c("peaks2__MACS_peak_915", "peaks1__MACS_peak_904")	1180.54
chr1	62490212	62491846	1635	*	c("peaks2__MACS_peak_916", "peaks1__MACS_peak_905")	179.57
chr1	62594834	62599496	4663	*	c("peaks1__MACS_peak_906", "peaks2__MACS_peak_917")	1157.06
chr1	62749302	62750470	1169	*	c("peaks1__MACS_peak_907", "peaks2__MACS_peak_919")	166.265
chr1	62752749	62754503	1755	*	c("peaks1__MACS_peak_908", "peaks2__MACS_peak_920")	293.02
chr1	62766199	62769696	3498	*	c("peaks1__MACS_peak_909", "peaks2__MACS_peak_921")	823.48
chr1	62797144	62798757	1614	*	c("peaks2__MACS_peak_923", "peaks1__MACS_peak_910")	98.52
chr1	62809005	62811717	2713	*	c("peaks2__MACS_peak_924", "peaks1__MACS_peak_911")	612.36
chr1	62813125	62815306	2182	*	c("peaks2__MACS_peak_926", "peaks1__MACS_peak_912")	158.36
chr1	63158695	63163052	4358	*	c("peaks1__MACS_peak_915", "peaks2__MACS_peak_927")	3100
chr1	63221893	63225443	3551	*	c("peaks1__MACS_peak_916", "peaks2__MACS_peak_928")	3100
chr1	63492097	63493461	1365	*	c("peaks2__MACS_peak_929", "peaks1__MACS_peak_917")	564.525
chr1	63504580	63505697	1118	*	c("peaks1__MACS_peak_918", "peaks2__MACS_peak_930")	96.45
chr1	63776455	63778047	1593	*	c("peaks2__MACS_peak_931", "peaks1__MACS_peak_919")	468.345
chr1	63822504	63824496	1993	*	c("peaks2__MACS_peak_932", "peaks1__MACS_peak_921")	397.15
chr1	63981307	63982529	1223	*	c("peaks2__MACS_peak_933", "peaks1__MACS_peak_923")	77.545
chr1	64000176	64000982	807	*	c("peaks2__MACS_peak_934", "peaks1__MACS_peak_924")	107.94
chr1	64022792	64024684	1893	*	c("peaks1__MACS_peak_925", "peaks2__MACS_peak_935")	448.44
chr1	64040624	64042037	1414	*	c("peaks2__MACS_peak_936", "peaks1__MACS_peak_926")	292.805
chr1	64051019	64052915	1897	*	c("peaks1__MACS_peak_927", "peaks2__MACS_peak_937")	182.155
chr1	64064870	64065963	1094	*	c("peaks2__MACS_peak_938", "peaks1__MACS_peak_928")	149.96
chr1	64066702	64067820	1119	*	c("peaks2__MACS_peak_939", "peaks1__MACS_peak_929")	168.095
chr1	64134077	64136954	2878	*	c("peaks1__MACS_peak_931", "peaks2__MACS_peak_941")	684.385
chr1	64163296	64168297	5002	*	c("peaks2__MACS_peak_943", "peaks1__MACS_peak_932")	3100
chr1	64168301	64170294	1994	*	c("peaks2__MACS_peak_944", "peaks1__MACS_peak_933")	2857.74
chr1	64179928	64181009	1082	*	c("peaks1__MACS_peak_934", "peaks2__MACS_peak_945")	93.47
chr1	64270334	64274257	3924	*	c("peaks2__MACS_peak_948", "peaks1__MACS_peak_935", "peaks1__MACS_peak_936")	361.08
chr1	64347391	64353245	5855	*	c("peaks1__MACS_peak_937", "peaks2__MACS_peak_949", "peaks2__MACS_peak_950", "peaks2__MACS_peak_951")	1265.23
chr1	64362623	64364434	1812	*	c("peaks2__MACS_peak_952", "peaks1__MACS_peak_938")	186.38
chr1	64492303	64493361	1059	*	c("peaks1__MACS_peak_939", "peaks2__MACS_peak_953")	59.19
chr1	64577943	64581339	3397	*	c("peaks1__MACS_peak_940", "peaks2__MACS_peak_954")	3100
chr1	64597814	64599076	1263	*	c("peaks2__MACS_peak_955", "peaks1__MACS_peak_941")	102.99
chr1	64610796	64611632	837	*	c("peaks2__MACS_peak_956", "peaks1__MACS_peak_942")	62.915
chr1	64624947	64626091	1145	*	c("peaks2__MACS_peak_957", "peaks1__MACS_peak_943")	111.335
chr1	64646225	64650036	3812	*	c("peaks2__MACS_peak_958", "peaks1__MACS_peak_944")	2115.84
chr1	64653650	64654474	825	*	c("peaks2__MACS_peak_959", "peaks1__MACS_peak_945")	75.465
chr1	64654901	64658609	3709	*	c("peaks2__MACS_peak_960", "peaks1__MACS_peak_946")	885.845
chr1	64658661	64659830	1170	*	c("peaks1__MACS_peak_947", "peaks2__MACS_peak_961")	110.55
chr1	64659851	64666046	6196	*	c("peaks1__MACS_peak_948", "peaks2__MACS_peak_962")	3100
chr1	64666907	64668691	1785	*	c("peaks2__MACS_peak_963", "peaks1__MACS_peak_949", "peaks1__MACS_peak_950")	107.46
chr1	64669088	64671764	2677	*	c("peaks2__MACS_peak_964", "peaks1__MACS_peak_951")	837.64
chr1	64695358	64697046	1689	*	c("peaks2__MACS_peak_965", "peaks1__MACS_peak_952")	393.93
chr1	64736116	64737287	1172	*	c("peaks2__MACS_peak_966", "peaks1__MACS_peak_953")	328.835
chr1	64737334	64739212	1879	*	c("peaks1__MACS_peak_954", "peaks2__MACS_peak_967")	2524.03
chr1	64761319	64762792	1474	*	c("peaks1__MACS_peak_955", "peaks2__MACS_peak_968")	148.015
chr1	64780974	64785744	4771	*	c("peaks1__MACS_peak_956", "peaks2__MACS_peak_970", "peaks1__MACS_peak_957")	2087.93
chr1	64802206	64804520	2315	*	c("peaks2__MACS_peak_971", "peaks1__MACS_peak_958")	500.24
chr1	64838027	64839354	1328	*	c("peaks2__MACS_peak_972", "peaks1__MACS_peak_959")	89.455
chr1	64841214	64844222	3009	*	c("peaks1__MACS_peak_960", "peaks2__MACS_peak_973")	808.55
chr1	64851141	64856834	5694	*	c("peaks2__MACS_peak_975", "peaks1__MACS_peak_961")	1097.53
chr1	64871553	64874255	2703	*	c("peaks2__MACS_peak_976", "peaks1__MACS_peak_962")	314.89
chr1	64888734	64892979	4246	*	c("peaks1__MACS_peak_964", "peaks2__MACS_peak_977")	1771.61
chr1	64895924	64898673	2750	*	c("peaks2__MACS_peak_978", "peaks1__MACS_peak_965", "peaks1__MACS_peak_966")	100.69
chr1	64906111	64908560	2450	*	c("peaks2__MACS_peak_980", "peaks1__MACS_peak_967")	148.035
chr1	64920976	64924179	3204	*	c("peaks1__MACS_peak_968", "peaks2__MACS_peak_981")	661.015
chr1	64974599	64977394	2796	*	c("peaks1__MACS_peak_969", "peaks2__MACS_peak_982")	373.975
chr1	64978799	64980517	1719	*	c("peaks2__MACS_peak_983", "peaks1__MACS_peak_970")	199.9
chr1	64987234	64990345	3112	*	c("peaks2__MACS_peak_984", "peaks1__MACS_peak_971")	866.825
chr1	64995594	64997964	2371	*	c("peaks2__MACS_peak_985", "peaks1__MACS_peak_972")	303.14
chr1	65002505	65004050	1546	*	c("peaks1__MACS_peak_973", "peaks2__MACS_peak_986")	1155.1
chr1	65158707	65160108	1402	*	c("peaks1__MACS_peak_974", "peaks2__MACS_peak_987")	203.385
chr1	65224263	65226666	2404	*	c("peaks2__MACS_peak_988", "peaks1__MACS_peak_975")	1369.04
chr1	65232111	65234725	2615	*	c("peaks1__MACS_peak_976", "peaks2__MACS_peak_989")	2129.24
chr1	65283195	65284737	1543	*	c("peaks2__MACS_peak_990", "peaks1__MACS_peak_978")	349.755
chr1	65291091	65292423	1333	*	c("peaks2__MACS_peak_991", "peaks1__MACS_peak_979")	104.7
chr1	65292437	65294554	2118	*	c("peaks1__MACS_peak_980", "peaks2__MACS_peak_992")	366.96
chr1	65357596	65358672	1077	*	c("peaks2__MACS_peak_993", "peaks1__MACS_peak_982")	123.935
chr1	65394016	65395088	1073	*	c("peaks2__MACS_peak_994", "peaks1__MACS_peak_983")	76.095
chr1	65435580	65436383	804	*	c("peaks1__MACS_peak_985", "peaks2__MACS_peak_995")	63.545
chr1	65551474	65552574	1101	*	c("peaks2__MACS_peak_996", "peaks1__MACS_peak_987")	76.38
chr1	65619089	65619892	804	*	c("peaks2__MACS_peak_997", "peaks1__MACS_peak_988")	71.7
chr1	65619913	65621726	1814	*	c("peaks2__MACS_peak_998", "peaks1__MACS_peak_989")	163.275
chr1	65893018	65895369	2352	*	c("peaks1__MACS_peak_990", "peaks2__MACS_peak_999", "peaks2__MACS_peak_1000")	142.717
chr1	65977547	65980674	3128	*	c("peaks2__MACS_peak_1001", "peaks1__MACS_peak_991")	1109.01
chr1	66196716	66198124	1409	*	c("peaks1__MACS_peak_992", "peaks2__MACS_peak_1002")	165.95
chr1	66214888	66216365	1478	*	c("peaks1__MACS_peak_994", "peaks2__MACS_peak_1003")	159.415
chr1	66221157	66223171	2015	*	c("peaks1__MACS_peak_995", "peaks2__MACS_peak_1004")	632.915
chr1	66232785	66234825	2041	*	c("peaks2__MACS_peak_1005", "peaks1__MACS_peak_997")	389.45
chr1	66325320	66327480	2161	*	c("peaks1__MACS_peak_998", "peaks2__MACS_peak_1006")	280.455
chr1	66367876	66371530	3655	*	c("peaks1__MACS_peak_999", "peaks2__MACS_peak_1007")	1565.36
chr1	66374985	66375820	836	*	c("peaks1__MACS_peak_1000", "peaks2__MACS_peak_1008")	57.205
chr1	66415240	66416471	1232	*	c("peaks2__MACS_peak_1010", "peaks1__MACS_peak_1001")	102.27
chr1	66444079	66445327	1249	*	c("peaks1__MACS_peak_1002", "peaks2__MACS_peak_1011")	72.17
chr1	66694052	66697811	3760	*	c("peaks2__MACS_peak_1012", "peaks1__MACS_peak_1004")	1012.64
chr1	66746665	66749264	2600	*	c("peaks2__MACS_peak_1014", "peaks1__MACS_peak_1005")	1609.28
chr1	66816308	66817325	1018	*	c("peaks2__MACS_peak_1015", "peaks1__MACS_peak_1006")	75.56
chr1	66861024	66865066	4043	*	c("peaks1__MACS_peak_1007", "peaks2__MACS_peak_1016")	3100
chr1	66884174	66886153	1980	*	c("peaks1__MACS_peak_1008", "peaks2__MACS_peak_1017")	283.63
chr1	66891931	66893786	1856	*	c("peaks2__MACS_peak_1018", "peaks1__MACS_peak_1009")	272.515
chr1	66908026	66910490	2465	*	c("peaks1__MACS_peak_1010", "peaks2__MACS_peak_1019")	1558.79
chr1	67063412	67064924	1513	*	c("peaks1__MACS_peak_1011", "peaks2__MACS_peak_1020")	346.375
chr1	67084362	67086182	1821	*	c("peaks2__MACS_peak_1021", "peaks1__MACS_peak_1012")	835.35
chr1	67341575	67342535	961	*	c("peaks2__MACS_peak_1022", "peaks1__MACS_peak_1014")	97.335
chr1	67444207	67445396	1190	*	c("peaks2__MACS_peak_1023", "peaks1__MACS_peak_1015")	288.96
chr1	68002071	68003028	958	*	c("peaks2__MACS_peak_1024", "peaks1__MACS_peak_1016")	76.28
chr1	68826348	68828409	2062	*	c("peaks2__MACS_peak_1025", "peaks1__MACS_peak_1017")	338.21
chr1	69019612	69020725	1114	*	c("peaks1__MACS_peak_1018", "peaks2__MACS_peak_1026")	138.175
chr1	69152587	69154892	2306	*	c("peaks2__MACS_peak_1027", "peaks1__MACS_peak_1019")	238.54
chr1	69258554	69260744	2191	*	c("peaks2__MACS_peak_1028", "peaks1__MACS_peak_1020")	234.415
chr1	69288262	69289297	1036	*	c("peaks2__MACS_peak_1029", "peaks1__MACS_peak_1021")	223.985
chr1	69332507	69333621	1115	*	c("peaks2__MACS_peak_1030", "peaks1__MACS_peak_1022")	139.125
chr1	69378097	69379069	973	*	c("peaks1__MACS_peak_1023", "peaks2__MACS_peak_1031")	105.395
chr1	69421531	69423075	1545	*	c("peaks1__MACS_peak_1024", "peaks2__MACS_peak_1032")	158.605
chr1	69486940	69488738	1799	*	c("peaks1__MACS_peak_1025", "peaks2__MACS_peak_1033")	220.235
chr1	69498257	69501580	3324	*	c("peaks1__MACS_peak_1026", "peaks2__MACS_peak_1034")	639.88
chr1	69504956	69509229	4274	*	c("peaks1__MACS_peak_1027", "peaks2__MACS_peak_1035")	1070.08
chr1	69656618	69658706	2089	*	c("peaks1__MACS_peak_1028", "peaks2__MACS_peak_1037")	320.315
chr1	69700747	69703095	2349	*	c("peaks1__MACS_peak_1029", "peaks2__MACS_peak_1038")	510.405
chr1	69703289	69705821	2533	*	c("peaks2__MACS_peak_1039", "peaks1__MACS_peak_1030")	173.47
chr1	69731099	69735761	4663	*	c("peaks2__MACS_peak_1040", "peaks1__MACS_peak_1031")	3140.3
chr1	69805862	69806729	868	*	c("peaks2__MACS_peak_1041", "peaks1__MACS_peak_1032")	88.81
chr1	69818148	69819687	1540	*	c("peaks1__MACS_peak_1033", "peaks2__MACS_peak_1042")	131.965
chr1	69836808	69837823	1016	*	c("peaks1__MACS_peak_1034", "peaks2__MACS_peak_1043")	207.94
chr1	69873303	69874066	764	*	c("peaks2__MACS_peak_1044", "peaks1__MACS_peak_1035")	63.635
chr1	69875185	69876376	1192	*	c("peaks2__MACS_peak_1045", "peaks1__MACS_peak_1036")	103.93
chr1	70181005	70183147	2143	*	c("peaks2__MACS_peak_1047", "peaks1__MACS_peak_1037")	498.835
chr1	70211370	70213715	2346	*	c("peaks1__MACS_peak_1038", "peaks2__MACS_peak_1048")	316.155
chr1	70521198	70524824	3627	*	c("peaks2__MACS_peak_1049", "peaks1__MACS_peak_1040")	642.27
chr1	70666819	70669869	3051	*	c("peaks2__MACS_peak_1051", "peaks1__MACS_peak_1041", "peaks2__MACS_peak_1052")	331.273
chr1	70822889	70824366	1478	*	c("peaks2__MACS_peak_1054", "peaks1__MACS_peak_1042")	178.145
chr1	70841201	70842538	1338	*	c("peaks2__MACS_peak_1055", "peaks1__MACS_peak_1043")	71.455
chr1	70859548	70862011	2464	*	c("peaks2__MACS_peak_1056", "peaks1__MACS_peak_1044")	279.855
chr1	70897808	70899217	1410	*	c("peaks2__MACS_peak_1057", "peaks1__MACS_peak_1045")	126.965
chr1	70956445	70958434	1990	*	c("peaks2__MACS_peak_1059", "peaks1__MACS_peak_1046")	600.205
chr1	70960773	70966869	6097	*	c("peaks1__MACS_peak_1047", "peaks2__MACS_peak_1060")	3100
chr1	70992213	70994356	2144	*	c("peaks2__MACS_peak_1061", "peaks1__MACS_peak_1048", "peaks2__MACS_peak_1062")	243.37
chr1	71046270	71047864	1595	*	c("peaks2__MACS_peak_1064", "peaks1__MACS_peak_1049")	190.395
chr1	71048173	71054165	5993	*	c("peaks1__MACS_peak_1050", "peaks2__MACS_peak_1065")	2891.47
chr1	71066294	71068948	2655	*	c("peaks1__MACS_peak_1051", "peaks2__MACS_peak_1067")	315.79
chr1	71144425	71145956	1532	*	c("peaks1__MACS_peak_1052", "peaks2__MACS_peak_1068")	53.825
chr1	71146116	71150849	4734	*	c("peaks1__MACS_peak_1053", "peaks2__MACS_peak_1069")	3100
chr1	71442094	71443624	1531	*	c("peaks1__MACS_peak_1054", "peaks2__MACS_peak_1070")	181.135
chr1	71602731	71605197	2467	*	c("peaks1__MACS_peak_1055", "peaks2__MACS_peak_1071")	1892.79
chr1	71622288	71623618	1331	*	c("peaks2__MACS_peak_1073", "peaks1__MACS_peak_1056")	74.315
chr1	71635607	71636993	1387	*	c("peaks2__MACS_peak_1074", "peaks1__MACS_peak_1057")	93.23
chr1	71661025	71662172	1148	*	c("peaks2__MACS_peak_1075", "peaks1__MACS_peak_1059")	86.05
chr1	71675332	71677149	1818	*	c("peaks1__MACS_peak_1060", "peaks2__MACS_peak_1077")	117.755
chr1	71677181	71678464	1284	*	c("peaks1__MACS_peak_1061", "peaks2__MACS_peak_1078")	58.145
chr1	71694160	71702310	8151	*	c("peaks1__MACS_peak_1064", "peaks2__MACS_peak_1079", "peaks1__MACS_peak_1065")	2095.54
chr1	71709615	71711751	2137	*	c("peaks1__MACS_peak_1066", "peaks2__MACS_peak_1080")	420.205
chr1	71725558	71728680	3123	*	c("peaks2__MACS_peak_1081", "peaks1__MACS_peak_1067")	1025.22
chr1	71729209	71731823	2615	*	c("peaks2__MACS_peak_1082", "peaks1__MACS_peak_1068")	513.865
chr1	71733783	71739981	6199	*	c("peaks2__MACS_peak_1083", "peaks1__MACS_peak_1069")	3122.93
chr1	71747409	71748792	1384	*	c("peaks2__MACS_peak_1084", "peaks1__MACS_peak_1070")	152.455
chr1	71797408	71805419	8012	*	c("peaks1__MACS_peak_1071", "peaks2__MACS_peak_1085")	3092.45
chr1	71806526	71807770	1245	*	c("peaks1__MACS_peak_1072", "peaks2__MACS_peak_1086")	138.95
chr1	71808289	71811961	3673	*	c("peaks2__MACS_peak_1087", "peaks1__MACS_peak_1073")	745.175
chr1	71817960	71820144	2185	*	c("peaks2__MACS_peak_1089", "peaks1__MACS_peak_1074", "peaks1__MACS_peak_1075")	99.1233
chr1	71846006	71848840	2835	*	c("peaks1__MACS_peak_1076", "peaks2__MACS_peak_1090")	373.185
chr1	71853094	71855130	2037	*	c("peaks1__MACS_peak_1077", "peaks2__MACS_peak_1091")	361.285
chr1	71858938	71863983	5046	*	c("peaks2__MACS_peak_1092", "peaks1__MACS_peak_1078")	1925.22
chr1	71883346	71885061	1716	*	c("peaks2__MACS_peak_1094", "peaks1__MACS_peak_1079")	377.745
chr1	71896878	71898143	1266	*	c("peaks1__MACS_peak_1080", "peaks2__MACS_peak_1095")	128.11
chr1	71911512	71913083	1572	*	c("peaks2__MACS_peak_1096", "peaks1__MACS_peak_1081")	121.685
chr1	71926256	71930401	4146	*	c("peaks1__MACS_peak_1082", "peaks2__MACS_peak_1097")	849.455
chr1	71931861	71946610	14750	*	c("peaks2__MACS_peak_1099", "peaks1__MACS_peak_1083")	3100
chr1	71955545	71960935	5391	*	c("peaks2__MACS_peak_1100", "peaks1__MACS_peak_1084", "peaks1__MACS_peak_1085", "peaks2__MACS_peak_1101")	478.655
chr1	71963230	71964417	1188	*	c("peaks2__MACS_peak_1102", "peaks1__MACS_peak_1086")	70.795
chr1	71964768	71968738	3971	*	c("peaks2__MACS_peak_1103", "peaks1__MACS_peak_1087")	881.105
chr1	71982332	71983894	1563	*	c("peaks2__MACS_peak_1104", "peaks1__MACS_peak_1088")	271.015
chr1	71993332	71995031	1700	*	c("peaks2__MACS_peak_1105", "peaks1__MACS_peak_1089")	187.445
chr1	72047738	72049984	2247	*	c("peaks2__MACS_peak_1107", "peaks1__MACS_peak_1090")	521.15
chr1	72059703	72062615	2913	*	c("peaks2__MACS_peak_1109", "peaks1__MACS_peak_1091")	777.995
chr1	72068821	72069948	1128	*	c("peaks1__MACS_peak_1092", "peaks2__MACS_peak_1110")	86.79
chr1	72114795	72118584	3790	*	c("peaks1__MACS_peak_1093", "peaks2__MACS_peak_1112")	1078.93
chr1	72122397	72124070	1674	*	c("peaks1__MACS_peak_1094", "peaks2__MACS_peak_1113")	111.82
chr1	72124993	72126105	1113	*	c("peaks2__MACS_peak_1114", "peaks1__MACS_peak_1095")	91.795
chr1	72160397	72161622	1226	*	c("peaks1__MACS_peak_1096", "peaks2__MACS_peak_1115")	75.195
chr1	72167809	72170666	2858	*	c("peaks2__MACS_peak_1116", "peaks1__MACS_peak_1097", "peaks1__MACS_peak_1098")	192.767
chr1	72258121	72259178	1058	*	c("peaks1__MACS_peak_1099", "peaks2__MACS_peak_1117")	272.25
chr1	72272098	72273036	939	*	c("peaks2__MACS_peak_1118", "peaks1__MACS_peak_1100")	402.365
chr1	72279846	72281268	1423	*	c("peaks2__MACS_peak_1119", "peaks1__MACS_peak_1101")	164.57
chr1	72282744	72283860	1117	*	c("peaks2__MACS_peak_1120", "peaks1__MACS_peak_1102")	529.675
chr1	72289602	72291121	1520	*	c("peaks2__MACS_peak_1121", "peaks1__MACS_peak_1103")	1118.02
chr1	72300558	72302864	2307	*	c("peaks2__MACS_peak_1122", "peaks1__MACS_peak_1104")	533.61
chr1	72330171	72331481	1311	*	c("peaks2__MACS_peak_1123", "peaks1__MACS_peak_1105")	217.81
chr1	72352592	72358740	6149	*	c("peaks2__MACS_peak_1124", "peaks1__MACS_peak_1106")	3100
chr1	72404604	72405590	987	*	c("peaks1__MACS_peak_1108", "peaks2__MACS_peak_1125")	65.27
chr1	72410909	72412141	1233	*	c("peaks1__MACS_peak_1109", "peaks2__MACS_peak_1126")	105.585
chr1	72418118	72419894	1777	*	c("peaks1__MACS_peak_1110", "peaks2__MACS_peak_1127")	168.8
chr1	72424297	72427988	3692	*	c("peaks2__MACS_peak_1129", "peaks1__MACS_peak_1111")	1060.99
chr1	72428199	72432380	4182	*	c("peaks1__MACS_peak_1112", "peaks2__MACS_peak_1130")	639.35
chr1	72465744	72467997	2254	*	c("peaks2__MACS_peak_1131", "peaks1__MACS_peak_1113")	390.125
chr1	72473477	72478259	4783	*	c("peaks1__MACS_peak_1114", "peaks2__MACS_peak_1132")	3100
chr1	72485459	72487373	1915	*	c("peaks1__MACS_peak_1115", "peaks2__MACS_peak_1133")	223.27
chr1	72494962	72500348	5387	*	c("peaks1__MACS_peak_1116", "peaks2__MACS_peak_1134")	1706.37
chr1	72511372	72512516	1145	*	c("peaks1__MACS_peak_1117", "peaks2__MACS_peak_1135")	99.54
chr1	72555454	72556551	1098	*	c("peaks1__MACS_peak_1118", "peaks2__MACS_peak_1136")	60.21
chr1	72557264	72558352	1089	*	c("peaks1__MACS_peak_1119", "peaks2__MACS_peak_1137")	64.945
chr1	72582102	72586137	4036	*	c("peaks2__MACS_peak_1138", "peaks1__MACS_peak_1120")	897.3
chr1	72596936	72598335	1400	*	c("peaks2__MACS_peak_1140", "peaks1__MACS_peak_1121")	250.245
chr1	72628938	72631265	2328	*	c("peaks1__MACS_peak_1123", "peaks2__MACS_peak_1142", "peaks1__MACS_peak_1124")	799.507
chr1	72632128	72633984	1857	*	c("peaks2__MACS_peak_1143", "peaks1__MACS_peak_1125")	320.525
chr1	72719200	72720074	875	*	c("peaks1__MACS_peak_1126", "peaks2__MACS_peak_1144")	67.69
chr1	72756775	72760450	3676	*	c("peaks1__MACS_peak_1127", "peaks2__MACS_peak_1145")	2908.86
chr1	72764755	72766264	1510	*	c("peaks2__MACS_peak_1146", "peaks1__MACS_peak_1128")	110.955
chr1	72766302	72768183	1882	*	c("peaks2__MACS_peak_1147", "peaks1__MACS_peak_1129")	158.105
chr1	72768767	72769794	1028	*	c("peaks1__MACS_peak_1130", "peaks2__MACS_peak_1148")	100.825
chr1	72785137	72788400	3264	*	c("peaks2__MACS_peak_1150", "peaks1__MACS_peak_1131")	949.3
chr1	72790157	72795861	5705	*	c("peaks2__MACS_peak_1152", "peaks1__MACS_peak_1132")	2323.29
chr1	72796083	72799153	3071	*	c("peaks2__MACS_peak_1153", "peaks1__MACS_peak_1133")	791.045
chr1	72799200	72801171	1972	*	c("peaks1__MACS_peak_1134", "peaks2__MACS_peak_1154")	218.01
chr1	72801597	72803696	2100	*	c("peaks1__MACS_peak_1135", "peaks2__MACS_peak_1155")	229.235
chr1	72824771	72831996	7226	*	c("peaks2__MACS_peak_1156", "peaks1__MACS_peak_1136", "peaks1__MACS_peak_1137")	718.913
chr1	72844169	72845811	1643	*	c("peaks1__MACS_peak_1138", "peaks2__MACS_peak_1157")	170.675
chr1	72870234	72875203	4970	*	c("peaks2__MACS_peak_1159", "peaks1__MACS_peak_1139")	3166.53
chr1	72878200	72880790	2591	*	c("peaks2__MACS_peak_1160", "peaks1__MACS_peak_1140")	503.295
chr1	72885030	72886942	1913	*	c("peaks1__MACS_peak_1141", "peaks2__MACS_peak_1161")	318.025
chr1	72898578	72901709	3132	*	c("peaks2__MACS_peak_1162", "peaks1__MACS_peak_1142")	282.47
chr1	72916679	72917680	1002	*	c("peaks2__MACS_peak_1163", "peaks1__MACS_peak_1143")	120.875
chr1	73008789	73012067	3279	*	c("peaks1__MACS_peak_1144", "peaks2__MACS_peak_1164")	1280.93
chr1	73012165	73014095	1931	*	c("peaks1__MACS_peak_1145", "peaks2__MACS_peak_1165")	453.95
chr1	73071478	73072699	1222	*	c("peaks1__MACS_peak_1146", "peaks2__MACS_peak_1166")	70.58
chr1	73082862	73083862	1001	*	c("peaks2__MACS_peak_1167", "peaks1__MACS_peak_1148")	79.895
chr1	73107335	73109200	1866	*	c("peaks1__MACS_peak_1149", "peaks2__MACS_peak_1168")	389.715
chr1	73126195	73127820	1626	*	c("peaks1__MACS_peak_1150", "peaks2__MACS_peak_1169")	198.045
chr1	73281425	73282644	1220	*	c("peaks2__MACS_peak_1170", "peaks1__MACS_peak_1151")	84.815
chr1	73289738	73291626	1889	*	c("peaks2__MACS_peak_1171", "peaks1__MACS_peak_1152")	176.755
chr1	73870672	73871963	1292	*	c("peaks1__MACS_peak_1154", "peaks2__MACS_peak_1173")	133.53
chr1	73872324	73873258	935	*	c("peaks2__MACS_peak_1174", "peaks1__MACS_peak_1155")	67.595
chr1	73875131	73876487	1357	*	c("peaks1__MACS_peak_1156", "peaks2__MACS_peak_1175")	291.775
chr1	73948854	73949828	975	*	c("peaks1__MACS_peak_1157", "peaks2__MACS_peak_1176")	132.955
chr1	73956940	73958907	1968	*	c("peaks2__MACS_peak_1177", "peaks1__MACS_peak_1158")	177.62
chr1	73971054	73972214	1161	*	c("peaks1__MACS_peak_1159", "peaks2__MACS_peak_1179")	84.8
chr1	73974157	73977403	3247	*	c("peaks2__MACS_peak_1181", "peaks1__MACS_peak_1160", "peaks1__MACS_peak_1161")	175.53
chr1	73978434	73980373	1940	*	c("peaks2__MACS_peak_1182", "peaks1__MACS_peak_1162")	233.665
chr1	73981894	73984113	2220	*	c("peaks1__MACS_peak_1163", "peaks2__MACS_peak_1183")	143.395
chr1	73989496	73992229	2734	*	c("peaks2__MACS_peak_1184", "peaks1__MACS_peak_1164")	334.915
chr1	73992373	73995625	3253	*	c("peaks2__MACS_peak_1185", "peaks1__MACS_peak_1165")	897.76
chr1	73996206	74017734	21529	*	c("peaks1__MACS_peak_1166", "peaks2__MACS_peak_1186", "peaks2__MACS_peak_1187", "peaks1__MACS_peak_1167")	3100
chr1	74019082	74022620	3539	*	c("peaks2__MACS_peak_1188", "peaks1__MACS_peak_1168")	632.725
chr1	74033437	74036179	2743	*	c("peaks1__MACS_peak_1170", "peaks2__MACS_peak_1190")	181.975
chr1	74038631	74039895	1265	*	c("peaks1__MACS_peak_1171", "peaks2__MACS_peak_1191")	162.36
chr1	74040439	74049257	8819	*	c("peaks1__MACS_peak_1172", "peaks2__MACS_peak_1192", "peaks2__MACS_peak_1193")	2374.81
chr1	74051154	74052423	1270	*	c("peaks2__MACS_peak_1194", "peaks1__MACS_peak_1173")	86.125
chr1	74053557	74056951	3395	*	c("peaks1__MACS_peak_1174", "peaks2__MACS_peak_1195")	2122.7
chr1	74058457	74065453	6997	*	c("peaks2__MACS_peak_1196", "peaks1__MACS_peak_1175", "peaks1__MACS_peak_1176", "peaks1__MACS_peak_1177")	1164.52
chr1	74070172	74084429	14258	*	c("peaks2__MACS_peak_1197", "peaks1__MACS_peak_1178")	3100
chr1	74111704	74113904	2201	*	c("peaks2__MACS_peak_1200", "peaks1__MACS_peak_1179")	260.65
chr1	74114077	74117109	3033	*	c("peaks2__MACS_peak_1201", "peaks1__MACS_peak_1180")	1570.44
chr1	74129526	74133049	3524	*	c("peaks2__MACS_peak_1202", "peaks1__MACS_peak_1181")	1174.02
chr1	74137465	74140196	2732	*	c("peaks1__MACS_peak_1182", "peaks2__MACS_peak_1203")	793.83
chr1	74140596	74141624	1029	*	c("peaks2__MACS_peak_1204", "peaks1__MACS_peak_1183")	109.195
chr1	74144342	74146372	2031	*	c("peaks2__MACS_peak_1205", "peaks1__MACS_peak_1184")	596.85
chr1	74148943	74151636	2694	*	c("peaks2__MACS_peak_1206", "peaks1__MACS_peak_1185")	283.88
chr1	74157335	74160297	2963	*	c("peaks2__MACS_peak_1207", "peaks1__MACS_peak_1186")	371.395
chr1	74164606	74166650	2045	*	c("peaks1__MACS_peak_1187", "peaks2__MACS_peak_1208")	423.86
chr1	74167576	74169164	1589	*	c("peaks2__MACS_peak_1209", "peaks1__MACS_peak_1188")	162.855
chr1	74169982	74172813	2832	*	c("peaks1__MACS_peak_1189", "peaks2__MACS_peak_1210")	538.44
chr1	74282211	74288326	6116	*	c("peaks1__MACS_peak_1190", "peaks2__MACS_peak_1211")	3100
chr1	74293371	74297644	4274	*	c("peaks2__MACS_peak_1212", "peaks1__MACS_peak_1191")	2081.72
chr1	74329243	74331376	2134	*	c("peaks2__MACS_peak_1213", "peaks1__MACS_peak_1192")	1506.82
chr1	74331441	74338575	7135	*	c("peaks2__MACS_peak_1214", "peaks1__MACS_peak_1193")	1203.47
chr1	74338767	74352442	13676	*	c("peaks2__MACS_peak_1215", "peaks1__MACS_peak_1194", "peaks1__MACS_peak_1195")	2872.17
chr1	74378456	74380229	1774	*	c("peaks2__MACS_peak_1216", "peaks1__MACS_peak_1196")	422.625
chr1	74398059	74400606	2548	*	c("peaks2__MACS_peak_1217", "peaks1__MACS_peak_1197")	451.825
chr1	74408083	74409915	1833	*	c("peaks1__MACS_peak_1198", "peaks2__MACS_peak_1218")	468.94
chr1	74422513	74424027	1515	*	c("peaks1__MACS_peak_1199", "peaks2__MACS_peak_1220")	220.615
chr1	74432510	74445093	12584	*	c("peaks2__MACS_peak_1221", "peaks1__MACS_peak_1200")	3100
chr1	74547126	74548818	1693	*	c("peaks1__MACS_peak_1201", "peaks2__MACS_peak_1222")	101.225
chr1	74551263	74554639	3377	*	c("peaks2__MACS_peak_1223", "peaks1__MACS_peak_1202", "peaks2__MACS_peak_1224")	2214.51
chr1	74630953	74632351	1399	*	c("peaks1__MACS_peak_1203", "peaks2__MACS_peak_1225")	66.675
chr1	74632697	74635842	3146	*	c("peaks2__MACS_peak_1226", "peaks1__MACS_peak_1204")	2596.1
chr1	74646988	74648896	1909	*	c("peaks1__MACS_peak_1205", "peaks2__MACS_peak_1227")	1349.9
chr1	74655907	74658139	2233	*	c("peaks2__MACS_peak_1228", "peaks1__MACS_peak_1206")	284.98
chr1	74708156	74709833	1678	*	c("peaks1__MACS_peak_1207", "peaks2__MACS_peak_1229")	2032.77
chr1	74759189	74760742	1554	*	c("peaks1__MACS_peak_1208", "peaks2__MACS_peak_1231")	380.765
chr1	74794808	74796624	1817	*	c("peaks2__MACS_peak_1232", "peaks1__MACS_peak_1209")	417.64
chr1	74817919	74819167	1249	*	c("peaks1__MACS_peak_1210", "peaks2__MACS_peak_1233")	188.105
chr1	74830416	74831514	1099	*	c("peaks2__MACS_peak_1234", "peaks1__MACS_peak_1211")	137.13
chr1	74834024	74845371	11348	*	c("peaks1__MACS_peak_1212", "peaks2__MACS_peak_1235")	3100
chr1	74848407	74850556	2150	*	c("peaks2__MACS_peak_1237", "peaks1__MACS_peak_1213")	202.585
chr1	74850649	74855728	5080	*	c("peaks2__MACS_peak_1238", "peaks1__MACS_peak_1214")	3100
chr1	74862896	74864419	1524	*	c("peaks2__MACS_peak_1239", "peaks1__MACS_peak_1215")	907.4
chr1	75120477	75122630	2154	*	c("peaks2__MACS_peak_1240", "peaks1__MACS_peak_1217")	1561.59
chr1	75136321	75140913	4593	*	c("peaks1__MACS_peak_1218", "peaks2__MACS_peak_1241")	3100
chr1	75164406	75166259	1854	*	c("peaks1__MACS_peak_1219", "peaks2__MACS_peak_1242")	1212.05
chr1	75175198	75177745	2548	*	c("peaks2__MACS_peak_1243", "peaks1__MACS_peak_1220")	1205.1
chr1	75187118	75190276	3159	*	c("peaks2__MACS_peak_1244", "peaks1__MACS_peak_1221", "peaks1__MACS_peak_1222")	1912.81
chr1	75204813	75213101	8289	*	c("peaks1__MACS_peak_1223", "peaks2__MACS_peak_1245", "peaks2__MACS_peak_1246", "peaks1__MACS_peak_1224")	2005.28
chr1	75214280	75216721	2442	*	c("peaks2__MACS_peak_1247", "peaks1__MACS_peak_1225")	1248.99
chr1	75231700	75234602	2903	*	c("peaks2__MACS_peak_1249", "peaks1__MACS_peak_1227")	3018.74
chr1	75240044	75248645	8602	*	c("peaks2__MACS_peak_1251", "peaks1__MACS_peak_1228")	3100
chr1	75289083	75290393	1311	*	c("peaks1__MACS_peak_1229", "peaks2__MACS_peak_1252")	98.835
chr1	75312459	75314272	1814	*	c("peaks1__MACS_peak_1230", "peaks2__MACS_peak_1254")	1525.65
chr1	75314399	75315429	1031	*	c("peaks2__MACS_peak_1255", "peaks1__MACS_peak_1231")	198.23
chr1	75334054	75335609	1556	*	c("peaks2__MACS_peak_1256", "peaks1__MACS_peak_1232")	103.69
chr1	75339750	75345196	5447	*	c("peaks2__MACS_peak_1257", "peaks1__MACS_peak_1233", "peaks1__MACS_peak_1234")	1209.03
chr1	75353443	75354824	1382	*	c("peaks2__MACS_peak_1259", "peaks1__MACS_peak_1235")	114.48
chr1	75371182	75372520	1339	*	c("peaks2__MACS_peak_1260", "peaks1__MACS_peak_1237")	150.605
chr1	75377283	75405249	27967	*	c("peaks2__MACS_peak_1261", "peaks1__MACS_peak_1238", "peaks1__MACS_peak_1239")	2338.74
chr1	75405426	75408041	2616	*	c("peaks1__MACS_peak_1240", "peaks2__MACS_peak_1262")	362.46
chr1	75409071	75410397	1327	*	c("peaks1__MACS_peak_1241", "peaks2__MACS_peak_1263")	129.035
chr1	75422055	75425199	3145	*	c("peaks2__MACS_peak_1265", "peaks1__MACS_peak_1243")	345.715
chr1	75431244	75434284	3041	*	c("peaks1__MACS_peak_1244", "peaks2__MACS_peak_1267")	1818.21
chr1	75439223	75440414	1192	*	c("peaks1__MACS_peak_1245", "peaks2__MACS_peak_1268")	84.56
chr1	75442478	75443253	776	*	c("peaks1__MACS_peak_1246", "peaks2__MACS_peak_1269")	74.88
chr1	75454572	75456153	1582	*	c("peaks2__MACS_peak_1270", "peaks1__MACS_peak_1247")	433.175
chr1	75463644	75464946	1303	*	c("peaks2__MACS_peak_1271", "peaks1__MACS_peak_1248")	127.4
chr1	75469980	75471743	1764	*	c("peaks2__MACS_peak_1272", "peaks1__MACS_peak_1249")	95.075
chr1	75474515	75476732	2218	*	c("peaks1__MACS_peak_1250", "peaks2__MACS_peak_1274")	2204.07
chr1	75483554	75484943	1390	*	c("peaks1__MACS_peak_1251", "peaks2__MACS_peak_1275")	165.575
chr1	75500575	75503850	3276	*	c("peaks2__MACS_peak_1277", "peaks1__MACS_peak_1252")	3100
chr1	75516763	75519026	2264	*	c("peaks2__MACS_peak_1278", "peaks1__MACS_peak_1253")	1475.2
chr1	75542114	75544101	1988	*	c("peaks1__MACS_peak_1254", "peaks2__MACS_peak_1279")	2469.45
chr1	75554807	75556911	2105	*	c("peaks1__MACS_peak_1255", "peaks2__MACS_peak_1280", "peaks2__MACS_peak_1281")	239.887
chr1	75649997	75650853	857	*	c("peaks1__MACS_peak_1256", "peaks2__MACS_peak_1282")	133.585
chr1	75701234	75702244	1011	*	c("peaks1__MACS_peak_1257", "peaks2__MACS_peak_1283")	77.615
chr1	75746328	75747232	905	*	c("peaks2__MACS_peak_1284", "peaks1__MACS_peak_1258")	83.435
chr1	76862713	76863709	997	*	c("peaks1__MACS_peak_1259", "peaks2__MACS_peak_1285")	131.305
chr1	77209747	77210731	985	*	c("peaks1__MACS_peak_1260", "peaks2__MACS_peak_1286")	82.595
chr1	77405969	77407780	1812	*	c("peaks2__MACS_peak_1287", "peaks1__MACS_peak_1261")	153.485
chr1	77457761	77459092	1332	*	c("peaks2__MACS_peak_1288", "peaks1__MACS_peak_1262")	114.87
chr1	77466594	77468397	1804	*	c("peaks1__MACS_peak_1263", "peaks2__MACS_peak_1289")	286.38
chr1	77509699	77513059	3361	*	c("peaks2__MACS_peak_1290", "peaks1__MACS_peak_1265", "peaks1__MACS_peak_1266")	456.427
chr1	77841586	77846020	4435	*	c("peaks2__MACS_peak_1291", "peaks1__MACS_peak_1267")	1656.75
chr1	77865680	77867722	2043	*	c("peaks2__MACS_peak_1292", "peaks1__MACS_peak_1268")	129.015
chr1	78053935	78055320	1386	*	c("peaks1__MACS_peak_1269", "peaks2__MACS_peak_1293")	106.97
chr1	78392376	78393585	1210	*	c("peaks2__MACS_peak_1294", "peaks1__MACS_peak_1270")	70.03
chr1	78432428	78433252	825	*	c("peaks2__MACS_peak_1295", "peaks1__MACS_peak_1271")	51.05
chr1	78433314	78434283	970	*	c("peaks2__MACS_peak_1296", "peaks1__MACS_peak_1272")	80.8
chr1	78443230	78445985	2756	*	c("peaks2__MACS_peak_1297", "peaks1__MACS_peak_1273")	451.79
chr1	78447283	78449543	2261	*	c("peaks1__MACS_peak_1274", "peaks2__MACS_peak_1298")	214.1
chr1	78484170	78486531	2362	*	c("peaks1__MACS_peak_1276", "peaks2__MACS_peak_1299")	2199.51
chr1	78528197	78529462	1266	*	c("peaks2__MACS_peak_1300", "peaks1__MACS_peak_1277")	275.54
chr1	78532896	78536532	3637	*	c("peaks2__MACS_peak_1301", "peaks1__MACS_peak_1278", "peaks1__MACS_peak_1279")	511.693
chr1	78563867	78565082	1216	*	c("peaks2__MACS_peak_1302", "peaks1__MACS_peak_1281")	66.765
chr1	78581783	78585636	3854	*	c("peaks2__MACS_peak_1303", "peaks1__MACS_peak_1282")	724.075
chr1	78638735	78639948	1214	*	c("peaks1__MACS_peak_1283", "peaks2__MACS_peak_1305")	115.36
chr1	78645046	78647305	2260	*	c("peaks2__MACS_peak_1306", "peaks1__MACS_peak_1284")	572.89
chr1	78651817	78656927	5111	*	c("peaks2__MACS_peak_1307", "peaks1__MACS_peak_1285")	3100
chr1	78656932	78658278	1347	*	c("peaks2__MACS_peak_1308", "peaks1__MACS_peak_1286")	112.17
chr1	78721268	78723549	2282	*	c("peaks1__MACS_peak_1287", "peaks2__MACS_peak_1311")	580.35
chr1	78736670	78737625	956	*	c("peaks2__MACS_peak_1312", "peaks1__MACS_peak_1288")	136.925
chr1	78741202	78743541	2340	*	c("peaks1__MACS_peak_1289", "peaks2__MACS_peak_1313")	371.19
chr1	78848191	78850008	1818	*	c("peaks2__MACS_peak_1314", "peaks1__MACS_peak_1292")	256.07
chr1	78856203	78857305	1103	*	c("peaks2__MACS_peak_1315", "peaks1__MACS_peak_1293")	102.36
chr1	78859566	78863940	4375	*	c("peaks2__MACS_peak_1316", "peaks1__MACS_peak_1294", "peaks1__MACS_peak_1295")	418.367
chr1	78884370	78886492	2123	*	c("peaks2__MACS_peak_1317", "peaks1__MACS_peak_1296")	174.61
chr1	79577225	79578705	1481	*	c("peaks1__MACS_peak_1297", "peaks2__MACS_peak_1318")	145.08
chr1	79733232	79734245	1014	*	c("peaks2__MACS_peak_1321", "peaks1__MACS_peak_1299")	95.695
chr1	79742124	79743572	1449	*	c("peaks1__MACS_peak_1300", "peaks2__MACS_peak_1322")	134.81
chr1	79749933	79751683	1751	*	c("peaks2__MACS_peak_1323", "peaks1__MACS_peak_1301")	133.32
chr1	79755139	79759038	3900	*	c("peaks2__MACS_peak_1324", "peaks1__MACS_peak_1302")	3100
chr1	79771848	79773685	1838	*	c("peaks1__MACS_peak_1303", "peaks2__MACS_peak_1325")	922.61
chr1	79819019	79822116	3098	*	c("peaks2__MACS_peak_1326", "peaks1__MACS_peak_1304")	676.31
chr1	79854458	79855804	1347	*	c("peaks2__MACS_peak_1327", "peaks1__MACS_peak_1305")	350.205
chr1	79889763	79890718	956	*	c("peaks1__MACS_peak_1306", "peaks2__MACS_peak_1328")	118.2
chr1	80233453	80234292	840	*	c("peaks2__MACS_peak_1330", "peaks1__MACS_peak_1307")	60.38
chr1	80335298	80338360	3063	*	c("peaks2__MACS_peak_1331", "peaks1__MACS_peak_1308")	3100
chr1	80614352	80616924	2573	*	c("peaks1__MACS_peak_1309", "peaks2__MACS_peak_1333")	662.33
chr1	80618088	80620362	2275	*	c("peaks1__MACS_peak_1310", "peaks2__MACS_peak_1334")	280.775
chr1	80626732	80628422	1691	*	c("peaks2__MACS_peak_1335", "peaks1__MACS_peak_1311")	91.46
chr1	80633566	80635185	1620	*	c("peaks1__MACS_peak_1312", "peaks2__MACS_peak_1336")	116.66
chr1	80637771	80639478	1708	*	c("peaks1__MACS_peak_1314", "peaks2__MACS_peak_1337", "peaks2__MACS_peak_1338")	133.107
chr1	80754162	80755568	1407	*	c("peaks2__MACS_peak_1340", "peaks1__MACS_peak_1315")	244.055
chr1	81589593	81591951	2359	*	c("peaks2__MACS_peak_1343", "peaks1__MACS_peak_1316")	971.72
chr1	81667895	81668729	835	*	c("peaks2__MACS_peak_1344", "peaks1__MACS_peak_1318")	67.09
chr1	81671413	81672904	1492	*	c("peaks1__MACS_peak_1319", "peaks2__MACS_peak_1345")	179.935
chr1	81722886	81724037	1152	*	c("peaks1__MACS_peak_1320", "peaks2__MACS_peak_1346")	92
chr1	81732055	81733318	1264	*	c("peaks1__MACS_peak_1321", "peaks2__MACS_peak_1348")	64.89
chr1	81733379	81745455	12077	*	c("peaks2__MACS_peak_1349", "peaks1__MACS_peak_1322", "peaks1__MACS_peak_1323")	2084.17
chr1	81751040	81758528	7489	*	c("peaks2__MACS_peak_1350", "peaks1__MACS_peak_1324", "peaks1__MACS_peak_1325")	1386.02
chr1	81774889	81779290	4402	*	c("peaks1__MACS_peak_1326", "peaks2__MACS_peak_1351")	1553.27
chr1	81855657	81857977	2321	*	c("peaks2__MACS_peak_1352", "peaks1__MACS_peak_1327")	224.885
chr1	81859245	81863302	4058	*	c("peaks2__MACS_peak_1353", "peaks1__MACS_peak_1328")	647.325
chr1	81899349	81902530	3182	*	c("peaks1__MACS_peak_1329", "peaks2__MACS_peak_1354")	1216.07
chr1	81908602	81910762	2161	*	c("peaks2__MACS_peak_1355", "peaks1__MACS_peak_1330")	158.635
chr1	81946220	81952011	5792	*	c("peaks2__MACS_peak_1357", "peaks1__MACS_peak_1331")	1184.87
chr1	81963279	81966047	2769	*	c("peaks2__MACS_peak_1358", "peaks1__MACS_peak_1332")	720.465
chr1	81974387	81976215	1829	*	c("peaks1__MACS_peak_1333", "peaks2__MACS_peak_1359", "peaks1__MACS_peak_1334")	97.5733
chr1	81982729	81984273	1545	*	c("peaks2__MACS_peak_1360", "peaks1__MACS_peak_1335")	99.88
chr1	82037120	82038862	1743	*	c("peaks1__MACS_peak_1336", "peaks2__MACS_peak_1361")	291.93
chr1	82065279	82066105	827	*	c("peaks1__MACS_peak_1337", "peaks2__MACS_peak_1362")	53.325
chr1	82146533	82148501	1969	*	c("peaks2__MACS_peak_1364", "peaks1__MACS_peak_1338")	621.32
chr1	82151717	82152727	1011	*	c("peaks1__MACS_peak_1339", "peaks2__MACS_peak_1365")	99.06
chr1	82185852	82187066	1215	*	c("peaks2__MACS_peak_1366", "peaks1__MACS_peak_1340")	109.23
chr1	82195835	82197965	2131	*	c("peaks2__MACS_peak_1367", "peaks1__MACS_peak_1341")	302.915
chr1	82239636	82240581	946	*	c("peaks2__MACS_peak_1368", "peaks1__MACS_peak_1342")	57.195
chr1	82254874	82256390	1517	*	c("peaks2__MACS_peak_1369", "peaks1__MACS_peak_1343")	185.32
chr1	82277696	82290682	12987	*	c("peaks2__MACS_peak_1370", "peaks1__MACS_peak_1345")	3100
chr1	82312375	82314534	2160	*	c("peaks1__MACS_peak_1346", "peaks2__MACS_peak_1371")	2805.57
chr1	82355288	82356352	1065	*	c("peaks1__MACS_peak_1347", "peaks2__MACS_peak_1372")	83.12
chr1	82358231	82360087	1857	*	c("peaks2__MACS_peak_1373", "peaks1__MACS_peak_1348")	120.155
chr1	82369427	82372560	3134	*	c("peaks1__MACS_peak_1350", "peaks2__MACS_peak_1374")	441.08
chr1	82381147	82383183	2037	*	c("peaks1__MACS_peak_1351", "peaks2__MACS_peak_1375")	372.09
chr1	82582850	82583981	1132	*	c("peaks2__MACS_peak_1376", "peaks1__MACS_peak_1353")	116.73
chr1	82603914	82606176	2263	*	c("peaks2__MACS_peak_1377", "peaks1__MACS_peak_1354")	351.85
chr1	82608012	82609794	1783	*	c("peaks1__MACS_peak_1355", "peaks2__MACS_peak_1378", "peaks2__MACS_peak_1379")	117.753
chr1	82630763	82631824	1062	*	c("peaks1__MACS_peak_1356", "peaks2__MACS_peak_1380")	87.11
chr1	82720907	82722978	2072	*	c("peaks1__MACS_peak_1357", "peaks2__MACS_peak_1381")	1712.15
chr1	82797422	82798470	1049	*	c("peaks1__MACS_peak_1358", "peaks2__MACS_peak_1382")	90.07
chr1	82805196	82806149	954	*	c("peaks1__MACS_peak_1359", "peaks2__MACS_peak_1383")	96.25
chr1	82827836	82829269	1434	*	c("peaks1__MACS_peak_1360", "peaks2__MACS_peak_1384")	128.745
chr1	82835440	82837550	2111	*	c("peaks2__MACS_peak_1385", "peaks1__MACS_peak_1361")	3100
chr1	82943525	82944637	1113	*	c("peaks1__MACS_peak_1362", "peaks2__MACS_peak_1386")	131.965
chr1	83016741	83018086	1346	*	c("peaks2__MACS_peak_1387", "peaks1__MACS_peak_1363")	105.305
chr1	83028506	83029579	1074	*	c("peaks1__MACS_peak_1364", "peaks2__MACS_peak_1388")	96.075
chr1	83034172	83035437	1266	*	c("peaks1__MACS_peak_1365", "peaks2__MACS_peak_1389")	320.04
chr1	83063442	83064288	847	*	c("peaks2__MACS_peak_1391", "peaks1__MACS_peak_1366")	154.16
chr1	83092545	83093458	914	*	c("peaks1__MACS_peak_1367", "peaks2__MACS_peak_1392")	71.715
chr1	83094715	83100009	5295	*	c("peaks2__MACS_peak_1393", "peaks1__MACS_peak_1368")	1755.9
chr1	83100295	83102075	1781	*	c("peaks1__MACS_peak_1369", "peaks2__MACS_peak_1394")	184.76
chr1	83107521	83109384	1864	*	c("peaks1__MACS_peak_1370", "peaks2__MACS_peak_1395")	188.84
chr1	83112751	83113853	1103	*	c("peaks2__MACS_peak_1396", "peaks1__MACS_peak_1371")	82.615
chr1	83115049	83118719	3671	*	c("peaks2__MACS_peak_1397", "peaks1__MACS_peak_1372")	1311.81
chr1	83118958	83120669	1712	*	c("peaks2__MACS_peak_1398", "peaks1__MACS_peak_1373")	429.36
chr1	83147695	83150973	3279	*	c("peaks2__MACS_peak_1399", "peaks1__MACS_peak_1374")	486.72
chr1	83155809	83156959	1151	*	c("peaks1__MACS_peak_1375", "peaks2__MACS_peak_1402")	325.87
chr1	83845082	83849990	4909	*	c("peaks2__MACS_peak_1404", "peaks1__MACS_peak_1377")	2443.4
chr1	83853323	83855269	1947	*	c("peaks1__MACS_peak_1378", "peaks2__MACS_peak_1405")	300.5
chr1	83914115	83916371	2257	*	c("peaks1__MACS_peak_1379", "peaks2__MACS_peak_1407")	373.04
chr1	83983919	83986332	2414	*	c("peaks2__MACS_peak_1408", "peaks1__MACS_peak_1380")	384.645
chr1	84093778	84094979	1202	*	c("peaks2__MACS_peak_1410", "peaks1__MACS_peak_1382")	106.83
chr1	84150849	84153149	2301	*	c("peaks2__MACS_peak_1411", "peaks1__MACS_peak_1383")	507.42
chr1	84153771	84154812	1042	*	c("peaks2__MACS_peak_1412", "peaks1__MACS_peak_1384")	73.7
chr1	84173262	84175442	2181	*	c("peaks2__MACS_peak_1413", "peaks1__MACS_peak_1385")	254.41
chr1	84214224	84216218	1995	*	c("peaks2__MACS_peak_1414", "peaks1__MACS_peak_1386")	306.86
chr1	84267295	84269361	2067	*	c("peaks2__MACS_peak_1415", "peaks1__MACS_peak_1388")	400.055
chr1	84279125	84281899	2775	*	c("peaks2__MACS_peak_1416", "peaks1__MACS_peak_1389")	1626.67
chr1	84355361	84357449	2089	*	c("peaks1__MACS_peak_1390", "peaks2__MACS_peak_1418")	328.27
chr1	84358710	84363513	4804	*	c("peaks2__MACS_peak_1419", "peaks1__MACS_peak_1391")	1850.05
chr1	84382585	84384364	1780	*	c("peaks2__MACS_peak_1420", "peaks1__MACS_peak_1392", "peaks1__MACS_peak_1393")	98.5567
chr1	84400740	84402197	1458	*	c("peaks2__MACS_peak_1421", "peaks1__MACS_peak_1394")	120.15
chr1	84402839	84406511	3673	*	c("peaks1__MACS_peak_1395", "peaks2__MACS_peak_1422")	800.36
chr1	84820651	84822844	2194	*	c("peaks1__MACS_peak_1397", "peaks2__MACS_peak_1425")	383.8
chr1	84833624	84837754	4131	*	c("peaks1__MACS_peak_1398", "peaks2__MACS_peak_1426")	3100
chr1	84876090	84880804	4715	*	c("peaks1__MACS_peak_1399", "peaks2__MACS_peak_1427")	1251.49
chr1	84905538	84909013	3476	*	c("peaks2__MACS_peak_1428", "peaks1__MACS_peak_1400")	639.82
chr1	84930594	84933106	2513	*	c("peaks2__MACS_peak_1429", "peaks1__MACS_peak_1401")	392.935
chr1	85107414	85109374	1961	*	c("peaks2__MACS_peak_1430", "peaks1__MACS_peak_1402")	216.21
chr1	85195122	85197042	1921	*	c("peaks2__MACS_peak_1431", "peaks1__MACS_peak_1403")	168.91
chr1	85322680	85324771	2092	*	c("peaks1__MACS_peak_1404", "peaks2__MACS_peak_1432")	263.445
chr1	87422187	87424179	1993	*	c("peaks1__MACS_peak_1405", "peaks2__MACS_peak_1433")	298.45
chr1	87494288	87496415	2128	*	c("peaks1__MACS_peak_1406", "peaks2__MACS_peak_1434")	285.105
chr1	87496957	87498356	1400	*	c("peaks2__MACS_peak_1435", "peaks1__MACS_peak_1407")	72.22
chr1	87545462	87549352	3891	*	c("peaks1__MACS_peak_1408", "peaks2__MACS_peak_1436")	1200.83
chr1	87598886	87601051	2166	*	c("peaks2__MACS_peak_1437", "peaks1__MACS_peak_1409")	550.88
chr1	87632168	87633514	1347	*	c("peaks2__MACS_peak_1438", "peaks1__MACS_peak_1410")	363.4
chr1	87647649	87648925	1277	*	c("peaks2__MACS_peak_1439", "peaks1__MACS_peak_1411")	94.26
chr1	87689443	87692472	3030	*	c("peaks2__MACS_peak_1441", "peaks1__MACS_peak_1412")	3100
chr1	87748177	87750272	2096	*	c("peaks2__MACS_peak_1442", "peaks1__MACS_peak_1414")	194.745
chr1	87790512	87793166	2655	*	c("peaks2__MACS_peak_1443", "peaks1__MACS_peak_1415")	2869.03
chr1	87793341	87795626	2286	*	c("peaks2__MACS_peak_1444", "peaks1__MACS_peak_1416")	180.025
chr1	87798083	87799312	1230	*	c("peaks2__MACS_peak_1446", "peaks1__MACS_peak_1417")	68.13
chr1	87866627	87868395	1769	*	c("peaks1__MACS_peak_1419", "peaks2__MACS_peak_1447")	108.685
chr1	87914665	87915519	855	*	c("peaks1__MACS_peak_1420", "peaks2__MACS_peak_1448")	73
chr1	87928067	87929992	1926	*	c("peaks2__MACS_peak_1449", "peaks1__MACS_peak_1421")	522.56
chr1	87933345	87935958	2614	*	c("peaks2__MACS_peak_1450", "peaks1__MACS_peak_1422")	506.48
chr1	87942243	87943394	1152	*	c("peaks2__MACS_peak_1451", "peaks1__MACS_peak_1423")	122.83
chr1	87949283	87951013	1731	*	c("peaks2__MACS_peak_1452", "peaks1__MACS_peak_1424")	195.855
chr1	87955376	87956408	1033	*	c("peaks2__MACS_peak_1453", "peaks1__MACS_peak_1425")	131.16
chr1	87960318	87962809	2492	*	c("peaks2__MACS_peak_1454", "peaks1__MACS_peak_1426")	2874.12
chr1	88020330	88023789	3460	*	c("peaks1__MACS_peak_1427", "peaks2__MACS_peak_1455")	294.545
chr1	88030735	88032129	1395	*	c("peaks2__MACS_peak_1456", "peaks1__MACS_peak_1428")	91.305
chr1	88032158	88033452	1295	*	c("peaks2__MACS_peak_1457", "peaks1__MACS_peak_1429")	110.015
chr1	88042453	88045926	3474	*	c("peaks1__MACS_peak_1430", "peaks2__MACS_peak_1458")	810.065
chr1	88050137	88052575	2439	*	c("peaks1__MACS_peak_1431", "peaks2__MACS_peak_1459")	1507.51
chr1	88063940	88064918	979	*	c("peaks1__MACS_peak_1432", "peaks2__MACS_peak_1460")	116.235
chr1	88135498	88136771	1274	*	c("peaks2__MACS_peak_1462", "peaks1__MACS_peak_1433")	109.735
chr1	88136845	88138356	1512	*	c("peaks2__MACS_peak_1463", "peaks1__MACS_peak_1434")	156.155
chr1	88199413	88200553	1141	*	c("peaks2__MACS_peak_1464", "peaks1__MACS_peak_1435")	121.805
chr1	88253421	88256008	2588	*	c("peaks2__MACS_peak_1465", "peaks1__MACS_peak_1436")	3100
chr1	88256147	88257843	1697	*	c("peaks1__MACS_peak_1437", "peaks2__MACS_peak_1466")	1769.5
chr1	88271906	88274769	2864	*	c("peaks2__MACS_peak_1467", "peaks1__MACS_peak_1438")	1068.91
chr1	88276962	88278030	1069	*	c("peaks2__MACS_peak_1469", "peaks1__MACS_peak_1439")	82.43
chr1	88317239	88318682	1444	*	c("peaks2__MACS_peak_1470", "peaks1__MACS_peak_1440")	463.315
chr1	88329662	88351325	21664	*	c("peaks2__MACS_peak_1471", "peaks1__MACS_peak_1441", "peaks2__MACS_peak_1472")	2083.65
chr1	88360267	88363517	3251	*	c("peaks2__MACS_peak_1473", "peaks1__MACS_peak_1442")	784.975
chr1	88363726	88370944	7219	*	c("peaks2__MACS_peak_1474", "peaks1__MACS_peak_1443")	3100
chr1	88373629	88375016	1388	*	c("peaks1__MACS_peak_1444", "peaks2__MACS_peak_1475")	82.56
chr1	88382958	88386131	3174	*	c("peaks1__MACS_peak_1445", "peaks2__MACS_peak_1476")	3100
chr1	88386428	88389646	3219	*	c("peaks2__MACS_peak_1477", "peaks1__MACS_peak_1446")	740.18
chr1	88393637	88395981	2345	*	c("peaks2__MACS_peak_1478", "peaks1__MACS_peak_1447")	432.73
chr1	88396064	88403996	7933	*	c("peaks2__MACS_peak_1479", "peaks1__MACS_peak_1448")	3100
chr1	88418040	88429690	11651	*	c("peaks2__MACS_peak_1481", "peaks1__MACS_peak_1449")	3100
chr1	88451364	88452702	1339	*	c("peaks2__MACS_peak_1482", "peaks1__MACS_peak_1450")	77.02
chr1	88478024	88480109	2086	*	c("peaks2__MACS_peak_1483", "peaks1__MACS_peak_1451")	1528.98
chr1	88482961	88484590	1630	*	c("peaks1__MACS_peak_1452", "peaks2__MACS_peak_1484")	1104.07
chr1	88518453	88521092	2640	*	c("peaks1__MACS_peak_1453", "peaks2__MACS_peak_1485")	596.58
chr1	88566132	88567414	1283	*	c("peaks2__MACS_peak_1486", "peaks1__MACS_peak_1454")	77.245
chr1	88586929	88587790	862	*	c("peaks2__MACS_peak_1487", "peaks1__MACS_peak_1455")	66.34
chr1	88599590	88601362	1773	*	c("peaks1__MACS_peak_1456", "peaks2__MACS_peak_1488")	1962.15
chr1	88810471	88811555	1085	*	c("peaks1__MACS_peak_1457", "peaks2__MACS_peak_1489")	124.925
chr1	88908253	88910879	2627	*	c("peaks2__MACS_peak_1490", "peaks1__MACS_peak_1458")	169.43
chr1	88919257	88921096	1840	*	c("peaks1__MACS_peak_1459", "peaks2__MACS_peak_1491")	262.695
chr1	88924788	88929075	4288	*	c("peaks2__MACS_peak_1492", "peaks1__MACS_peak_1460")	1003.2
chr1	88931342	88934540	3199	*	c("peaks2__MACS_peak_1493", "peaks1__MACS_peak_1461")	1343.04
chr1	88936755	88938073	1319	*	c("peaks2__MACS_peak_1494", "peaks1__MACS_peak_1462")	137.32
chr1	88973365	88976428	3064	*	c("peaks2__MACS_peak_1495", "peaks1__MACS_peak_1463")	361.885
chr1	89070381	89071700	1320	*	c("peaks2__MACS_peak_1496", "peaks1__MACS_peak_1464")	186.525
chr1	89071780	89074556	2777	*	c("peaks1__MACS_peak_1465", "peaks2__MACS_peak_1497")	964.285
chr1	89075480	89081077	5598	*	c("peaks1__MACS_peak_1466", "peaks2__MACS_peak_1498")	3100
chr1	89082748	89084063	1316	*	c("peaks1__MACS_peak_1467", "peaks2__MACS_peak_1499")	588.255
chr1	89109077	89112569	3493	*	c("peaks2__MACS_peak_1500", "peaks1__MACS_peak_1468")	3100
chr1	89134848	89136410	1563	*	c("peaks1__MACS_peak_1469", "peaks2__MACS_peak_1501")	111.285
chr1	89154673	89155579	907	*	c("peaks2__MACS_peak_1502", "peaks1__MACS_peak_1470")	66.48
chr1	89160428	89161703	1276	*	c("peaks2__MACS_peak_1503", "peaks1__MACS_peak_1471")	192.89
chr1	89165862	89171201	5340	*	c("peaks1__MACS_peak_1472", "peaks2__MACS_peak_1504")	3100
chr1	89222617	89225040	2424	*	c("peaks1__MACS_peak_1473", "peaks2__MACS_peak_1505")	2456.92
chr1	89405940	89407466	1527	*	c("peaks1__MACS_peak_1474", "peaks2__MACS_peak_1507")	302.53
chr1	89417076	89418025	950	*	c("peaks2__MACS_peak_1508", "peaks1__MACS_peak_1475")	97.985
chr1	89446232	89449438	3207	*	c("peaks2__MACS_peak_1509", "peaks1__MACS_peak_1476")	752.365
chr1	89449458	89450872	1415	*	c("peaks2__MACS_peak_1510", "peaks1__MACS_peak_1477")	191.845
chr1	89471371	89472382	1012	*	c("peaks1__MACS_peak_1478", "peaks2__MACS_peak_1511")	116.615
chr1	89503737	89505523	1787	*	c("peaks1__MACS_peak_1479", "peaks2__MACS_peak_1512")	223.655
chr1	89533477	89534736	1260	*	c("peaks1__MACS_peak_1480", "peaks2__MACS_peak_1513")	184.26
chr1	89651774	89654315	2542	*	c("peaks1__MACS_peak_1481", "peaks2__MACS_peak_1514")	1765.68
chr1	89662404	89663675	1272	*	c("peaks2__MACS_peak_1515", "peaks1__MACS_peak_1482")	159.16
chr1	89687834	89691047	3214	*	c("peaks2__MACS_peak_1516", "peaks1__MACS_peak_1484")	514.815
chr1	89724540	89725513	974	*	c("peaks1__MACS_peak_1485", "peaks2__MACS_peak_1517")	110.545
chr1	89736474	89737955	1482	*	c("peaks2__MACS_peak_1518", "peaks1__MACS_peak_1486")	129.465
chr1	89742933	89746623	3691	*	c("peaks1__MACS_peak_1487", "peaks2__MACS_peak_1519")	948.745
chr1	89748592	89751122	2531	*	c("peaks2__MACS_peak_1520", "peaks1__MACS_peak_1488")	2686.75
chr1	89774941	89777338	2398	*	c("peaks2__MACS_peak_1521", "peaks1__MACS_peak_1489", "peaks2__MACS_peak_1522")	218.713
chr1	89795534	89798580	3047	*	c("peaks2__MACS_peak_1524", "peaks1__MACS_peak_1490")	526.92
chr1	89904020	89905706	1687	*	c("peaks1__MACS_peak_1492", "peaks2__MACS_peak_1529")	1834.53
chr1	89990976	89992183	1208	*	c("peaks2__MACS_peak_1530", "peaks1__MACS_peak_1493")	164.61
chr1	89999463	90001038	1576	*	c("peaks1__MACS_peak_1494", "peaks2__MACS_peak_1531")	346.1
chr1	90029541	90033290	3750	*	c("peaks1__MACS_peak_1496", "peaks2__MACS_peak_1532")	1735.07
chr1	90036069	90038279	2211	*	c("peaks2__MACS_peak_1533", "peaks1__MACS_peak_1497")	243.5
chr1	90101561	90102637	1077	*	c("peaks1__MACS_peak_1498", "peaks2__MACS_peak_1534")	369.36
chr1	90167794	90176589	8796	*	c("peaks1__MACS_peak_1499", "peaks2__MACS_peak_1535")	1904.05
chr1	90226920	90229014	2095	*	c("peaks2__MACS_peak_1536", "peaks1__MACS_peak_1500")	386.25
chr1	90342653	90344623	1971	*	c("peaks2__MACS_peak_1538", "peaks1__MACS_peak_1501")	131.99
chr1	90348542	90349731	1190	*	c("peaks2__MACS_peak_1539", "peaks1__MACS_peak_1502")	99.66
chr1	90368236	90371295	3060	*	c("peaks1__MACS_peak_1503", "peaks2__MACS_peak_1542")	1389.6
chr1	90371317	90375567	4251	*	c("peaks2__MACS_peak_1543", "peaks1__MACS_peak_1504")	3100
chr1	90378599	90380209	1611	*	c("peaks2__MACS_peak_1544", "peaks1__MACS_peak_1505")	241.67
chr1	90406132	90407145	1014	*	c("peaks2__MACS_peak_1545", "peaks1__MACS_peak_1506")	61.635
chr1	90421519	90423645	2127	*	c("peaks2__MACS_peak_1546", "peaks1__MACS_peak_1507")	535.445
chr1	90429010	90432605	3596	*	c("peaks2__MACS_peak_1547", "peaks1__MACS_peak_1508")	1204.4
chr1	90435148	90437747	2600	*	c("peaks2__MACS_peak_1548", "peaks1__MACS_peak_1509")	275.145
chr1	90439130	90442611	3482	*	c("peaks2__MACS_peak_1549", "peaks1__MACS_peak_1510")	487.855
chr1	90455658	90459195	3538	*	c("peaks2__MACS_peak_1550", "peaks1__MACS_peak_1511", "peaks1__MACS_peak_1512")	371.997
chr1	90471870	90473396	1527	*	c("peaks2__MACS_peak_1551", "peaks1__MACS_peak_1513")	357.78
chr1	90535224	90537594	2371	*	c("peaks2__MACS_peak_1552", "peaks1__MACS_peak_1514")	508.195
chr1	90551060	90551914	855	*	c("peaks2__MACS_peak_1553", "peaks1__MACS_peak_1515")	58.51
chr1	90559407	90560901	1495	*	c("peaks2__MACS_peak_1554", "peaks1__MACS_peak_1516")	435.505
chr1	90563608	90566549	2942	*	c("peaks2__MACS_peak_1555", "peaks1__MACS_peak_1517")	758.405
chr1	90593741	90599780	6040	*	c("peaks2__MACS_peak_1557", "peaks1__MACS_peak_1518")	3100
chr1	90601215	90602578	1364	*	c("peaks2__MACS_peak_1558", "peaks1__MACS_peak_1519")	117.5
chr1	90602584	90603306	723	*	c("peaks2__MACS_peak_1559", "peaks1__MACS_peak_1520")	107.535
chr1	90651207	90655554	4348	*	c("peaks2__MACS_peak_1560", "peaks1__MACS_peak_1521")	1252.69
chr1	90659649	90660883	1235	*	c("peaks2__MACS_peak_1561", "peaks1__MACS_peak_1523")	89.725
chr1	90763106	90767973	4868	*	c("peaks1__MACS_peak_1525", "peaks2__MACS_peak_1562", "peaks1__MACS_peak_1526")	1367.1
chr1	90807363	90809941	2579	*	c("peaks2__MACS_peak_1565", "peaks1__MACS_peak_1527")	667.36
chr1	90842494	90843317	824	*	c("peaks2__MACS_peak_1567", "peaks1__MACS_peak_1528")	58.235
chr1	90846103	90849115	3013	*	c("peaks2__MACS_peak_1568", "peaks1__MACS_peak_1529", "peaks2__MACS_peak_1569")	95.9367
chr1	90860009	90861654	1646	*	c("peaks2__MACS_peak_1570", "peaks1__MACS_peak_1530")	340.905
chr1	90883760	90886326	2567	*	c("peaks2__MACS_peak_1571", "peaks1__MACS_peak_1531")	834.63
chr1	90887105	90888750	1646	*	c("peaks2__MACS_peak_1572", "peaks1__MACS_peak_1532")	128.005
chr1	90888889	90894898	6010	*	c("peaks1__MACS_peak_1533", "peaks2__MACS_peak_1573")	3061.39
chr1	90911673	90913256	1584	*	c("peaks1__MACS_peak_1534", "peaks2__MACS_peak_1574")	143.295
chr1	90914208	90920455	6248	*	c("peaks2__MACS_peak_1575", "peaks1__MACS_peak_1535")	3100
chr1	90937208	90940520	3313	*	c("peaks2__MACS_peak_1577", "peaks1__MACS_peak_1537", "peaks1__MACS_peak_1538")	386.45
chr1	90964340	90971004	6665	*	c("peaks2__MACS_peak_1579", "peaks1__MACS_peak_1539")	3100
chr1	90974836	90976520	1685	*	c("peaks1__MACS_peak_1540", "peaks2__MACS_peak_1580")	115.49
chr1	90976757	90978341	1585	*	c("peaks2__MACS_peak_1581", "peaks1__MACS_peak_1541")	154.815
chr1	90982622	90983817	1196	*	c("peaks2__MACS_peak_1582", "peaks1__MACS_peak_1542")	110.42
chr1	90988089	90990312	2224	*	c("peaks1__MACS_peak_1543", "peaks2__MACS_peak_1583")	692.6
chr1	90998553	91001724	3172	*	c("peaks1__MACS_peak_1544", "peaks2__MACS_peak_1584", "peaks1__MACS_peak_1545")	443.217
chr1	91003463	91006142	2680	*	c("peaks2__MACS_peak_1585", "peaks1__MACS_peak_1546")	801.71
chr1	91013064	91015868	2805	*	c("peaks2__MACS_peak_1588", "peaks1__MACS_peak_1547")	305.755
chr1	91015915	91023303	7389	*	c("peaks1__MACS_peak_1548", "peaks2__MACS_peak_1589")	3100
chr1	91024534	91025554	1021	*	c("peaks1__MACS_peak_1549", "peaks2__MACS_peak_1590")	67.175
chr1	91026787	91030875	4089	*	c("peaks2__MACS_peak_1591", "peaks1__MACS_peak_1550")	1025.58
chr1	91031801	91034608	2808	*	c("peaks1__MACS_peak_1551", "peaks2__MACS_peak_1592", "peaks1__MACS_peak_1552")	157.083
chr1	91048179	91050387	2209	*	c("peaks2__MACS_peak_1593", "peaks1__MACS_peak_1553")	268.065
chr1	91084243	91085586	1344	*	c("peaks1__MACS_peak_1554", "peaks2__MACS_peak_1594")	115.33
chr1	91086522	91088374	1853	*	c("peaks2__MACS_peak_1595", "peaks1__MACS_peak_1555")	106.58
chr1	91090613	91091779	1167	*	c("peaks1__MACS_peak_1556", "peaks2__MACS_peak_1596")	137.345
chr1	91141472	91142819	1348	*	c("peaks1__MACS_peak_1557", "peaks2__MACS_peak_1597")	228.22
chr1	91205099	91206025	927	*	c("peaks1__MACS_peak_1558", "peaks2__MACS_peak_1598")	135.175
chr1	91350308	91355276	4969	*	c("peaks1__MACS_peak_1559", "peaks2__MACS_peak_1599")	3100
chr1	91358960	91360732	1773	*	c("peaks1__MACS_peak_1560", "peaks2__MACS_peak_1600")	196.925
chr1	91405624	91407332	1709	*	c("peaks1__MACS_peak_1561", "peaks2__MACS_peak_1602")	186.785
chr1	91407505	91412109	4605	*	c("peaks1__MACS_peak_1562", "peaks2__MACS_peak_1603", "peaks2__MACS_peak_1604")	831.38
chr1	91413689	91415278	1590	*	c("peaks2__MACS_peak_1605", "peaks1__MACS_peak_1563")	94.515
chr1	91419824	91421014	1191	*	c("peaks1__MACS_peak_1564", "peaks2__MACS_peak_1606")	150.325
chr1	91449340	91452879	3540	*	c("peaks1__MACS_peak_1565", "peaks2__MACS_peak_1607")	550.39
chr1	91465075	91466015	941	*	c("peaks2__MACS_peak_1608", "peaks1__MACS_peak_1566")	101.33
chr1	91472851	91474120	1270	*	c("peaks1__MACS_peak_1567", "peaks2__MACS_peak_1609")	245.52
chr1	91476231	91478301	2071	*	c("peaks2__MACS_peak_1610", "peaks1__MACS_peak_1568")	641.39
chr1	91496618	91501143	4526	*	c("peaks1__MACS_peak_1569", "peaks2__MACS_peak_1611")	713.42
chr1	91517587	91520188	2602	*	c("peaks2__MACS_peak_1612", "peaks1__MACS_peak_1570")	439.26
chr1	91521372	91522332	961	*	c("peaks1__MACS_peak_1571", "peaks2__MACS_peak_1613")	70.115
chr1	91533294	91534817	1524	*	c("peaks2__MACS_peak_1614", "peaks1__MACS_peak_1573")	195.395
chr1	91540426	91541399	974	*	c("peaks2__MACS_peak_1615", "peaks1__MACS_peak_1574")	83.9
chr1	91552336	91554722	2387	*	c("peaks1__MACS_peak_1575", "peaks2__MACS_peak_1616")	1022.17
chr1	91592873	91594393	1521	*	c("peaks2__MACS_peak_1617", "peaks1__MACS_peak_1576")	231.185
chr1	91626297	91628764	2468	*	c("peaks2__MACS_peak_1618", "peaks1__MACS_peak_1577")	317.52
chr1	91765541	91768567	3027	*	c("peaks2__MACS_peak_1619", "peaks1__MACS_peak_1578")	1707.13
chr1	91783093	91784710	1618	*	c("peaks2__MACS_peak_1620", "peaks1__MACS_peak_1580")	248.165
chr1	91946377	91949602	3226	*	c("peaks2__MACS_peak_1622", "peaks1__MACS_peak_1581", "peaks1__MACS_peak_1582")	610.45
chr1	91996501	91998143	1643	*	c("peaks2__MACS_peak_1623", "peaks1__MACS_peak_1583", "peaks1__MACS_peak_1584", "peaks2__MACS_peak_1624")	99.9875
chr1	92049446	92050660	1215	*	c("peaks2__MACS_peak_1625", "peaks1__MACS_peak_1585")	110.48
chr1	92060181	92062343	2163	*	c("peaks2__MACS_peak_1626", "peaks1__MACS_peak_1586")	316.98
chr1	92098613	92099751	1139	*	c("peaks1__MACS_peak_1587", "peaks2__MACS_peak_1627")	131.76
chr1	92100282	92105817	5536	*	c("peaks1__MACS_peak_1588", "peaks2__MACS_peak_1628")	3100
chr1	92109373	92110346	974	*	c("peaks2__MACS_peak_1629", "peaks1__MACS_peak_1589")	79.43
chr1	92120422	92125552	5131	*	c("peaks1__MACS_peak_1591", "peaks2__MACS_peak_1631")	3044.09
chr1	92126714	92132581	5868	*	c("peaks2__MACS_peak_1632", "peaks1__MACS_peak_1592", "peaks2__MACS_peak_1633")	901.23
chr1	92169091	92171559	2469	*	c("peaks2__MACS_peak_1634", "peaks1__MACS_peak_1593")	578.595
chr1	92174627	92175828	1202	*	c("peaks2__MACS_peak_1635", "peaks1__MACS_peak_1594")	112.415
chr1	92175835	92176902	1068	*	c("peaks2__MACS_peak_1636", "peaks1__MACS_peak_1595")	146.36
chr1	92499161	92501250	2090	*	c("peaks2__MACS_peak_1637", "peaks1__MACS_peak_1596")	1785.03
chr1	92547139	92550532	3394	*	c("peaks1__MACS_peak_1597", "peaks2__MACS_peak_1639")	1300.46
chr1	92614479	92616648	2170	*	c("peaks1__MACS_peak_1598", "peaks2__MACS_peak_1640")	470.365
chr1	92625552	92626808	1257	*	c("peaks1__MACS_peak_1599", "peaks2__MACS_peak_1641")	86.235
chr1	92630576	92631436	861	*	c("peaks2__MACS_peak_1642", "peaks1__MACS_peak_1600")	67.405
chr1	92635723	92637468	1746	*	c("peaks2__MACS_peak_1643", "peaks1__MACS_peak_1601")	79.36
chr1	92650274	92651452	1179	*	c("peaks1__MACS_peak_1602", "peaks2__MACS_peak_1645")	86.725
chr1	92729819	92731652	1834	*	c("peaks2__MACS_peak_1647", "peaks1__MACS_peak_1603", "peaks2__MACS_peak_1648")	170.787
chr1	92731666	92732662	997	*	c("peaks2__MACS_peak_1649", "peaks1__MACS_peak_1604")	127.425
chr1	92733606	92737316	3711	*	c("peaks2__MACS_peak_1650", "peaks1__MACS_peak_1605")	1851.6
chr1	92793049	92794067	1019	*	c("peaks2__MACS_peak_1651", "peaks1__MACS_peak_1606")	90.65
chr1	92805704	92807243	1540	*	c("peaks1__MACS_peak_1607", "peaks2__MACS_peak_1652")	299.235
chr1	92869768	92873803	4036	*	c("peaks1__MACS_peak_1608", "peaks2__MACS_peak_1654")	972.925
chr1	92894205	92897520	3316	*	c("peaks1__MACS_peak_1609", "peaks2__MACS_peak_1655")	3100
chr1	92907781	92915311	7531	*	c("peaks2__MACS_peak_1656", "peaks1__MACS_peak_1610")	2715.61
chr1	92916968	92924730	7763	*	c("peaks2__MACS_peak_1657", "peaks1__MACS_peak_1611")	3100
chr1	92927640	92928739	1100	*	c("peaks1__MACS_peak_1612", "peaks2__MACS_peak_1658")	65.495
chr1	92933619	92941292	7674	*	c("peaks1__MACS_peak_1613", "peaks2__MACS_peak_1660")	3089.32
chr1	92945301	92969316	24016	*	c("peaks2__MACS_peak_1661", "peaks1__MACS_peak_1614", "peaks2__MACS_peak_1662", "peaks1__MACS_peak_1615")	1588.01
chr1	92970416	92972044	1629	*	c("peaks1__MACS_peak_1616", "peaks2__MACS_peak_1663")	150.705
chr1	92972069	92987600	15532	*	c("peaks1__MACS_peak_1617", "peaks2__MACS_peak_1664", "peaks2__MACS_peak_1665", "peaks1__MACS_peak_1618")	766.602
chr1	92987691	92999286	11596	*	c("peaks1__MACS_peak_1619", "peaks2__MACS_peak_1666")	3166.53
chr1	92999754	93002059	2306	*	c("peaks2__MACS_peak_1667", "peaks1__MACS_peak_1620")	133.955
chr1	93010265	93012858	2594	*	c("peaks2__MACS_peak_1669", "peaks1__MACS_peak_1621")	196.08
chr1	93013759	93015285	1527	*	c("peaks1__MACS_peak_1622", "peaks2__MACS_peak_1670")	134.535
chr1	93088917	93090001	1085	*	c("peaks2__MACS_peak_1672", "peaks1__MACS_peak_1623")	105.245
chr1	93105651	93107179	1529	*	c("peaks1__MACS_peak_1624", "peaks2__MACS_peak_1673")	97.01
chr1	93112553	93114485	1933	*	c("peaks2__MACS_peak_1674", "peaks1__MACS_peak_1625")	191.6
chr1	93144119	93149269	5151	*	c("peaks1__MACS_peak_1626", "peaks2__MACS_peak_1675", "peaks1__MACS_peak_1627")	2397.47
chr1	93153316	93154855	1540	*	c("peaks2__MACS_peak_1676", "peaks1__MACS_peak_1628")	169.23
chr1	93167803	93170266	2464	*	c("peaks2__MACS_peak_1677", "peaks1__MACS_peak_1629")	697.185
chr1	93194082	93197091	3010	*	c("peaks1__MACS_peak_1630", "peaks2__MACS_peak_1678")	1499.89
chr1	93247034	93251190	4157	*	c("peaks2__MACS_peak_1679", "peaks1__MACS_peak_1631")	1236.72
chr1	93262590	93263741	1152	*	c("peaks1__MACS_peak_1632", "peaks2__MACS_peak_1680")	266.585
chr1	93276496	93277321	826	*	c("peaks2__MACS_peak_1683", "peaks1__MACS_peak_1633")	56.845
chr1	93279457	93280950	1494	*	c("peaks2__MACS_peak_1684", "peaks1__MACS_peak_1634")	115.58
chr1	93293907	93296101	2195	*	c("peaks1__MACS_peak_1635", "peaks2__MACS_peak_1685")	2561.4
chr1	93308914	93311764	2851	*	c("peaks1__MACS_peak_1636", "peaks2__MACS_peak_1686")	511.575
chr1	93332483	93333660	1178	*	c("peaks1__MACS_peak_1637", "peaks2__MACS_peak_1687")	94.525
chr1	93351960	93356676	4717	*	c("peaks1__MACS_peak_1638", "peaks2__MACS_peak_1688")	1082.91
chr1	93390568	93392391	1824	*	c("peaks2__MACS_peak_1689", "peaks1__MACS_peak_1640")	954.575
chr1	93436223	93438253	2031	*	c("peaks1__MACS_peak_1641", "peaks2__MACS_peak_1690")	1117.06
chr1	93697139	93698970	1832	*	c("peaks2__MACS_peak_1692", "peaks1__MACS_peak_1642")	344.905
chr1	93712574	93714090	1517	*	c("peaks2__MACS_peak_1693", "peaks1__MACS_peak_1643")	93.415
chr1	93719161	93721347	2187	*	c("peaks2__MACS_peak_1694", "peaks1__MACS_peak_1644")	527.385
chr1	93837215	93839148	1934	*	c("peaks2__MACS_peak_1695", "peaks1__MACS_peak_1645")	178.64
chr1	93840907	93842983	2077	*	c("peaks2__MACS_peak_1696", "peaks1__MACS_peak_1646")	379.07
chr1	93850400	93853168	2769	*	c("peaks1__MACS_peak_1647", "peaks2__MACS_peak_1697")	721.65
chr1	93863719	93864994	1276	*	c("peaks1__MACS_peak_1648", "peaks2__MACS_peak_1698")	80.25
chr1	93873248	93877161	3914	*	c("peaks2__MACS_peak_1699", "peaks1__MACS_peak_1649")	1199.87
chr1	93970478	93974213	3736	*	c("peaks2__MACS_peak_1701", "peaks1__MACS_peak_1650")	1220.56
chr1	93982172	93984391	2220	*	c("peaks2__MACS_peak_1702", "peaks1__MACS_peak_1651")	182.76
chr1	93995504	93997675	2172	*	c("peaks1__MACS_peak_1652", "peaks2__MACS_peak_1703")	267.45
chr1	94025828	94028061	2234	*	c("peaks1__MACS_peak_1653", "peaks2__MACS_peak_1704")	483.135
chr1	94038525	94042214	3690	*	c("peaks2__MACS_peak_1705", "peaks1__MACS_peak_1654", "peaks2__MACS_peak_1706")	257.95
chr1	94074452	94078551	4100	*	c("peaks1__MACS_peak_1655", "peaks2__MACS_peak_1707", "peaks1__MACS_peak_1656")	2496.53
chr1	94091664	94093102	1439	*	c("peaks2__MACS_peak_1708", "peaks1__MACS_peak_1658")	97.335
chr1	94111161	94113695	2535	*	c("peaks1__MACS_peak_1659", "peaks2__MACS_peak_1709")	724.63
chr1	94166435	94169076	2642	*	c("peaks2__MACS_peak_1710", "peaks1__MACS_peak_1660")	238.345
chr1	94239344	94241214	1871	*	c("peaks1__MACS_peak_1661", "peaks2__MACS_peak_1711")	169.93
chr1	94266384	94269444	3061	*	c("peaks1__MACS_peak_1662", "peaks2__MACS_peak_1712", "peaks1__MACS_peak_1663")	148.997
chr1	94273985	94277439	3455	*	c("peaks1__MACS_peak_1664", "peaks2__MACS_peak_1713")	1845.74
chr1	94333921	94335681	1761	*	c("peaks1__MACS_peak_1665", "peaks2__MACS_peak_1714")	178.185
chr1	94369127	94371273	2147	*	c("peaks1__MACS_peak_1666", "peaks2__MACS_peak_1715")	1425.69
chr1	94536767	94539371	2605	*	c("peaks2__MACS_peak_1717", "peaks1__MACS_peak_1667")	1481.18
chr1	94599609	94601654	2046	*	c("peaks1__MACS_peak_1668", "peaks2__MACS_peak_1718")	211.175
chr1	94608070	94610035	1966	*	c("peaks2__MACS_peak_1719", "peaks1__MACS_peak_1669")	275.715
chr1	94670838	94672398	1561	*	c("peaks2__MACS_peak_1721", "peaks1__MACS_peak_1670")	260.785
chr1	94682812	94684739	1928	*	c("peaks2__MACS_peak_1722", "peaks1__MACS_peak_1671")	819.18
chr1	94694804	94698351	3548	*	c("peaks1__MACS_peak_1672", "peaks2__MACS_peak_1723")	957.28
chr1	94710928	94713090	2163	*	c("peaks2__MACS_peak_1724", "peaks1__MACS_peak_1674", "peaks2__MACS_peak_1725")	162.06
chr1	94727144	94730798	3655	*	c("peaks1__MACS_peak_1675", "peaks2__MACS_peak_1726")	3100
chr1	94746238	94747440	1203	*	c("peaks2__MACS_peak_1728", "peaks1__MACS_peak_1676")	113.175
chr1	94800459	94801569	1111	*	c("peaks2__MACS_peak_1730", "peaks1__MACS_peak_1677")	273.985
chr1	94802845	94804712	1868	*	c("peaks2__MACS_peak_1731", "peaks1__MACS_peak_1678")	812.65
chr1	94806380	94809243	2864	*	c("peaks2__MACS_peak_1732", "peaks1__MACS_peak_1679")	2340.82
chr1	94815010	94816544	1535	*	c("peaks2__MACS_peak_1733", "peaks1__MACS_peak_1680")	105.605
chr1	94829819	94832798	2980	*	c("peaks1__MACS_peak_1681", "peaks2__MACS_peak_1734")	2547.35
chr1	94843191	94844560	1370	*	c("peaks2__MACS_peak_1735", "peaks1__MACS_peak_1682")	88.325
chr1	95072763	95073700	938	*	c("peaks2__MACS_peak_1736", "peaks1__MACS_peak_1684")	77.95
chr1	95106155	95107362	1208	*	c("peaks2__MACS_peak_1737", "peaks1__MACS_peak_1685")	161.6
chr1	95132191	95133378	1188	*	c("peaks2__MACS_peak_1739", "peaks1__MACS_peak_1686")	101.53
chr1	95201558	95203037	1480	*	c("peaks1__MACS_peak_1687", "peaks2__MACS_peak_1740")	809.865
chr1	95222599	95224308	1710	*	c("peaks1__MACS_peak_1688", "peaks2__MACS_peak_1741")	367.015
chr1	95238693	95241447	2755	*	c("peaks1__MACS_peak_1689", "peaks2__MACS_peak_1742", "peaks2__MACS_peak_1743")	1436.67
chr1	95304302	95306271	1970	*	c("peaks1__MACS_peak_1690", "peaks2__MACS_peak_1744")	133.48
chr1	95339604	95343370	3767	*	c("peaks1__MACS_peak_1691", "peaks2__MACS_peak_1745")	3123.51
chr1	95373389	95377584	4196	*	c("peaks2__MACS_peak_1746", "peaks1__MACS_peak_1692")	3100
chr1	95406909	95410398	3490	*	c("peaks1__MACS_peak_1693", "peaks2__MACS_peak_1747")	2049.59
chr1	95425128	95428258	3131	*	c("peaks2__MACS_peak_1748", "peaks1__MACS_peak_1694")	1029.77
chr1	95432085	95436324	4240	*	c("peaks1__MACS_peak_1695", "peaks2__MACS_peak_1749")	2289.52
chr1	95513823	95516761	2939	*	c("peaks1__MACS_peak_1696", "peaks2__MACS_peak_1751")	989.735
chr1	95530342	95533986	3645	*	c("peaks2__MACS_peak_1752", "peaks1__MACS_peak_1697")	2971.86
chr1	95565034	95566296	1263	*	c("peaks1__MACS_peak_1698", "peaks2__MACS_peak_1753")	327.98
chr1	95575083	95576050	968	*	c("peaks2__MACS_peak_1754", "peaks1__MACS_peak_1699")	86.705
chr1	95576193	95577665	1473	*	c("peaks2__MACS_peak_1755", "peaks1__MACS_peak_1700")	126.61
chr1	95581792	95583364	1573	*	c("peaks1__MACS_peak_1701", "peaks2__MACS_peak_1756")	213.35
chr1	95591283	95592391	1109	*	c("peaks2__MACS_peak_1757", "peaks1__MACS_peak_1702")	122.365
chr1	95621364	95624387	3024	*	c("peaks1__MACS_peak_1703", "peaks2__MACS_peak_1758", "peaks1__MACS_peak_1704")	208.613
chr1	95649760	95652623	2864	*	c("peaks1__MACS_peak_1705", "peaks2__MACS_peak_1759")	3100
chr1	95697372	95702366	4995	*	c("peaks1__MACS_peak_1706", "peaks2__MACS_peak_1760", "peaks2__MACS_peak_1761")	1968.55
chr1	95720875	95723361	2487	*	c("peaks1__MACS_peak_1707", "peaks2__MACS_peak_1762")	1588.92
chr1	95731260	95733728	2469	*	c("peaks2__MACS_peak_1763", "peaks1__MACS_peak_1708")	700.54
chr1	95924869	95926442	1574	*	c("peaks1__MACS_peak_1709", "peaks2__MACS_peak_1764")	186.6
chr1	95931375	95932585	1211	*	c("peaks2__MACS_peak_1765", "peaks1__MACS_peak_1710")	354.755
chr1	95949307	95950856	1550	*	c("peaks2__MACS_peak_1766", "peaks1__MACS_peak_1711")	276.35
chr1	96044944	96048345	3402	*	c("peaks2__MACS_peak_1767", "peaks1__MACS_peak_1712")	549.475
chr1	96261804	96267493	5690	*	c("peaks2__MACS_peak_1768", "peaks1__MACS_peak_1713")	1433.79
chr1	96617364	96618687	1324	*	c("peaks2__MACS_peak_1769", "peaks1__MACS_peak_1714")	204.53
chr1	96721624	96723442	1819	*	c("peaks2__MACS_peak_1771", "peaks1__MACS_peak_1715")	185.085
chr1	96767265	96769542	2278	*	c("peaks1__MACS_peak_1716", "peaks2__MACS_peak_1772")	289.35
chr1	97209379	97211582	2204	*	c("peaks1__MACS_peak_1717", "peaks2__MACS_peak_1773")	2427.68
chr1	97228895	97230184	1290	*	c("peaks1__MACS_peak_1718", "peaks2__MACS_peak_1775")	134.69
chr1	97363124	97365905	2782	*	c("peaks1__MACS_peak_1719", "peaks2__MACS_peak_1777")	1165.7
chr1	97563604	97565070	1467	*	c("peaks1__MACS_peak_1720", "peaks2__MACS_peak_1778")	149.645
chr1	97886938	97887844	907	*	c("peaks1__MACS_peak_1721", "peaks2__MACS_peak_1779")	106.115
chr1	99195920	99196967	1048	*	c("peaks2__MACS_peak_1780", "peaks1__MACS_peak_1723")	94.11
chr1	99197030	99198142	1113	*	c("peaks1__MACS_peak_1724", "peaks2__MACS_peak_1781")	105.46
chr1	99545452	99548098	2647	*	c("peaks2__MACS_peak_1782", "peaks1__MACS_peak_1725")	713.085
chr1	99555131	99559465	4335	*	c("peaks2__MACS_peak_1783", "peaks1__MACS_peak_1726")	3100
chr1	99580560	99581671	1112	*	c("peaks1__MACS_peak_1727", "peaks2__MACS_peak_1784")	101.025
chr1	99665448	99668481	3034	*	c("peaks1__MACS_peak_1728", "peaks2__MACS_peak_1786")	2204.21
chr1	99729601	99732094	2494	*	c("peaks1__MACS_peak_1729", "peaks2__MACS_peak_1787")	315.115
chr1	99768735	99771918	3184	*	c("peaks2__MACS_peak_1788", "peaks1__MACS_peak_1730")	519.055
chr1	99805277	99809655	4379	*	c("peaks2__MACS_peak_1789", "peaks1__MACS_peak_1731")	766.95
chr1	99872811	99874546	1736	*	c("peaks2__MACS_peak_1790", "peaks1__MACS_peak_1732")	1061.66
chr1	99898422	99900310	1889	*	c("peaks1__MACS_peak_1733", "peaks2__MACS_peak_1791")	446.99
chr1	99934602	99935874	1273	*	c("peaks2__MACS_peak_1792", "peaks1__MACS_peak_1734")	64.44
chr1	99955440	99957215	1776	*	c("peaks1__MACS_peak_1736", "peaks2__MACS_peak_1794")	148.51
chr1	99975708	99978958	3251	*	c("peaks1__MACS_peak_1737", "peaks2__MACS_peak_1795")	270.76
chr1	99979426	99982490	3065	*	c("peaks1__MACS_peak_1738", "peaks2__MACS_peak_1796")	374.05
chr1	99990708	99992975	2268	*	c("peaks2__MACS_peak_1797", "peaks1__MACS_peak_1739")	2751.06
chr1	100042199	100045511	3313	*	c("peaks2__MACS_peak_1798", "peaks1__MACS_peak_1740")	614.33
chr1	100087969	100089195	1227	*	c("peaks1__MACS_peak_1742", "peaks2__MACS_peak_1800")	77.65
chr1	100485097	100487697	2601	*	c("peaks1__MACS_peak_1743", "peaks2__MACS_peak_1801")	1761.28
chr1	101021767	101022654	888	*	c("peaks1__MACS_peak_1745", "peaks2__MACS_peak_1802")	57.16
chr1	101212177	101216368	4192	*	c("peaks1__MACS_peak_1746", "peaks2__MACS_peak_1804", "peaks2__MACS_peak_1805")	316.52
chr1	101262312	101265315	3004	*	c("peaks1__MACS_peak_1747", "peaks2__MACS_peak_1806")	603.82
chr1	101265659	101267345	1687	*	c("peaks1__MACS_peak_1748", "peaks2__MACS_peak_1807")	296.51
chr1	101267403	101268452	1050	*	c("peaks2__MACS_peak_1808", "peaks1__MACS_peak_1749")	82.92
chr1	102127504	102128713	1210	*	c("peaks1__MACS_peak_1750", "peaks2__MACS_peak_1809")	363.975
chr1	102679073	102679948	876	*	c("peaks1__MACS_peak_1751", "peaks2__MACS_peak_1810")	97.28
chr1	103125216	103126201	986	*	c("peaks1__MACS_peak_1752", "peaks2__MACS_peak_1811")	118.075
chr1	103126204	103127206	1003	*	c("peaks2__MACS_peak_1812", "peaks1__MACS_peak_1753")	120.76
chr1	103129697	103130862	1166	*	c("peaks1__MACS_peak_1755", "peaks2__MACS_peak_1813")	65.54
chr1	103331644	103332965	1322	*	c("peaks2__MACS_peak_1814", "peaks1__MACS_peak_1756")	137.945
chr1	103395360	103397209	1850	*	c("peaks1__MACS_peak_1757", "peaks2__MACS_peak_1815")	133.7
chr1	103798154	103800269	2116	*	c("peaks2__MACS_peak_1816", "peaks1__MACS_peak_1758")	1139.81
chr1	107251987	107253700	1714	*	c("peaks2__MACS_peak_1820", "peaks1__MACS_peak_1760")	771.595
chr1	107327997	107329401	1405	*	c("peaks1__MACS_peak_1761", "peaks2__MACS_peak_1821")	134.825
chr1	107558633	107561873	3241	*	c("peaks1__MACS_peak_1762", "peaks2__MACS_peak_1823")	2441.09
chr1	107676851	107677899	1049	*	c("peaks2__MACS_peak_1825", "peaks1__MACS_peak_1763")	166.89
chr1	107709394	107710717	1324	*	c("peaks1__MACS_peak_1764", "peaks2__MACS_peak_1826")	130.385
chr1	107710925	107712217	1293	*	c("peaks1__MACS_peak_1765", "peaks2__MACS_peak_1827")	84.79
chr1	107763164	107764278	1115	*	c("peaks2__MACS_peak_1828", "peaks1__MACS_peak_1766")	70.695
chr1	107801916	107803719	1804	*	c("peaks1__MACS_peak_1767", "peaks2__MACS_peak_1829")	254.355
chr1	107803738	107805608	1871	*	c("peaks2__MACS_peak_1830", "peaks1__MACS_peak_1768")	281.085
chr1	107821342	107823510	2169	*	c("peaks2__MACS_peak_1831", "peaks1__MACS_peak_1769")	388.855
chr1	107867545	107869676	2132	*	c("peaks1__MACS_peak_1770", "peaks2__MACS_peak_1832")	2003.26
chr1	107885167	107891228	6062	*	c("peaks2__MACS_peak_1833", "peaks1__MACS_peak_1771")	3100
chr1	107893387	107894499	1113	*	c("peaks1__MACS_peak_1772", "peaks2__MACS_peak_1834")	130.37
chr1	107896394	107898745	2352	*	c("peaks1__MACS_peak_1773", "peaks2__MACS_peak_1835")	371.135
chr1	107926555	107927710	1156	*	c("peaks2__MACS_peak_1836", "peaks1__MACS_peak_1774")	134.93
chr1	107930724	107934266	3543	*	c("peaks2__MACS_peak_1837", "peaks1__MACS_peak_1775")	454.805
chr1	107939262	107941078	1817	*	c("peaks2__MACS_peak_1838", "peaks1__MACS_peak_1776")	264.785
chr1	108064993	108066902	1910	*	c("peaks1__MACS_peak_1777", "peaks2__MACS_peak_1839")	293.7
chr1	108066969	108072201	5233	*	c("peaks2__MACS_peak_1840", "peaks1__MACS_peak_1778", "peaks2__MACS_peak_1841")	2195.69
chr1	108107135	108108490	1356	*	c("peaks2__MACS_peak_1842", "peaks1__MACS_peak_1779")	181.84
chr1	108137744	108138881	1138	*	c("peaks2__MACS_peak_1843", "peaks1__MACS_peak_1780")	93.355
chr1	108175846	108176755	910	*	c("peaks2__MACS_peak_1844", "peaks1__MACS_peak_1781")	77.035
chr1	108212926	108214377	1452	*	c("peaks1__MACS_peak_1782", "peaks2__MACS_peak_1845")	145.42
chr1	108290761	108293406	2646	*	c("peaks2__MACS_peak_1846", "peaks1__MACS_peak_1783")	298.965
chr1	108295105	108302571	7467	*	c("peaks1__MACS_peak_1784", "peaks2__MACS_peak_1847", "peaks2__MACS_peak_1848")	2445.92
chr1	108302804	108306845	4042	*	c("peaks1__MACS_peak_1785", "peaks2__MACS_peak_1849")	3132.97
chr1	108418984	108420309	1326	*	c("peaks2__MACS_peak_1851", "peaks1__MACS_peak_1787")	110.05
chr1	108438252	108439226	975	*	c("peaks2__MACS_peak_1852", "peaks1__MACS_peak_1788")	106.13
chr1	108443060	108445072	2013	*	c("peaks2__MACS_peak_1853", "peaks1__MACS_peak_1789", "peaks2__MACS_peak_1854")	104.853
chr1	108524992	108527752	2761	*	c("peaks1__MACS_peak_1790", "peaks2__MACS_peak_1856")	915.615
chr1	108608814	108611858	3045	*	c("peaks1__MACS_peak_1791", "peaks2__MACS_peak_1857", "peaks2__MACS_peak_1858")	1716.95
chr1	108654451	108657378	2928	*	c("peaks2__MACS_peak_1859", "peaks1__MACS_peak_1792")	2049.06
chr1	108691847	108694203	2357	*	c("peaks2__MACS_peak_1860", "peaks1__MACS_peak_1793")	2347.59
chr1	108717874	108720341	2468	*	c("peaks1__MACS_peak_1794", "peaks2__MACS_peak_1861")	446.255
chr1	108766582	108768249	1668	*	c("peaks1__MACS_peak_1795", "peaks2__MACS_peak_1862")	281.115
chr1	108770812	108773146	2335	*	c("peaks2__MACS_peak_1863", "peaks1__MACS_peak_1796")	509.695
chr1	108779237	108780864	1628	*	c("peaks1__MACS_peak_1797", "peaks2__MACS_peak_1864", "peaks1__MACS_peak_1798")	107.653
chr1	109402466	109403453	988	*	c("peaks2__MACS_peak_1865", "peaks1__MACS_peak_1799")	101.14
chr1	109484727	109487784	3058	*	c("peaks2__MACS_peak_1866", "peaks1__MACS_peak_1800")	775.55
chr1	109701787	109703247	1461	*	c("peaks2__MACS_peak_1867", "peaks1__MACS_peak_1801")	92.64
chr1	109842803	109844000	1198	*	c("peaks1__MACS_peak_1802", "peaks2__MACS_peak_1868")	62.24
chr1	110027095	110030089	2995	*	c("peaks1__MACS_peak_1803", "peaks2__MACS_peak_1870")	545.15
chr1	111408205	111410264	2060	*	c("peaks1__MACS_peak_1804", "peaks2__MACS_peak_1871", "peaks1__MACS_peak_1805")	105.493
chr1	111424904	111426286	1383	*	c("peaks2__MACS_peak_1872", "peaks1__MACS_peak_1806")	89.82
chr1	111719589	111720488	900	*	c("peaks2__MACS_peak_1873", "peaks1__MACS_peak_1807")	65.63
chr1	111785441	111787718	2278	*	c("peaks1__MACS_peak_1808", "peaks2__MACS_peak_1874")	382.585
chr1	111787861	111790417	2557	*	c("peaks2__MACS_peak_1875", "peaks1__MACS_peak_1809")	399.965
chr1	111878711	111879937	1227	*	c("peaks2__MACS_peak_1876", "peaks1__MACS_peak_1810")	106.655
chr1	112047228	112048575	1348	*	c("peaks1__MACS_peak_1811", "peaks2__MACS_peak_1877")	234.335
chr1	112873511	112874566	1056	*	c("peaks2__MACS_peak_1878", "peaks1__MACS_peak_1813")	178.54
chr1	113181931	113183964	2034	*	c("peaks2__MACS_peak_1879", "peaks1__MACS_peak_1814")	395.025
chr1	113365597	113366548	952	*	c("peaks2__MACS_peak_1880", "peaks1__MACS_peak_1815")	101.825
chr1	113759816	113762501	2686	*	c("peaks2__MACS_peak_1881", "peaks1__MACS_peak_1816")	1898.84
chr1	113914855	113916505	1651	*	c("peaks2__MACS_peak_1882", "peaks1__MACS_peak_1817")	163.275
chr1	115059027	115060961	1935	*	c("peaks1__MACS_peak_1819", "peaks2__MACS_peak_1883", "peaks1__MACS_peak_1820")	183.807
chr1	115184127	115185004	878	*	c("peaks1__MACS_peak_1821", "peaks2__MACS_peak_1884")	70.965
chr1	116060897	116062872	1976	*	c("peaks2__MACS_peak_1886", "peaks1__MACS_peak_1823")	451.905
chr1	116568774	116572477	3704	*	c("peaks1__MACS_peak_1825", "peaks2__MACS_peak_1887")	870.49
chr1	116677554	116679905	2352	*	c("peaks2__MACS_peak_1888", "peaks1__MACS_peak_1826")	320.255
chr1	116756641	116758574	1934	*	c("peaks1__MACS_peak_1827", "peaks2__MACS_peak_1889", "peaks2__MACS_peak_1890")	121.74
chr1	116937379	116938894	1516	*	c("peaks1__MACS_peak_1828", "peaks2__MACS_peak_1891")	116.01
chr1	116954347	116956383	2037	*	c("peaks2__MACS_peak_1892", "peaks1__MACS_peak_1829")	234.12
chr1	117383455	117385302	1848	*	c("peaks2__MACS_peak_1895", "peaks1__MACS_peak_1831")	106.89
chr1	117886920	117887917	998	*	c("peaks1__MACS_peak_1833", "peaks2__MACS_peak_1896")	86.465
chr1	120206594	120208923	2330	*	c("peaks1__MACS_peak_1834", "peaks2__MACS_peak_1898")	1963.31
chr1	120217734	120220196	2463	*	c("peaks1__MACS_peak_1835", "peaks2__MACS_peak_1899")	1636.56
chr1	120220588	120224023	3436	*	c("peaks2__MACS_peak_1900", "peaks1__MACS_peak_1836")	546.16
chr1	120263988	120266949	2962	*	c("peaks1__MACS_peak_1837", "peaks2__MACS_peak_1901")	1177.3
chr1	120283992	120287667	3676	*	c("peaks2__MACS_peak_1902", "peaks1__MACS_peak_1838")	3100
chr1	120292485	120293814	1330	*	c("peaks2__MACS_peak_1903", "peaks1__MACS_peak_1839")	85.255
chr1	120294787	120296910	2124	*	c("peaks1__MACS_peak_1840", "peaks2__MACS_peak_1904")	444.885
chr1	120303466	120304769	1304	*	c("peaks2__MACS_peak_1905", "peaks1__MACS_peak_1842")	81.09
chr1	120330892	120332302	1411	*	c("peaks2__MACS_peak_1907", "peaks1__MACS_peak_1843")	177.435
chr1	120333124	120335502	2379	*	c("peaks1__MACS_peak_1844", "peaks2__MACS_peak_1908")	346.605
chr1	120340788	120342574	1787	*	c("peaks2__MACS_peak_1909", "peaks1__MACS_peak_1845")	228.695
chr1	120342717	120344714	1998	*	c("peaks2__MACS_peak_1910", "peaks1__MACS_peak_1846")	282.595
chr1	120348269	120356805	8537	*	c("peaks1__MACS_peak_1847", "peaks2__MACS_peak_1911", "peaks1__MACS_peak_1848")	1484.93
chr1	120390448	120392305	1858	*	c("peaks1__MACS_peak_1850", "peaks2__MACS_peak_1912")	186.13
chr1	120419290	120420233	944	*	c("peaks1__MACS_peak_1851", "peaks2__MACS_peak_1914")	66.08
chr1	120420734	120423990	3257	*	c("peaks1__MACS_peak_1852", "peaks2__MACS_peak_1915")	1419.96
chr1	120455168	120456267	1100	*	c("peaks1__MACS_peak_1854", "peaks2__MACS_peak_1916")	125.475
chr1	120721501	120723014	1514	*	c("peaks1__MACS_peak_1855", "peaks2__MACS_peak_1919")	196.67
chr1	120872632	120874022	1391	*	c("peaks1__MACS_peak_1857", "peaks2__MACS_peak_1920")	180.815
chr1	120878038	120880423	2386	*	c("peaks2__MACS_peak_1921", "peaks1__MACS_peak_1858")	554.82
chr1	120897974	120899049	1076	*	c("peaks2__MACS_peak_1922", "peaks1__MACS_peak_1859")	94.01
chr1	120929845	120931597	1753	*	c("peaks2__MACS_peak_1923", "peaks1__MACS_peak_1860")	591.265
chr1	120944043	120945666	1624	*	c("peaks1__MACS_peak_1861", "peaks2__MACS_peak_1924")	417.23
chr1	120948177	120951258	3082	*	c("peaks2__MACS_peak_1925", "peaks1__MACS_peak_1862")	1246.93
chr1	121016186	121017663	1478	*	c("peaks2__MACS_peak_1926", "peaks1__MACS_peak_1863")	103.54
chr1	121018267	121026074	7808	*	c("peaks2__MACS_peak_1927", "peaks1__MACS_peak_1864", "peaks1__MACS_peak_1865")	2023.83
chr1	121155496	121157597	2102	*	c("peaks2__MACS_peak_1930", "peaks1__MACS_peak_1866")	240.18
chr1	121186259	121190350	4092	*	c("peaks2__MACS_peak_1931", "peaks1__MACS_peak_1867", "peaks1__MACS_peak_1868")	658.143
chr1	121204169	121207013	2845	*	c("peaks1__MACS_peak_1869", "peaks2__MACS_peak_1933")	1063.13
chr1	121224857	121226751	1895	*	c("peaks2__MACS_peak_1934", "peaks1__MACS_peak_1870")	323.935
chr1	121240016	121241371	1356	*	c("peaks1__MACS_peak_1871", "peaks2__MACS_peak_1935")	117.335
chr1	121285395	121288749	3355	*	c("peaks2__MACS_peak_1936", "peaks1__MACS_peak_1872")	582.945
chr1	121299415	121302275	2861	*	c("peaks2__MACS_peak_1938", "peaks1__MACS_peak_1873")	793.7
chr1	121315162	121319999	4838	*	c("peaks1__MACS_peak_1874", "peaks2__MACS_peak_1940")	3100
chr1	121388516	121389648	1133	*	c("peaks2__MACS_peak_1942", "peaks1__MACS_peak_1875")	126.165
chr1	121399444	121402140	2697	*	c("peaks2__MACS_peak_1943", "peaks1__MACS_peak_1876")	1927.7
chr1	121404277	121407185	2909	*	c("peaks1__MACS_peak_1877", "peaks2__MACS_peak_1944")	739.615
chr1	121421334	121423707	2374	*	c("peaks2__MACS_peak_1945", "peaks1__MACS_peak_1878")	2177.13
chr1	121453511	121455401	1891	*	c("peaks2__MACS_peak_1946", "peaks1__MACS_peak_1879")	225.26
chr1	121503550	121504919	1370	*	c("peaks2__MACS_peak_1947", "peaks1__MACS_peak_1880")	96.68
chr1	121544593	121546155	1563	*	c("peaks1__MACS_peak_1881", "peaks2__MACS_peak_1948")	558.465
chr1	121732447	121734779	2333	*	c("peaks2__MACS_peak_1949", "peaks1__MACS_peak_1882")	1668.99
chr1	121775287	121776558	1272	*	c("peaks2__MACS_peak_1950", "peaks1__MACS_peak_1883")	157.13
chr1	121809063	121810486	1424	*	c("peaks2__MACS_peak_1951", "peaks1__MACS_peak_1885")	262.64
chr1	121979450	121981198	1749	*	c("peaks2__MACS_peak_1952", "peaks1__MACS_peak_1888")	136.44
chr1	121995784	121996874	1091	*	c("peaks2__MACS_peak_1953", "peaks1__MACS_peak_1889")	121.245
chr1	122007998	122009794	1797	*	c("peaks2__MACS_peak_1954", "peaks1__MACS_peak_1890")	531.195
chr1	122011119	122019333	8215	*	c("peaks2__MACS_peak_1955", "peaks1__MACS_peak_1891")	3100
chr1	122032134	122033420	1287	*	c("peaks2__MACS_peak_1956", "peaks1__MACS_peak_1892")	330.075
chr1	122132418	122134193	1776	*	c("peaks1__MACS_peak_1893", "peaks2__MACS_peak_1957")	222.17
chr1	122141957	122142914	958	*	c("peaks1__MACS_peak_1894", "peaks2__MACS_peak_1958")	62.25
chr1	122144608	122145468	861	*	c("peaks2__MACS_peak_1959", "peaks1__MACS_peak_1895")	64.855
chr1	122161204	122162526	1323	*	c("peaks1__MACS_peak_1896", "peaks2__MACS_peak_1960")	316
chr1	122499234	122500156	923	*	c("peaks2__MACS_peak_1961", "peaks1__MACS_peak_1897")	52.995
chr1	122652707	122656419	3713	*	c("peaks2__MACS_peak_1962", "peaks1__MACS_peak_1898")	1370.34
chr1	122909613	122911454	1842	*	c("peaks2__MACS_peak_1963", "peaks1__MACS_peak_1899")	241.125
chr1	122992821	122994164	1344	*	c("peaks1__MACS_peak_1900", "peaks2__MACS_peak_1964")	159.65
chr1	123176187	123178106	1920	*	c("peaks1__MACS_peak_1901", "peaks2__MACS_peak_1966")	161.045
chr1	123222962	123225497	2536	*	c("peaks1__MACS_peak_1902", "peaks2__MACS_peak_1967")	2555.93
chr1	123273357	123275515	2159	*	c("peaks1__MACS_peak_1904", "peaks2__MACS_peak_1968")	416.525
chr1	123294330	123296417	2088	*	c("peaks1__MACS_peak_1905", "peaks2__MACS_peak_1969", "peaks1__MACS_peak_1906")	79.5933
chr1	123326190	123329056	2867	*	c("peaks1__MACS_peak_1907", "peaks2__MACS_peak_1970")	2019.38
chr1	123348143	123350264	2122	*	c("peaks2__MACS_peak_1971", "peaks1__MACS_peak_1908")	286.1
chr1	123463194	123464899	1706	*	c("peaks2__MACS_peak_1972", "peaks1__MACS_peak_1909")	1587.71
chr1	125881326	125882421	1096	*	c("peaks2__MACS_peak_1973", "peaks1__MACS_peak_1910")	99.38
chr1	126197183	126198534	1352	*	c("peaks2__MACS_peak_1974", "peaks1__MACS_peak_1912")	99.475
chr1	126381597	126387690	6094	*	c("peaks2__MACS_peak_1975", "peaks1__MACS_peak_1913")	3100
chr1	126391685	126394723	3039	*	c("peaks2__MACS_peak_1976", "peaks1__MACS_peak_1914")	646.1
chr1	126806312	126813076	6765	*	c("peaks1__MACS_peak_1915", "peaks2__MACS_peak_1977")	3100
chr1	126813249	126816115	2867	*	c("peaks1__MACS_peak_1916", "peaks2__MACS_peak_1978", "peaks1__MACS_peak_1917")	260.523
chr1	126825491	126827206	1716	*	c("peaks2__MACS_peak_1979", "peaks1__MACS_peak_1918")	99.34
chr1	126934982	126938338	3357	*	c("peaks1__MACS_peak_1919", "peaks2__MACS_peak_1981")	1386.7
chr1	126957392	126958592	1201	*	c("peaks2__MACS_peak_1982", "peaks1__MACS_peak_1920")	67.585
chr1	126961434	126963174	1741	*	c("peaks2__MACS_peak_1983", "peaks1__MACS_peak_1921")	133.28
chr1	127126864	127128165	1302	*	c("peaks2__MACS_peak_1985", "peaks1__MACS_peak_1923")	105.945
chr1	127131130	127136475	5346	*	c("peaks2__MACS_peak_1986", "peaks1__MACS_peak_1924")	2882.26
chr1	127285880	127288088	2209	*	c("peaks2__MACS_peak_1987", "peaks1__MACS_peak_1925")	473.93
chr1	127291536	127292891	1356	*	c("peaks2__MACS_peak_1988", "peaks1__MACS_peak_1926")	79.545
chr1	127328914	127333408	4495	*	c("peaks2__MACS_peak_1989", "peaks1__MACS_peak_1928")	3100
chr1	127345243	127349011	3769	*	c("peaks2__MACS_peak_1990", "peaks1__MACS_peak_1929")	854.27
chr1	127372481	127373577	1097	*	c("peaks1__MACS_peak_1930", "peaks2__MACS_peak_1991")	94.975
chr1	127404118	127406283	2166	*	c("peaks2__MACS_peak_1992", "peaks1__MACS_peak_1931")	506.685
chr1	127439013	127440731	1719	*	c("peaks2__MACS_peak_1993", "peaks1__MACS_peak_1932")	302.885
chr1	127455325	127458759	3435	*	c("peaks1__MACS_peak_1933", "peaks2__MACS_peak_1994")	3100
chr1	127463018	127464062	1045	*	c("peaks1__MACS_peak_1934", "peaks2__MACS_peak_1995")	82.775
chr1	127464176	127465509	1334	*	c("peaks1__MACS_peak_1935", "peaks2__MACS_peak_1996")	129.625
chr1	127472905	127474097	1193	*	c("peaks2__MACS_peak_1997", "peaks1__MACS_peak_1936")	150.52
chr1	127503390	127504443	1054	*	c("peaks2__MACS_peak_1998", "peaks1__MACS_peak_1937")	84.64
chr1	127535274	127537381	2108	*	c("peaks2__MACS_peak_1999", "peaks1__MACS_peak_1938", "peaks1__MACS_peak_1939")	182.34
chr1	127572256	127578051	5796	*	c("peaks1__MACS_peak_1940", "peaks2__MACS_peak_2001")	2388.81
chr1	127581570	127586995	5426	*	c("peaks2__MACS_peak_2002", "peaks1__MACS_peak_1941")	1694.57
chr1	127597032	127599381	2350	*	c("peaks1__MACS_peak_1942", "peaks2__MACS_peak_2004")	224.235
chr1	127612401	127613722	1322	*	c("peaks2__MACS_peak_2005", "peaks1__MACS_peak_1943")	124.475
chr1	127632300	127633720	1421	*	c("peaks2__MACS_peak_2006", "peaks1__MACS_peak_1944")	86.845
chr1	127634323	127638424	4102	*	c("peaks2__MACS_peak_2007", "peaks1__MACS_peak_1945", "peaks2__MACS_peak_2008")	368.873
chr1	127656429	127658287	1859	*	c("peaks2__MACS_peak_2009", "peaks1__MACS_peak_1946")	175.825
chr1	127807840	127808975	1136	*	c("peaks2__MACS_peak_2010", "peaks1__MACS_peak_1947")	96.63
chr1	127846872	127847835	964	*	c("peaks2__MACS_peak_2011", "peaks1__MACS_peak_1948")	67.54
chr1	128407883	128409246	1364	*	c("peaks2__MACS_peak_2013", "peaks1__MACS_peak_1949")	89.985
chr1	128580171	128581177	1007	*	c("peaks2__MACS_peak_2014", "peaks1__MACS_peak_1950")	120.24
chr1	128713670	128715313	1644	*	c("peaks2__MACS_peak_2015", "peaks1__MACS_peak_1951")	217.065
chr1	128726271	128727944	1674	*	c("peaks2__MACS_peak_2016", "peaks1__MACS_peak_1952")	349.725
chr1	129100855	129104012	3158	*	c("peaks2__MACS_peak_2017", "peaks1__MACS_peak_1953")	3049.59
chr1	129115414	129117477	2064	*	c("peaks1__MACS_peak_1954", "peaks2__MACS_peak_2018")	249.615
chr1	129135315	129138238	2924	*	c("peaks2__MACS_peak_2019", "peaks1__MACS_peak_1955")	686.05
chr1	129152853	129154461	1609	*	c("peaks1__MACS_peak_1957", "peaks2__MACS_peak_2020")	186.285
chr1	129187177	129188132	956	*	c("peaks1__MACS_peak_1958", "peaks2__MACS_peak_2021")	85.98
chr1	129244172	129246159	1988	*	c("peaks2__MACS_peak_2023", "peaks1__MACS_peak_1959")	204.46
chr1	129276758	129278280	1523	*	c("peaks2__MACS_peak_2024", "peaks1__MACS_peak_1960")	213.66
chr1	129305250	129306506	1257	*	c("peaks2__MACS_peak_2025", "peaks1__MACS_peak_1961")	231.455
chr1	129319989	129323126	3138	*	c("peaks2__MACS_peak_2027", "peaks1__MACS_peak_1962")	1350.45
chr1	129378881	129380185	1305	*	c("peaks2__MACS_peak_2028", "peaks1__MACS_peak_1963")	94.215
chr1	129515051	129516815	1765	*	c("peaks1__MACS_peak_1964", "peaks2__MACS_peak_2030")	613.825
chr1	129518195	129520261	2067	*	c("peaks1__MACS_peak_1965", "peaks2__MACS_peak_2031")	275.895
chr1	129521968	129525273	3306	*	c("peaks2__MACS_peak_2032", "peaks1__MACS_peak_1966")	660.825
chr1	129669308	129672649	3342	*	c("peaks1__MACS_peak_1967", "peaks2__MACS_peak_2034")	2970.97
chr1	129685245	129686328	1084	*	c("peaks1__MACS_peak_1968", "peaks2__MACS_peak_2035")	66.195
chr1	129723921	129724867	947	*	c("peaks1__MACS_peak_1969", "peaks2__MACS_peak_2036")	74.89
chr1	129746077	129747642	1566	*	c("peaks2__MACS_peak_2037", "peaks1__MACS_peak_1970")	108.465
chr1	129756177	129758580	2404	*	c("peaks1__MACS_peak_1971", "peaks2__MACS_peak_2038")	169.905
chr1	129765065	129766230	1166	*	c("peaks1__MACS_peak_1972", "peaks2__MACS_peak_2039")	570.345
chr1	129854715	129856706	1992	*	c("peaks1__MACS_peak_1973", "peaks2__MACS_peak_2041")	327.985
chr1	129871436	129873366	1931	*	c("peaks2__MACS_peak_2042", "peaks1__MACS_peak_1974")	425.78
chr1	129964855	129966685	1831	*	c("peaks2__MACS_peak_2044", "peaks1__MACS_peak_1975")	128.82
chr1	129998220	129999765	1546	*	c("peaks2__MACS_peak_2045", "peaks1__MACS_peak_1976")	786.92
chr1	129999816	130001474	1659	*	c("peaks2__MACS_peak_2046", "peaks1__MACS_peak_1977")	1504.34
chr1	130139913	130142823	2911	*	c("peaks1__MACS_peak_1978", "peaks2__MACS_peak_2047")	2846.61
chr1	130253467	130257290	3824	*	c("peaks1__MACS_peak_1979", "peaks2__MACS_peak_2050")	1352.43
chr1	130294855	130295804	950	*	c("peaks1__MACS_peak_1980", "peaks2__MACS_peak_2051")	99.95
chr1	130312638	130314280	1643	*	c("peaks2__MACS_peak_2052", "peaks1__MACS_peak_1981")	2439.72
chr1	130368339	130369939	1601	*	c("peaks2__MACS_peak_2053", "peaks1__MACS_peak_1982")	206.7
chr1	130488726	130490195	1470	*	c("peaks2__MACS_peak_2054", "peaks1__MACS_peak_1983")	132.35
chr1	130509258	130513528	4271	*	c("peaks1__MACS_peak_1984", "peaks2__MACS_peak_2055")	430.315
chr1	130618221	130619172	952	*	c("peaks2__MACS_peak_2056", "peaks1__MACS_peak_1985")	153.48
chr1	130720979	130722901	1923	*	c("peaks1__MACS_peak_1986", "peaks2__MACS_peak_2057")	316.49
chr1	132358719	132359887	1169	*	c("peaks2__MACS_peak_2058", "peaks1__MACS_peak_1988")	209.615
chr1	132472558	132473330	773	*	c("peaks2__MACS_peak_2059", "peaks1__MACS_peak_1989")	52.635
chr1	132485233	132486147	915	*	c("peaks2__MACS_peak_2060", "peaks1__MACS_peak_1990")	65.51
chr1	132611746	132615067	3322	*	c("peaks2__MACS_peak_2061", "peaks1__MACS_peak_1991")	3100
chr1	132636975	132638537	1563	*	c("peaks2__MACS_peak_2062", "peaks1__MACS_peak_1992")	263.395
chr1	132663203	132664164	962	*	c("peaks2__MACS_peak_2063", "peaks1__MACS_peak_1993")	96.265
chr1	132949282	132950746	1465	*	c("peaks2__MACS_peak_2064", "peaks1__MACS_peak_1994")	115.05
chr1	132968880	132969871	992	*	c("peaks2__MACS_peak_2067", "peaks1__MACS_peak_1997")	134.115
chr1	132982865	132984185	1321	*	c("peaks1__MACS_peak_1999", "peaks2__MACS_peak_2068")	91.76
chr1	132985740	132987979	2240	*	c("peaks1__MACS_peak_2000", "peaks2__MACS_peak_2069")	396.335
chr1	132992095	132995116	3022	*	c("peaks2__MACS_peak_2070", "peaks1__MACS_peak_2001")	3100
chr1	133003890	133005799	1910	*	c("peaks2__MACS_peak_2071", "peaks1__MACS_peak_2002")	420.83
chr1	133007107	133008105	999	*	c("peaks1__MACS_peak_2003", "peaks2__MACS_peak_2072")	64.245
chr1	133019563	133024888	5326	*	c("peaks1__MACS_peak_2004", "peaks2__MACS_peak_2073")	1081.77
chr1	133030765	133033004	2240	*	c("peaks2__MACS_peak_2074", "peaks1__MACS_peak_2005")	263.04
chr1	133033545	133036963	3419	*	c("peaks1__MACS_peak_2006", "peaks2__MACS_peak_2075")	2919.29
chr1	133049209	133050993	1785	*	c("peaks1__MACS_peak_2007", "peaks2__MACS_peak_2076")	762.435
chr1	133070247	133072385	2139	*	c("peaks2__MACS_peak_2077", "peaks1__MACS_peak_2008")	162.67
chr1	133076301	133084270	7970	*	c("peaks2__MACS_peak_2078", "peaks1__MACS_peak_2009")	3100
chr1	133089597	133090943	1347	*	c("peaks2__MACS_peak_2079", "peaks1__MACS_peak_2010")	87.63
chr1	133091920	133098866	6947	*	c("peaks2__MACS_peak_2080", "peaks1__MACS_peak_2011")	3100
chr1	133103977	133104982	1006	*	c("peaks1__MACS_peak_2012", "peaks2__MACS_peak_2081")	126.08
chr1	133105477	133108316	2840	*	c("peaks1__MACS_peak_2013", "peaks2__MACS_peak_2082")	944.125
chr1	133109322	133110967	1646	*	c("peaks2__MACS_peak_2083", "peaks1__MACS_peak_2014")	159.925
chr1	133131886	133138095	6210	*	c("peaks1__MACS_peak_2015", "peaks2__MACS_peak_2084")	2963.04
chr1	133138233	133143964	5732	*	c("peaks2__MACS_peak_2085", "peaks1__MACS_peak_2016")	3100
chr1	133164731	133169550	4820	*	c("peaks2__MACS_peak_2086", "peaks1__MACS_peak_2018", "peaks2__MACS_peak_2087", "peaks2__MACS_peak_2088")	273.683
chr1	133170729	133177226	6498	*	c("peaks2__MACS_peak_2090", "peaks1__MACS_peak_2019")	3100
chr1	133178102	133180981	2880	*	c("peaks1__MACS_peak_2020", "peaks2__MACS_peak_2091")	380.01
chr1	133182108	133185573	3466	*	c("peaks1__MACS_peak_2021", "peaks2__MACS_peak_2092", "peaks1__MACS_peak_2022")	427.983
chr1	133189632	133191458	1827	*	c("peaks2__MACS_peak_2093", "peaks1__MACS_peak_2023")	275.095
chr1	133242094	133246026	3933	*	c("peaks2__MACS_peak_2096", "peaks1__MACS_peak_2024")	516.2
chr1	133262522	133265272	2751	*	c("peaks1__MACS_peak_2025", "peaks2__MACS_peak_2097")	436.16
chr1	133274090	133277218	3129	*	c("peaks2__MACS_peak_2098", "peaks1__MACS_peak_2026")	939.16
chr1	133385239	133386749	1511	*	c("peaks2__MACS_peak_2099", "peaks1__MACS_peak_2027", "peaks2__MACS_peak_2100")	92.07
chr1	133397676	133399215	1540	*	c("peaks2__MACS_peak_2101", "peaks1__MACS_peak_2028")	186.74
chr1	133410010	133411725	1716	*	c("peaks1__MACS_peak_2029", "peaks2__MACS_peak_2102")	281.28
chr1	133418379	133426026	7648	*	c("peaks1__MACS_peak_2030", "peaks2__MACS_peak_2103", "peaks2__MACS_peak_2104")	2405.68
chr1	133445055	133446010	956	*	c("peaks2__MACS_peak_2106", "peaks1__MACS_peak_2031")	69.18
chr1	133539294	133541132	1839	*	c("peaks1__MACS_peak_2033", "peaks2__MACS_peak_2107")	828.42
chr1	133584532	133586209	1678	*	c("peaks1__MACS_peak_2034", "peaks2__MACS_peak_2109")	426.17
chr1	133586366	133588875	2510	*	c("peaks2__MACS_peak_2110", "peaks1__MACS_peak_2035")	568.68
chr1	133610349	133612269	1921	*	c("peaks1__MACS_peak_2036", "peaks2__MACS_peak_2111")	957.79
chr1	133643512	133645044	1533	*	c("peaks1__MACS_peak_2037", "peaks2__MACS_peak_2112")	129.415
chr1	133693840	133694578	739	*	c("peaks2__MACS_peak_2113", "peaks1__MACS_peak_2038")	61.58
chr1	133723523	133726440	2918	*	c("peaks1__MACS_peak_2039", "peaks2__MACS_peak_2114")	2472.34
chr1	133751263	133752417	1155	*	c("peaks2__MACS_peak_2116", "peaks1__MACS_peak_2040")	109.435
chr1	133763721	133764980	1260	*	c("peaks2__MACS_peak_2117", "peaks1__MACS_peak_2041")	663.03
chr1	133768420	133770206	1787	*	c("peaks1__MACS_peak_2042", "peaks2__MACS_peak_2118")	174.095
chr1	133806104	133809065	2962	*	c("peaks2__MACS_peak_2119", "peaks1__MACS_peak_2043")	3100
chr1	133813684	133814598	915	*	c("peaks2__MACS_peak_2120", "peaks1__MACS_peak_2044")	65.61
chr1	133859030	133860405	1376	*	c("peaks1__MACS_peak_2045", "peaks2__MACS_peak_2121")	368.23
chr1	133899566	133908066	8501	*	c("peaks1__MACS_peak_2046", "peaks2__MACS_peak_2122")	3100
chr1	133963949	133965049	1101	*	c("peaks1__MACS_peak_2047", "peaks2__MACS_peak_2124")	190.48
chr1	133994979	133996680	1702	*	c("peaks2__MACS_peak_2125", "peaks1__MACS_peak_2048")	176.74
chr1	134035407	134036623	1217	*	c("peaks1__MACS_peak_2050", "peaks2__MACS_peak_2126")	306.125
chr1	134046650	134048887	2238	*	c("peaks2__MACS_peak_2127", "peaks1__MACS_peak_2051", "peaks1__MACS_peak_2052")	130.1
chr1	134086732	134087876	1145	*	c("peaks2__MACS_peak_2129", "peaks1__MACS_peak_2053")	113.115
chr1	134091667	134093748	2082	*	c("peaks2__MACS_peak_2130", "peaks1__MACS_peak_2054")	186.2
chr1	134095051	134097847	2797	*	c("peaks2__MACS_peak_2131", "peaks1__MACS_peak_2055")	209.615
chr1	134102480	134105239	2760	*	c("peaks2__MACS_peak_2132", "peaks1__MACS_peak_2056")	188.425
chr1	134108328	134109450	1123	*	c("peaks1__MACS_peak_2057", "peaks2__MACS_peak_2133")	111.505
chr1	134161185	134165592	4408	*	c("peaks2__MACS_peak_2134", "peaks1__MACS_peak_2058")	749.14
chr1	134173251	134174288	1038	*	c("peaks2__MACS_peak_2136", "peaks1__MACS_peak_2059")	76.32
chr1	134176658	134204872	28215	*	c("peaks2__MACS_peak_2138", "peaks1__MACS_peak_2060")	3100
chr1	134207185	134210159	2975	*	c("peaks2__MACS_peak_2140", "peaks1__MACS_peak_2061")	240.29
chr1	134212068	134220294	8227	*	c("peaks2__MACS_peak_2141", "peaks1__MACS_peak_2062", "peaks2__MACS_peak_2142")	2205.97
chr1	134221911	134235899	13989	*	c("peaks1__MACS_peak_2063", "peaks2__MACS_peak_2143", "peaks1__MACS_peak_2064")	2087.4
chr1	134242226	134244212	1987	*	c("peaks2__MACS_peak_2144", "peaks1__MACS_peak_2065")	363.58
chr1	134244287	134247790	3504	*	c("peaks2__MACS_peak_2145", "peaks1__MACS_peak_2066")	1411.04
chr1	134249235	134255012	5778	*	c("peaks1__MACS_peak_2067", "peaks2__MACS_peak_2146")	2752.76
chr1	134260470	134263195	2726	*	c("peaks1__MACS_peak_2068", "peaks2__MACS_peak_2147")	710.085
chr1	134266866	134268776	1911	*	c("peaks2__MACS_peak_2148", "peaks1__MACS_peak_2069")	193.345
chr1	134286049	134288995	2947	*	c("peaks2__MACS_peak_2151", "peaks1__MACS_peak_2071")	2662.66
chr1	134313115	134315378	2264	*	c("peaks2__MACS_peak_2152", "peaks1__MACS_peak_2072")	2482.89
chr1	134372833	134375153	2321	*	c("peaks1__MACS_peak_2074", "peaks2__MACS_peak_2153")	2012.83
chr1	134884323	134887768	3446	*	c("peaks2__MACS_peak_2154", "peaks1__MACS_peak_2077")	468.13
chr1	134914798	134918405	3608	*	c("peaks1__MACS_peak_2078", "peaks2__MACS_peak_2155")	1446.04
chr1	134920170	134923396	3227	*	c("peaks2__MACS_peak_2156", "peaks1__MACS_peak_2079")	2834.6
chr1	134929029	134930772	1744	*	c("peaks2__MACS_peak_2157", "peaks1__MACS_peak_2080")	521.845
chr1	134942100	134943969	1870	*	c("peaks2__MACS_peak_2158", "peaks1__MACS_peak_2081")	955.525
chr1	134953520	134954584	1065	*	c("peaks1__MACS_peak_2082", "peaks2__MACS_peak_2159")	83.805
chr1	134964853	134965770	918	*	c("peaks1__MACS_peak_2083", "peaks2__MACS_peak_2160")	60.885
chr1	134980270	134981371	1102	*	c("peaks2__MACS_peak_2161", "peaks1__MACS_peak_2084")	127.66
chr1	135025343	135033031	7689	*	c("peaks1__MACS_peak_2085", "peaks2__MACS_peak_2162")	3100
chr1	135055251	135056258	1008	*	c("peaks1__MACS_peak_2086", "peaks2__MACS_peak_2163")	131.39
chr1	135060050	135061497	1448	*	c("peaks2__MACS_peak_2164", "peaks1__MACS_peak_2087")	305.76
chr1	135074833	135076061	1229	*	c("peaks1__MACS_peak_2088", "peaks2__MACS_peak_2165")	73.995
chr1	135190733	135193202	2470	*	c("peaks2__MACS_peak_2168", "peaks1__MACS_peak_2089")	138.34
chr1	135259892	135260811	920	*	c("peaks2__MACS_peak_2169", "peaks1__MACS_peak_2090")	102.765
chr1	135282006	135282975	970	*	c("peaks1__MACS_peak_2091", "peaks2__MACS_peak_2170")	90.865
chr1	135313715	135315849	2135	*	c("peaks1__MACS_peak_2092", "peaks2__MACS_peak_2172")	854.035
chr1	135318682	135321578	2897	*	c("peaks1__MACS_peak_2093", "peaks2__MACS_peak_2173")	2805.2
chr1	135330350	135332065	1716	*	c("peaks1__MACS_peak_2094", "peaks2__MACS_peak_2174")	696.305
chr1	135365746	135370931	5186	*	c("peaks2__MACS_peak_2175", "peaks1__MACS_peak_2095")	2336.74
chr1	135372779	135373666	888	*	c("peaks1__MACS_peak_2096", "peaks2__MACS_peak_2176")	58.92
chr1	135373713	135374552	840	*	c("peaks1__MACS_peak_2097", "peaks2__MACS_peak_2177")	80.075
chr1	135383243	135385275	2033	*	c("peaks2__MACS_peak_2178", "peaks1__MACS_peak_2098")	438.03
chr1	135388350	135390689	2340	*	c("peaks2__MACS_peak_2179", "peaks1__MACS_peak_2099")	1095.25
chr1	135505366	135507542	2177	*	c("peaks1__MACS_peak_2100", "peaks2__MACS_peak_2180")	1826.72
chr1	135556192	135558849	2658	*	c("peaks1__MACS_peak_2101", "peaks2__MACS_peak_2182")	2901.3
chr1	135581413	135583913	2501	*	c("peaks1__MACS_peak_2102", "peaks2__MACS_peak_2183")	1285.34
chr1	135590516	135594320	3805	*	c("peaks2__MACS_peak_2184", "peaks1__MACS_peak_2103")	1167.65
chr1	135608726	135610046	1321	*	c("peaks2__MACS_peak_2185", "peaks1__MACS_peak_2104")	120.575
chr1	135641069	135642249	1181	*	c("peaks2__MACS_peak_2186", "peaks1__MACS_peak_2105")	132.7
chr1	135663190	135664098	909	*	c("peaks2__MACS_peak_2187", "peaks1__MACS_peak_2106")	64.915
chr1	135673672	135676666	2995	*	c("peaks2__MACS_peak_2188", "peaks1__MACS_peak_2107", "peaks1__MACS_peak_2108")	292.513
chr1	135677750	135678772	1023	*	c("peaks1__MACS_peak_2109", "peaks2__MACS_peak_2189")	98.515
chr1	135689329	135690857	1529	*	c("peaks1__MACS_peak_2110", "peaks2__MACS_peak_2190")	227.645
chr1	135696546	135698360	1815	*	c("peaks2__MACS_peak_2191", "peaks1__MACS_peak_2111")	297.83
chr1	135750325	135753823	3499	*	c("peaks1__MACS_peak_2112", "peaks2__MACS_peak_2195")	957.205
chr1	135788944	135790120	1177	*	c("peaks1__MACS_peak_2113", "peaks2__MACS_peak_2196")	75.045
chr1	135793830	135798899	5070	*	c("peaks2__MACS_peak_2197", "peaks1__MACS_peak_2114")	823.76
chr1	135804271	135806485	2215	*	c("peaks2__MACS_peak_2198", "peaks1__MACS_peak_2115")	1005.65
chr1	135812268	135813460	1193	*	c("peaks2__MACS_peak_2199", "peaks1__MACS_peak_2116")	117.395
chr1	135816806	135818834	2029	*	c("peaks1__MACS_peak_2117", "peaks2__MACS_peak_2200")	197.74
chr1	135836715	135839104	2390	*	c("peaks2__MACS_peak_2201", "peaks1__MACS_peak_2118")	504.5
chr1	135849738	135850729	992	*	c("peaks1__MACS_peak_2119", "peaks2__MACS_peak_2202")	83.05
chr1	135854720	135859194	4475	*	c("peaks2__MACS_peak_2203", "peaks1__MACS_peak_2120")	1111.11
chr1	135873025	135876321	3297	*	c("peaks1__MACS_peak_2121", "peaks2__MACS_peak_2205")	1528.28
chr1	135938126	135939510	1385	*	c("peaks1__MACS_peak_2125", "peaks2__MACS_peak_2207")	88.36
chr1	135956538	135962840	6303	*	c("peaks2__MACS_peak_2208", "peaks1__MACS_peak_2127")	3100
chr1	135971997	135977406	5410	*	c("peaks2__MACS_peak_2209", "peaks1__MACS_peak_2128")	3100
chr1	135978782	135981102	2321	*	c("peaks2__MACS_peak_2210", "peaks1__MACS_peak_2129")	400.34
chr1	135987993	135999523	11531	*	c("peaks2__MACS_peak_2212", "peaks1__MACS_peak_2130", "peaks1__MACS_peak_2131")	2724.19
chr1	135999625	136001255	1631	*	c("peaks1__MACS_peak_2132", "peaks2__MACS_peak_2213")	135.61
chr1	136088188	136090793	2606	*	c("peaks1__MACS_peak_2133", "peaks2__MACS_peak_2214", "peaks2__MACS_peak_2215")	148.957
chr1	136091846	136093090	1245	*	c("peaks1__MACS_peak_2135", "peaks2__MACS_peak_2216")	133.035
chr1	136140466	136141551	1086	*	c("peaks2__MACS_peak_2217", "peaks1__MACS_peak_2136")	65.71
chr1	136195252	136196061	810	*	c("peaks2__MACS_peak_2218", "peaks1__MACS_peak_2137")	83.055
chr1	136257036	136259423	2388	*	c("peaks2__MACS_peak_2220", "peaks1__MACS_peak_2138")	2734.82
chr1	136301720	136305146	3427	*	c("peaks1__MACS_peak_2139", "peaks2__MACS_peak_2222")	3096.8
chr1	136310723	136317885	7163	*	c("peaks2__MACS_peak_2224", "peaks1__MACS_peak_2140", "peaks1__MACS_peak_2141")	2155.32
chr1	136329270	136330950	1681	*	c("peaks2__MACS_peak_2226", "peaks1__MACS_peak_2142")	209.195
chr1	136351269	136353086	1818	*	c("peaks2__MACS_peak_2227", "peaks1__MACS_peak_2143")	1480.77
chr1	136390319	136393059	2741	*	c("peaks2__MACS_peak_2228", "peaks1__MACS_peak_2144")	1987.2
chr1	136409591	136410501	911	*	c("peaks2__MACS_peak_2229", "peaks1__MACS_peak_2145")	61.445
chr1	136452331	136454245	1915	*	c("peaks1__MACS_peak_2147", "peaks2__MACS_peak_2230")	1491.66
chr1	136456267	136458910	2644	*	c("peaks1__MACS_peak_2148", "peaks2__MACS_peak_2231")	3100
chr1	136479530	136480569	1040	*	c("peaks1__MACS_peak_2149", "peaks2__MACS_peak_2232")	69.52
chr1	136547202	136549499	2298	*	c("peaks2__MACS_peak_2233", "peaks1__MACS_peak_2150")	889.15
chr1	136605364	136606272	909	*	c("peaks2__MACS_peak_2234", "peaks1__MACS_peak_2151")	52.845
chr1	136650147	136650931	785	*	c("peaks2__MACS_peak_2235", "peaks1__MACS_peak_2152")	62.38
chr1	136667241	136668874	1634	*	c("peaks2__MACS_peak_2236", "peaks1__MACS_peak_2153")	258.165
chr1	136695615	136696692	1078	*	c("peaks2__MACS_peak_2237", "peaks1__MACS_peak_2154")	70.81
chr1	136697740	136702799	5060	*	c("peaks2__MACS_peak_2238", "peaks1__MACS_peak_2155", "peaks2__MACS_peak_2239")	2095.18
chr1	136712838	136717031	4194	*	c("peaks2__MACS_peak_2240", "peaks1__MACS_peak_2156")	971.18
chr1	136797630	136800543	2914	*	c("peaks1__MACS_peak_2158", "peaks2__MACS_peak_2242")	633.23
chr1	136804939	136807787	2849	*	c("peaks2__MACS_peak_2243", "peaks1__MACS_peak_2159")	1400.03
chr1	136851580	136853108	1529	*	c("peaks1__MACS_peak_2160", "peaks2__MACS_peak_2244")	926.38
chr1	136858391	136859048	658	*	c("peaks1__MACS_peak_2161", "peaks2__MACS_peak_2245")	70.91
chr1	136859093	136860259	1167	*	c("peaks2__MACS_peak_2246", "peaks1__MACS_peak_2162")	341.26
chr1	136883732	136884979	1248	*	c("peaks2__MACS_peak_2247", "peaks1__MACS_peak_2163")	161.62
chr1	136912090	136920137	8048	*	c("peaks2__MACS_peak_2248", "peaks1__MACS_peak_2164")	3100
chr1	137001309	137002392	1084	*	c("peaks2__MACS_peak_2249", "peaks1__MACS_peak_2165")	136.92
chr1	137028447	137029678	1232	*	c("peaks2__MACS_peak_2250", "peaks1__MACS_peak_2166")	87.795
chr1	137042341	137046517	4177	*	c("peaks1__MACS_peak_2167", "peaks2__MACS_peak_2251")	3100
chr1	137050289	137052752	2464	*	c("peaks2__MACS_peak_2252", "peaks1__MACS_peak_2168")	384.775
chr1	137066091	137067253	1163	*	c("peaks2__MACS_peak_2253", "peaks1__MACS_peak_2169")	163.475
chr1	137079564	137081571	2008	*	c("peaks2__MACS_peak_2254", "peaks1__MACS_peak_2170")	238.305
chr1	137154460	137156139	1680	*	c("peaks2__MACS_peak_2255", "peaks1__MACS_peak_2171")	305.58
chr1	137176987	137178492	1506	*	c("peaks2__MACS_peak_2256", "peaks1__MACS_peak_2172")	95.51
chr1	137178644	137181242	2599	*	c("peaks2__MACS_peak_2257", "peaks1__MACS_peak_2173")	2923.18
chr1	137208367	137211266	2900	*	c("peaks1__MACS_peak_2174", "peaks2__MACS_peak_2258")	1822.69
chr1	137220116	137222006	1891	*	c("peaks2__MACS_peak_2259", "peaks1__MACS_peak_2175")	303.605
chr1	137243074	137245336	2263	*	c("peaks2__MACS_peak_2260", "peaks1__MACS_peak_2176")	1078.63
chr1	137255737	137256736	1000	*	c("peaks1__MACS_peak_2177", "peaks2__MACS_peak_2261")	58.515
chr1	137262596	137266126	3531	*	c("peaks2__MACS_peak_2262", "peaks1__MACS_peak_2178")	1330.35
chr1	137267429	137272750	5322	*	c("peaks1__MACS_peak_2179", "peaks2__MACS_peak_2263", "peaks1__MACS_peak_2180", "peaks2__MACS_peak_2264")	1433.02
chr1	137297982	137300161	2180	*	c("peaks2__MACS_peak_2267", "peaks1__MACS_peak_2181", "peaks1__MACS_peak_2182")	125.357
chr1	137301513	137302934	1422	*	c("peaks2__MACS_peak_2268", "peaks1__MACS_peak_2183")	142.47
chr1	137305355	137312396	7042	*	c("peaks1__MACS_peak_2184", "peaks2__MACS_peak_2269", "peaks2__MACS_peak_2270", "peaks1__MACS_peak_2185")	1039.07
chr1	137324488	137327982	3495	*	c("peaks2__MACS_peak_2271", "peaks1__MACS_peak_2186")	2461.92
chr1	137361341	137365190	3850	*	c("peaks2__MACS_peak_2273", "peaks1__MACS_peak_2187")	707.185
chr1	137430646	137434783	4138	*	c("peaks1__MACS_peak_2188", "peaks2__MACS_peak_2276")	1499.19
chr1	137434896	137435976	1081	*	c("peaks1__MACS_peak_2189", "peaks2__MACS_peak_2277")	104.945
chr1	137439137	137440520	1384	*	c("peaks1__MACS_peak_2190", "peaks2__MACS_peak_2278")	66.75
chr1	137440702	137442070	1369	*	c("peaks1__MACS_peak_2191", "peaks2__MACS_peak_2279")	103.445
chr1	137445149	137446275	1127	*	c("peaks2__MACS_peak_2280", "peaks1__MACS_peak_2192")	157.535
chr1	137450637	137452238	1602	*	c("peaks1__MACS_peak_2193", "peaks2__MACS_peak_2281")	97.2
chr1	137459569	137462774	3206	*	c("peaks1__MACS_peak_2194", "peaks2__MACS_peak_2282")	568.025
chr1	137515137	137517269	2133	*	c("peaks2__MACS_peak_2283", "peaks1__MACS_peak_2195")	359.965
chr1	137521815	137524501	2687	*	c("peaks1__MACS_peak_2196", "peaks2__MACS_peak_2284")	703.09
chr1	137531807	137535039	3233	*	c("peaks2__MACS_peak_2285", "peaks1__MACS_peak_2197")	606.455
chr1	137540288	137541252	965	*	c("peaks1__MACS_peak_2198", "peaks2__MACS_peak_2286")	55.765
chr1	137555398	137557555	2158	*	c("peaks1__MACS_peak_2199", "peaks2__MACS_peak_2287")	855.965
chr1	137561109	137562706	1598	*	c("peaks2__MACS_peak_2289", "peaks1__MACS_peak_2200")	130.14
chr1	137563580	137567893	4314	*	c("peaks2__MACS_peak_2290", "peaks1__MACS_peak_2201", "peaks1__MACS_peak_2202")	403.447
chr1	137568078	137569873	1796	*	c("peaks2__MACS_peak_2291", "peaks1__MACS_peak_2203")	350.845
chr1	137580950	137585809	4860	*	c("peaks2__MACS_peak_2292", "peaks1__MACS_peak_2204")	2904.31
chr1	137587404	137588670	1267	*	c("peaks2__MACS_peak_2293", "peaks1__MACS_peak_2205")	105.99
chr1	137594128	137597224	3097	*	c("peaks2__MACS_peak_2294", "peaks1__MACS_peak_2206")	1875.77
chr1	137623891	137632666	8776	*	c("peaks2__MACS_peak_2295", "peaks1__MACS_peak_2207")	3100
chr1	137634695	137642201	7507	*	c("peaks2__MACS_peak_2296", "peaks1__MACS_peak_2208", "peaks2__MACS_peak_2297")	1532.93
chr1	137645790	137649902	4113	*	c("peaks2__MACS_peak_2298", "peaks1__MACS_peak_2209")	452.455
chr1	137651212	137653289	2078	*	c("peaks2__MACS_peak_2299", "peaks1__MACS_peak_2210")	277.45
chr1	137655002	137657861	2860	*	c("peaks1__MACS_peak_2211", "peaks2__MACS_peak_2300")	1179.29
chr1	137659580	137669319	9740	*	c("peaks1__MACS_peak_2212", "peaks2__MACS_peak_2301")	3100
chr1	137674185	137676568	2384	*	c("peaks1__MACS_peak_2213", "peaks2__MACS_peak_2302")	336.07
chr1	137676701	137678608	1908	*	c("peaks2__MACS_peak_2303", "peaks1__MACS_peak_2214")	105.385
chr1	137696847	137697683	837	*	c("peaks1__MACS_peak_2215", "peaks2__MACS_peak_2304")	66.03
chr1	137714984	137715813	830	*	c("peaks1__MACS_peak_2216", "peaks2__MACS_peak_2305")	66.715
chr1	137739829	137742191	2363	*	c("peaks1__MACS_peak_2217", "peaks2__MACS_peak_2306")	274.605
chr1	137746637	137750694	4058	*	c("peaks1__MACS_peak_2218", "peaks2__MACS_peak_2307")	1269.17
chr1	137757573	137761099	3527	*	c("peaks2__MACS_peak_2308", "peaks1__MACS_peak_2219")	504.42
chr1	137913587	137916131	2545	*	c("peaks1__MACS_peak_2221", "peaks2__MACS_peak_2309", "peaks2__MACS_peak_2310")	803.17
chr1	138022530	138040328	17799	*	c("peaks2__MACS_peak_2312", "peaks1__MACS_peak_2222", "peaks2__MACS_peak_2313")	2728.75
chr1	138123524	138128612	5089	*	c("peaks2__MACS_peak_2314", "peaks1__MACS_peak_2223")	1715.04
chr1	138129734	138131672	1939	*	c("peaks1__MACS_peak_2224", "peaks2__MACS_peak_2315")	890.055
chr1	138156526	138157466	941	*	c("peaks2__MACS_peak_2316", "peaks1__MACS_peak_2225")	60.465
chr1	138207405	138209061	1657	*	c("peaks1__MACS_peak_2227", "peaks2__MACS_peak_2317")	125.12
chr1	138221619	138223413	1795	*	c("peaks1__MACS_peak_2228", "peaks2__MACS_peak_2318")	330.755
chr1	138224740	138226548	1809	*	c("peaks2__MACS_peak_2319", "peaks1__MACS_peak_2229")	160.11
chr1	138239927	138243574	3648	*	c("peaks1__MACS_peak_2230", "peaks2__MACS_peak_2320")	2810.22
chr1	138258790	138260307	1518	*	c("peaks1__MACS_peak_2231", "peaks2__MACS_peak_2321")	114.985
chr1	138310860	138312926	2067	*	c("peaks2__MACS_peak_2322", "peaks1__MACS_peak_2232")	1256.71
chr1	138358882	138360208	1327	*	c("peaks2__MACS_peak_2323", "peaks1__MACS_peak_2233")	117.53
chr1	138362266	138363685	1420	*	c("peaks1__MACS_peak_2234", "peaks2__MACS_peak_2324")	444.97
chr1	138434307	138435663	1357	*	c("peaks1__MACS_peak_2235", "peaks2__MACS_peak_2325")	141.78
chr1	138436781	138438471	1691	*	c("peaks1__MACS_peak_2236", "peaks2__MACS_peak_2326")	98.02
chr1	138447517	138449163	1647	*	c("peaks1__MACS_peak_2237", "peaks2__MACS_peak_2327")	178.4
chr1	138451314	138454614	3301	*	c("peaks1__MACS_peak_2238", "peaks2__MACS_peak_2328")	1273.61
chr1	138461408	138462204	797	*	c("peaks2__MACS_peak_2329", "peaks1__MACS_peak_2239")	66.925
chr1	138508952	138510981	2030	*	c("peaks2__MACS_peak_2331", "peaks1__MACS_peak_2240")	358.89
chr1	138520556	138526610	6055	*	c("peaks2__MACS_peak_2332", "peaks1__MACS_peak_2241")	3100
chr1	138552050	138562852	10803	*	c("peaks1__MACS_peak_2242", "peaks2__MACS_peak_2334", "peaks1__MACS_peak_2243", "peaks2__MACS_peak_2335", "peaks2__MACS_peak_2336", "peaks1__MACS_peak_2244", "peaks2__MACS_peak_2337")	587.484
chr1	138564717	138566004	1288	*	c("peaks2__MACS_peak_2338", "peaks1__MACS_peak_2245")	114.57
chr1	138566173	138567894	1722	*	c("peaks2__MACS_peak_2339", "peaks1__MACS_peak_2246")	185.56
chr1	138568440	138586402	17963	*	c("peaks2__MACS_peak_2340", "peaks1__MACS_peak_2247", "peaks1__MACS_peak_2248", "peaks1__MACS_peak_2249")	1935.41
chr1	138586407	138588821	2415	*	c("peaks2__MACS_peak_2341", "peaks1__MACS_peak_2250")	373.2
chr1	138588894	138598907	10014	*	c("peaks1__MACS_peak_2251", "peaks2__MACS_peak_2342")	3100
chr1	138600386	138601732	1347	*	c("peaks1__MACS_peak_2252", "peaks2__MACS_peak_2343")	243.3
chr1	138614041	138615415	1375	*	c("peaks2__MACS_peak_2344", "peaks1__MACS_peak_2253")	286.52
chr1	138692950	138693917	968	*	c("peaks2__MACS_peak_2347", "peaks1__MACS_peak_2254")	64.57
chr1	138844961	138846009	1049	*	c("peaks1__MACS_peak_2255", "peaks2__MACS_peak_2349")	76.26
chr1	138975401	138976551	1151	*	c("peaks2__MACS_peak_2350", "peaks1__MACS_peak_2256")	88.6
chr1	139368993	139370359	1367	*	c("peaks2__MACS_peak_2352", "peaks1__MACS_peak_2258")	99.135
chr1	139483792	139490472	6681	*	c("peaks1__MACS_peak_2260", "peaks2__MACS_peak_2353")	1961.77
chr1	139549830	139551134	1305	*	c("peaks1__MACS_peak_2261", "peaks2__MACS_peak_2354")	61.195
chr1	139647303	139648896	1594	*	c("peaks1__MACS_peak_2262", "peaks2__MACS_peak_2355")	162.48
chr1	139793911	139800978	7068	*	c("peaks1__MACS_peak_2263", "peaks2__MACS_peak_2356", "peaks2__MACS_peak_2357")	2155.63
chr1	139823932	139826401	2470	*	c("peaks2__MACS_peak_2358", "peaks1__MACS_peak_2265")	826.89
chr1	139831096	139833245	2150	*	c("peaks1__MACS_peak_2266", "peaks2__MACS_peak_2359")	145.375
chr1	139907268	139908091	824	*	c("peaks1__MACS_peak_2267", "peaks2__MACS_peak_2361")	71.235
chr1	139933874	139935102	1229	*	c("peaks2__MACS_peak_2362", "peaks1__MACS_peak_2268")	167.695
chr1	139935366	139936442	1077	*	c("peaks1__MACS_peak_2269", "peaks2__MACS_peak_2363")	105.74
chr1	139936716	139937972	1257	*	c("peaks2__MACS_peak_2364", "peaks1__MACS_peak_2270")	162.95
chr1	140032542	140033568	1027	*	c("peaks2__MACS_peak_2365", "peaks1__MACS_peak_2272")	134.995
chr1	140222242	140229490	7249	*	c("peaks2__MACS_peak_2367", "peaks1__MACS_peak_2273")	3119.29
chr1	140229521	140233086	3566	*	c("peaks1__MACS_peak_2274", "peaks2__MACS_peak_2368")	887.65
chr1	140238587	140247410	8824	*	c("peaks2__MACS_peak_2369", "peaks1__MACS_peak_2275")	3100
chr1	140247418	140248869	1452	*	c("peaks1__MACS_peak_2276", "peaks2__MACS_peak_2370")	166.64
chr1	140248970	140250371	1402	*	c("peaks1__MACS_peak_2277", "peaks2__MACS_peak_2371")	100.325
chr1	140251051	140254652	3602	*	c("peaks1__MACS_peak_2278", "peaks2__MACS_peak_2372")	1179.99
chr1	140264840	140267952	3113	*	c("peaks1__MACS_peak_2279", "peaks2__MACS_peak_2374")	1371.89
chr1	140384105	140385684	1580	*	c("peaks2__MACS_peak_2376", "peaks1__MACS_peak_2280")	117.4
chr1	140389255	140392709	3455	*	c("peaks2__MACS_peak_2378", "peaks1__MACS_peak_2281")	542.055
chr1	140394196	140395476	1281	*	c("peaks1__MACS_peak_2282", "peaks2__MACS_peak_2379")	160.175
chr1	140395807	140397407	1601	*	c("peaks1__MACS_peak_2283", "peaks2__MACS_peak_2380")	139.655
chr1	140402548	140404918	2371	*	c("peaks2__MACS_peak_2381", "peaks1__MACS_peak_2284")	432.44
chr1	140413400	140414485	1086	*	c("peaks2__MACS_peak_2382", "peaks1__MACS_peak_2286")	68.175
chr1	140431935	140434737	2803	*	c("peaks2__MACS_peak_2383", "peaks1__MACS_peak_2287", "peaks2__MACS_peak_2384", "peaks1__MACS_peak_2288")	237.072
chr1	140435970	140436830	861	*	c("peaks2__MACS_peak_2385", "peaks1__MACS_peak_2289")	73.975
chr1	140437317	140440204	2888	*	c("peaks2__MACS_peak_2386", "peaks1__MACS_peak_2290")	780.975
chr1	140446487	140447641	1155	*	c("peaks2__MACS_peak_2387", "peaks1__MACS_peak_2291")	112.355
chr1	140455599	140457884	2286	*	c("peaks2__MACS_peak_2388", "peaks1__MACS_peak_2292")	585.63
chr1	140467759	140469245	1487	*	c("peaks1__MACS_peak_2293", "peaks2__MACS_peak_2389")	202.175
chr1	140484205	140485986	1782	*	c("peaks1__MACS_peak_2294", "peaks2__MACS_peak_2391")	199.325
chr1	140492365	140496601	4237	*	c("peaks2__MACS_peak_2392", "peaks1__MACS_peak_2295")	653.145
chr1	140499006	140502415	3410	*	c("peaks1__MACS_peak_2296", "peaks2__MACS_peak_2393")	646.37
chr1	140502971	140503938	968	*	c("peaks2__MACS_peak_2394", "peaks1__MACS_peak_2297")	93.935
chr1	140510843	140521245	10403	*	c("peaks2__MACS_peak_2396", "peaks1__MACS_peak_2298", "peaks1__MACS_peak_2299", "peaks2__MACS_peak_2397")	1729.45
chr1	140538452	140542974	4523	*	c("peaks2__MACS_peak_2399", "peaks1__MACS_peak_2300")	1479.34
chr1	140551495	140553828	2334	*	c("peaks1__MACS_peak_2301", "peaks2__MACS_peak_2400")	228.87
chr1	140593714	140594758	1045	*	c("peaks1__MACS_peak_2302", "peaks2__MACS_peak_2401")	97.18
chr1	140599341	140600127	787	*	c("peaks2__MACS_peak_2402", "peaks1__MACS_peak_2303")	63.515
chr1	140617004	140618301	1298	*	c("peaks2__MACS_peak_2403", "peaks1__MACS_peak_2304")	60.755
chr1	140727638	140728444	807	*	c("peaks1__MACS_peak_2305", "peaks2__MACS_peak_2404")	92.495
chr1	140739848	140740782	935	*	c("peaks1__MACS_peak_2306", "peaks2__MACS_peak_2406")	109.82
chr1	140744583	140745918	1336	*	c("peaks2__MACS_peak_2407", "peaks1__MACS_peak_2307")	168.59
chr1	140752183	140753726	1544	*	c("peaks1__MACS_peak_2308", "peaks2__MACS_peak_2408")	1316.3
chr1	140772053	140774096	2044	*	c("peaks2__MACS_peak_2409", "peaks1__MACS_peak_2309")	987.455
[truncated: 44,412 more rows]

## Sheet: Table_S2C_H1203_H3K27ac
Table S2C. List of H3K27ac peaks in H1203-mEPN cells
seqnames	start	end	width	strand	peakNames	score
chr1	3153625	3158599	4975	*	c("peaks4__MACS_peak_1", "peaks3__MACS_peak_1", "peaks3__MACS_peak_2")	552.513
chr1	3238021	3240661	2641	*	c("peaks4__MACS_peak_2", "peaks3__MACS_peak_3")	409.92
chr1	3405845	3407287	1443	*	c("peaks4__MACS_peak_3", "peaks3__MACS_peak_5")	81.835
chr1	3467033	3468921	1889	*	c("peaks3__MACS_peak_6", "peaks4__MACS_peak_4")	140.21
chr1	3482921	3484874	1954	*	c("peaks4__MACS_peak_5", "peaks3__MACS_peak_7")	219.66
chr1	3503916	3505788	1873	*	c("peaks4__MACS_peak_6", "peaks3__MACS_peak_8")	229.625
chr1	3519166	3522768	3603	*	c("peaks4__MACS_peak_7", "peaks3__MACS_peak_9")	662.365
chr1	3542245	3543225	981	*	c("peaks3__MACS_peak_10", "peaks4__MACS_peak_9")	99.14
chr1	3660270	3662887	2618	*	c("peaks4__MACS_peak_10", "peaks3__MACS_peak_11")	1439.7
chr1	3889035	3894807	5773	*	c("peaks4__MACS_peak_11", "peaks3__MACS_peak_12", "peaks3__MACS_peak_13", "peaks4__MACS_peak_12")	323.21
chr1	4186499	4188771	2273	*	c("peaks3__MACS_peak_14", "peaks4__MACS_peak_13")	232.655
chr1	4774209	4776633	2425	*	c("peaks4__MACS_peak_14", "peaks3__MACS_peak_15")	1165.89
chr1	4797290	4799099	1810	*	c("peaks3__MACS_peak_16", "peaks4__MACS_peak_15")	1570.97
chr1	4846518	4850652	4135	*	c("peaks3__MACS_peak_17", "peaks4__MACS_peak_16")	3100
chr1	5009001	5010074	1074	*	c("peaks4__MACS_peak_18", "peaks3__MACS_peak_18")	82.825
chr1	5072623	5074072	1450	*	c("peaks4__MACS_peak_19", "peaks3__MACS_peak_19")	1050.43
chr1	6203108	6206843	3736	*	c("peaks4__MACS_peak_20", "peaks3__MACS_peak_20")	3100
chr1	6259330	6261217	1888	*	c("peaks4__MACS_peak_21", "peaks3__MACS_peak_21")	126.315
chr1	6261310	6263912	2603	*	c("peaks4__MACS_peak_22", "peaks3__MACS_peak_22")	613.535
chr1	6263978	6282253	18276	*	c("peaks3__MACS_peak_23", "peaks4__MACS_peak_23")	3100
chr1	6283061	6284832	1772	*	c("peaks4__MACS_peak_24", "peaks3__MACS_peak_24")	131.965
chr1	6292236	6304808	12573	*	c("peaks4__MACS_peak_25", "peaks3__MACS_peak_25")	3100
chr1	6309319	6316565	7247	*	c("peaks3__MACS_peak_26", "peaks4__MACS_peak_26", "peaks4__MACS_peak_27")	1414.48
chr1	6319374	6321086	1713	*	c("peaks3__MACS_peak_29", "peaks4__MACS_peak_28")	149.68
chr1	6348577	6353109	4533	*	c("peaks4__MACS_peak_29", "peaks3__MACS_peak_30")	1857.79
chr1	6367188	6369379	2192	*	c("peaks3__MACS_peak_31", "peaks4__MACS_peak_30")	152.47
chr1	6371307	6373779	2473	*	c("peaks3__MACS_peak_32", "peaks4__MACS_peak_31")	1108.58
chr1	6378753	6379654	902	*	c("peaks4__MACS_peak_32", "peaks3__MACS_peak_33")	63.385
chr1	6390470	6391779	1310	*	c("peaks3__MACS_peak_34", "peaks4__MACS_peak_34")	129.825
chr1	6396004	6401252	5249	*	c("peaks4__MACS_peak_35", "peaks3__MACS_peak_35", "peaks4__MACS_peak_36")	549.16
chr1	6430976	6432007	1032	*	c("peaks3__MACS_peak_36", "peaks4__MACS_peak_37")	218.71
chr1	6612943	6615584	2642	*	c("peaks4__MACS_peak_38", "peaks3__MACS_peak_37")	239.415
chr1	7077799	7081034	3236	*	c("peaks4__MACS_peak_39", "peaks3__MACS_peak_38")	2122.03
chr1	7196028	7197405	1378	*	c("peaks4__MACS_peak_40", "peaks3__MACS_peak_39")	130.65
chr1	7386702	7389163	2462	*	c("peaks3__MACS_peak_40", "peaks4__MACS_peak_41")	1109.86
chr1	9226240	9228188	1949	*	c("peaks4__MACS_peak_42", "peaks3__MACS_peak_41")	537.665
chr1	9534629	9540180	5552	*	c("peaks3__MACS_peak_42", "peaks4__MACS_peak_43")	3100
chr1	9553733	9555810	2078	*	c("peaks3__MACS_peak_43", "peaks4__MACS_peak_44")	139.995
chr1	9568231	9569454	1224	*	c("peaks4__MACS_peak_45", "peaks3__MACS_peak_44")	96.34
chr1	9611191	9612657	1467	*	c("peaks3__MACS_peak_45", "peaks4__MACS_peak_46")	88.26
chr1	9616330	9624754	8425	*	c("peaks3__MACS_peak_46", "peaks4__MACS_peak_47")	3100
chr1	9626117	9630308	4192	*	c("peaks4__MACS_peak_48", "peaks3__MACS_peak_47")	712.22
chr1	9630361	9631192	832	*	c("peaks3__MACS_peak_48", "peaks4__MACS_peak_49")	59.415
chr1	9638636	9639992	1357	*	c("peaks4__MACS_peak_50", "peaks3__MACS_peak_49")	153.455
chr1	9650551	9652502	1952	*	c("peaks4__MACS_peak_51", "peaks3__MACS_peak_50")	178.265
chr1	9689234	9691665	2432	*	c("peaks3__MACS_peak_51", "peaks4__MACS_peak_52")	2254.8
chr1	9735097	9738556	3460	*	c("peaks3__MACS_peak_52", "peaks4__MACS_peak_53")	2348.04
chr1	9738649	9739270	622	*	c("peaks4__MACS_peak_54", "peaks3__MACS_peak_53")	152.67
chr1	9763024	9763778	755	*	c("peaks3__MACS_peak_54", "peaks4__MACS_peak_55")	60.505
chr1	9787564	9788980	1417	*	c("peaks3__MACS_peak_55", "peaks4__MACS_peak_56")	804.14
chr1	9931341	9935128	3788	*	c("peaks3__MACS_peak_56", "peaks4__MACS_peak_58")	3100
chr1	9998527	9999572	1046	*	c("peaks3__MACS_peak_57", "peaks4__MACS_peak_59")	140.32
chr1	10026723	10030763	4041	*	c("peaks3__MACS_peak_58", "peaks4__MACS_peak_60")	3100
chr1	10221438	10224162	2725	*	c("peaks4__MACS_peak_61", "peaks3__MACS_peak_60")	3100
chr1	10560259	10561372	1114	*	c("peaks3__MACS_peak_62", "peaks4__MACS_peak_63")	68.705
chr1	10581482	10585330	3849	*	c("peaks4__MACS_peak_64", "peaks3__MACS_peak_63")	920.35
chr1	10689509	10692021	2513	*	c("peaks3__MACS_peak_64", "peaks4__MACS_peak_65")	342.115
chr1	10699655	10700829	1175	*	c("peaks4__MACS_peak_66", "peaks3__MACS_peak_65")	59.59
chr1	10707595	10711957	4363	*	c("peaks3__MACS_peak_66", "peaks4__MACS_peak_67")	3149.3
chr1	10861589	10864171	2583	*	c("peaks4__MACS_peak_68", "peaks3__MACS_peak_67")	788.415
chr1	10867265	10871831	4567	*	c("peaks3__MACS_peak_68", "peaks4__MACS_peak_69")	1681.85
chr1	10887853	10890574	2722	*	c("peaks4__MACS_peak_70", "peaks3__MACS_peak_69")	830.705
chr1	10922227	10924656	2430	*	c("peaks3__MACS_peak_70", "peaks4__MACS_peak_71")	1010
chr1	10929236	10932279	3044	*	c("peaks4__MACS_peak_72", "peaks3__MACS_peak_71")	500.525
chr1	10932806	10933719	914	*	c("peaks3__MACS_peak_72", "peaks4__MACS_peak_73")	55.83
chr1	10944774	10946597	1824	*	c("peaks3__MACS_peak_73", "peaks4__MACS_peak_74")	207.245
chr1	10982980	10985171	2192	*	c("peaks3__MACS_peak_74", "peaks4__MACS_peak_75")	1701.6
chr1	11068462	11070054	1593	*	c("peaks3__MACS_peak_75", "peaks4__MACS_peak_76")	195.02
chr1	11239325	11241305	1981	*	c("peaks4__MACS_peak_77", "peaks3__MACS_peak_76")	233.75
chr1	11319172	11320251	1080	*	c("peaks4__MACS_peak_78", "peaks3__MACS_peak_77")	202.805
chr1	11403440	11405003	1564	*	c("peaks4__MACS_peak_79", "peaks3__MACS_peak_78")	463.235
chr1	11447054	11449864	2811	*	c("peaks4__MACS_peak_80", "peaks3__MACS_peak_79")	1534.51
chr1	11482806	11484644	1839	*	c("peaks3__MACS_peak_80", "peaks4__MACS_peak_81")	218.015
chr1	11646318	11647212	895	*	c("peaks4__MACS_peak_82", "peaks3__MACS_peak_81")	54.315
chr1	11647995	11649515	1521	*	c("peaks4__MACS_peak_83", "peaks3__MACS_peak_82")	318.825
chr1	11737051	11740063	3013	*	c("peaks4__MACS_peak_84", "peaks3__MACS_peak_83")	291.085
chr1	11764603	11765550	948	*	c("peaks4__MACS_peak_86", "peaks3__MACS_peak_85")	85.995
chr1	11777691	11779358	1668	*	c("peaks3__MACS_peak_86", "peaks4__MACS_peak_87")	89
chr1	11828916	11837672	8757	*	c("peaks3__MACS_peak_87", "peaks4__MACS_peak_88")	3100
chr1	11884346	11886594	2249	*	c("peaks3__MACS_peak_88", "peaks4__MACS_peak_89")	309.22
chr1	12081823	12082865	1043	*	c("peaks4__MACS_peak_92", "peaks3__MACS_peak_89")	68.325
chr1	12083081	12084011	931	*	c("peaks3__MACS_peak_90", "peaks4__MACS_peak_93")	66.405
chr1	12105261	12109965	4705	*	c("peaks4__MACS_peak_94", "peaks3__MACS_peak_91", "peaks3__MACS_peak_92")	642.28
chr1	12220450	12222137	1688	*	c("peaks4__MACS_peak_95", "peaks3__MACS_peak_94")	115.075
chr1	12264013	12270248	6236	*	c("peaks4__MACS_peak_97", "peaks3__MACS_peak_95")	2213.7
chr1	12273926	12276728	2803	*	c("peaks3__MACS_peak_96", "peaks4__MACS_peak_98")	452.165
chr1	12387025	12389449	2425	*	c("peaks3__MACS_peak_97", "peaks4__MACS_peak_99")	628.515
chr1	12489922	12491343	1422	*	c("peaks3__MACS_peak_98", "peaks4__MACS_peak_100")	118.24
chr1	12498935	12501289	2355	*	c("peaks4__MACS_peak_101", "peaks3__MACS_peak_99")	393.075
chr1	12561571	12563035	1465	*	c("peaks4__MACS_peak_102", "peaks3__MACS_peak_100")	182.475
chr1	12601680	12603371	1692	*	c("peaks4__MACS_peak_103", "peaks3__MACS_peak_101")	232.805
chr1	12609053	12614984	5932	*	c("peaks3__MACS_peak_102", "peaks4__MACS_peak_104")	3100
chr1	12681620	12685533	3914	*	c("peaks4__MACS_peak_105", "peaks3__MACS_peak_104")	2512.64
chr1	12685794	12689114	3321	*	c("peaks4__MACS_peak_106", "peaks3__MACS_peak_105", "peaks4__MACS_peak_107")	281.803
chr1	12699956	12702288	2333	*	c("peaks4__MACS_peak_108", "peaks3__MACS_peak_106")	360.175
chr1	12702913	12710764	7852	*	c("peaks3__MACS_peak_107", "peaks4__MACS_peak_109")	3110.1
chr1	12711081	12713772	2692	*	c("peaks3__MACS_peak_108", "peaks4__MACS_peak_110")	280.075
chr1	12724018	12725282	1265	*	c("peaks3__MACS_peak_109", "peaks4__MACS_peak_111")	65.13
chr1	12734006	12735791	1786	*	c("peaks3__MACS_peak_110", "peaks4__MACS_peak_112")	357.175
chr1	12766004	12767970	1967	*	c("peaks4__MACS_peak_113", "peaks3__MACS_peak_112")	164.175
chr1	12804071	12805105	1035	*	c("peaks3__MACS_peak_113", "peaks4__MACS_peak_114")	84.14
chr1	12821882	12827901	6020	*	c("peaks3__MACS_peak_114", "peaks4__MACS_peak_115", "peaks3__MACS_peak_115", "peaks4__MACS_peak_116", "peaks4__MACS_peak_117")	495.93
chr1	12828089	12829319	1231	*	c("peaks4__MACS_peak_118", "peaks3__MACS_peak_116")	79.205
chr1	12854725	12856012	1288	*	c("peaks4__MACS_peak_119", "peaks3__MACS_peak_117")	264.295
chr1	12981481	12983120	1640	*	c("peaks4__MACS_peak_120", "peaks3__MACS_peak_118")	296.37
chr1	13093405	13094424	1020	*	c("peaks4__MACS_peak_121", "peaks3__MACS_peak_119")	79.81
chr1	13177287	13179936	2650	*	c("peaks3__MACS_peak_120", "peaks4__MACS_peak_122")	425.12
chr1	13283098	13284026	929	*	c("peaks3__MACS_peak_121", "peaks4__MACS_peak_123")	86.875
chr1	13361799	13365079	3281	*	c("peaks3__MACS_peak_122", "peaks4__MACS_peak_124")	3100
chr1	13416086	13417554	1469	*	c("peaks3__MACS_peak_123", "peaks4__MACS_peak_125")	379.805
chr1	13562199	13563068	870	*	c("peaks4__MACS_peak_126", "peaks3__MACS_peak_124")	56.48
chr1	13578217	13580701	2485	*	c("peaks4__MACS_peak_128", "peaks3__MACS_peak_125")	2997.72
chr1	13648200	13651954	3755	*	c("peaks4__MACS_peak_129", "peaks3__MACS_peak_128")	2655.09
chr1	13778608	13780988	2381	*	c("peaks4__MACS_peak_130", "peaks3__MACS_peak_129")	263.42
chr1	13781014	13782889	1876	*	c("peaks4__MACS_peak_131", "peaks3__MACS_peak_130")	148.1
chr1	13863068	13865210	2143	*	c("peaks3__MACS_peak_131", "peaks4__MACS_peak_132")	384.26
chr1	13868512	13869627	1116	*	c("peaks4__MACS_peak_133", "peaks3__MACS_peak_132")	147.64
chr1	13903938	13906279	2342	*	c("peaks3__MACS_peak_133", "peaks4__MACS_peak_134")	359.635
chr1	13915277	13917244	1968	*	c("peaks4__MACS_peak_135", "peaks3__MACS_peak_134")	146.755
chr1	13987498	13992997	5500	*	c("peaks3__MACS_peak_135", "peaks4__MACS_peak_136", "peaks3__MACS_peak_136", "peaks4__MACS_peak_137")	376.815
chr1	13999169	14004813	5645	*	c("peaks4__MACS_peak_138", "peaks3__MACS_peak_137")	1469.62
chr1	14097336	14099938	2603	*	c("peaks3__MACS_peak_139", "peaks4__MACS_peak_139")	403.995
chr1	14114574	14117799	3226	*	c("peaks4__MACS_peak_140", "peaks3__MACS_peak_140")	827.185
chr1	14214360	14215858	1499	*	c("peaks4__MACS_peak_141", "peaks3__MACS_peak_141")	115.795
chr1	14221196	14223360	2165	*	c("peaks4__MACS_peak_142", "peaks3__MACS_peak_142")	341.99
chr1	14290065	14301059	10995	*	c("peaks3__MACS_peak_144", "peaks4__MACS_peak_143")	3100
chr1	14347498	14348894	1397	*	c("peaks3__MACS_peak_145", "peaks4__MACS_peak_144")	413.72
chr1	14452364	14453508	1145	*	c("peaks4__MACS_peak_145", "peaks3__MACS_peak_146")	131.395
chr1	14454115	14456215	2101	*	c("peaks3__MACS_peak_147", "peaks4__MACS_peak_146")	332.13
chr1	14456370	14458767	2398	*	c("peaks3__MACS_peak_148", "peaks4__MACS_peak_147", "peaks3__MACS_peak_149")	187.087
chr1	14474214	14474932	719	*	c("peaks4__MACS_peak_148", "peaks3__MACS_peak_150")	51.105
chr1	14485676	14486842	1167	*	c("peaks3__MACS_peak_151", "peaks4__MACS_peak_149")	148.8
chr1	14496321	14497276	956	*	c("peaks4__MACS_peak_150", "peaks3__MACS_peak_152")	94.65
chr1	14615025	14618458	3434	*	c("peaks4__MACS_peak_151", "peaks3__MACS_peak_153")	396.325
chr1	14745014	14746320	1307	*	c("peaks3__MACS_peak_154", "peaks4__MACS_peak_152")	161.16
chr1	14762457	14763853	1397	*	c("peaks3__MACS_peak_155", "peaks4__MACS_peak_153")	119.835
chr1	14789924	14791809	1886	*	c("peaks4__MACS_peak_154", "peaks3__MACS_peak_156")	227.84
chr1	15062777	15063806	1030	*	c("peaks3__MACS_peak_157", "peaks4__MACS_peak_155")	74.88
chr1	15794285	15797148	2864	*	c("peaks3__MACS_peak_158", "peaks4__MACS_peak_156")	1968.82
chr1	15882209	15883370	1162	*	c("peaks3__MACS_peak_159", "peaks4__MACS_peak_157")	384.62
chr1	16082749	16083787	1039	*	c("peaks3__MACS_peak_160", "peaks4__MACS_peak_158")	273.12
chr1	16092492	16099345	6854	*	c("peaks4__MACS_peak_159", "peaks3__MACS_peak_161", "peaks4__MACS_peak_160", "peaks3__MACS_peak_162", "peaks3__MACS_peak_163")	1287.88
chr1	16119241	16121146	1906	*	c("peaks4__MACS_peak_161", "peaks3__MACS_peak_164")	210.245
chr1	16217854	16219446	1593	*	c("peaks4__MACS_peak_162", "peaks3__MACS_peak_165")	214.13
chr1	16508394	16510553	2160	*	c("peaks4__MACS_peak_163", "peaks3__MACS_peak_167")	2159.45
chr1	16607017	16610103	3087	*	c("peaks4__MACS_peak_164", "peaks3__MACS_peak_169")	3100
chr1	16645518	16648291	2774	*	c("peaks4__MACS_peak_165", "peaks3__MACS_peak_170")	2508.59
chr1	16650768	16652070	1303	*	c("peaks3__MACS_peak_171", "peaks4__MACS_peak_166")	104.585
chr1	16654676	16657017	2342	*	c("peaks4__MACS_peak_167", "peaks3__MACS_peak_172")	1678.02
chr1	16677317	16680199	2883	*	c("peaks3__MACS_peak_173", "peaks4__MACS_peak_168")	1898.4
chr1	17086534	17088347	1814	*	c("peaks3__MACS_peak_174", "peaks4__MACS_peak_169")	293.025
chr1	19199698	19200684	987	*	c("peaks3__MACS_peak_175", "peaks4__MACS_peak_170")	73.985
chr1	19738458	19740370	1913	*	c("peaks4__MACS_peak_171", "peaks3__MACS_peak_176")	166.025
chr1	19757093	19758726	1634	*	c("peaks3__MACS_peak_178", "peaks4__MACS_peak_172")	179.8
chr1	19777051	19778457	1407	*	c("peaks3__MACS_peak_179", "peaks4__MACS_peak_173")	134
chr1	19783838	19784979	1142	*	c("peaks4__MACS_peak_174", "peaks3__MACS_peak_180")	73.145
chr1	19839234	19841206	1973	*	c("peaks4__MACS_peak_175", "peaks3__MACS_peak_181")	281.025
chr1	19844742	19848979	4238	*	c("peaks3__MACS_peak_182", "peaks4__MACS_peak_176")	582.805
chr1	19852207	19853913	1707	*	c("peaks3__MACS_peak_183", "peaks4__MACS_peak_177")	114.745
chr1	19860344	19863093	2750	*	c("peaks4__MACS_peak_178", "peaks3__MACS_peak_184")	1060.67
chr1	19962161	19965611	3451	*	c("peaks3__MACS_peak_185", "peaks4__MACS_peak_179")	1113.36
chr1	19972586	19974522	1937	*	c("peaks3__MACS_peak_186", "peaks4__MACS_peak_180")	250.88
chr1	20058143	20059975	1833	*	c("peaks3__MACS_peak_187", "peaks4__MACS_peak_181")	247.01
chr1	20059998	20060875	878	*	c("peaks4__MACS_peak_182", "peaks3__MACS_peak_188")	146.695
chr1	20608141	20610973	2833	*	c("peaks4__MACS_peak_183", "peaks3__MACS_peak_189")	430.4
chr1	20666645	20670908	4264	*	c("peaks4__MACS_peak_185", "peaks3__MACS_peak_190")	689.535
chr1	20778504	20779254	751	*	c("peaks4__MACS_peak_186", "peaks3__MACS_peak_191")	67.54
chr1	20792982	20793922	941	*	c("peaks4__MACS_peak_187", "peaks3__MACS_peak_192")	56.93
chr1	20809090	20810574	1485	*	c("peaks3__MACS_peak_193", "peaks4__MACS_peak_188")	609.37
chr1	20861779	20862900	1122	*	c("peaks4__MACS_peak_190", "peaks3__MACS_peak_194")	57.39
chr1	20879993	20881851	1859	*	c("peaks4__MACS_peak_191", "peaks3__MACS_peak_195")	797.83
chr1	20912837	20914316	1480	*	c("peaks4__MACS_peak_192", "peaks3__MACS_peak_196")	75.485
chr1	20940249	20942690	2442	*	c("peaks3__MACS_peak_197", "peaks4__MACS_peak_193")	1041.8
chr1	20987170	20990471	3302	*	c("peaks3__MACS_peak_198", "peaks4__MACS_peak_194")	718.24
chr1	20990675	20995103	4429	*	c("peaks4__MACS_peak_195", "peaks3__MACS_peak_199")	1436.87
chr1	20995352	21002493	7142	*	c("peaks4__MACS_peak_196", "peaks3__MACS_peak_200")	3100
chr1	21002615	21006725	4111	*	c("peaks4__MACS_peak_197", "peaks3__MACS_peak_201")	1013.01
chr1	21027295	21028500	1206	*	c("peaks3__MACS_peak_202", "peaks4__MACS_peak_198")	137.865
chr1	21029242	21033948	4707	*	c("peaks3__MACS_peak_203", "peaks4__MACS_peak_199")	1395.86
chr1	21040643	21045083	4441	*	c("peaks3__MACS_peak_204", "peaks4__MACS_peak_200")	1892.05
chr1	21059654	21061426	1773	*	c("peaks4__MACS_peak_201", "peaks3__MACS_peak_205")	96.88
chr1	21063332	21070341	7010	*	c("peaks4__MACS_peak_202", "peaks3__MACS_peak_206")	3100
chr1	21073513	21077292	3780	*	c("peaks4__MACS_peak_203", "peaks3__MACS_peak_207")	807.83
chr1	21078855	21080738	1884	*	c("peaks3__MACS_peak_208", "peaks4__MACS_peak_204")	524.945
chr1	21084289	21085918	1630	*	c("peaks3__MACS_peak_209", "peaks4__MACS_peak_205")	357.78
chr1	21208321	21209509	1189	*	c("peaks3__MACS_peak_210", "peaks4__MACS_peak_206")	459.005
chr1	21401246	21402542	1297	*	c("peaks3__MACS_peak_211", "peaks4__MACS_peak_207")	158.285
chr1	21489357	21490772	1416	*	c("peaks4__MACS_peak_209", "peaks3__MACS_peak_212")	125.95
chr1	21497733	21499782	2050	*	c("peaks4__MACS_peak_210", "peaks3__MACS_peak_213", "peaks4__MACS_peak_211")	152.73
chr1	21541620	21545114	3495	*	c("peaks4__MACS_peak_212", "peaks3__MACS_peak_214")	723.955
chr1	21604200	21606401	2202	*	c("peaks3__MACS_peak_216", "peaks4__MACS_peak_213")	351.11
chr1	21610831	21614696	3866	*	c("peaks4__MACS_peak_214", "peaks3__MACS_peak_217")	453.975
chr1	21655400	21656379	980	*	c("peaks3__MACS_peak_218", "peaks4__MACS_peak_215")	96.535
chr1	21714359	21715228	870	*	c("peaks4__MACS_peak_216", "peaks3__MACS_peak_220")	76.635
chr1	21717950	21722594	4645	*	c("peaks3__MACS_peak_221", "peaks4__MACS_peak_217")	1400.04
chr1	21725772	21727020	1249	*	c("peaks3__MACS_peak_222", "peaks4__MACS_peak_218")	69.465
chr1	21735655	21737359	1705	*	c("peaks3__MACS_peak_223", "peaks4__MACS_peak_219")	133.645
chr1	21756895	21762384	5490	*	c("peaks4__MACS_peak_220", "peaks3__MACS_peak_224", "peaks4__MACS_peak_221")	715.493
chr1	21770074	21771938	1865	*	c("peaks3__MACS_peak_225", "peaks4__MACS_peak_222")	138.21
chr1	21794833	21796444	1612	*	c("peaks4__MACS_peak_223", "peaks3__MACS_peak_226")	117.12
chr1	21819341	21821486	2146	*	c("peaks4__MACS_peak_225", "peaks3__MACS_peak_227")	1039.01
chr1	21823931	21829249	5319	*	c("peaks3__MACS_peak_228", "peaks4__MACS_peak_226", "peaks3__MACS_peak_229")	584.28
chr1	21949491	21953517	4027	*	c("peaks3__MACS_peak_230", "peaks4__MACS_peak_228")	3100
chr1	22812256	22813482	1227	*	c("peaks4__MACS_peak_229", "peaks3__MACS_peak_231")	212.765
chr1	23123596	23124729	1134	*	c("peaks4__MACS_peak_230", "peaks3__MACS_peak_233")	118.475
chr1	23179724	23181026	1303	*	c("peaks4__MACS_peak_231", "peaks3__MACS_peak_234")	74.58
chr1	23193820	23199500	5681	*	c("peaks4__MACS_peak_232", "peaks3__MACS_peak_235")	1825.33
chr1	23208048	23212613	4566	*	c("peaks4__MACS_peak_233", "peaks3__MACS_peak_236")	1967.49
chr1	23213978	23215521	1544	*	c("peaks4__MACS_peak_234", "peaks3__MACS_peak_237")	67.295
chr1	23219197	23222961	3765	*	c("peaks3__MACS_peak_238", "peaks4__MACS_peak_235")	1195.57
chr1	23262161	23266341	4181	*	c("peaks4__MACS_peak_236", "peaks3__MACS_peak_239", "peaks4__MACS_peak_237")	2137.41
chr1	23270331	23281595	11265	*	c("peaks4__MACS_peak_238", "peaks3__MACS_peak_240", "peaks3__MACS_peak_241", "peaks4__MACS_peak_239")	1844.4
chr1	23284306	23286055	1750	*	c("peaks4__MACS_peak_240", "peaks3__MACS_peak_242")	94.84
chr1	23375964	23377436	1473	*	c("peaks4__MACS_peak_241", "peaks3__MACS_peak_243")	270.845
chr1	23383930	23385309	1380	*	c("peaks4__MACS_peak_242", "peaks3__MACS_peak_244")	201.28
chr1	23386159	23388087	1929	*	c("peaks4__MACS_peak_243", "peaks3__MACS_peak_245")	597.54
chr1	23388664	23391065	2402	*	c("peaks4__MACS_peak_244", "peaks3__MACS_peak_246")	2217.54
chr1	23582647	23583797	1151	*	c("peaks3__MACS_peak_247", "peaks4__MACS_peak_246")	88.155
chr1	23928107	23929843	1737	*	c("peaks3__MACS_peak_248", "peaks4__MACS_peak_247")	1928.12
chr1	24011655	24013036	1382	*	c("peaks4__MACS_peak_248", "peaks3__MACS_peak_249")	614.54
chr1	24105917	24108462	2546	*	c("peaks4__MACS_peak_249", "peaks3__MACS_peak_250")	2938.37
chr1	24556492	24559658	3167	*	c("peaks3__MACS_peak_253", "peaks4__MACS_peak_250", "peaks4__MACS_peak_251")	268.683
chr1	24560269	24562052	1784	*	c("peaks3__MACS_peak_254", "peaks4__MACS_peak_252")	487.535
chr1	24592976	24594424	1449	*	c("peaks4__MACS_peak_253", "peaks3__MACS_peak_255")	241.895
chr1	24623467	24624346	880	*	c("peaks3__MACS_peak_256", "peaks4__MACS_peak_254")	56.63
chr1	24684437	24686554	2118	*	c("peaks4__MACS_peak_255", "peaks3__MACS_peak_257")	1975.58
chr1	26338993	26340340	1348	*	c("peaks3__MACS_peak_258", "peaks4__MACS_peak_257")	87.37
chr1	26452243	26453510	1268	*	c("peaks3__MACS_peak_259", "peaks4__MACS_peak_258")	85.855
chr1	26481978	26484362	2385	*	c("peaks4__MACS_peak_259", "peaks3__MACS_peak_260", "peaks3__MACS_peak_261")	169.813
chr1	26965653	26969304	3652	*	c("peaks3__MACS_peak_262", "peaks4__MACS_peak_260")	1134.43
chr1	27116966	27122168	5203	*	c("peaks3__MACS_peak_263", "peaks4__MACS_peak_262")	1364.09
chr1	27134942	27136136	1195	*	c("peaks4__MACS_peak_263", "peaks3__MACS_peak_264")	134.485
chr1	27646280	27650756	4477	*	c("peaks4__MACS_peak_264", "peaks3__MACS_peak_265", "peaks3__MACS_peak_266")	313.913
chr1	28103294	28105720	2427	*	c("peaks4__MACS_peak_265", "peaks3__MACS_peak_267")	300.365
chr1	28109183	28111929	2747	*	c("peaks3__MACS_peak_268", "peaks4__MACS_peak_266")	248.785
chr1	28384891	28386548	1658	*	c("peaks3__MACS_peak_269", "peaks4__MACS_peak_267")	428.915
chr1	29875309	29877275	1967	*	c("peaks4__MACS_peak_269", "peaks3__MACS_peak_270")	240.855
chr1	30929047	30931752	2706	*	c("peaks3__MACS_peak_271", "peaks4__MACS_peak_270")	3100
chr1	31004088	31008227	4140	*	c("peaks3__MACS_peak_272", "peaks4__MACS_peak_271")	3100
chr1	31075820	31076863	1044	*	c("peaks3__MACS_peak_273", "peaks4__MACS_peak_272")	85.125
chr1	31106005	31108353	2349	*	c("peaks3__MACS_peak_274", "peaks4__MACS_peak_273")	358.995
chr1	31212193	31215797	3605	*	c("peaks4__MACS_peak_275", "peaks3__MACS_peak_275")	971.415
chr1	31221218	31222126	909	*	c("peaks3__MACS_peak_276", "peaks4__MACS_peak_276")	68.17
chr1	32160952	32162167	1216	*	c("peaks3__MACS_peak_277", "peaks4__MACS_peak_277")	79.26
chr1	33558169	33559181	1013	*	c("peaks4__MACS_peak_278", "peaks3__MACS_peak_278")	108.175
chr1	33585920	33587172	1253	*	c("peaks3__MACS_peak_279", "peaks4__MACS_peak_279")	106.74
chr1	33640404	33641841	1438	*	c("peaks3__MACS_peak_280", "peaks4__MACS_peak_280")	104.845
chr1	33687529	33688534	1006	*	c("peaks4__MACS_peak_281", "peaks3__MACS_peak_281")	92.445
chr1	33703624	33706890	3267	*	c("peaks4__MACS_peak_283", "peaks3__MACS_peak_283")	946.3
chr1	33713410	33715754	2345	*	c("peaks4__MACS_peak_284", "peaks3__MACS_peak_284")	1023.46
chr1	33725768	33732127	6360	*	c("peaks3__MACS_peak_285", "peaks4__MACS_peak_285")	3100
chr1	33738959	33742034	3076	*	c("peaks3__MACS_peak_286", "peaks4__MACS_peak_286", "peaks3__MACS_peak_287")	341.47
chr1	33744754	33747624	2871	*	c("peaks4__MACS_peak_287", "peaks3__MACS_peak_288")	860.62
chr1	33752658	33755084	2427	*	c("peaks3__MACS_peak_289", "peaks4__MACS_peak_288")	713.52
chr1	33767521	33769196	1676	*	c("peaks3__MACS_peak_290", "peaks4__MACS_peak_289")	196.835
chr1	33771016	33771885	870	*	c("peaks4__MACS_peak_290", "peaks3__MACS_peak_291")	61.745
chr1	33774277	33779610	5334	*	c("peaks3__MACS_peak_292", "peaks4__MACS_peak_291", "peaks3__MACS_peak_293")	1839.94
chr1	33780225	33783376	3152	*	c("peaks4__MACS_peak_292", "peaks3__MACS_peak_294")	767.985
chr1	33789295	33791287	1993	*	c("peaks4__MACS_peak_293", "peaks3__MACS_peak_295")	156.64
chr1	33795075	33796952	1878	*	c("peaks3__MACS_peak_296", "peaks4__MACS_peak_296")	176
chr1	33812470	33815763	3294	*	c("peaks3__MACS_peak_297", "peaks4__MACS_peak_298")	1953.46
chr1	33849277	33850892	1616	*	c("peaks4__MACS_peak_299", "peaks3__MACS_peak_298")	76.645
chr1	33869503	33872041	2539	*	c("peaks3__MACS_peak_299", "peaks4__MACS_peak_301")	2709.18
chr1	33926820	33929124	2305	*	c("peaks4__MACS_peak_302", "peaks3__MACS_peak_300")	157.16
chr1	33939862	33941084	1223	*	c("peaks3__MACS_peak_301", "peaks4__MACS_peak_303")	177.91
chr1	33959567	33961006	1440	*	c("peaks3__MACS_peak_302", "peaks4__MACS_peak_305")	87.035
chr1	33963600	33966838	3239	*	c("peaks4__MACS_peak_306", "peaks3__MACS_peak_303")	3080.74
chr1	34036400	34039221	2822	*	c("peaks3__MACS_peak_304", "peaks4__MACS_peak_308")	209.875
chr1	34045533	34048305	2773	*	c("peaks3__MACS_peak_305", "peaks4__MACS_peak_309")	310.715
chr1	34061399	34066350	4952	*	c("peaks4__MACS_peak_310", "peaks3__MACS_peak_306")	3100
chr1	34066520	34071321	4802	*	c("peaks4__MACS_peak_311", "peaks3__MACS_peak_307")	3122.72
chr1	34072404	34075627	3224	*	c("peaks4__MACS_peak_312", "peaks3__MACS_peak_308")	498.64
chr1	34076381	34079342	2962	*	c("peaks3__MACS_peak_309", "peaks4__MACS_peak_313")	296.885
chr1	34079828	34080644	817	*	c("peaks4__MACS_peak_314", "peaks3__MACS_peak_310")	70.75
chr1	34085331	34086520	1190	*	c("peaks3__MACS_peak_311", "peaks4__MACS_peak_316")	94.24
chr1	34086617	34092966	6350	*	c("peaks3__MACS_peak_312", "peaks4__MACS_peak_317", "peaks3__MACS_peak_313")	452.987
chr1	34096346	34097343	998	*	c("peaks4__MACS_peak_318", "peaks3__MACS_peak_314")	56.58
chr1	34097470	34104852	7383	*	c("peaks4__MACS_peak_319", "peaks3__MACS_peak_315")	3046.18
chr1	34104889	34105659	771	*	c("peaks3__MACS_peak_316", "peaks4__MACS_peak_320")	60.16
chr1	34116865	34119001	2137	*	c("peaks4__MACS_peak_321", "peaks3__MACS_peak_317")	99.775
chr1	34119022	34123012	3991	*	c("peaks3__MACS_peak_318", "peaks4__MACS_peak_322", "peaks3__MACS_peak_319", "peaks4__MACS_peak_323")	167.06
chr1	34123935	34135337	11403	*	c("peaks3__MACS_peak_320", "peaks4__MACS_peak_324")	3100
chr1	34153489	34155588	2100	*	c("peaks3__MACS_peak_322", "peaks4__MACS_peak_326")	149.73
chr1	34156966	34158182	1217	*	c("peaks3__MACS_peak_323", "peaks4__MACS_peak_327")	67.295
chr1	34158969	34181463	22495	*	c("peaks3__MACS_peak_324", "peaks4__MACS_peak_328", "peaks3__MACS_peak_325", "peaks4__MACS_peak_329", "peaks3__MACS_peak_326", "peaks3__MACS_peak_327", "peaks3__MACS_peak_328", "peaks4__MACS_peak_330")	1915.91
chr1	34182726	34187409	4684	*	c("peaks3__MACS_peak_329", "peaks4__MACS_peak_332")	856.81
chr1	34194856	34202918	8063	*	c("peaks4__MACS_peak_333", "peaks3__MACS_peak_332", "peaks4__MACS_peak_334", "peaks4__MACS_peak_335")	685
chr1	34203306	34215161	11856	*	c("peaks4__MACS_peak_336", "peaks3__MACS_peak_333", "peaks3__MACS_peak_334", "peaks3__MACS_peak_335", "peaks3__MACS_peak_336")	782.566
chr1	34215352	34216717	1366	*	c("peaks3__MACS_peak_337", "peaks4__MACS_peak_337")	69.235
chr1	34216840	34219318	2479	*	c("peaks3__MACS_peak_338", "peaks4__MACS_peak_338", "peaks3__MACS_peak_339")	72.7533
chr1	34220795	34222370	1576	*	c("peaks4__MACS_peak_339", "peaks3__MACS_peak_340")	119.775
chr1	34222786	34224705	1920	*	c("peaks4__MACS_peak_340", "peaks3__MACS_peak_341")	105.97
chr1	34239494	34244125	4632	*	c("peaks4__MACS_peak_341", "peaks3__MACS_peak_342")	702.375
chr1	34244777	34247999	3223	*	c("peaks3__MACS_peak_343", "peaks4__MACS_peak_342", "peaks3__MACS_peak_344")	111.743
chr1	34250128	34251126	999	*	c("peaks4__MACS_peak_343", "peaks3__MACS_peak_345")	58.12
chr1	34259068	34259946	879	*	c("peaks3__MACS_peak_346", "peaks4__MACS_peak_344")	66.96
chr1	34260125	34261158	1034	*	c("peaks4__MACS_peak_345", "peaks3__MACS_peak_347")	63.345
chr1	34275667	34276804	1138	*	c("peaks3__MACS_peak_349", "peaks4__MACS_peak_346")	78.175
chr1	34290397	34296044	5648	*	c("peaks3__MACS_peak_351", "peaks4__MACS_peak_347", "peaks3__MACS_peak_352", "peaks4__MACS_peak_348")	932.062
chr1	34309501	34312435	2935	*	c("peaks3__MACS_peak_353", "peaks4__MACS_peak_350")	622.23
chr1	34356922	34358114	1193	*	c("peaks4__MACS_peak_351", "peaks3__MACS_peak_354")	105.855
chr1	34360942	34362172	1231	*	c("peaks3__MACS_peak_355", "peaks4__MACS_peak_352")	80.45
chr1	34367098	34368394	1297	*	c("peaks3__MACS_peak_357", "peaks4__MACS_peak_353")	91.715
chr1	34446391	34447638	1248	*	c("peaks4__MACS_peak_354", "peaks3__MACS_peak_358")	104.075
chr1	34489268	34493103	3836	*	c("peaks4__MACS_peak_355", "peaks3__MACS_peak_359")	2547.77
chr1	34495250	34497735	2486	*	c("peaks3__MACS_peak_360", "peaks4__MACS_peak_356")	1606.23
chr1	34503495	34505737	2243	*	c("peaks4__MACS_peak_357", "peaks3__MACS_peak_361")	163.96
chr1	34529389	34530165	777	*	c("peaks4__MACS_peak_358", "peaks3__MACS_peak_363")	51.415
chr1	34542100	34543099	1000	*	c("peaks3__MACS_peak_364", "peaks4__MACS_peak_359")	143.47
chr1	34559293	34560994	1702	*	c("peaks4__MACS_peak_360", "peaks3__MACS_peak_365")	210.78
chr1	34561716	34563079	1364	*	c("peaks4__MACS_peak_361", "peaks3__MACS_peak_366")	176.51
chr1	34699236	34700355	1120	*	c("peaks3__MACS_peak_367", "peaks4__MACS_peak_362")	225.525
chr1	34733949	34736211	2263	*	c("peaks4__MACS_peak_364", "peaks3__MACS_peak_368")	1361.82
chr1	34756749	34758011	1263	*	c("peaks3__MACS_peak_369", "peaks4__MACS_peak_365")	194.97
chr1	34806969	34808157	1189	*	c("peaks3__MACS_peak_370", "peaks4__MACS_peak_366")	335.515
chr1	34857848	34859590	1743	*	c("peaks3__MACS_peak_371", "peaks4__MACS_peak_367")	626.16
chr1	34866288	34867369	1082	*	c("peaks3__MACS_peak_372", "peaks4__MACS_peak_368")	53.985
chr1	34867468	34868797	1330	*	c("peaks3__MACS_peak_373", "peaks4__MACS_peak_369")	108
chr1	34870159	34872194	2036	*	c("peaks3__MACS_peak_375", "peaks4__MACS_peak_370")	131.35
chr1	34879832	34882029	2198	*	c("peaks3__MACS_peak_377", "peaks4__MACS_peak_372")	271.455
chr1	34884036	34890244	6209	*	c("peaks4__MACS_peak_373", "peaks3__MACS_peak_378", "peaks4__MACS_peak_374")	953.85
chr1	34897972	34900853	2882	*	c("peaks3__MACS_peak_379", "peaks4__MACS_peak_375")	3074.45
chr1	34906278	34908265	1988	*	c("peaks3__MACS_peak_380", "peaks4__MACS_peak_376")	581.565
chr1	35331046	35332688	1643	*	c("peaks3__MACS_peak_382", "peaks4__MACS_peak_378")	339.78
chr1	35366392	35369543	3152	*	c("peaks4__MACS_peak_379", "peaks3__MACS_peak_383")	632.8
chr1	35805947	35807859	1913	*	c("peaks4__MACS_peak_380", "peaks3__MACS_peak_384")	276.615
chr1	35862620	35864578	1959	*	c("peaks3__MACS_peak_385", "peaks4__MACS_peak_381")	233.12
chr1	35906315	35907486	1172	*	c("peaks3__MACS_peak_386", "peaks4__MACS_peak_382")	99.435
chr1	35931684	35933367	1684	*	c("peaks3__MACS_peak_387", "peaks4__MACS_peak_383")	195.94
chr1	35934930	35937400	2471	*	c("peaks3__MACS_peak_388", "peaks4__MACS_peak_384", "peaks3__MACS_peak_389")	127.063
chr1	35969055	35972118	3064	*	c("peaks4__MACS_peak_385", "peaks3__MACS_peak_391")	888.53
chr1	35991340	35993190	1851	*	c("peaks3__MACS_peak_392", "peaks4__MACS_peak_386")	258.755
chr1	36029719	36031375	1657	*	c("peaks3__MACS_peak_393", "peaks4__MACS_peak_387")	491.26
chr1	36032924	36034173	1250	*	c("peaks3__MACS_peak_394", "peaks4__MACS_peak_388")	114.77
chr1	36048607	36050487	1881	*	c("peaks3__MACS_peak_396", "peaks4__MACS_peak_389")	273.755
chr1	36072130	36076435	4306	*	c("peaks3__MACS_peak_397", "peaks4__MACS_peak_390")	1497.74
chr1	36085762	36088532	2771	*	c("peaks4__MACS_peak_391", "peaks3__MACS_peak_398")	1628.09
chr1	36116482	36117605	1124	*	c("peaks3__MACS_peak_399", "peaks4__MACS_peak_392")	61.33
chr1	36120909	36122843	1935	*	c("peaks3__MACS_peak_400", "peaks4__MACS_peak_393")	723.22
chr1	36124493	36128725	4233	*	c("peaks4__MACS_peak_394", "peaks3__MACS_peak_401")	1995.59
chr1	36128898	36132584	3687	*	c("peaks4__MACS_peak_395", "peaks3__MACS_peak_402")	462.56
chr1	36138730	36140732	2003	*	c("peaks4__MACS_peak_396", "peaks3__MACS_peak_403")	167.18
chr1	36144202	36148134	3933	*	c("peaks4__MACS_peak_397", "peaks3__MACS_peak_404")	1630.12
chr1	36151078	36156378	5301	*	c("peaks4__MACS_peak_398", "peaks3__MACS_peak_405", "peaks4__MACS_peak_399")	516.973
chr1	36172539	36176404	3866	*	c("peaks4__MACS_peak_400", "peaks3__MACS_peak_406")	605.65
chr1	36184923	36187694	2772	*	c("peaks3__MACS_peak_407", "peaks4__MACS_peak_401")	855.48
chr1	36216864	36217927	1064	*	c("peaks3__MACS_peak_408", "peaks4__MACS_peak_402")	103.07
chr1	36230224	36231247	1024	*	c("peaks3__MACS_peak_410", "peaks4__MACS_peak_403")	72.405
chr1	36291289	36294479	3191	*	c("peaks4__MACS_peak_404", "peaks3__MACS_peak_411")	1365.05
chr1	36299874	36302685	2812	*	c("peaks4__MACS_peak_405", "peaks3__MACS_peak_412")	1684.68
chr1	36311209	36312638	1430	*	c("peaks3__MACS_peak_413", "peaks4__MACS_peak_406")	257.49
chr1	36359510	36361342	1833	*	c("peaks4__MACS_peak_408", "peaks3__MACS_peak_416")	448.41
chr1	36363767	36367131	3365	*	c("peaks4__MACS_peak_409", "peaks3__MACS_peak_417")	2019.65
chr1	36375671	36377829	2159	*	c("peaks4__MACS_peak_411", "peaks3__MACS_peak_418")	103.055
chr1	36379961	36385075	5115	*	c("peaks4__MACS_peak_412", "peaks3__MACS_peak_419")	1716.61
chr1	36401390	36402489	1100	*	c("peaks3__MACS_peak_421", "peaks4__MACS_peak_413")	60.27
chr1	36424114	36426316	2203	*	c("peaks3__MACS_peak_422", "peaks4__MACS_peak_415")	2520.83
chr1	36489208	36490690	1483	*	c("peaks4__MACS_peak_416", "peaks3__MACS_peak_423")	117.115
chr1	36497264	36498892	1629	*	c("peaks4__MACS_peak_417", "peaks3__MACS_peak_424")	243.95
chr1	36501175	36502795	1621	*	c("peaks4__MACS_peak_418", "peaks3__MACS_peak_425")	748.07
chr1	36513201	36515514	2314	*	c("peaks3__MACS_peak_426", "peaks4__MACS_peak_419")	859.615
chr1	36526148	36529678	3531	*	c("peaks3__MACS_peak_427", "peaks4__MACS_peak_420", "peaks3__MACS_peak_428")	1252.37
chr1	36529919	36533058	3140	*	c("peaks3__MACS_peak_429", "peaks4__MACS_peak_421")	272.34
chr1	36542012	36543721	1710	*	c("peaks4__MACS_peak_422", "peaks3__MACS_peak_431")	191
chr1	36545954	36550028	4075	*	c("peaks4__MACS_peak_423", "peaks3__MACS_peak_432")	620.1
chr1	36553829	36555381	1553	*	c("peaks4__MACS_peak_424", "peaks3__MACS_peak_433")	120.035
chr1	36568074	36570481	2408	*	c("peaks3__MACS_peak_434", "peaks4__MACS_peak_425")	1814.7
chr1	36574298	36576348	2051	*	c("peaks4__MACS_peak_426", "peaks3__MACS_peak_435")	134.24
chr1	36592110	36593858	1749	*	c("peaks3__MACS_peak_437", "peaks4__MACS_peak_428")	190.525
chr1	36603066	36610183	7118	*	c("peaks3__MACS_peak_438", "peaks4__MACS_peak_429", "peaks3__MACS_peak_439", "peaks4__MACS_peak_430")	819.13
chr1	36611428	36615699	4272	*	c("peaks4__MACS_peak_431", "peaks3__MACS_peak_440")	3100
chr1	36624758	36627464	2707	*	c("peaks3__MACS_peak_441", "peaks4__MACS_peak_432")	368.385
chr1	36636673	36638218	1546	*	c("peaks3__MACS_peak_442", "peaks4__MACS_peak_433")	394.47
chr1	36644885	36646920	2036	*	c("peaks3__MACS_peak_443", "peaks4__MACS_peak_434")	188.215
chr1	36652501	36654052	1552	*	c("peaks4__MACS_peak_435", "peaks3__MACS_peak_444")	192.33
chr1	36659687	36661276	1590	*	c("peaks4__MACS_peak_436", "peaks3__MACS_peak_445")	336.44
chr1	36729009	36730382	1374	*	c("peaks3__MACS_peak_446", "peaks4__MACS_peak_437")	221.345
chr1	36747550	36749646	2097	*	c("peaks3__MACS_peak_447", "peaks4__MACS_peak_438")	1553.43
chr1	36763817	36767547	3731	*	c("peaks4__MACS_peak_439", "peaks3__MACS_peak_448", "peaks4__MACS_peak_440")	1561.13
chr1	36887593	36888858	1266	*	c("peaks3__MACS_peak_449", "peaks4__MACS_peak_441")	152.16
chr1	36918248	36919272	1025	*	c("peaks3__MACS_peak_450", "peaks4__MACS_peak_442")	86.325
chr1	36920973	36922509	1537	*	c("peaks4__MACS_peak_443", "peaks3__MACS_peak_451")	332.015
chr1	36931301	36932807	1507	*	c("peaks3__MACS_peak_452", "peaks4__MACS_peak_444")	236.605
chr1	36971606	36973506	1901	*	c("peaks3__MACS_peak_453", "peaks4__MACS_peak_445")	218.235
chr1	36994038	36997524	3487	*	c("peaks4__MACS_peak_446", "peaks3__MACS_peak_454")	3100
chr1	37120011	37122325	2315	*	c("peaks3__MACS_peak_455", "peaks4__MACS_peak_447")	557.8
chr1	37356201	37357606	1406	*	c("peaks4__MACS_peak_448", "peaks3__MACS_peak_456")	508.57
chr1	37485570	37488412	2843	*	c("peaks3__MACS_peak_457", "peaks4__MACS_peak_449")	2431.38
chr1	37568500	37570603	2104	*	c("peaks3__MACS_peak_458", "peaks4__MACS_peak_451")	226.425
chr1	37596948	37598561	1614	*	c("peaks3__MACS_peak_459", "peaks4__MACS_peak_452")	678.77
chr1	37608195	37609291	1097	*	c("peaks3__MACS_peak_460", "peaks4__MACS_peak_453")	91.885
chr1	37641659	37644103	2445	*	c("peaks3__MACS_peak_462", "peaks4__MACS_peak_454")	1252.38
chr1	37670761	37671706	946	*	c("peaks4__MACS_peak_455", "peaks3__MACS_peak_463")	83.62
chr1	37687026	37689513	2488	*	c("peaks3__MACS_peak_464", "peaks4__MACS_peak_456")	199.49
chr1	37752654	37754112	1459	*	c("peaks4__MACS_peak_457", "peaks3__MACS_peak_466")	172.67
chr1	37755081	37756603	1523	*	c("peaks4__MACS_peak_458", "peaks3__MACS_peak_467")	127.865
chr1	37776076	37777298	1223	*	c("peaks3__MACS_peak_468", "peaks4__MACS_peak_459")	326.8
chr1	37920968	37923357	2390	*	c("peaks3__MACS_peak_469", "peaks4__MACS_peak_460")	2304.43
chr1	37925347	37926358	1012	*	c("peaks3__MACS_peak_470", "peaks4__MACS_peak_461")	84.465
chr1	37926611	37930854	4244	*	c("peaks4__MACS_peak_462", "peaks3__MACS_peak_471")	3162.64
chr1	37945013	37949076	4064	*	c("peaks3__MACS_peak_473", "peaks4__MACS_peak_463")	2159.45
chr1	37979327	37980679	1353	*	c("peaks4__MACS_peak_464", "peaks3__MACS_peak_475")	162.83
chr1	38052765	38056411	3647	*	c("peaks3__MACS_peak_476", "peaks4__MACS_peak_465")	3100
chr1	38094511	38096842	2332	*	c("peaks4__MACS_peak_467", "peaks3__MACS_peak_477")	262.3
chr1	38185028	38187714	2687	*	c("peaks4__MACS_peak_469", "peaks3__MACS_peak_478")	3100
chr1	38657907	38659131	1225	*	c("peaks3__MACS_peak_479", "peaks4__MACS_peak_470")	73.25
chr1	38683555	38684770	1216	*	c("peaks4__MACS_peak_471", "peaks3__MACS_peak_480")	104.045
chr1	39043636	39046133	2498	*	c("peaks3__MACS_peak_481", "peaks4__MACS_peak_472")	2054.02
chr1	39161883	39163168	1286	*	c("peaks3__MACS_peak_482", "peaks4__MACS_peak_474")	119.81
chr1	39250130	39251451	1322	*	c("peaks4__MACS_peak_475", "peaks3__MACS_peak_483")	212.79
chr1	39312032	39315124	3093	*	c("peaks3__MACS_peak_484", "peaks4__MACS_peak_476")	1280.05
chr1	39337806	39339614	1809	*	c("peaks3__MACS_peak_485", "peaks4__MACS_peak_477")	490.8
chr1	39339689	39341308	1620	*	c("peaks3__MACS_peak_486", "peaks4__MACS_peak_478")	171.245
chr1	39423733	39427639	3907	*	c("peaks4__MACS_peak_480", "peaks3__MACS_peak_487", "peaks4__MACS_peak_481")	2071.77
chr1	39534831	39536336	1506	*	c("peaks3__MACS_peak_488", "peaks4__MACS_peak_482")	266.405
chr1	39591728	39595136	3409	*	c("peaks4__MACS_peak_483", "peaks3__MACS_peak_489", "peaks3__MACS_peak_490")	1339.35
chr1	39602299	39603796	1498	*	c("peaks4__MACS_peak_484", "peaks3__MACS_peak_491")	115.13
chr1	39605163	39606561	1399	*	c("peaks4__MACS_peak_485", "peaks3__MACS_peak_492")	232.77
chr1	39610385	39614722	4338	*	c("peaks3__MACS_peak_493", "peaks4__MACS_peak_486")	1281.95
chr1	39632405	39635097	2693	*	c("peaks4__MACS_peak_487", "peaks3__MACS_peak_494")	3033.8
chr1	39692470	39694016	1547	*	c("peaks3__MACS_peak_495", "peaks4__MACS_peak_488")	356.06
chr1	39732737	39734716	1980	*	c("peaks3__MACS_peak_496", "peaks4__MACS_peak_489")	256.69
chr1	39770199	39772078	1880	*	c("peaks3__MACS_peak_497", "peaks4__MACS_peak_491")	221.005
chr1	39777129	39778556	1428	*	c("peaks4__MACS_peak_492", "peaks3__MACS_peak_498")	703.325
chr1	39790950	39792023	1074	*	c("peaks3__MACS_peak_499", "peaks4__MACS_peak_493")	68.225
chr1	39814546	39821232	6687	*	c("peaks4__MACS_peak_495", "peaks3__MACS_peak_500")	3100
chr1	39828934	39830069	1136	*	c("peaks3__MACS_peak_502", "peaks4__MACS_peak_496")	88.07
chr1	39923822	39927437	3616	*	c("peaks3__MACS_peak_503", "peaks4__MACS_peak_497")	818.03
chr1	39946120	39947352	1233	*	c("peaks4__MACS_peak_498", "peaks3__MACS_peak_504")	66.735
chr1	39950817	39955193	4377	*	c("peaks4__MACS_peak_499", "peaks3__MACS_peak_505")	2326.83
chr1	39956441	39961195	4755	*	c("peaks4__MACS_peak_500", "peaks3__MACS_peak_506")	3100
chr1	39961214	39965125	3912	*	c("peaks3__MACS_peak_507", "peaks4__MACS_peak_501")	1113.78
chr1	39965562	39967183	1622	*	c("peaks3__MACS_peak_508", "peaks4__MACS_peak_502")	75.245
chr1	39974306	39975808	1503	*	c("peaks3__MACS_peak_509", "peaks4__MACS_peak_504")	89.07
chr1	39978060	39981418	3359	*	c("peaks3__MACS_peak_510", "peaks4__MACS_peak_505", "peaks4__MACS_peak_506")	282.207
chr1	39981447	39983673	2227	*	c("peaks3__MACS_peak_511", "peaks4__MACS_peak_507")	227.01
chr1	39987708	39988816	1109	*	c("peaks4__MACS_peak_508", "peaks3__MACS_peak_513")	97.365
chr1	39988920	39990916	1997	*	c("peaks4__MACS_peak_509", "peaks3__MACS_peak_514")	123.21
chr1	39992186	39994861	2676	*	c("peaks3__MACS_peak_515", "peaks4__MACS_peak_510")	470.12
chr1	39995569	39996830	1262	*	c("peaks3__MACS_peak_516", "peaks4__MACS_peak_511")	102.825
chr1	39997636	40000307	2672	*	c("peaks4__MACS_peak_512", "peaks3__MACS_peak_517")	155.19
chr1	40003837	40005424	1588	*	c("peaks4__MACS_peak_513", "peaks3__MACS_peak_518")	76.91
chr1	40018561	40021368	2808	*	c("peaks4__MACS_peak_516", "peaks3__MACS_peak_519")	232.605
chr1	40025603	40027504	1902	*	c("peaks3__MACS_peak_521", "peaks4__MACS_peak_517", "peaks3__MACS_peak_522")	60.1067
chr1	40032469	40034634	2166	*	c("peaks3__MACS_peak_523", "peaks4__MACS_peak_518")	184.935
chr1	40035092	40038334	3243	*	c("peaks3__MACS_peak_524", "peaks4__MACS_peak_519")	387.905
chr1	40038483	40040272	1790	*	c("peaks3__MACS_peak_525", "peaks4__MACS_peak_520")	243.78
chr1	40071258	40072662	1405	*	c("peaks4__MACS_peak_523", "peaks3__MACS_peak_528")	144.185
chr1	40079010	40081225	2216	*	c("peaks4__MACS_peak_524", "peaks3__MACS_peak_529")	167.655
chr1	40089965	40091339	1375	*	c("peaks3__MACS_peak_530", "peaks4__MACS_peak_525")	158.07
chr1	40230390	40231670	1281	*	c("peaks3__MACS_peak_531", "peaks4__MACS_peak_527")	128.25
chr1	40281169	40283081	1913	*	c("peaks4__MACS_peak_528", "peaks3__MACS_peak_533")	325.96
chr1	40322706	40324692	1987	*	c("peaks3__MACS_peak_534", "peaks4__MACS_peak_529")	1115.57
chr1	40330868	40334546	3679	*	c("peaks3__MACS_peak_535", "peaks4__MACS_peak_530")	1066.34
chr1	40380626	40382677	2052	*	c("peaks4__MACS_peak_531", "peaks3__MACS_peak_536")	464.075
chr1	40414986	40416015	1030	*	c("peaks3__MACS_peak_537", "peaks4__MACS_peak_532")	82.805
chr1	40449168	40451297	2130	*	c("peaks3__MACS_peak_538", "peaks4__MACS_peak_533")	393.795
chr1	40456695	40457885	1191	*	c("peaks3__MACS_peak_539", "peaks4__MACS_peak_534")	113.96
chr1	40492115	40505073	12959	*	c("peaks3__MACS_peak_540", "peaks4__MACS_peak_535", "peaks4__MACS_peak_536")	2119.41
chr1	40505082	40506293	1212	*	c("peaks3__MACS_peak_541", "peaks4__MACS_peak_537")	69.675
chr1	40525864	40528341	2478	*	c("peaks3__MACS_peak_542", "peaks4__MACS_peak_539")	209.45
chr1	40528413	40530498	2086	*	c("peaks3__MACS_peak_543", "peaks4__MACS_peak_540")	345.025
chr1	40571077	40573790	2714	*	c("peaks3__MACS_peak_544", "peaks4__MACS_peak_541")	635.57
chr1	40642580	40644060	1481	*	c("peaks4__MACS_peak_542", "peaks3__MACS_peak_545")	140.765
chr1	40737236	40739003	1768	*	c("peaks3__MACS_peak_546", "peaks4__MACS_peak_544")	175.705
chr1	40829787	40831483	1697	*	c("peaks4__MACS_peak_545", "peaks3__MACS_peak_547")	145.045
chr1	40845918	40848325	2408	*	c("peaks4__MACS_peak_546", "peaks3__MACS_peak_548")	804.6
chr1	40871836	40872953	1118	*	c("peaks4__MACS_peak_547", "peaks3__MACS_peak_549")	138.205
chr1	40895945	40900172	4228	*	c("peaks4__MACS_peak_548", "peaks3__MACS_peak_550")	1655.54
chr1	40901661	40906760	5100	*	c("peaks4__MACS_peak_549", "peaks3__MACS_peak_551")	1183.73
chr1	40908095	40908946	852	*	c("peaks4__MACS_peak_550", "peaks3__MACS_peak_552")	74.965
chr1	41024359	41026222	1864	*	c("peaks4__MACS_peak_552", "peaks3__MACS_peak_554")	342.21
chr1	41708484	41710509	2026	*	c("peaks4__MACS_peak_553", "peaks3__MACS_peak_555")	372.735
chr1	41867320	41868076	757	*	c("peaks4__MACS_peak_554", "peaks3__MACS_peak_556")	59.18
chr1	41901222	41903068	1847	*	c("peaks3__MACS_peak_557", "peaks4__MACS_peak_555", "peaks3__MACS_peak_558")	123.92
chr1	42286689	42288071	1383	*	c("peaks4__MACS_peak_556", "peaks3__MACS_peak_560")	76.75
chr1	42309266	42312021	2756	*	c("peaks4__MACS_peak_558", "peaks3__MACS_peak_561")	680.74
chr1	42314174	42315844	1671	*	c("peaks3__MACS_peak_562", "peaks4__MACS_peak_559")	338.035
chr1	42740807	42744498	3692	*	c("peaks4__MACS_peak_560", "peaks3__MACS_peak_563", "peaks4__MACS_peak_561")	490.693
chr1	42748314	42772133	23820	*	c("peaks3__MACS_peak_564", "peaks4__MACS_peak_562")	3100
chr1	42843471	42844778	1308	*	c("peaks3__MACS_peak_565", "peaks4__MACS_peak_563")	213.81
chr1	42851871	42853173	1303	*	c("peaks3__MACS_peak_566", "peaks4__MACS_peak_564")	289.02
chr1	42907572	42909336	1765	*	c("peaks4__MACS_peak_565", "peaks3__MACS_peak_567")	870.095
chr1	42938766	42940021	1256	*	c("peaks4__MACS_peak_566", "peaks3__MACS_peak_568")	89.65
chr1	43009497	43010526	1030	*	c("peaks3__MACS_peak_569", "peaks4__MACS_peak_567")	115.66
chr1	43148106	43150466	2361	*	c("peaks3__MACS_peak_570", "peaks4__MACS_peak_568")	2839.03
chr1	43154332	43156788	2457	*	c("peaks4__MACS_peak_569", "peaks3__MACS_peak_571")	3157.07
chr1	43173444	43175593	2150	*	c("peaks3__MACS_peak_573", "peaks4__MACS_peak_570")	192.145
chr1	43179896	43188959	9064	*	c("peaks4__MACS_peak_571", "peaks3__MACS_peak_574")	3100
chr1	43192622	43195797	3176	*	c("peaks4__MACS_peak_572", "peaks3__MACS_peak_575")	255.81
chr1	43196112	43206413	10302	*	c("peaks3__MACS_peak_576", "peaks4__MACS_peak_573")	2645.09
chr1	43218355	43221882	3528	*	c("peaks4__MACS_peak_575", "peaks3__MACS_peak_578")	2000.62
chr1	43224056	43229704	5649	*	c("peaks4__MACS_peak_576", "peaks3__MACS_peak_579")	3100
chr1	43230010	43231238	1229	*	c("peaks3__MACS_peak_580", "peaks4__MACS_peak_577")	74.925
chr1	43247604	43249109	1506	*	c("peaks4__MACS_peak_578", "peaks3__MACS_peak_581")	156.075
chr1	43271028	43273561	2534	*	c("peaks3__MACS_peak_582", "peaks4__MACS_peak_579", "peaks3__MACS_peak_583")	187.17
chr1	43274325	43276276	1952	*	c("peaks4__MACS_peak_580", "peaks3__MACS_peak_584")	189.425
chr1	43279727	43283757	4031	*	c("peaks3__MACS_peak_585", "peaks4__MACS_peak_582")	2951.66
chr1	43315917	43318098	2182	*	c("peaks4__MACS_peak_583", "peaks3__MACS_peak_587")	341.81
chr1	43394579	43396189	1611	*	c("peaks4__MACS_peak_584", "peaks3__MACS_peak_588")	161.86
chr1	43417063	43419101	2039	*	c("peaks4__MACS_peak_585", "peaks3__MACS_peak_589")	201.015
chr1	43468071	43469957	1887	*	c("peaks3__MACS_peak_591", "peaks4__MACS_peak_586")	216.02
chr1	43501548	43505186	3639	*	c("peaks3__MACS_peak_592", "peaks4__MACS_peak_587")	3100
chr1	43519057	43520381	1325	*	c("peaks3__MACS_peak_593", "peaks4__MACS_peak_588")	129.725
chr1	43530321	43532368	2048	*	c("peaks4__MACS_peak_590", "peaks3__MACS_peak_594")	445.16
chr1	43747915	43748795	881	*	c("peaks4__MACS_peak_591", "peaks3__MACS_peak_595")	61.265
chr1	43750874	43753779	2906	*	c("peaks4__MACS_peak_592", "peaks3__MACS_peak_596")	599.545
chr1	43754808	43756702	1895	*	c("peaks3__MACS_peak_597", "peaks4__MACS_peak_593")	351.52
chr1	43770555	43772639	2085	*	c("peaks4__MACS_peak_594", "peaks3__MACS_peak_598")	234.585
chr1	43787069	43788311	1243	*	c("peaks3__MACS_peak_599", "peaks4__MACS_peak_595")	181.395
chr1	43823181	43826098	2918	*	c("peaks4__MACS_peak_596", "peaks3__MACS_peak_600", "peaks3__MACS_peak_601")	104.143
chr1	43837515	43838500	986	*	c("peaks4__MACS_peak_598", "peaks3__MACS_peak_603")	75.18
chr1	43849039	43851240	2202	*	c("peaks4__MACS_peak_599", "peaks3__MACS_peak_604")	191.355
chr1	43873586	43877849	4264	*	c("peaks3__MACS_peak_605", "peaks4__MACS_peak_600")	698.345
chr1	43882998	43885629	2632	*	c("peaks3__MACS_peak_606", "peaks4__MACS_peak_602", "peaks3__MACS_peak_607")	1458.75
chr1	43955779	43956728	950	*	c("peaks3__MACS_peak_608", "peaks4__MACS_peak_603")	85.695
chr1	43989382	43992546	3165	*	c("peaks4__MACS_peak_605", "peaks3__MACS_peak_609")	3100
chr1	44025985	44028421	2437	*	c("peaks4__MACS_peak_606", "peaks3__MACS_peak_610")	107.815
chr1	44157892	44160390	2499	*	c("peaks3__MACS_peak_611", "peaks4__MACS_peak_607")	1188.91
chr1	44174109	44177552	3444	*	c("peaks3__MACS_peak_612", "peaks4__MACS_peak_608")	3100
chr1	44198690	44200486	1797	*	c("peaks4__MACS_peak_609", "peaks3__MACS_peak_613")	264.42
chr1	44203688	44205839	2152	*	c("peaks3__MACS_peak_614", "peaks4__MACS_peak_610")	1541.5
chr1	44607148	44610940	3793	*	c("peaks3__MACS_peak_617", "peaks4__MACS_peak_611")	2834.7
chr1	44622845	44625822	2978	*	c("peaks4__MACS_peak_612", "peaks3__MACS_peak_618")	678.74
chr1	44735221	44737392	2172	*	c("peaks4__MACS_peak_613", "peaks3__MACS_peak_619")	232.9
chr1	44802731	44803869	1139	*	c("peaks3__MACS_peak_620", "peaks4__MACS_peak_614")	127.935
chr1	44807020	44809202	2183	*	c("peaks3__MACS_peak_621", "peaks4__MACS_peak_615")	154.755
chr1	44919637	44921043	1407	*	c("peaks3__MACS_peak_622", "peaks4__MACS_peak_617")	82.91
chr1	45077011	45081333	4323	*	c("peaks4__MACS_peak_618", "peaks3__MACS_peak_623")	1268.93
chr1	45086762	45091300	4539	*	c("peaks3__MACS_peak_624", "peaks4__MACS_peak_619")	2534.94
chr1	45091593	45093072	1480	*	c("peaks4__MACS_peak_620", "peaks3__MACS_peak_625")	150.385
chr1	45095940	45102718	6779	*	c("peaks3__MACS_peak_626", "peaks4__MACS_peak_621")	3100
chr1	45168024	45170032	2009	*	c("peaks3__MACS_peak_628", "peaks4__MACS_peak_622")	107.005
chr1	45172276	45175051	2776	*	c("peaks4__MACS_peak_623", "peaks3__MACS_peak_629")	1001.99
chr1	45175158	45177548	2391	*	c("peaks4__MACS_peak_624", "peaks3__MACS_peak_630", "peaks3__MACS_peak_631")	105.743
chr1	45194393	45195336	944	*	c("peaks3__MACS_peak_632", "peaks4__MACS_peak_625")	62.715
chr1	45199382	45205689	6308	*	c("peaks4__MACS_peak_626", "peaks3__MACS_peak_633")	3116.24
chr1	45234327	45238374	4048	*	c("peaks3__MACS_peak_634", "peaks4__MACS_peak_627")	760.55
chr1	45238533	45242300	3768	*	c("peaks4__MACS_peak_628", "peaks3__MACS_peak_635", "peaks3__MACS_peak_636")	362.697
chr1	45298242	45299258	1017	*	c("peaks3__MACS_peak_637", "peaks4__MACS_peak_629")	182.035
chr1	45299851	45301080	1230	*	c("peaks3__MACS_peak_638", "peaks4__MACS_peak_630")	67.055
chr1	45325037	45328176	3140	*	c("peaks4__MACS_peak_631", "peaks3__MACS_peak_639")	987.69
chr1	45331778	45333523	1746	*	c("peaks4__MACS_peak_632", "peaks3__MACS_peak_640")	210.93
chr1	45354529	45358696	4168	*	c("peaks3__MACS_peak_641", "peaks4__MACS_peak_633")	858.32
chr1	45360260	45363701	3442	*	c("peaks4__MACS_peak_634", "peaks3__MACS_peak_642")	740.625
chr1	45363704	45376068	12365	*	c("peaks3__MACS_peak_643", "peaks4__MACS_peak_635")	3100
chr1	45376327	45381305	4979	*	c("peaks4__MACS_peak_636", "peaks3__MACS_peak_644", "peaks3__MACS_peak_645", "peaks3__MACS_peak_646")	286.873
chr1	45381561	45403371	21811	*	c("peaks4__MACS_peak_637", "peaks3__MACS_peak_647", "peaks3__MACS_peak_648", "peaks3__MACS_peak_649")	1440.19
chr1	45403507	45404977	1471	*	c("peaks4__MACS_peak_638", "peaks3__MACS_peak_650")	95.08
chr1	45409811	45418225	8415	*	c("peaks4__MACS_peak_639", "peaks3__MACS_peak_651")	3100
chr1	45436565	45439564	3000	*	c("peaks4__MACS_peak_640", "peaks3__MACS_peak_652", "peaks3__MACS_peak_653", "peaks4__MACS_peak_641")	137.84
chr1	45439922	45441161	1240	*	c("peaks4__MACS_peak_642", "peaks3__MACS_peak_654")	61.98
chr1	45441536	45443241	1706	*	c("peaks3__MACS_peak_655", "peaks4__MACS_peak_643")	101.885
chr1	45443359	45450642	7284	*	c("peaks4__MACS_peak_644", "peaks3__MACS_peak_656", "peaks4__MACS_peak_645", "peaks3__MACS_peak_657", "peaks4__MACS_peak_646")	285.084
chr1	45450793	45451965	1173	*	c("peaks3__MACS_peak_658", "peaks4__MACS_peak_647")	105.535
chr1	45452162	45453289	1128	*	c("peaks3__MACS_peak_659", "peaks4__MACS_peak_648")	89.925
chr1	45459765	45460879	1115	*	c("peaks4__MACS_peak_650", "peaks3__MACS_peak_660")	125.795
chr1	45461932	45464996	3065	*	c("peaks4__MACS_peak_651", "peaks3__MACS_peak_661")	380.15
chr1	45465050	45465867	818	*	c("peaks3__MACS_peak_662", "peaks4__MACS_peak_652")	78.045
chr1	45466564	45468619	2056	*	c("peaks4__MACS_peak_653", "peaks3__MACS_peak_663")	148.815
chr1	45476517	45478457	1941	*	c("peaks3__MACS_peak_664", "peaks4__MACS_peak_654")	127.845
chr1	45479666	45481084	1419	*	c("peaks3__MACS_peak_665", "peaks4__MACS_peak_655")	71.15
chr1	45485753	45488553	2801	*	c("peaks4__MACS_peak_656", "peaks3__MACS_peak_666", "peaks3__MACS_peak_667")	129.04
chr1	45505782	45507538	1757	*	c("peaks4__MACS_peak_657", "peaks3__MACS_peak_669")	174.05
chr1	45529019	45530770	1752	*	c("peaks3__MACS_peak_670", "peaks4__MACS_peak_659")	187.26
chr1	45535428	45540322	4895	*	c("peaks3__MACS_peak_671", "peaks4__MACS_peak_660", "peaks4__MACS_peak_661")	361.35
chr1	45547157	45548419	1263	*	c("peaks4__MACS_peak_662", "peaks3__MACS_peak_672")	84.345
chr1	45548568	45549872	1305	*	c("peaks4__MACS_peak_663", "peaks3__MACS_peak_673")	148.215
chr1	45551588	45553092	1505	*	c("peaks4__MACS_peak_664", "peaks3__MACS_peak_674")	126.975
chr1	45555407	45561380	5974	*	c("peaks4__MACS_peak_665", "peaks3__MACS_peak_675")	3100
chr1	45594758	45600514	5757	*	c("peaks3__MACS_peak_676", "peaks4__MACS_peak_666")	2643.8
chr1	45628869	45630522	1654	*	c("peaks3__MACS_peak_677", "peaks4__MACS_peak_667")	125.44
chr1	45631452	45632526	1075	*	c("peaks4__MACS_peak_668", "peaks3__MACS_peak_678")	70.135
chr1	45633330	45640685	7356	*	c("peaks4__MACS_peak_669", "peaks3__MACS_peak_679")	3118.07
chr1	45641825	45646856	5032	*	c("peaks4__MACS_peak_670", "peaks3__MACS_peak_680")	1198.13
chr1	45652796	45657954	5159	*	c("peaks3__MACS_peak_681", "peaks4__MACS_peak_671")	1776.03
chr1	45660611	45664414	3804	*	c("peaks3__MACS_peak_682", "peaks4__MACS_peak_672")	606.73
chr1	45680937	45685969	5033	*	c("peaks3__MACS_peak_683", "peaks4__MACS_peak_673")	2412.57
chr1	45728481	45730387	1907	*	c("peaks3__MACS_peak_684", "peaks4__MACS_peak_674")	151.68
chr1	45779473	45781622	2150	*	c("peaks4__MACS_peak_675", "peaks3__MACS_peak_685")	454.075
chr1	45821586	45825036	3451	*	c("peaks3__MACS_peak_686", "peaks4__MACS_peak_676", "peaks4__MACS_peak_677")	409.57
chr1	45851062	45853680	2619	*	c("peaks3__MACS_peak_687", "peaks4__MACS_peak_678")	2272.96
chr1	45893722	45895308	1587	*	c("peaks4__MACS_peak_679", "peaks3__MACS_peak_688")	97.25
chr1	45916523	45918149	1627	*	c("peaks4__MACS_peak_680", "peaks3__MACS_peak_689")	120.99
chr1	45920624	45922625	2002	*	c("peaks4__MACS_peak_681", "peaks3__MACS_peak_690")	187.31
chr1	45981950	45982987	1038	*	c("peaks3__MACS_peak_691", "peaks4__MACS_peak_682")	107.555
chr1	46123136	46124420	1285	*	c("peaks4__MACS_peak_683", "peaks3__MACS_peak_692")	603.805
chr1	46652624	46653944	1321	*	c("peaks3__MACS_peak_693", "peaks4__MACS_peak_684")	95.8
chr1	46838427	46841367	2941	*	c("peaks4__MACS_peak_685", "peaks3__MACS_peak_694", "peaks3__MACS_peak_695")	303.76
chr1	46864858	46866521	1664	*	c("peaks4__MACS_peak_686", "peaks3__MACS_peak_696")	108.795
chr1	46901666	46903046	1381	*	c("peaks4__MACS_peak_687", "peaks3__MACS_peak_697")	170.935
chr1	46906812	46912285	5474	*	c("peaks4__MACS_peak_688", "peaks3__MACS_peak_698", "peaks4__MACS_peak_689")	2085.97
chr1	46919924	46922494	2571	*	c("peaks3__MACS_peak_699", "peaks4__MACS_peak_690")	447.83
chr1	47024949	47026249	1301	*	c("peaks3__MACS_peak_701", "peaks4__MACS_peak_692")	89.55
chr1	47093196	47094961	1766	*	c("peaks3__MACS_peak_702", "peaks4__MACS_peak_693")	262.925
chr1	47095042	47098211	3170	*	c("peaks4__MACS_peak_694", "peaks3__MACS_peak_703")	801.325
chr1	47106832	47109324	2493	*	c("peaks4__MACS_peak_695", "peaks3__MACS_peak_704")	560.145
chr1	47355766	47359407	3642	*	c("peaks4__MACS_peak_697", "peaks3__MACS_peak_705")	562.425
chr1	47454319	47457185	2867	*	c("peaks3__MACS_peak_706", "peaks4__MACS_peak_698")	636.705
chr1	47910311	47911266	956	*	c("peaks4__MACS_peak_699", "peaks3__MACS_peak_707")	160.82
chr1	50081933	50083591	1659	*	c("peaks4__MACS_peak_700", "peaks3__MACS_peak_708")	247.11
chr1	50983003	50985814	2812	*	c("peaks3__MACS_peak_709", "peaks4__MACS_peak_701")	886.01
chr1	50995692	50998651	2960	*	c("peaks3__MACS_peak_710", "peaks4__MACS_peak_702")	560.265
chr1	51019176	51021058	1883	*	c("peaks4__MACS_peak_703", "peaks3__MACS_peak_711")	615.095
chr1	51027927	51029204	1278	*	c("peaks3__MACS_peak_713", "peaks4__MACS_peak_704")	139.955
chr1	51037006	51038231	1226	*	c("peaks4__MACS_peak_705", "peaks3__MACS_peak_714")	122.94
chr1	51175587	51186750	11164	*	c("peaks4__MACS_peak_706", "peaks3__MACS_peak_715", "peaks3__MACS_peak_716", "peaks3__MACS_peak_717")	1632.11
chr1	51193623	51195388	1766	*	c("peaks3__MACS_peak_719", "peaks4__MACS_peak_707")	176.65
chr1	51199586	51200695	1110	*	c("peaks3__MACS_peak_720", "peaks4__MACS_peak_708")	121.32
chr1	51208221	51209161	941	*	c("peaks4__MACS_peak_709", "peaks3__MACS_peak_721")	78.55
chr1	51272412	51275156	2745	*	c("peaks3__MACS_peak_723", "peaks4__MACS_peak_710")	1800.35
chr1	51306641	51308568	1928	*	c("peaks4__MACS_peak_711", "peaks3__MACS_peak_724")	125.17
chr1	51321381	51323238	1858	*	c("peaks4__MACS_peak_712", "peaks3__MACS_peak_725")	148.43
chr1	51343425	51344556	1132	*	c("peaks4__MACS_peak_713", "peaks3__MACS_peak_726")	64.755
chr1	51344571	51350494	5924	*	c("peaks4__MACS_peak_714", "peaks3__MACS_peak_727")	3100
chr1	51356785	51358520	1736	*	c("peaks3__MACS_peak_728", "peaks4__MACS_peak_715")	53.56
chr1	51388899	51391883	2985	*	c("peaks4__MACS_peak_716", "peaks3__MACS_peak_729")	2019.54
chr1	51457799	51460261	2463	*	c("peaks4__MACS_peak_717", "peaks3__MACS_peak_730")	528.015
chr1	51533816	51536336	2521	*	c("peaks4__MACS_peak_718", "peaks3__MACS_peak_731", "peaks3__MACS_peak_732")	1232.62
chr1	51561369	51567039	5671	*	c("peaks4__MACS_peak_719", "peaks3__MACS_peak_733", "peaks4__MACS_peak_720", "peaks4__MACS_peak_721")	293.71
chr1	51571427	51572759	1333	*	c("peaks3__MACS_peak_734", "peaks4__MACS_peak_722")	69.38
chr1	51581531	51583893	2363	*	c("peaks3__MACS_peak_735", "peaks4__MACS_peak_723")	332.71
chr1	51586213	51587827	1615	*	c("peaks4__MACS_peak_724", "peaks3__MACS_peak_736")	241.16
chr1	51745767	51747845	2079	*	c("peaks4__MACS_peak_726", "peaks3__MACS_peak_737")	266.335
chr1	51753953	51754892	940	*	c("peaks3__MACS_peak_738", "peaks4__MACS_peak_727")	64.425
chr1	51803112	51805878	2767	*	c("peaks3__MACS_peak_739", "peaks4__MACS_peak_728")	701.795
chr1	51815184	51816265	1082	*	c("peaks3__MACS_peak_740", "peaks4__MACS_peak_729")	105.42
chr1	51844752	51847518	2767	*	c("peaks3__MACS_peak_741", "peaks4__MACS_peak_730")	619.21
chr1	51877628	51879877	2250	*	c("peaks3__MACS_peak_742", "peaks4__MACS_peak_731")	301.41
chr1	51885752	51886978	1227	*	c("peaks4__MACS_peak_732", "peaks3__MACS_peak_743")	92.735
chr1	51935867	51937420	1554	*	c("peaks4__MACS_peak_733", "peaks3__MACS_peak_744")	236.6
chr1	51971491	51973306	1816	*	c("peaks3__MACS_peak_745", "peaks4__MACS_peak_734")	1068.12
chr1	52167980	52171734	3755	*	c("peaks3__MACS_peak_747", "peaks4__MACS_peak_735")	1417.52
chr1	52172987	52174528	1542	*	c("peaks3__MACS_peak_748", "peaks4__MACS_peak_736")	156.29
chr1	52175011	52178496	3486	*	c("peaks3__MACS_peak_749", "peaks4__MACS_peak_737")	2546.39
chr1	52223282	52224241	960	*	c("peaks4__MACS_peak_740", "peaks3__MACS_peak_750")	98.03
chr1	52287740	52291203	3464	*	c("peaks4__MACS_peak_741", "peaks3__MACS_peak_752")	3100
chr1	52310098	52312959	2862	*	c("peaks4__MACS_peak_742", "peaks3__MACS_peak_753")	795.855
chr1	52319783	52321264	1482	*	c("peaks4__MACS_peak_743", "peaks3__MACS_peak_754")	108.12
chr1	52369826	52371412	1587	*	c("peaks3__MACS_peak_755", "peaks4__MACS_peak_745")	260.125
chr1	52387791	52388813	1023	*	c("peaks3__MACS_peak_756", "peaks4__MACS_peak_746")	70.205
chr1	52555632	52558281	2650	*	c("peaks3__MACS_peak_759", "peaks4__MACS_peak_747")	3100
chr1	52634602	52636246	1645	*	c("peaks4__MACS_peak_748", "peaks3__MACS_peak_760")	162.545
chr1	52652908	52656265	3358	*	c("peaks4__MACS_peak_749", "peaks3__MACS_peak_761")	1329.14
chr1	52686933	52688375	1443	*	c("peaks3__MACS_peak_762", "peaks4__MACS_peak_750")	508.9
chr1	52783135	52784642	1508	*	c("peaks3__MACS_peak_763", "peaks4__MACS_peak_751")	577.85
chr1	52820679	52822150	1472	*	c("peaks3__MACS_peak_764", "peaks4__MACS_peak_752")	162.01
chr1	52855727	52857719	1993	*	c("peaks4__MACS_peak_753", "peaks3__MACS_peak_765")	362.865
chr1	52873255	52875192	1938	*	c("peaks3__MACS_peak_767", "peaks4__MACS_peak_754")	1154.34
chr1	52900770	52902958	2189	*	c("peaks4__MACS_peak_755", "peaks3__MACS_peak_768")	826.285
chr1	53009178	53010288	1111	*	c("peaks3__MACS_peak_769", "peaks4__MACS_peak_756")	156.235
chr1	53019948	53021222	1275	*	c("peaks4__MACS_peak_757", "peaks3__MACS_peak_770")	221.025
chr1	53353150	53354765	1616	*	c("peaks4__MACS_peak_758", "peaks3__MACS_peak_771")	855.935
chr1	53369669	53371206	1538	*	c("peaks3__MACS_peak_772", "peaks4__MACS_peak_759")	752.45
chr1	53408491	53410193	1703	*	c("peaks3__MACS_peak_773", "peaks4__MACS_peak_760")	835.37
chr1	53763122	53764131	1010	*	c("peaks3__MACS_peak_774", "peaks4__MACS_peak_761")	80.315
chr1	53813627	53815016	1390	*	c("peaks4__MACS_peak_762", "peaks3__MACS_peak_775")	129.565
chr1	53840746	53842830	2085	*	c("peaks4__MACS_peak_763", "peaks3__MACS_peak_776")	1597.9
chr1	53865198	53866397	1200	*	c("peaks4__MACS_peak_764", "peaks3__MACS_peak_777")	75.455
chr1	53874395	53875922	1528	*	c("peaks3__MACS_peak_778", "peaks4__MACS_peak_765")	229.59
chr1	53876293	53877227	935	*	c("peaks3__MACS_peak_779", "peaks4__MACS_peak_766")	57.515
chr1	53880001	53881538	1538	*	c("peaks3__MACS_peak_780", "peaks4__MACS_peak_767")	265.44
chr1	53893972	53896363	2392	*	c("peaks4__MACS_peak_768", "peaks3__MACS_peak_781")	728.25
chr1	53901404	53903917	2514	*	c("peaks3__MACS_peak_782", "peaks4__MACS_peak_769")	573.64
chr1	53912283	53914894	2612	*	c("peaks4__MACS_peak_770", "peaks3__MACS_peak_783")	300.385
chr1	53916501	53917612	1112	*	c("peaks4__MACS_peak_771", "peaks3__MACS_peak_784")	93.785
chr1	54183525	54188000	4476	*	c("peaks4__MACS_peak_772", "peaks3__MACS_peak_785")	1003.37
chr1	54250803	54252360	1558	*	c("peaks4__MACS_peak_773", "peaks3__MACS_peak_786")	778.805
chr1	54306738	54308356	1619	*	c("peaks3__MACS_peak_787", "peaks4__MACS_peak_774", "peaks3__MACS_peak_788")	214.693
chr1	54494942	54496494	1553	*	c("peaks4__MACS_peak_775", "peaks3__MACS_peak_789")	1080.32
chr1	54613737	54615211	1475	*	c("peaks4__MACS_peak_776", "peaks3__MACS_peak_790")	463.775
chr1	54768824	54772079	3256	*	c("peaks4__MACS_peak_777", "peaks3__MACS_peak_792")	536.425
chr1	54785816	54787067	1252	*	c("peaks3__MACS_peak_793", "peaks4__MACS_peak_778")	60.6
chr1	54859220	54865344	6125	*	c("peaks3__MACS_peak_794", "peaks4__MACS_peak_780", "peaks4__MACS_peak_781")	1159.39
chr1	54952810	54954635	1826	*	c("peaks3__MACS_peak_796", "peaks4__MACS_peak_782")	123.28
chr1	54982039	54983925	1887	*	c("peaks3__MACS_peak_797", "peaks4__MACS_peak_783")	1309.43
chr1	55081911	55085071	3161	*	c("peaks4__MACS_peak_784", "peaks3__MACS_peak_798")	2415.2
chr1	55108605	55111221	2617	*	c("peaks4__MACS_peak_785", "peaks3__MACS_peak_800")	2266.46
chr1	55142241	55147239	4999	*	c("peaks3__MACS_peak_801", "peaks4__MACS_peak_787")	3100
chr1	55187149	55189738	2590	*	c("peaks4__MACS_peak_788", "peaks3__MACS_peak_802")	2780.84
chr1	55216925	55218847	1923	*	c("peaks3__MACS_peak_803", "peaks4__MACS_peak_790")	225.8
chr1	55219591	55221274	1684	*	c("peaks3__MACS_peak_804", "peaks4__MACS_peak_791")	221.715
chr1	55248670	55249546	877	*	c("peaks3__MACS_peak_805", "peaks4__MACS_peak_792")	118.065
chr1	55249704	55250928	1225	*	c("peaks3__MACS_peak_806", "peaks4__MACS_peak_793")	75.595
chr1	55258118	55260362	2245	*	c("peaks3__MACS_peak_807", "peaks4__MACS_peak_794")	860.995
chr1	55282972	55284067	1096	*	c("peaks4__MACS_peak_795", "peaks3__MACS_peak_808")	81.34
chr1	55293297	55296126	2830	*	c("peaks3__MACS_peak_809", "peaks4__MACS_peak_796")	1383.31
chr1	55462171	55463870	1700	*	c("peaks3__MACS_peak_810", "peaks4__MACS_peak_797")	366.39
chr1	55585086	55586955	1870	*	c("peaks3__MACS_peak_811", "peaks4__MACS_peak_798")	147.035
chr1	55632273	55633536	1264	*	c("peaks4__MACS_peak_799", "peaks3__MACS_peak_812")	116.105
chr1	56014502	56015507	1006	*	c("peaks3__MACS_peak_814", "peaks4__MACS_peak_800")	128.845
chr1	56020243	56022840	2598	*	c("peaks3__MACS_peak_815", "peaks4__MACS_peak_801")	579.555
chr1	56023083	56026747	3665	*	c("peaks4__MACS_peak_802", "peaks3__MACS_peak_816")	1357.9
chr1	56475004	56476291	1288	*	c("peaks3__MACS_peak_817", "peaks4__MACS_peak_804")	81.19
chr1	56720275	56721166	892	*	c("peaks4__MACS_peak_805", "peaks3__MACS_peak_818")	71.675
chr1	56736998	56743424	6427	*	c("peaks4__MACS_peak_806", "peaks3__MACS_peak_819")	2042.19
chr1	56757440	56758829	1390	*	c("peaks3__MACS_peak_820", "peaks4__MACS_peak_807")	58.15
chr1	56927814	56928825	1012	*	c("peaks4__MACS_peak_808", "peaks3__MACS_peak_821")	76.14
chr1	57007351	57009212	1862	*	c("peaks3__MACS_peak_822", "peaks4__MACS_peak_809")	210.18
chr1	57026158	57031519	5362	*	c("peaks3__MACS_peak_823", "peaks4__MACS_peak_811")	3100
chr1	57032217	57035102	2886	*	c("peaks3__MACS_peak_824", "peaks4__MACS_peak_812")	482.215
chr1	57036822	57038439	1618	*	c("peaks3__MACS_peak_825", "peaks4__MACS_peak_813")	396.9
chr1	57433770	57435574	1805	*	c("peaks3__MACS_peak_826", "peaks4__MACS_peak_815")	1474.44
chr1	57442647	57444353	1707	*	c("peaks3__MACS_peak_827", "peaks4__MACS_peak_816")	64.645
chr1	57462084	57464639	2556	*	c("peaks4__MACS_peak_817", "peaks3__MACS_peak_828")	3100
chr1	57831094	57832706	1613	*	c("peaks4__MACS_peak_819", "peaks3__MACS_peak_829")	874.005
chr1	57905690	57907349	1660	*	c("peaks3__MACS_peak_830", "peaks4__MACS_peak_820")	444.56
chr1	58025904	58027725	1822	*	c("peaks4__MACS_peak_821", "peaks3__MACS_peak_831")	1431.88
chr1	58045363	58047137	1775	*	c("peaks3__MACS_peak_832", "peaks4__MACS_peak_822")	189.935
chr1	58052087	58054478	2392	*	c("peaks4__MACS_peak_823", "peaks3__MACS_peak_833")	1233.74
chr1	58054593	58056089	1497	*	c("peaks3__MACS_peak_834", "peaks4__MACS_peak_824")	69.515
chr1	58085470	58088472	3003	*	c("peaks4__MACS_peak_826", "peaks3__MACS_peak_835")	1621.53
chr1	58122001	58123109	1109	*	c("peaks4__MACS_peak_827", "peaks3__MACS_peak_836")	89.205
chr1	58360361	58362776	2416	*	c("peaks3__MACS_peak_837", "peaks4__MACS_peak_828")	371.885
chr1	58415440	58417618	2179	*	c("peaks3__MACS_peak_839", "peaks4__MACS_peak_829")	701.06
chr1	58422990	58424166	1177	*	c("peaks3__MACS_peak_840", "peaks4__MACS_peak_830")	135.935
chr1	58448322	58451510	3189	*	c("peaks3__MACS_peak_841", "peaks4__MACS_peak_831")	3100
chr1	58466420	58468177	1758	*	c("peaks4__MACS_peak_832", "peaks3__MACS_peak_842")	194.195
chr1	58479096	58481616	2521	*	c("peaks3__MACS_peak_843", "peaks4__MACS_peak_833")	2205.82
chr1	58500471	58504344	3874	*	c("peaks4__MACS_peak_834", "peaks3__MACS_peak_844")	2512.2
chr1	58560506	58562761	2256	*	c("peaks4__MACS_peak_835", "peaks3__MACS_peak_845")	1428.6
chr1	58641974	58644314	2341	*	c("peaks3__MACS_peak_846", "peaks4__MACS_peak_836")	1850.05
chr1	58698241	58699532	1292	*	c("peaks3__MACS_peak_847", "peaks4__MACS_peak_837")	169.655
chr1	58707721	58712061	4341	*	c("peaks4__MACS_peak_838", "peaks3__MACS_peak_848")	3100
chr1	58719322	58721858	2537	*	c("peaks4__MACS_peak_839", "peaks3__MACS_peak_849")	460.46
chr1	58754611	58756638	2028	*	c("peaks3__MACS_peak_850", "peaks4__MACS_peak_840", "peaks4__MACS_peak_841")	110.36
chr1	58766300	58774422	8123	*	c("peaks3__MACS_peak_851", "peaks4__MACS_peak_842")	3100
chr1	58775000	58787250	12251	*	c("peaks4__MACS_peak_843", "peaks3__MACS_peak_852", "peaks3__MACS_peak_853", "peaks3__MACS_peak_854")	1389.57
chr1	58795822	58804537	8716	*	c("peaks4__MACS_peak_844", "peaks3__MACS_peak_855")	1684.55
chr1	58817164	58819446	2283	*	c("peaks4__MACS_peak_845", "peaks3__MACS_peak_856")	418.315
chr1	58851492	58853540	2049	*	c("peaks3__MACS_peak_857", "peaks4__MACS_peak_846")	1893.4
chr1	58912871	58914831	1961	*	c("peaks4__MACS_peak_847", "peaks3__MACS_peak_859")	210.35
chr1	58966152	58967879	1728	*	c("peaks3__MACS_peak_860", "peaks4__MACS_peak_849")	185.225
chr1	59007239	59008324	1086	*	c("peaks3__MACS_peak_861", "peaks4__MACS_peak_850")	80.17
chr1	59008355	59011352	2998	*	c("peaks3__MACS_peak_862", "peaks4__MACS_peak_851", "peaks3__MACS_peak_863")	214.727
chr1	59029217	59031445	2229	*	c("peaks3__MACS_peak_864", "peaks4__MACS_peak_853")	2953.33
chr1	59175838	59177964	2127	*	c("peaks3__MACS_peak_865", "peaks4__MACS_peak_854")	2533.12
chr1	59218206	59221225	3020	*	c("peaks4__MACS_peak_855", "peaks3__MACS_peak_866")	829.63
chr1	59223099	59224214	1116	*	c("peaks4__MACS_peak_856", "peaks3__MACS_peak_867")	67.62
chr1	59228723	59230450	1728	*	c("peaks4__MACS_peak_857", "peaks3__MACS_peak_868")	190.135
chr1	59293255	59295223	1969	*	c("peaks4__MACS_peak_858", "peaks3__MACS_peak_869")	1390.95
chr1	59397210	59398875	1666	*	c("peaks4__MACS_peak_859", "peaks3__MACS_peak_870")	260.3
chr1	59465806	59467813	2008	*	c("peaks4__MACS_peak_860", "peaks3__MACS_peak_871")	257.485
chr1	59515453	59516248	796	*	c("peaks4__MACS_peak_861", "peaks3__MACS_peak_872")	104.925
chr1	59537272	59542836	5565	*	c("peaks3__MACS_peak_873", "peaks4__MACS_peak_862", "peaks3__MACS_peak_874", "peaks4__MACS_peak_863")	2035.38
chr1	59544194	59545029	836	*	c("peaks3__MACS_peak_875", "peaks4__MACS_peak_864")	54.34
chr1	59565310	59566469	1160	*	c("peaks3__MACS_peak_876", "peaks4__MACS_peak_865")	153.1
chr1	59572590	59573624	1035	*	c("peaks3__MACS_peak_877", "peaks4__MACS_peak_866")	146.355
chr1	59631020	59632042	1023	*	c("peaks3__MACS_peak_878", "peaks4__MACS_peak_868")	176.945
chr1	59641423	59642222	800	*	c("peaks4__MACS_peak_869", "peaks3__MACS_peak_879")	99.305
chr1	59663742	59669102	5361	*	c("peaks4__MACS_peak_871", "peaks3__MACS_peak_880")	2568.28
chr1	59677899	59679329	1431	*	c("peaks3__MACS_peak_881", "peaks4__MACS_peak_872")	92.74
chr1	59726072	59728727	2656	*	c("peaks3__MACS_peak_882", "peaks4__MACS_peak_873")	3100
chr1	59740952	59745563	4612	*	c("peaks3__MACS_peak_883", "peaks4__MACS_peak_874", "peaks3__MACS_peak_884")	1957.15
chr1	59818852	59822252	3401	*	c("peaks3__MACS_peak_885", "peaks4__MACS_peak_875")	3100
chr1	59968938	59971299	2362	*	c("peaks4__MACS_peak_876", "peaks3__MACS_peak_886")	2942.07
chr1	59986696	59988470	1775	*	c("peaks3__MACS_peak_888", "peaks4__MACS_peak_877")	302.325
chr1	60043774	60045516	1743	*	c("peaks3__MACS_peak_889", "peaks4__MACS_peak_878")	87.66
chr1	60054751	60058872	4122	*	c("peaks3__MACS_peak_890", "peaks4__MACS_peak_879")	1769.31
chr1	60060535	60061496	962	*	c("peaks4__MACS_peak_880", "peaks3__MACS_peak_891")	152.54
chr1	60099370	60100553	1184	*	c("peaks3__MACS_peak_892", "peaks4__MACS_peak_881")	418.395
chr1	60153167	60156306	3140	*	c("peaks4__MACS_peak_882", "peaks3__MACS_peak_893")	3100
chr1	60214659	60216412	1754	*	c("peaks3__MACS_peak_894", "peaks4__MACS_peak_883")	224.665
chr1	60236070	60238670	2601	*	c("peaks3__MACS_peak_895", "peaks4__MACS_peak_884")	2638.97
chr1	60291431	60292685	1255	*	c("peaks4__MACS_peak_885", "peaks3__MACS_peak_896")	57.385
chr1	60399040	60401671	2632	*	c("peaks3__MACS_peak_897", "peaks4__MACS_peak_886")	2311.2
chr1	60417751	60418690	940	*	c("peaks4__MACS_peak_887", "peaks3__MACS_peak_898")	89.08
chr1	60465596	60467795	2200	*	c("peaks3__MACS_peak_899", "peaks4__MACS_peak_888")	2739.8
chr1	60484364	60486261	1898	*	c("peaks3__MACS_peak_900", "peaks4__MACS_peak_889")	230.03
chr1	60621854	60624853	3000	*	c("peaks4__MACS_peak_891", "peaks3__MACS_peak_901")	3100
chr1	60655345	60656573	1229	*	c("peaks4__MACS_peak_892", "peaks3__MACS_peak_902")	87.405
chr1	60660974	60662256	1283	*	c("peaks3__MACS_peak_903", "peaks4__MACS_peak_893")	100.76
chr1	60667287	60672125	4839	*	c("peaks3__MACS_peak_904", "peaks4__MACS_peak_894")	777.175
chr1	60672390	60676298	3909	*	c("peaks4__MACS_peak_895", "peaks3__MACS_peak_905")	489.145
chr1	60724668	60726713	2046	*	c("peaks4__MACS_peak_896", "peaks3__MACS_peak_907")	289.06
chr1	60754264	60756094	1831	*	c("peaks3__MACS_peak_909", "peaks4__MACS_peak_897")	78.865
chr1	60757915	60761555	3641	*	c("peaks4__MACS_peak_898", "peaks3__MACS_peak_910")	858.39
chr1	60802152	60803416	1265	*	c("peaks3__MACS_peak_911", "peaks4__MACS_peak_899")	131.745
chr1	60818715	60820267	1553	*	c("peaks3__MACS_peak_912", "peaks4__MACS_peak_900")	159.575
chr1	60865829	60866723	895	*	c("peaks4__MACS_peak_901", "peaks3__MACS_peak_914")	74.455
chr1	60880714	60883633	2920	*	c("peaks4__MACS_peak_902", "peaks3__MACS_peak_915")	997.735
chr1	60906039	60908937	2899	*	c("peaks4__MACS_peak_903", "peaks3__MACS_peak_916")	225.72
chr1	60915885	60918383	2499	*	c("peaks4__MACS_peak_904", "peaks3__MACS_peak_917")	900.14
chr1	61151170	61154138	2969	*	c("peaks3__MACS_peak_919", "peaks4__MACS_peak_905")	329.59
chr1	61259674	61260837	1164	*	c("peaks4__MACS_peak_906", "peaks3__MACS_peak_920")	56.175
chr1	61536968	61538202	1235	*	c("peaks4__MACS_peak_907", "peaks3__MACS_peak_922")	85.195
chr1	61541000	61543597	2598	*	c("peaks4__MACS_peak_908", "peaks3__MACS_peak_923")	514.875
chr1	61586013	61586867	855	*	c("peaks4__MACS_peak_909", "peaks3__MACS_peak_924")	73.28
chr1	61684710	61686415	1706	*	c("peaks3__MACS_peak_925", "peaks4__MACS_peak_910")	1198.11
chr1	62490191	62492253	2063	*	c("peaks4__MACS_peak_911", "peaks3__MACS_peak_926")	211.55
chr1	62594845	62599290	4446	*	c("peaks3__MACS_peak_927", "peaks4__MACS_peak_912")	1091.83
chr1	62724928	62726020	1093	*	c("peaks3__MACS_peak_928", "peaks4__MACS_peak_913")	59.32
chr1	62749140	62750511	1372	*	c("peaks3__MACS_peak_929", "peaks4__MACS_peak_914")	243.01
chr1	62752598	62754689	2092	*	c("peaks3__MACS_peak_930", "peaks4__MACS_peak_915")	577.705
chr1	62766273	62772115	5843	*	c("peaks4__MACS_peak_916", "peaks3__MACS_peak_931")	1230.63
chr1	62774479	62776565	2087	*	c("peaks4__MACS_peak_917", "peaks3__MACS_peak_932")	280.445
chr1	62796964	62798809	1846	*	c("peaks3__MACS_peak_934", "peaks4__MACS_peak_918")	132.42
chr1	62808695	62812666	3972	*	c("peaks3__MACS_peak_935", "peaks4__MACS_peak_919", "peaks4__MACS_peak_920")	510.867
chr1	62813015	62816172	3158	*	c("peaks4__MACS_peak_921", "peaks3__MACS_peak_936")	520.43
chr1	62816681	62818909	2229	*	c("peaks4__MACS_peak_922", "peaks3__MACS_peak_937")	238.12
chr1	63158930	63162905	3976	*	c("peaks4__MACS_peak_923", "peaks3__MACS_peak_939")	3100
chr1	63221930	63225772	3843	*	c("peaks4__MACS_peak_924", "peaks3__MACS_peak_940")	3100
chr1	63492156	63493438	1283	*	c("peaks4__MACS_peak_925", "peaks3__MACS_peak_941")	525.9
chr1	63504633	63505860	1228	*	c("peaks3__MACS_peak_943", "peaks4__MACS_peak_926")	109.89
chr1	63776462	63777919	1458	*	c("peaks4__MACS_peak_927", "peaks3__MACS_peak_944")	424.055
chr1	63822321	63824558	2238	*	c("peaks4__MACS_peak_928", "peaks3__MACS_peak_945")	552.395
chr1	63902320	63903757	1438	*	c("peaks4__MACS_peak_929", "peaks3__MACS_peak_946")	140.38
chr1	64000065	64001029	965	*	c("peaks3__MACS_peak_947", "peaks4__MACS_peak_930")	83.875
chr1	64023060	64024478	1419	*	c("peaks4__MACS_peak_931", "peaks3__MACS_peak_948")	121.715
chr1	64040727	64042109	1383	*	c("peaks4__MACS_peak_932", "peaks3__MACS_peak_949")	212.4
chr1	64050553	64053002	2450	*	c("peaks4__MACS_peak_933", "peaks3__MACS_peak_950")	198.105
chr1	64064979	64065899	921	*	c("peaks3__MACS_peak_951", "peaks4__MACS_peak_934")	101.91
chr1	64066818	64067868	1051	*	c("peaks3__MACS_peak_952", "peaks4__MACS_peak_935")	127.865
chr1	64087073	64088111	1039	*	c("peaks3__MACS_peak_953", "peaks4__MACS_peak_936")	83.84
chr1	64124597	64125767	1171	*	c("peaks3__MACS_peak_954", "peaks4__MACS_peak_937")	74.75
chr1	64134065	64137041	2977	*	c("peaks3__MACS_peak_955", "peaks4__MACS_peak_938")	609.9
chr1	64164435	64170278	5844	*	c("peaks3__MACS_peak_956", "peaks4__MACS_peak_940", "peaks4__MACS_peak_941")	2918.44
chr1	64235793	64237214	1422	*	c("peaks3__MACS_peak_957", "peaks4__MACS_peak_942")	89.73
chr1	64269614	64273986	4373	*	c("peaks4__MACS_peak_943", "peaks3__MACS_peak_958")	1132
chr1	64302022	64303145	1124	*	c("peaks3__MACS_peak_959", "peaks4__MACS_peak_944")	111.235
chr1	64341808	64342761	954	*	c("peaks3__MACS_peak_960", "peaks4__MACS_peak_945")	76.455
chr1	64347484	64348867	1384	*	c("peaks4__MACS_peak_946", "peaks3__MACS_peak_961")	153.1
chr1	64348936	64350315	1380	*	c("peaks3__MACS_peak_962", "peaks4__MACS_peak_947")	442.77
chr1	64350505	64353368	2864	*	c("peaks4__MACS_peak_948", "peaks3__MACS_peak_963")	1673.34
chr1	64362463	64364605	2143	*	c("peaks3__MACS_peak_964", "peaks4__MACS_peak_949")	387.955
chr1	64577977	64581346	3370	*	c("peaks4__MACS_peak_951", "peaks3__MACS_peak_965")	3100
chr1	64597786	64599168	1383	*	c("peaks3__MACS_peak_966", "peaks4__MACS_peak_952")	97.51
chr1	64624974	64626125	1152	*	c("peaks4__MACS_peak_953", "peaks3__MACS_peak_967")	112.45
chr1	64645544	64650448	4905	*	c("peaks3__MACS_peak_968", "peaks4__MACS_peak_954")	1871.12
chr1	64653472	64654585	1114	*	c("peaks3__MACS_peak_969", "peaks4__MACS_peak_955")	90.215
chr1	64654874	64672355	17482	*	c("peaks4__MACS_peak_956", "peaks3__MACS_peak_970", "peaks3__MACS_peak_971")	2356.24
chr1	64695267	64697238	1972	*	c("peaks4__MACS_peak_957", "peaks3__MACS_peak_972")	883.145
chr1	64736078	64737333	1256	*	c("peaks3__MACS_peak_973", "peaks4__MACS_peak_958")	396.835
chr1	64737374	64739508	2135	*	c("peaks3__MACS_peak_974", "peaks4__MACS_peak_959")	2645.95
chr1	64761334	64763821	2488	*	c("peaks4__MACS_peak_960", "peaks3__MACS_peak_975", "peaks4__MACS_peak_961")	117.227
chr1	64782139	64785834	3696	*	c("peaks4__MACS_peak_962", "peaks3__MACS_peak_977", "peaks4__MACS_peak_963")	1950.84
chr1	64802273	64804321	2049	*	c("peaks4__MACS_peak_964", "peaks3__MACS_peak_978")	541.905
chr1	64841243	64844214	2972	*	c("peaks3__MACS_peak_979", "peaks4__MACS_peak_965", "peaks4__MACS_peak_966")	480.72
chr1	64851292	64856738	5447	*	c("peaks3__MACS_peak_981", "peaks4__MACS_peak_967", "peaks3__MACS_peak_982", "peaks4__MACS_peak_968")	325.595
chr1	64882035	64883903	1869	*	c("peaks3__MACS_peak_985", "peaks4__MACS_peak_969")	154.04
chr1	64888810	64892214	3405	*	c("peaks3__MACS_peak_986", "peaks4__MACS_peak_970")	1157.93
chr1	64921800	64923447	1648	*	c("peaks4__MACS_peak_973", "peaks3__MACS_peak_988")	112.995
chr1	64976249	64977173	925	*	c("peaks4__MACS_peak_974", "peaks3__MACS_peak_990")	75.7
chr1	64988080	64990210	2131	*	c("peaks3__MACS_peak_992", "peaks4__MACS_peak_975")	349.65
chr1	65002512	65004072	1561	*	c("peaks4__MACS_peak_977", "peaks3__MACS_peak_993")	986.1
chr1	65158762	65160198	1437	*	c("peaks3__MACS_peak_995", "peaks4__MACS_peak_978")	351.31
chr1	65223892	65226667	2776	*	c("peaks3__MACS_peak_996", "peaks4__MACS_peak_979")	1716.2
chr1	65232073	65234680	2608	*	c("peaks3__MACS_peak_997", "peaks4__MACS_peak_980")	2025.29
chr1	65283176	65284706	1531	*	c("peaks4__MACS_peak_981", "peaks3__MACS_peak_998")	209.16
chr1	65291025	65293989	2965	*	c("peaks4__MACS_peak_982", "peaks3__MACS_peak_999")	411.585
chr1	65357626	65358663	1038	*	c("peaks4__MACS_peak_983", "peaks3__MACS_peak_1000")	84.195
chr1	65435636	65437193	1558	*	c("peaks4__MACS_peak_984", "peaks3__MACS_peak_1001")	116.38
chr1	65551138	65552595	1458	*	c("peaks4__MACS_peak_985", "peaks3__MACS_peak_1002")	105.52
chr1	65977939	65980675	2737	*	c("peaks4__MACS_peak_986", "peaks3__MACS_peak_1005")	549.98
chr1	66196020	66198162	2143	*	c("peaks3__MACS_peak_1006", "peaks4__MACS_peak_987")	360.485
chr1	66210208	66212304	2097	*	c("peaks3__MACS_peak_1007", "peaks4__MACS_peak_988")	239.635
chr1	66214208	66216409	2202	*	c("peaks4__MACS_peak_989", "peaks3__MACS_peak_1008")	197.095
chr1	66216499	66217598	1100	*	c("peaks4__MACS_peak_990", "peaks3__MACS_peak_1009")	74.055
chr1	66218226	66219692	1467	*	c("peaks3__MACS_peak_1010", "peaks4__MACS_peak_991")	115.155
chr1	66221130	66223359	2230	*	c("peaks3__MACS_peak_1011", "peaks4__MACS_peak_992")	960.59
chr1	66224095	66225012	918	*	c("peaks3__MACS_peak_1012", "peaks4__MACS_peak_993")	62.62
chr1	66232857	66234663	1807	*	c("peaks4__MACS_peak_994", "peaks3__MACS_peak_1013")	310.205
chr1	66325801	66327323	1523	*	c("peaks3__MACS_peak_1015", "peaks4__MACS_peak_995")	189.09
chr1	66368083	66369169	1087	*	c("peaks4__MACS_peak_996", "peaks3__MACS_peak_1016")	294.145
chr1	66415585	66416381	797	*	c("peaks3__MACS_peak_1017", "peaks4__MACS_peak_997")	58.435
chr1	66694154	66695653	1500	*	c("peaks3__MACS_peak_1018", "peaks4__MACS_peak_998")	101.735
chr1	66695699	66697440	1742	*	c("peaks4__MACS_peak_999", "peaks3__MACS_peak_1019")	290.185
chr1	66746631	66749270	2640	*	c("peaks4__MACS_peak_1000", "peaks3__MACS_peak_1020")	1591.89
chr1	66861016	66865048	4033	*	c("peaks3__MACS_peak_1022", "peaks4__MACS_peak_1001")	3100
chr1	66884271	66885953	1683	*	c("peaks4__MACS_peak_1003", "peaks3__MACS_peak_1023")	200.805
chr1	66891491	66894250	2760	*	c("peaks4__MACS_peak_1004", "peaks3__MACS_peak_1024")	648.985
chr1	66907991	66910457	2467	*	c("peaks3__MACS_peak_1025", "peaks4__MACS_peak_1005")	1764.49
chr1	66942422	66943447	1026	*	c("peaks3__MACS_peak_1026", "peaks4__MACS_peak_1006")	79.225
chr1	67063475	67065158	1684	*	c("peaks4__MACS_peak_1007", "peaks3__MACS_peak_1027")	400.29
chr1	67084390	67086142	1753	*	c("peaks3__MACS_peak_1028", "peaks4__MACS_peak_1008")	845.625
chr1	67444273	67445326	1054	*	c("peaks4__MACS_peak_1009", "peaks3__MACS_peak_1029")	141.645
chr1	68826286	68828287	2002	*	c("peaks4__MACS_peak_1010", "peaks3__MACS_peak_1030")	165.76
chr1	69258455	69259453	999	*	c("peaks3__MACS_peak_1031", "peaks4__MACS_peak_1012")	112.045
chr1	69259623	69261876	2254	*	c("peaks3__MACS_peak_1032", "peaks4__MACS_peak_1013")	186.55
chr1	69288280	69289277	998	*	c("peaks4__MACS_peak_1014", "peaks3__MACS_peak_1033")	174.51
chr1	69332425	69333600	1176	*	c("peaks4__MACS_peak_1015", "peaks3__MACS_peak_1034")	127.485
chr1	69377972	69378991	1020	*	c("peaks4__MACS_peak_1016", "peaks3__MACS_peak_1035")	109.12
chr1	69421781	69422988	1208	*	c("peaks3__MACS_peak_1037", "peaks4__MACS_peak_1017")	114.165
chr1	69486706	69488885	2180	*	c("peaks3__MACS_peak_1038", "peaks4__MACS_peak_1018")	401.98
chr1	69498158	69501637	3480	*	c("peaks3__MACS_peak_1039", "peaks4__MACS_peak_1019")	812.515
chr1	69503932	69509220	5289	*	c("peaks3__MACS_peak_1040", "peaks4__MACS_peak_1020", "peaks3__MACS_peak_1041", "peaks3__MACS_peak_1042")	494.192
chr1	69637781	69638712	932	*	c("peaks4__MACS_peak_1021", "peaks3__MACS_peak_1043")	58.395
chr1	69656701	69658341	1641	*	c("peaks3__MACS_peak_1044", "peaks4__MACS_peak_1022")	173.235
chr1	69701291	69702951	1661	*	c("peaks3__MACS_peak_1045", "peaks4__MACS_peak_1023")	229.335
chr1	69731136	69735856	4721	*	c("peaks4__MACS_peak_1024", "peaks3__MACS_peak_1046")	2962.32
chr1	69805794	69806869	1076	*	c("peaks3__MACS_peak_1047", "peaks4__MACS_peak_1025")	140.705
chr1	69817968	69819454	1487	*	c("peaks3__MACS_peak_1048", "peaks4__MACS_peak_1026")	91.585
chr1	69836807	69837754	948	*	c("peaks4__MACS_peak_1027", "peaks3__MACS_peak_1049")	139.485
chr1	70181245	70183153	1909	*	c("peaks3__MACS_peak_1050", "peaks4__MACS_peak_1028")	352.1
chr1	70211577	70212816	1240	*	c("peaks3__MACS_peak_1051", "peaks4__MACS_peak_1029")	111.68
chr1	70521779	70523266	1488	*	c("peaks4__MACS_peak_1030", "peaks3__MACS_peak_1052")	108.895
chr1	70666435	70669961	3527	*	c("peaks4__MACS_peak_1031", "peaks3__MACS_peak_1053")	646.81
chr1	70822926	70824318	1393	*	c("peaks4__MACS_peak_1032", "peaks3__MACS_peak_1054")	103.015
chr1	70898021	70899344	1324	*	c("peaks4__MACS_peak_1033", "peaks3__MACS_peak_1055")	111.335
chr1	70899638	70900758	1121	*	c("peaks4__MACS_peak_1034", "peaks3__MACS_peak_1056")	66.045
chr1	70956535	70958369	1835	*	c("peaks4__MACS_peak_1035", "peaks3__MACS_peak_1057")	334.92
chr1	70961571	70966799	5229	*	c("peaks3__MACS_peak_1058", "peaks4__MACS_peak_1036")	3147.72
chr1	70992343	70993370	1028	*	c("peaks4__MACS_peak_1037", "peaks3__MACS_peak_1059")	106.165
chr1	71046380	71047769	1390	*	c("peaks4__MACS_peak_1039", "peaks3__MACS_peak_1060")	88.975
chr1	71048235	71053557	5323	*	c("peaks3__MACS_peak_1061", "peaks4__MACS_peak_1040")	1938.47
chr1	71066135	71067760	1626	*	c("peaks4__MACS_peak_1041", "peaks3__MACS_peak_1062")	205.995
chr1	71146044	71151037	4994	*	c("peaks3__MACS_peak_1063", "peaks4__MACS_peak_1043")	3100
chr1	71442271	71443500	1230	*	c("peaks4__MACS_peak_1044", "peaks3__MACS_peak_1064")	80.335
chr1	71602818	71605139	2322	*	c("peaks4__MACS_peak_1045", "peaks3__MACS_peak_1065")	1672.21
chr1	71634450	71636913	2464	*	c("peaks4__MACS_peak_1047", "peaks3__MACS_peak_1068")	105.765
chr1	71671122	71673113	1992	*	c("peaks4__MACS_peak_1049", "peaks3__MACS_peak_1069")	154.585
chr1	71675352	71677095	1744	*	c("peaks4__MACS_peak_1050", "peaks3__MACS_peak_1071")	149.16
chr1	71689267	71693170	3904	*	c("peaks4__MACS_peak_1051", "peaks3__MACS_peak_1073")	172.425
chr1	71693595	71702104	8510	*	c("peaks4__MACS_peak_1052", "peaks3__MACS_peak_1074")	3100
chr1	71709678	71711651	1974	*	c("peaks4__MACS_peak_1053", "peaks3__MACS_peak_1075")	214.18
chr1	71725536	71731565	6030	*	c("peaks3__MACS_peak_1076", "peaks4__MACS_peak_1054", "peaks4__MACS_peak_1055", "peaks3__MACS_peak_1077")	641.34
chr1	71733857	71739901	6045	*	c("peaks3__MACS_peak_1078", "peaks4__MACS_peak_1056")	2661.14
chr1	71747317	71748967	1651	*	c("peaks3__MACS_peak_1079", "peaks4__MACS_peak_1057")	265.275
chr1	71797232	71805420	8189	*	c("peaks3__MACS_peak_1080", "peaks4__MACS_peak_1058")	3106.04
chr1	71805974	71807904	1931	*	c("peaks3__MACS_peak_1081", "peaks4__MACS_peak_1059")	312.29
chr1	71808202	71811572	3371	*	c("peaks3__MACS_peak_1082", "peaks4__MACS_peak_1060")	596.165
chr1	71813226	71814705	1480	*	c("peaks4__MACS_peak_1061", "peaks3__MACS_peak_1083")	157.405
chr1	71817941	71820234	2294	*	c("peaks4__MACS_peak_1062", "peaks3__MACS_peak_1084")	224.14
chr1	71845736	71849991	4256	*	c("peaks3__MACS_peak_1085", "peaks4__MACS_peak_1063")	1095.01
chr1	71851991	71855819	3829	*	c("peaks3__MACS_peak_1086", "peaks4__MACS_peak_1064")	876.375
chr1	71858591	71863998	5408	*	c("peaks3__MACS_peak_1087", "peaks4__MACS_peak_1065")	2508.97
chr1	71866143	71867172	1030	*	c("peaks4__MACS_peak_1066", "peaks3__MACS_peak_1088")	60.42
chr1	71891098	71892659	1562	*	c("peaks3__MACS_peak_1089", "peaks4__MACS_peak_1067")	320.265
chr1	71896854	71898354	1501	*	c("peaks3__MACS_peak_1090", "peaks4__MACS_peak_1068")	180.91
chr1	71911124	71913134	2011	*	c("peaks4__MACS_peak_1069", "peaks3__MACS_peak_1091")	201.435
chr1	71925467	71947769	22303	*	c("peaks3__MACS_peak_1092", "peaks4__MACS_peak_1070", "peaks4__MACS_peak_1071")	2629.1
chr1	71950012	71953412	3401	*	c("peaks3__MACS_peak_1093", "peaks4__MACS_peak_1072")	562.38
chr1	71955236	71969609	14374	*	c("peaks4__MACS_peak_1073", "peaks3__MACS_peak_1094", "peaks4__MACS_peak_1074")	1723.56
chr1	71982316	71984077	1762	*	c("peaks3__MACS_peak_1095", "peaks4__MACS_peak_1076")	355.21
chr1	71993561	71995008	1448	*	c("peaks3__MACS_peak_1097", "peaks4__MACS_peak_1077")	97.12
chr1	72018072	72019185	1114	*	c("peaks3__MACS_peak_1098", "peaks4__MACS_peak_1078")	92.815
chr1	72027283	72031950	4668	*	c("peaks3__MACS_peak_1099", "peaks4__MACS_peak_1079")	784.97
chr1	72041998	72043316	1319	*	c("peaks3__MACS_peak_1101", "peaks4__MACS_peak_1080")	88.66
chr1	72046246	72050309	4064	*	c("peaks3__MACS_peak_1102", "peaks4__MACS_peak_1081")	1146.69
chr1	72059720	72062684	2965	*	c("peaks3__MACS_peak_1103", "peaks4__MACS_peak_1082")	712.595
chr1	72068756	72069965	1210	*	c("peaks4__MACS_peak_1083", "peaks3__MACS_peak_1104")	93.545
chr1	72114573	72118634	4062	*	c("peaks3__MACS_peak_1105", "peaks4__MACS_peak_1084")	1374.92
chr1	72120689	72127426	6738	*	c("peaks3__MACS_peak_1106", "peaks4__MACS_peak_1085")	1528.38
chr1	72160197	72161379	1183	*	c("peaks4__MACS_peak_1086", "peaks3__MACS_peak_1107")	67.64
chr1	72167733	72170685	2953	*	c("peaks3__MACS_peak_1108", "peaks4__MACS_peak_1087")	452.04
chr1	72179671	72181276	1606	*	c("peaks3__MACS_peak_1109", "peaks4__MACS_peak_1088")	73.765
chr1	72258212	72259224	1013	*	c("peaks4__MACS_peak_1089", "peaks3__MACS_peak_1111")	311.175
chr1	72272142	72273133	992	*	c("peaks4__MACS_peak_1090", "peaks3__MACS_peak_1112")	473.49
chr1	72279847	72281242	1396	*	c("peaks3__MACS_peak_1113", "peaks4__MACS_peak_1091")	154.095
chr1	72282765	72283840	1076	*	c("peaks3__MACS_peak_1114", "peaks4__MACS_peak_1092")	500.63
chr1	72289474	72291102	1629	*	c("peaks3__MACS_peak_1115", "peaks4__MACS_peak_1093")	1117.3
chr1	72300634	72301895	1262	*	c("peaks3__MACS_peak_1116", "peaks4__MACS_peak_1094")	587.75
chr1	72330165	72331448	1284	*	c("peaks4__MACS_peak_1095", "peaks3__MACS_peak_1117")	228.74
chr1	72352790	72355132	2343	*	c("peaks4__MACS_peak_1096", "peaks3__MACS_peak_1118")	1376.65
chr1	72355322	72357560	2239	*	c("peaks4__MACS_peak_1097", "peaks3__MACS_peak_1119")	280.72
chr1	72424520	72427234	2715	*	c("peaks4__MACS_peak_1098", "peaks3__MACS_peak_1120")	423.02
chr1	72428844	72430869	2026	*	c("peaks4__MACS_peak_1099", "peaks3__MACS_peak_1121")	241.58
chr1	72466372	72467699	1328	*	c("peaks4__MACS_peak_1100", "peaks3__MACS_peak_1122")	74.64
chr1	72473591	72477396	3806	*	c("peaks3__MACS_peak_1123", "peaks4__MACS_peak_1101")	2933.42
chr1	72494956	72499402	4447	*	c("peaks3__MACS_peak_1124", "peaks4__MACS_peak_1102")	865.54
chr1	72582290	72585834	3545	*	c("peaks3__MACS_peak_1125", "peaks4__MACS_peak_1104", "peaks4__MACS_peak_1105")	134.213
chr1	72596869	72598367	1499	*	c("peaks4__MACS_peak_1106", "peaks3__MACS_peak_1126")	350.655
chr1	72628967	72629744	778	*	c("peaks4__MACS_peak_1108", "peaks3__MACS_peak_1127")	237.235
chr1	72629786	72631396	1611	*	c("peaks3__MACS_peak_1128", "peaks4__MACS_peak_1109")	1017.5
chr1	72632291	72634047	1757	*	c("peaks4__MACS_peak_1110", "peaks3__MACS_peak_1129")	154.555
chr1	72756771	72760442	3672	*	c("peaks4__MACS_peak_1111", "peaks3__MACS_peak_1131")	2687.95
chr1	72762126	72763524	1399	*	c("peaks3__MACS_peak_1132", "peaks4__MACS_peak_1112")	88.35
chr1	72764735	72766312	1578	*	c("peaks3__MACS_peak_1133", "peaks4__MACS_peak_1113")	194.21
chr1	72766463	72768027	1565	*	c("peaks4__MACS_peak_1114", "peaks3__MACS_peak_1134")	95.665
chr1	72784215	72788604	4390	*	c("peaks3__MACS_peak_1135", "peaks4__MACS_peak_1116", "peaks3__MACS_peak_1136")	917.183
chr1	72788608	72795968	7361	*	c("peaks4__MACS_peak_1117", "peaks3__MACS_peak_1137")	3100
chr1	72796037	72803713	7677	*	c("peaks3__MACS_peak_1138", "peaks4__MACS_peak_1118", "peaks4__MACS_peak_1119")	1143.46
chr1	72824524	72831992	7469	*	c("peaks3__MACS_peak_1140", "peaks4__MACS_peak_1120")	1351.04
chr1	72844255	72845919	1665	*	c("peaks4__MACS_peak_1121", "peaks3__MACS_peak_1141")	214.09
chr1	72870247	72875047	4801	*	c("peaks4__MACS_peak_1122", "peaks3__MACS_peak_1142")	2644.8
chr1	72878643	72880648	2006	*	c("peaks4__MACS_peak_1123", "peaks3__MACS_peak_1143")	292.82
chr1	72885127	72886849	1723	*	c("peaks4__MACS_peak_1124", "peaks3__MACS_peak_1144")	170.66
chr1	72899343	72901723	2381	*	c("peaks3__MACS_peak_1145", "peaks4__MACS_peak_1126")	362.185
chr1	72916486	72917967	1482	*	c("peaks3__MACS_peak_1146", "peaks4__MACS_peak_1127")	123.925
chr1	73008740	73011404	2665	*	c("peaks4__MACS_peak_1128", "peaks3__MACS_peak_1147")	1032.83
chr1	73012118	73013972	1855	*	c("peaks4__MACS_peak_1129", "peaks3__MACS_peak_1148")	397.57
chr1	73082738	73083925	1188	*	c("peaks3__MACS_peak_1150", "peaks4__MACS_peak_1130")	76.945
chr1	73107439	73109124	1686	*	c("peaks3__MACS_peak_1151", "peaks4__MACS_peak_1131")	278.44
chr1	73126506	73127587	1082	*	c("peaks3__MACS_peak_1152", "peaks4__MACS_peak_1132")	63.595
chr1	73474681	73475700	1020	*	c("peaks4__MACS_peak_1133", "peaks3__MACS_peak_1153")	144.585
chr1	73875157	73876552	1396	*	c("peaks4__MACS_peak_1134", "peaks3__MACS_peak_1154")	350.545
chr1	73948288	73949956	1669	*	c("peaks3__MACS_peak_1155", "peaks4__MACS_peak_1135")	210.285
chr1	73956920	73958589	1670	*	c("peaks4__MACS_peak_1136", "peaks3__MACS_peak_1156")	309.67
chr1	73958931	73960812	1882	*	c("peaks4__MACS_peak_1137", "peaks3__MACS_peak_1157")	145.82
chr1	73960929	73962073	1145	*	c("peaks4__MACS_peak_1138", "peaks3__MACS_peak_1158")	79.005
chr1	73968777	73970492	1716	*	c("peaks3__MACS_peak_1159", "peaks4__MACS_peak_1139")	106.335
chr1	73970496	73985012	14517	*	c("peaks3__MACS_peak_1160", "peaks4__MACS_peak_1140", "peaks3__MACS_peak_1161", "peaks4__MACS_peak_1141", "peaks3__MACS_peak_1162", "peaks4__MACS_peak_1142")	767.225
chr1	73988340	73995838	7499	*	c("peaks4__MACS_peak_1143", "peaks3__MACS_peak_1165")	1562.21
chr1	73996013	74017726	21714	*	c("peaks3__MACS_peak_1166", "peaks4__MACS_peak_1144")	3100
chr1	74018588	74022999	4412	*	c("peaks3__MACS_peak_1167", "peaks4__MACS_peak_1145")	722.92
chr1	74024511	74027266	2756	*	c("peaks3__MACS_peak_1168", "peaks4__MACS_peak_1146", "peaks3__MACS_peak_1169")	129.453
chr1	74031044	74033421	2378	*	c("peaks4__MACS_peak_1147", "peaks3__MACS_peak_1170")	166.545
chr1	74033469	74049753	16285	*	c("peaks4__MACS_peak_1148", "peaks3__MACS_peak_1171", "peaks3__MACS_peak_1172", "peaks4__MACS_peak_1149", "peaks4__MACS_peak_1150")	1479.3
chr1	74051125	74052404	1280	*	c("peaks4__MACS_peak_1151", "peaks3__MACS_peak_1173")	172.605
chr1	74052565	74057510	4946	*	c("peaks4__MACS_peak_1152", "peaks3__MACS_peak_1174")	2407.78
chr1	74058567	74066183	7617	*	c("peaks4__MACS_peak_1153", "peaks3__MACS_peak_1175")	3100
chr1	74067708	74085022	17315	*	c("peaks4__MACS_peak_1154", "peaks3__MACS_peak_1176")	3100
chr1	74111607	74114091	2485	*	c("peaks3__MACS_peak_1178", "peaks4__MACS_peak_1155")	454.875
chr1	74114334	74117035	2702	*	c("peaks3__MACS_peak_1179", "peaks4__MACS_peak_1156")	1466.15
chr1	74129373	74133327	3955	*	c("peaks3__MACS_peak_1181", "peaks4__MACS_peak_1157")	2334.47
chr1	74136444	74140424	3981	*	c("peaks4__MACS_peak_1158", "peaks3__MACS_peak_1182")	1347.61
chr1	74140575	74141720	1146	*	c("peaks3__MACS_peak_1183", "peaks4__MACS_peak_1159")	176.46
chr1	74144420	74145975	1556	*	c("peaks4__MACS_peak_1160", "peaks3__MACS_peak_1184")	513.93
chr1	74157472	74159945	2474	*	c("peaks4__MACS_peak_1161", "peaks3__MACS_peak_1186")	248.66
chr1	74164764	74166490	1727	*	c("peaks3__MACS_peak_1187", "peaks4__MACS_peak_1162")	142.505
chr1	74167582	74169303	1722	*	c("peaks3__MACS_peak_1188", "peaks4__MACS_peak_1163")	173.005
chr1	74170513	74172015	1503	*	c("peaks3__MACS_peak_1189", "peaks4__MACS_peak_1164")	489.53
chr1	74282229	74288655	6427	*	c("peaks3__MACS_peak_1190", "peaks4__MACS_peak_1165")	3100
chr1	74293388	74297387	4000	*	c("peaks3__MACS_peak_1191", "peaks4__MACS_peak_1166")	1785.7
chr1	74302692	74303888	1197	*	c("peaks3__MACS_peak_1192", "peaks4__MACS_peak_1167")	64.09
chr1	74328597	74331369	2773	*	c("peaks4__MACS_peak_1168", "peaks3__MACS_peak_1194")	1452.6
chr1	74331494	74351965	20472	*	c("peaks4__MACS_peak_1169", "peaks3__MACS_peak_1195", "peaks4__MACS_peak_1170", "peaks3__MACS_peak_1196")	2228.63
chr1	74378383	74380319	1937	*	c("peaks4__MACS_peak_1171", "peaks3__MACS_peak_1197")	449.845
chr1	74398119	74400175	2057	*	c("peaks4__MACS_peak_1172", "peaks3__MACS_peak_1198")	400.17
chr1	74408025	74409972	1948	*	c("peaks3__MACS_peak_1199", "peaks4__MACS_peak_1173")	545.44
chr1	74414253	74415384	1132	*	c("peaks3__MACS_peak_1200", "peaks4__MACS_peak_1174")	89.605
chr1	74422517	74424146	1630	*	c("peaks4__MACS_peak_1175", "peaks3__MACS_peak_1201")	449.81
chr1	74425608	74426506	899	*	c("peaks4__MACS_peak_1176", "peaks3__MACS_peak_1202")	59.97
chr1	74432119	74445216	13098	*	c("peaks3__MACS_peak_1203", "peaks4__MACS_peak_1177")	3100
chr1	74547135	74548075	941	*	c("peaks4__MACS_peak_1178", "peaks3__MACS_peak_1204")	61.09
chr1	74551146	74552517	1372	*	c("peaks3__MACS_peak_1205", "peaks4__MACS_peak_1179")	925.415
chr1	74552546	74554902	2357	*	c("peaks4__MACS_peak_1180", "peaks3__MACS_peak_1206")	3095.36
chr1	74632573	74635660	3088	*	c("peaks3__MACS_peak_1207", "peaks4__MACS_peak_1182")	2877.25
chr1	74646866	74648990	2125	*	c("peaks3__MACS_peak_1208", "peaks4__MACS_peak_1183")	1348.59
chr1	74656185	74658451	2267	*	c("peaks3__MACS_peak_1209", "peaks4__MACS_peak_1184")	576.615
chr1	74707578	74709828	2251	*	c("peaks3__MACS_peak_1210", "peaks4__MACS_peak_1185")	1928.5
chr1	74759325	74760771	1447	*	c("peaks4__MACS_peak_1186", "peaks3__MACS_peak_1211")	435.495
chr1	74794909	74796324	1416	*	c("peaks3__MACS_peak_1212", "peaks4__MACS_peak_1187")	331.335
chr1	74818041	74819141	1101	*	c("peaks3__MACS_peak_1213", "peaks4__MACS_peak_1188")	92.69
chr1	74830484	74831491	1008	*	c("peaks3__MACS_peak_1214", "peaks4__MACS_peak_1189")	113.815
chr1	74833886	74845480	11595	*	c("peaks3__MACS_peak_1215", "peaks4__MACS_peak_1190")	3100
chr1	74845500	74846453	954	*	c("peaks4__MACS_peak_1191", "peaks3__MACS_peak_1216")	55.4
chr1	74848041	74855719	7679	*	c("peaks3__MACS_peak_1217", "peaks4__MACS_peak_1192", "peaks4__MACS_peak_1193")	2221.65
chr1	74862774	74864402	1629	*	c("peaks3__MACS_peak_1218", "peaks4__MACS_peak_1194")	956.51
chr1	75120389	75122706	2318	*	c("peaks3__MACS_peak_1220", "peaks4__MACS_peak_1195")	1580.68
chr1	75136016	75140955	4940	*	c("peaks3__MACS_peak_1222", "peaks4__MACS_peak_1196")	3100
chr1	75164411	75166416	2006	*	c("peaks4__MACS_peak_1197", "peaks3__MACS_peak_1223")	1411.17
chr1	75175128	75177785	2658	*	c("peaks4__MACS_peak_1198", "peaks3__MACS_peak_1224")	1472.13
chr1	75187294	75190282	2989	*	c("peaks3__MACS_peak_1225", "peaks4__MACS_peak_1199")	2798.74
chr1	75204718	75213508	8791	*	c("peaks3__MACS_peak_1226", "peaks4__MACS_peak_1200")	3100
chr1	75213650	75216737	3088	*	c("peaks3__MACS_peak_1227", "peaks4__MACS_peak_1201")	1859.4
chr1	75226832	75228897	2066	*	c("peaks3__MACS_peak_1228", "peaks4__MACS_peak_1203")	345.845
chr1	75230606	75237082	6477	*	c("peaks3__MACS_peak_1229", "peaks4__MACS_peak_1204", "peaks4__MACS_peak_1205")	2115.42
chr1	75239921	75241533	1613	*	c("peaks3__MACS_peak_1230", "peaks4__MACS_peak_1206")	151.085
chr1	75241545	75248655	7111	*	c("peaks3__MACS_peak_1231", "peaks4__MACS_peak_1207")	3100
chr1	75310305	75314289	3985	*	c("peaks3__MACS_peak_1232", "peaks4__MACS_peak_1208", "peaks4__MACS_peak_1209")	1193.32
chr1	75314392	75315464	1073	*	c("peaks3__MACS_peak_1233", "peaks4__MACS_peak_1210")	217.985
chr1	75334084	75335666	1583	*	c("peaks4__MACS_peak_1211", "peaks3__MACS_peak_1234")	123.61
chr1	75339881	75345158	5278	*	c("peaks3__MACS_peak_1235", "peaks4__MACS_peak_1212")	2055.29
chr1	75345423	75346434	1012	*	c("peaks3__MACS_peak_1236", "peaks4__MACS_peak_1213")	71.465
chr1	75353460	75354705	1246	*	c("peaks3__MACS_peak_1237", "peaks4__MACS_peak_1214")	92.39
chr1	75367638	75368379	742	*	c("peaks3__MACS_peak_1238", "peaks4__MACS_peak_1215")	70.06
chr1	75377295	75408192	30898	*	c("peaks4__MACS_peak_1216", "peaks3__MACS_peak_1239", "peaks3__MACS_peak_1240", "peaks4__MACS_peak_1217")	971.408
chr1	75418966	75420756	1791	*	c("peaks3__MACS_peak_1241", "peaks4__MACS_peak_1219")	138.46
chr1	75422602	75425134	2533	*	c("peaks4__MACS_peak_1220", "peaks3__MACS_peak_1242")	497.79
chr1	75431500	75434243	2744	*	c("peaks3__MACS_peak_1243", "peaks4__MACS_peak_1221")	1768.5
chr1	75437256	75440357	3102	*	c("peaks3__MACS_peak_1244", "peaks4__MACS_peak_1222", "peaks4__MACS_peak_1223")	153.463
chr1	75454431	75455841	1411	*	c("peaks4__MACS_peak_1225", "peaks3__MACS_peak_1245")	457.305
chr1	75463617	75465150	1534	*	c("peaks3__MACS_peak_1246", "peaks4__MACS_peak_1226")	273.28
chr1	75470158	75471727	1570	*	c("peaks4__MACS_peak_1227", "peaks3__MACS_peak_1247")	92.555
chr1	75473674	75476476	2803	*	c("peaks4__MACS_peak_1228", "peaks3__MACS_peak_1248")	2213.31
chr1	75482866	75485173	2308	*	c("peaks3__MACS_peak_1249", "peaks4__MACS_peak_1229")	666.405
chr1	75500265	75503739	3475	*	c("peaks4__MACS_peak_1230", "peaks3__MACS_peak_1250")	3100
chr1	75516884	75519036	2153	*	c("peaks3__MACS_peak_1251", "peaks4__MACS_peak_1231")	1489.81
chr1	75542166	75544150	1985	*	c("peaks4__MACS_peak_1232", "peaks3__MACS_peak_1253")	2506.75
chr1	75554644	75556870	2227	*	c("peaks3__MACS_peak_1255", "peaks4__MACS_peak_1233")	330.73
chr1	77458048	77458975	928	*	c("peaks3__MACS_peak_1256", "peaks4__MACS_peak_1234")	60.54
chr1	77466567	77468354	1788	*	c("peaks3__MACS_peak_1257", "peaks4__MACS_peak_1235")	139.505
chr1	77509700	77513214	3515	*	c("peaks3__MACS_peak_1258", "peaks4__MACS_peak_1236", "peaks4__MACS_peak_1237")	280.737
chr1	77521314	77522673	1360	*	c("peaks3__MACS_peak_1259", "peaks4__MACS_peak_1238")	101.685
chr1	77532045	77533251	1207	*	c("peaks3__MACS_peak_1260", "peaks4__MACS_peak_1239")	73.33
chr1	77841778	77845924	4147	*	c("peaks3__MACS_peak_1261", "peaks4__MACS_peak_1240")	665.51
chr1	78053941	78055348	1408	*	c("peaks4__MACS_peak_1241", "peaks3__MACS_peak_1263")	159.555
chr1	78433371	78434321	951	*	c("peaks3__MACS_peak_1265", "peaks4__MACS_peak_1243")	70.77
chr1	78443296	78445974	2679	*	c("peaks4__MACS_peak_1244", "peaks3__MACS_peak_1266")	458.53
chr1	78447269	78448988	1720	*	c("peaks4__MACS_peak_1245", "peaks3__MACS_peak_1267")	193.52
chr1	78484021	78486568	2548	*	c("peaks3__MACS_peak_1268", "peaks4__MACS_peak_1246")	2065.7
chr1	78528110	78529780	1671	*	c("peaks3__MACS_peak_1269", "peaks4__MACS_peak_1247")	330.83
chr1	78532968	78535994	3027	*	c("peaks3__MACS_peak_1270", "peaks4__MACS_peak_1248")	634.405
chr1	78581864	78585261	3398	*	c("peaks3__MACS_peak_1271", "peaks4__MACS_peak_1249", "peaks3__MACS_peak_1272")	403.99
chr1	78645227	78647011	1785	*	c("peaks4__MACS_peak_1250", "peaks3__MACS_peak_1273")	181.745
chr1	78651797	78656428	4632	*	c("peaks3__MACS_peak_1274", "peaks4__MACS_peak_1251")	3100
chr1	78721197	78723009	1813	*	c("peaks4__MACS_peak_1252", "peaks3__MACS_peak_1276")	422.305
chr1	78736723	78737984	1262	*	c("peaks4__MACS_peak_1253", "peaks3__MACS_peak_1277")	139.68
chr1	78741062	78743647	2586	*	c("peaks3__MACS_peak_1278", "peaks4__MACS_peak_1254")	374.23
chr1	78808270	78809291	1022	*	c("peaks3__MACS_peak_1279", "peaks4__MACS_peak_1255")	82.68
chr1	78848719	78849874	1156	*	c("peaks4__MACS_peak_1256", "peaks3__MACS_peak_1280")	100.44
chr1	78855988	78857373	1386	*	c("peaks3__MACS_peak_1281", "peaks4__MACS_peak_1257")	193.435
chr1	78860260	78862708	2449	*	c("peaks3__MACS_peak_1282", "peaks4__MACS_peak_1258")	224.155
chr1	79577415	79578629	1215	*	c("peaks4__MACS_peak_1260", "peaks3__MACS_peak_1283")	124.61
chr1	79707612	79708789	1178	*	c("peaks3__MACS_peak_1284", "peaks4__MACS_peak_1261")	82.19
chr1	79741841	79743536	1696	*	c("peaks3__MACS_peak_1285", "peaks4__MACS_peak_1263")	111.135
chr1	79755150	79758911	3762	*	c("peaks4__MACS_peak_1264", "peaks3__MACS_peak_1286")	2802.59
chr1	79771882	79773681	1800	*	c("peaks4__MACS_peak_1265", "peaks3__MACS_peak_1287")	951.29
chr1	79818975	79822065	3091	*	c("peaks3__MACS_peak_1288", "peaks4__MACS_peak_1266")	642.695
chr1	79854505	79855814	1310	*	c("peaks3__MACS_peak_1289", "peaks4__MACS_peak_1267")	260.45
chr1	79889350	79892479	3130	*	c("peaks4__MACS_peak_1269", "peaks3__MACS_peak_1290", "peaks4__MACS_peak_1270")	290.967
chr1	79913888	79914921	1034	*	c("peaks4__MACS_peak_1271", "peaks3__MACS_peak_1291")	69.295
chr1	79928696	79929936	1241	*	c("peaks3__MACS_peak_1292", "peaks4__MACS_peak_1272")	264.305
chr1	79930137	79931172	1036	*	c("peaks3__MACS_peak_1293", "peaks4__MACS_peak_1273")	58.455
chr1	80335244	80338406	3163	*	c("peaks3__MACS_peak_1295", "peaks4__MACS_peak_1275")	3100
chr1	80614383	80616881	2499	*	c("peaks4__MACS_peak_1276", "peaks3__MACS_peak_1296")	475.95
chr1	80618173	80620122	1950	*	c("peaks3__MACS_peak_1297", "peaks4__MACS_peak_1277")	121.45
chr1	80633627	80634647	1021	*	c("peaks4__MACS_peak_1278", "peaks3__MACS_peak_1298")	77.195
chr1	80637391	80638717	1327	*	c("peaks4__MACS_peak_1279", "peaks3__MACS_peak_1299")	105.67
chr1	80705637	80706825	1189	*	c("peaks3__MACS_peak_1300", "peaks4__MACS_peak_1280")	72.84
chr1	80754566	80755446	881	*	c("peaks3__MACS_peak_1301", "peaks4__MACS_peak_1281")	73.725
chr1	81313376	81314263	888	*	c("peaks4__MACS_peak_1282", "peaks3__MACS_peak_1302")	60.955
chr1	81589623	81591795	2173	*	c("peaks4__MACS_peak_1283", "peaks3__MACS_peak_1303")	829.585
chr1	81657416	81658850	1435	*	c("peaks3__MACS_peak_1304", "peaks4__MACS_peak_1285")	86.56
chr1	81667855	81668769	915	*	c("peaks4__MACS_peak_1286", "peaks3__MACS_peak_1305")	130.755
chr1	81671189	81672954	1766	*	c("peaks3__MACS_peak_1306", "peaks4__MACS_peak_1287")	493.285
chr1	81673608	81676106	2499	*	c("peaks3__MACS_peak_1307", "peaks4__MACS_peak_1288")	172.475
chr1	81722376	81724794	2419	*	c("peaks4__MACS_peak_1289", "peaks3__MACS_peak_1308")	352.94
chr1	81730450	81731866	1417	*	c("peaks4__MACS_peak_1290", "peaks3__MACS_peak_1309")	85.785
chr1	81731872	81744552	12681	*	c("peaks3__MACS_peak_1310", "peaks4__MACS_peak_1291", "peaks3__MACS_peak_1311")	2109.03
chr1	81744567	81745713	1147	*	c("peaks3__MACS_peak_1312", "peaks4__MACS_peak_1292")	62.135
chr1	81751058	81758292	7235	*	c("peaks4__MACS_peak_1293", "peaks3__MACS_peak_1313", "peaks3__MACS_peak_1314")	1219.67
chr1	81775116	81779170	4055	*	c("peaks3__MACS_peak_1315", "peaks4__MACS_peak_1294")	1097.1
chr1	81808366	81809613	1248	*	c("peaks4__MACS_peak_1295", "peaks3__MACS_peak_1316")	72.095
chr1	81855854	81857949	2096	*	c("peaks4__MACS_peak_1296", "peaks3__MACS_peak_1317")	183.435
chr1	81859172	81863577	4406	*	c("peaks3__MACS_peak_1318", "peaks4__MACS_peak_1298")	968.98
chr1	81899229	81902754	3526	*	c("peaks3__MACS_peak_1319", "peaks4__MACS_peak_1299")	1440.45
chr1	81908138	81910137	2000	*	c("peaks4__MACS_peak_1300", "peaks3__MACS_peak_1320")	193.065
chr1	81920939	81923150	2212	*	c("peaks3__MACS_peak_1322", "peaks4__MACS_peak_1301")	295.9
chr1	81934761	81937078	2318	*	c("peaks3__MACS_peak_1323", "peaks4__MACS_peak_1302")	132.205
chr1	81946133	81951829	5697	*	c("peaks3__MACS_peak_1324", "peaks4__MACS_peak_1303")	1399.31
chr1	81963208	81965990	2783	*	c("peaks4__MACS_peak_1305", "peaks3__MACS_peak_1325")	374.165
chr1	81974348	81977104	2757	*	c("peaks4__MACS_peak_1306", "peaks3__MACS_peak_1326")	248.52
chr1	81982047	81985059	3013	*	c("peaks4__MACS_peak_1307", "peaks3__MACS_peak_1327")	388.09
chr1	82037223	82039278	2056	*	c("peaks4__MACS_peak_1308", "peaks3__MACS_peak_1328")	227.83
chr1	82065271	82066126	856	*	c("peaks3__MACS_peak_1329", "peaks4__MACS_peak_1309")	70.545
chr1	82105957	82108282	2326	*	c("peaks4__MACS_peak_1310", "peaks3__MACS_peak_1330", "peaks3__MACS_peak_1331")	148.933
chr1	82146611	82148438	1828	*	c("peaks3__MACS_peak_1332", "peaks4__MACS_peak_1311")	376.86
chr1	82151316	82153274	1959	*	c("peaks3__MACS_peak_1333", "peaks4__MACS_peak_1312")	94.995
chr1	82185828	82187069	1242	*	c("peaks4__MACS_peak_1313", "peaks3__MACS_peak_1334")	128.16
chr1	82195844	82197712	1869	*	c("peaks3__MACS_peak_1335", "peaks4__MACS_peak_1314")	165.335
chr1	82239367	82240644	1278	*	c("peaks3__MACS_peak_1336", "peaks4__MACS_peak_1315")	75.855
chr1	82241269	82242380	1112	*	c("peaks3__MACS_peak_1337", "peaks4__MACS_peak_1316")	91.775
chr1	82254934	82256334	1401	*	c("peaks3__MACS_peak_1339", "peaks4__MACS_peak_1317")	98.935
chr1	82277931	82290913	12983	*	c("peaks4__MACS_peak_1318", "peaks3__MACS_peak_1340")	3100
chr1	82312354	82314493	2140	*	c("peaks3__MACS_peak_1341", "peaks4__MACS_peak_1319")	2782.66
chr1	82355173	82356571	1399	*	c("peaks3__MACS_peak_1342", "peaks4__MACS_peak_1320")	192.875
chr1	82358120	82360128	2009	*	c("peaks4__MACS_peak_1321", "peaks3__MACS_peak_1343")	294.61
chr1	82367526	82372441	4916	*	c("peaks4__MACS_peak_1322", "peaks3__MACS_peak_1344", "peaks4__MACS_peak_1323")	405.487
chr1	82380630	82383060	2431	*	c("peaks3__MACS_peak_1345", "peaks4__MACS_peak_1324")	260.715
chr1	82472331	82473112	782	*	c("peaks3__MACS_peak_1348", "peaks4__MACS_peak_1325")	68.275
chr1	82604308	82606506	2199	*	c("peaks4__MACS_peak_1326", "peaks3__MACS_peak_1350")	210.57
chr1	82630834	82631817	984	*	c("peaks4__MACS_peak_1327", "peaks3__MACS_peak_1351")	84.92
chr1	82720876	82722772	1897	*	c("peaks3__MACS_peak_1352", "peaks4__MACS_peak_1328")	1463.07
chr1	82781876	82783123	1248	*	c("peaks4__MACS_peak_1329", "peaks3__MACS_peak_1353")	67.69
chr1	82797455	82798524	1070	*	c("peaks3__MACS_peak_1354", "peaks4__MACS_peak_1330")	73.56
chr1	82835411	82837481	2071	*	c("peaks3__MACS_peak_1356", "peaks4__MACS_peak_1331")	3100
chr1	83034215	83035473	1259	*	c("peaks4__MACS_peak_1334", "peaks3__MACS_peak_1358")	228.885
chr1	83063402	83064286	885	*	c("peaks3__MACS_peak_1359", "peaks4__MACS_peak_1335")	92.005
[truncated: 45,801 more rows]

## Sheet: Table_S2D_H41_SE
Table S2D. List of super-enhancers (SEs) identifed in H3K27ac peaks in H41-mEPN cells
[truncated: 1,255 more rows]

## Sheet: Table_S2E_H1203_SE
Table S2E. List of super-enhancers (SEs) identifed in H3K27ac peaks in H1230-mEPN cells
[truncated: 1,234 more rows]

[truncated: 2 more sheets: Table_S2F_SE_overlaping, Table_S2G_signature_overlaping]
