# Supplementary material for: C11orf95-RELA fusion drives aberrant gene expression through the unique epigenetic regulation for ependymoma formation
Source: Acta Neuropathol Commun. 2021 Mar 8;9:36. doi: 10.1186/s40478-021-01135-4 (PMC7941712; doi:10.1186/s40478-021-01135-4)
Supplement: Supplementary file 11 — Additional file11. [file 40478_2021_1135_MOESM11_ESM.xlsx]

## Sheet: Table_S3A_293T-FUS1_motif
Table S3A. List of top 10 RELAFUS1 motifs in RELAFUS1 peaks in 293T-RELAFUS1 cells
MOTIF (5'-3')	Name	Width	Sites	llr	E-value
TWSYAABCNVRRGGTCSCGGGTTCGADYCC	MEME-1	30	45	905	2.2e-170
BGKGGCCCCBG	MEME-2	11	123	1060	8e-70
TRGCBCAGTGGDTARVGCRTTVGMC	MEME-3	25	18	368	2.4e-43
WAAAAARWRRADRAA	MEME-4	15	50	546	5.6e-33
GCVWGMRYYMTACCACTRRRCYACM	MEME-5	25	11	236	1.2e-15
CYWSCSWCMYCCAGSASGTCWTSYCYSCMT	MEME-6	30	6	170	0.00075
TGGGATTCGAACCCACGC	MEME-7	18	4	98	0.07
GCTGCTAGCTGGCCRGAGGCCAGRGGTCC	MEME-8	29	3	109	15
GGGGSSRGGCRGRGGCGGGGG	MEME-9	21	42	448	0.005
TDGNNTTTSKYTTTMYWCMAAWGCAKTTSW	MEME-10	30	6	144	2600
Width: The width of the motif. Each motif describes a pattern of a fixed width, as no gaps are allowed in MEME motifs.
Sites: The number of sites contributing to the construction of the motif.
llr: The log likelihood ratio of the motif.

## Sheet: Table_S3B_MEFs_Rela
Table S3B. List of top 5 Rela motifs in Rela peaks in MEFs
MOTIF	Name	Width	Sites	llr	E-value
KGGAAADYCCM	MEME-1	11	6088	55957	5e-96
ACACACACACACACACACACACACACACAC	MEME-2	30	519	11456	1.7e-61
CYYYYCYCYCYCYCYCYCYYYCTCYCYYYC	MEME-3	30	1424	18136	3.2e-78
TDYTTTTTTTTTTTTTTTTTT	MEME-4	21	1610	16843	9.5e-33
RTGACTCA	MEME-5	8	1418	14641	2.8e-15

## Sheet: Table_S3C_293T-FUS1_MEME-2
Table S3C. List of DNA sequences identified as the MEME-2 sequence in 293T-RELAFUS1 target genes
Name	Strand	Start	P-value		Motif
X559	+	75	6.25e-07	CCCCGCGGGT	TGTGGCCCCTG	CTAGAACAGG
X472	+	26	6.25e-07	TGTTGGCCCT	TGTGGCCCCTG	CCGGCACACA
X144	-	31	6.25e-07	AAGCTCAGTG	TGTGGCCCCTG	CCAGGAGGAC
X452	+	48	1.71e-06	CGAGTCCCGG	CGTGGCCCCTG	AGGAGGCGGG
X392	-	50	1.71e-06	TGGGGAGCGA	CGTGGCCCCTG	CGGACCGGCA
X36	-	89	1.71e-06	A	CGTGGCCCCTG	GAGCGGGCCG
X202	+	30	1.71e-06	GGCCTGGTCC	CGTGGCCCCTG	ATTTTTAACC
X192	+	34	1.71e-06	CCCACCATGC	CGTGGCCCCTG	CTGCTGCTGC
X34	-	9	2.07e-06	GGCTGAGGGC	TGTGGCCCTTG	GTGTTTCC
X317	+	7	2.07e-06	GCCAGG	TGTGGCCCTTG	CTTGGGGCCA
X589	-	22	4.4e-06	GCCTGGCCCC	TGTGGCCCCAG	CCATTCAACC
X473	+	5	4.4e-06	CGGA	TGTGGCCCCAG	GGAAGCGCCC
X429	-	2	4.4e-06	ACTTCATCTA	TGTGGCCCCAG	G
X556	+	57	7.55e-06	GCTATGAGCT	GGTGGCCCCTG	GCATCCCCAC
X459	+	78	7.55e-06	GGCCCCGTGA	TGGGGCCCCTG	AGCCAGGTGA
X331	+	35	7.55e-06	GCCCCACCAG	GGTGGCCCCTG	GGGAGGCAGG
X330	+	46	7.55e-06	GCCCCACCAG	GGTGGCCCCTG	GGGAGGCAGG
X316	+	57	7.55e-06	GCCCCACCAG	GGTGGCCCCTG	GGGAGGCAGG
X193	-	88	7.55e-06	GG	TGGGGCCCCTG	GCAGCAGAAT
X182	-	33	7.55e-06	GCCGGGGTCC	TGGGGCCCCTG	GGGGGAGGGG
X181	-	77	7.55e-06	CGCCTCACCA	TGGGGCCCCTG	AGCCGGGACG
X16	-	22	7.55e-06	GTCCTGGGGG	TGGGGCCCCTG	CCTTCCAACG
X150	-	85	7.55e-06	CGGGA	TGGGGCCCCTG	AATTCTCTAG
X110	+	42	7.55e-06	CCCTCGCCCG	CGTGGCCCTTG	GCGGGCACCC
X812	-	21	8.63e-06	GCCGGGCACA	TGTGGCCCCCG	GGGCCGCGCA
X271	-	43	8.63e-06	GGCCCTCGCC	TGTGGCCCCCG	TGCTGCTTGC
X788	+	82	1.05e-05	CGGGGCAGGG	CGTGGCCCCGG	GAGACGTG
X390	-	80	1.05e-05	AGGGCAGTGG	CGTGGCCCCGG	AGGTAGGCGG
X130	-	46	1.05e-05	CTCACCTCAC	CGTGGCCCCGG	CGTGGCCCGG
X507	+	77	1.22e-05	GCAAGCAGAG	CGTGGCCCCAG	CAAGCGCCGA
X44	+	65	1.22e-05	CCCTGCAGAG	TGTGGCCCTGG	GGGAATGTGG
X295	+	54	1.22e-05	TCCCCCTCTC	TGTGGCCCTGG	GTCTCGGGCC
X22	+	57	1.22e-05	TGGCCCTTCC	TGTGGCCCTGG	CCTTGTTGCA
X79	-	50	1.61e-05	GCCACGGACC	CGGGGCCCCTG	GCCAGCTCCG
X755	+	88	1.61e-05	CGGGGAGGCG	CGGGGCCCCTG	CA
X752	-	83	1.61e-05	GCGAACC	CGGGGCCCCTG	CACGCCCGGG
X522	+	30	1.61e-05	CTGCAGGGAG	TGTGGCCCCTC	CGCAGGCGCG
X415	-	28	1.61e-05	TTGGCCCTGG	AGTGGCCCTTG	GGGGCCCAGC
X610	-	35	1.94e-05	GTGGCCCGCC	CGTGGCCCCCG	CAACTCCAGA
X495	-	37	1.94e-05	CACGCCGGGG	CGTGGCCCCCG	AACTGCGGCC
X420	+	50	1.94e-05	TAGGCGCCTC	CGTGGCCCCCG	TTGCCTGGGC
X77	+	61	2.11e-05	CCGCACTGGA	AGTGGCCCCGG	GGCGTCGGCA
X391	+	30	2.11e-05	CCCCAGGACA	TGTGGCCCTCG	GAGGAGTGTG
X531	-	38	2.72e-05	CCTTGGCCCC	GGTGGCCCCGG	ACCAAGCTTC
X496	+	69	2.72e-05	CGCATTGCCG	CGTGGCCCTGG	GCGCCGCCAC
X462	+	59	2.72e-05	TGTCCGCGCG	TGGGGCCCCGG	CCGGGCGGGG
X403	-	38	2.72e-05	GGTCCTGCTG	TGTGGCCCCGA	AGTCCTGAGC
X346	-	24	2.72e-05	GGCCGCGCGC	TGGGGCCCCGG	GGAGGGAAAA
X276	-	71	2.72e-05	AGTGCCTCCC	GGTGGCCCCGG	GGTCCCAGCG
X171	+	38	2.72e-05	CTGCGCACCG	GGTGGCCCCGG	GTCCCCTCGG
X98	-	40	3.29e-05	AGAAGACAAG	CGTGGCCCCTC	TCCTCCCGCT
X847	-	68	3.29e-05	AGGAGGGAGT	GGTGGCCCCAG	GGTAGCGGCT
X814	+	6	3.29e-05	CTTCC	CGTGGCCCCTC	GGAGCCACTT
X603	+	69	3.29e-05	ACACGGCCCC	TGTGGCCCCAA	TTCACCGCCT
X562	+	1	3.29e-05	.	TGGGGCCCCAG	ACCCGGGCCT
X458	+	54	3.29e-05	GGGGCCCATG	TGGGGCCCCAG	CGGTCATACG
X39	-	19	3.29e-05	CGGCCCCACG	TGGGGCCCCAG	GTGGCCCCAC
X301	+	20	3.29e-05	CAGCACTCAG	GGTGGCCCCAG	GAGCCGGTGG
X669	+	54	3.89e-05	GGGTGGACAA	AGTGGCCCCCG	GCCCCCCATC
X457	-	52	3.89e-05	GACCATCGCT	TGGGGCCCCTA	GCGCCCGCAG
X151	+	49	3.89e-05	TTGCGGCTGA	GGGGGCCCCTG	GGCTCGGGCG
X746	-	30	4.43e-05	CAACCAGTCC	TGTGGCCCCCA	CGTTCAGGAA
X439	+	39	4.43e-05	TGAGACTCTC	TGGGGCCCCCG	CAAGGGCCCG
X345	+	22	4.43e-05	AGCCGCGGCC	TGGGGCCCCCG	AGCCCGCCGG
X235	+	2	4.43e-05	A	TGGGGCCCCCG	AGCCGCTCCG
X448	+	30	5.04e-05	CGTCCCGCGG	CGGGGCCCCGG	CCCGGAGCCG
X132	-	90	5.04e-05	.	CGGGGCCCCGG	CCGGGGCCCG
X107	+	29	5.04e-05	GCTGCGCGTG	CGTGGCCCCGA	CGCGGCGCCC
X837	-	12	5.7e-05	TCCTCCCACC	AGTGGCCCCTC	CTCCTCCCAC
X549	+	1	5.7e-05	.	TGGGGCCCTGG	TGGGGGGCCC
X63	-	23	6.32e-05	GCGTGCAGGC	AGGGGCCCTTG	TGACTGGGGC
X499	-	59	6.32e-05	TTCTTTTGGA	GGTGGCCCCTC	CTGTGGTTTA
X453	+	90	6.32e-05	GGAGCCGGGA	GGTGGCCCCTC
X169	+	40	6.32e-05	CCCTGCCCCG	TGGGGCCCCTC	GGGCCTGGCC
X402	-	57	7.14e-05	CGGATGCTTC	CGTGGCCCCCA	GCAGGGGTCC
X30	-	21	7.14e-05	GCCAGGTGGA	AGTGGCCCTCG	GCTGGCTCCT
X456	+	71	7.83e-05	CCCGGGCGCT	TGGGGCCCTCG	GGGGCCCTTG
X45	+	46	7.83e-05	GCCGGGACTG	GGTGGCCCTCG	GGAATCCGCA
X173	+	53	7.83e-05	ACAAAGGACA	AGGGGCCCCGG	CCGGCCTGGC
X571	+	7	9e-05	GGCCAA	GGTGGCCCCGA	GCCGCCTGAT
X541	-	15	9e-05	GTTGCGCCCC	CGGGGCCCTGG	ACTCCAGTTT
X5	+	69	9e-05	GTGTGGTCTG	CGGGGCCCTGG	GGGGGTGTGG
X444	+	66	9e-05	GCTTCCTCAG	CGTGGCCCCAC	ACTCTCCCAG
X11	+	27	9e-05	GCCCCTGGGC	TGTGGCCCTGC	CCTCAAGTCA
X827	+	18	9.78e-05	CTGGTGGCCT	GGGGGCCCCAG	AGGCTGCTGT
X782	+	42	9.78e-05	GCAGGAAACG	CGTGGCCCTAA	GGAGTGCCGC
X659	+	25	9.78e-05	ACCTTCTCTA	GGGGGCCCCAG	GGGCTCGGCT
X561	-	89	9.78e-05	C	CGGGGCCCTAG	GAAGAGGGGG
X464	+	69	9.78e-05	GGCCCCTACA	AGGGGCCCCTA	CAAGCGGCCA
X681	+	77	0.000106	TGACTTTCTG	AGTGGCCCCCA	AAGCAAATCC
X649	-	61	0.000106	ATTGCCCCTC	AGTGGCCCCCA	ACAGGTAAGC
X56	+	77	0.000106	CGGTGGCAGC	AGTGGCCCCCA	GGCCGGGGCC
X838	-	58	0.000116	CGCTGCCTCC	CGGGGCCCTCG	GCCCGCGCCC
X594	-	73	0.000116	GCGATCACCG	CGTGGCCCTCA	CCGCCGCCTC
X437	-	40	0.000116	GGGTCCCTGG	TGGGGCCCCCA	CCTGGGGGGA
X890	-	72	0.000125	CTGTCAGTGC	CCTGGCCCCTG	AGGTCAGGGC
X887	+	90	0.000125	CCCGCCCCCC	GGTGGCCCCGC
X819	+	38	0.000125	GGCCCCAGAC	CGTGGCCCTGC	TTGTGCGAAG
X381	-	16	0.000125	AACCAGCGGG	CCTGGCCCCTG	TTGGCCTCTG
X38	+	63	0.000125	CCTCCGGGTC	GGTGGCCCCGC	GGGTGGGTGG
X236	-	22	0.000125	CACCCGCCCG	CCTGGCCCCTG	CCCTCTCCCG
X133	-	77	0.000125	TAAGGAGGCC	AGTGGCCCCAC	ATAAACAGAA
X328	+	35	0.000135	GCCCCCCTGG	TGGGGCCCCAC	GGACCCCTGG
X24	-	1	0.000142	CTGTGCAGGA	GGGGGCCCCTC
X510	-	43	0.000154	CCCCGCGGAC	CGTGGCCCTTT	GGCCCCTTGG
X846	-	58	0.000164	CCCTGCGCCG	CGGGGCCCCGC	GGAGGGGCCC
X6	-	50	0.000164	CGCTGGCATC	AGTGGCCCTGC	TACTCCTGCA
X540	+	68	0.000176	CCCCAGGACG	GCTGGCCCCTG	GGAGAGCCCC
X426	-	58	0.000176	GGCTCTGTCC	CGGGGCCCTGA	CTCTCCATAG
X425	-	38	0.000176	GGCTCTGTCC	CGGGGCCCTGA	CTCTCCATAG
X864	-	10	0.000201	GCTGGCCCTG	GGGGGCCCCCA	GCCCTGGGC
X787	+	42	0.000201	CACTCACATC	CGGGGCCCTCA	CTCACATCCG
X284	-	87	0.000213	CGG	TGTGGCCCTCT	GGAGGCCTCC
X175	-	71	0.000213	CTGCATGGCT	CGGGGCCCTGC	ACCACCGGAA
X808	-	10	0.00023	CCCTCGTGAA	AGGGGCCCCTT	GTCAACTTC
X565	-	8	0.000245	CCTGCCCCCC	AGGGGCCCTCA	GGGCGCC
X174	+	56	0.000245	CAGGAATTCC	CGGGGCCCTCC	AAGGGGCCTC
X104	-	81	0.000245	CTGCCCCTG	GCTGGCCCCGG	GGCGGCCCTG
X124	-	82	0.000266	GCCCCTGG	GCGGGCCCCTG	CTGGGCAGGG
X149	+	48	0.000275	GGAGACCCTC	GGGGGCCCTAC	GTGTGCCTCT
X65	-	72	0.000283	GGTCCCAGGC	AGGGGCCCTTT	GAGGAAGGCG
X498	-	44	0.000283	GCTGCGGGCC	CCGGGCCCCGG	GCACGTGTGC
X625	+	78	0.000336	GATGCGGGCC	GCGGGCCCCGG	CTGCCGCGCG

## Sheet: Table_S3D_H1203-FUS1_motif
Table S3D. List of top 10 RELAFUS1 motifs in RELAFUS1 peaks in H1203-mEPN cells
MOTIF (5'-3')	Name	Width	Sites	llr	E-value
CNGGGGCCACR	MEME-1	11	193	1641	1.4e-110
AGWDWKNAAKAAAHDNHWWAA	MEME-2	21	39	464	1.2e-12
CTYTCMSTYYCTCHC	MEME-3	15	39	417	0.0035
CAGRGYTGYAGATGW	MEME-4	15	20	246	230
CTTRTADCCCTCTGTGTRGTAGMHVHTRAG	MEME-5	30	4	125	1900
TTWYTTTGTTTCHAG	MEME-6	15	9	137	2900
TYCADCTTCMVGYRKYCCYRGRBTTCYWT	MEME-7	29	8	172	10000
YTTTTCCTYYG	MEME-8	11	18	210	1500
TGGAGCTGGGAAGTT	MEME-9	15	4	79	7900
ARGWWCCAHWGTSTNMYNSWGRGWBKKSAG	MEME-10	30	7	162	5500

## Sheet: Table_S3E_H1203-FUS1_MEME-2
Table S3E. List of DNA sequences identified as the most enriched motif in H1203-RELAFUS1 target genes
Name	Strand	Start	P-value		Motif
X896	-	61	5.85e-07	GGAGGAGCCA	CAGGGGCCACA	GGCTTTGGGG
X821	-	80	5.85e-07	AGGCCCAGCA	CAGGGGCCACA	TCTGAGCTCC
X732	+	42	5.85e-07	TGCCAAGCAA	CAGGGGCCACA	ACCCTCTCCT
X293	+	27	1.17e-06	GGTGGAGGCT	CTGGGGCCACA	GCTGGGACCG
X266	+	16	1.17e-06	GAGAGACATT	CTGGGGCCACA	CAGAATCCAA
X107	+	14	1.17e-06	GCGCGCCGGC	CTGGGGCCACA	AAGGAAGTGG
X69	+	7	1.17e-06	GGGGAG	CTGGGGCCACA	CGGGAGCGGC
X8	-	76	1.17e-06	AGCGGCGGAG	CTGGGGCCACA	CCCCGTCCCG
X964	-	18	3.44e-06	GGCACTCATC	CAAGGGCCACA	TTCAGAATGC
X925	+	59	3.44e-06	CTGGCGGGGG	CGGGGGCCACA	GAAGAACCCA
X889	+	85	3.44e-06	CGCCGGAAGG	CCGGGGCCACA	ACACA
X846	+	16	3.44e-06	CCCTCCCCGA	CCGGGGCCACA	GGTGAGAGAC
X762	+	1	3.44e-06		CAAGGGCCACA	CCAGTTTCAG
X646	+	30	3.44e-06	TGTCAGCGCT	CAAGGGCCACA	AGCGCTTCTG
X579	-	73	3.44e-06	GGTCAAAGGG	CAAGGGCCACA	GCCGGGCGCC
X570	-	77	3.44e-06	ACGGGGCGGG	CGGGGGCCACA	GGGCTCGCCG
X535	-	9	3.44e-06	CCGAGGGCAC	CGGGGGCCACA	GGGCGGTG
X370	-	2	3.44e-06	GGACCGGGGG	CCGGGGCCACA	C
X258	-	16	3.44e-06	GTTGTCTACT	CCGGGGCCACA	GAAGGCACGG
X2	+	45	3.44e-06	CACAGCGGGC	CAAGGGCCACA	CCGAACCCGG
X70	+	88	3.8e-06	TGGTGGGTGT	CTAGGGCCACA	TG
X839	+	69	5.32e-06	GCGAGCGTGG	GAGGGGCCACA	GGAAGGTCCA
X834	-	68	5.32e-06	ATGCGGCGAG	CAGGGGCCACT	GTGCGCTCCT
X397	+	11	5.32e-06	AGTGTCCGCC	CAGGGGCCACT	ACTACGTCGG
X316	+	46	5.32e-06	AGAGCTTCTC	CAGGGGCCACT	TCAGGGGCCA
X782	+	42	6.49e-06	TGTGCTCCAC	CGAGGGCCACA	GGAAGCACAC
X222	+	69	6.49e-06	CCCGTGTACC	CGAGGGCCACA	CCACAGTAAT
X915	-	8	8.02e-06	CCAGCCGGCT	CTGGGGCCACT	TTCCCTT
X805	-	26	8.02e-06	ACTTTGGGCT	TTGGGGCCACA	ACCGGGGCGA
X358	+	53	8.02e-06	ACAGCCTTTC	TTGGGGCCACA	GAAACTCGCT
X331	-	49	8.02e-06	CCACCCTGCG	TTGGGGCCACA	AGTGACAAGC
X324	+	52	8.02e-06	TTAGGAGTGC	CTGGGGCCACT	CACATTCCAG
X40	+	26	8.02e-06	CTTTGCGACT	CTGGGGCCACT	CCTGCAGACT
X909	+	59	8.98e-06	CCGCACCGAG	CAGGGGCCACG	AGGCTTGCAG
X858	+	38	8.98e-06	AAGCGGCAAT	CAGGGGCCACG	TAGTCCTGGA
X897	+	87	1.53e-05	CAACCCACGA	CGGGGGCCACT	TTC
X710	-	5	1.53e-05	GTAGGGATGC	CGGGGGCCACT	CCTG
X649	+	59	1.53e-05	CAGTCTTGCT	TGGGGGCCACA	GTGGAGCTAC
X601	+	52	1.53e-05	TGCCGAGGCC	TGGGGGCCACA	CGGACTTTCC
X585	-	69	1.53e-05	GGCTAGACGC	TGGGGGCCACA	CCCACGAGAG
X573	+	50	1.53e-05	AGAGAGCCGT	GGGGGGCCACA	TCCCCCCTTC
X572	+	1	1.53e-05		TCGGGGCCACA	CGCCCCCAAC
X440	+	75	1.53e-05	GCCTCCGCCT	GCGGGGCCACA	GCTGCTGCCG
X311	-	31	1.53e-05	CAACGCGGCT	GCGGGGCCACA	GTGCCCTAGG
X269	-	73	1.53e-05	CGCGGAGACC	CCGGGGCCACT	CACCCGCCGC
X221	+	57	1.53e-05	TCCTGCTGTC	CCGGGGCCACT	CGGCACCTCC
X192	-	36	1.53e-05	TGGAGGACGC	CGGGGGCCACT	CTCTCTCACA
X947	+	88	1.72e-05	TGAAATGCTC	CAGGGGCCCCA	GC
X942	+	8	1.72e-05	GGCAGCG	CTGGGGCCACG	GGTTCCGGGC
X745	-	19	1.72e-05	TTCCCACTTC	CAGGGGCCCCA	GATCTTCCTG
X583	+	59	1.72e-05	GCGTGGCTCC	CAGGGGCCCCA	GCCCAAAGCC
X560	-	84	1.72e-05	CTTCTA	CAGGGGCCCCA	CAAAGCCGAG
X353	-	56	1.72e-05	GGGAGGCTGC	CAGGGGCCCCA	GTGGGTGAGG
X180	+	29	1.72e-05	CAGGGGCCTT	CAGGGGCCCCA	AGAGAGGAGC
X105	+	67	1.72e-05	CCTCGGCCTC	CTGGGGCCACG	CGGGGCCGTC
X92	-	1	1.72e-05	TCCTGCCTTC	CAGGGGCCCCA
X890	+	53	1.85e-05	ACATCCCGCA	GTAGGGCCACA	CACCTCCTCC
X662	+	88	1.85e-05	CCGGTAGTGG	CTAGGGCCACT	CG
X363	-	33	1.85e-05	GTGACTTCTT	GTAGGGCCACA	GTTTTGTTGA
X1008	+	67	2.41e-05	CGTGGTGGCG	CGGGGGCCACG	CAGACCTGGG
X893	-	30	2.41e-05	GGCAGACAGC	TAGGGGCCACT	TCCGCCCGAG
X865	+	41	2.41e-05	CAGATCGCGC	TAGGGGCCACT	TGGACCTAGA
X849	-	8	2.41e-05	TCGAGCGAGC	CCGGGGCCACG	CTCCTCC
X635	+	65	2.41e-05	CCAGCCCGCC	TAGGGGCCACT	CCGCTCCTCC
X620	+	62	2.41e-05	TGTGGGGCCC	CAAGGGCCACG	TGTCCTTCTA
X566	-	46	2.41e-05	CGCCCCCCCC	CGGGGGCCACG	CGCGTTGGTG
X467	+	83	2.41e-05	GGGCTCCCCC	CTGGGGCCCCA	GTCCTCC
X239	-	71	2.41e-05	TGGGGAGTTC	CGGGGGCCACG	TCGCCAGAAG
X218	+	37	2.41e-05	CATTTCCTGG	TAGGGGCCACT	GGATGGCTCC
X195	-	55	2.41e-05	CGAGCTGGGG	CCGGGGCCACG	GGCCGCGGGG
X168	+	30	2.41e-05	CAGTCGGGGG	CTGGGGCCCCA	GCAGCTCCGC
X108	+	70	2.41e-05	TTGATGCTCC	CTGGGGCCCCA	GCAACTCCTC
X6	+	69	2.41e-05	GGGTCCCTCC	TAGGGGCCACT	TCTGCTTTTG
X949	+	46	2.85e-05	AGTTTCCAGG	AAAGGGCCACA	GGGTCTCCCC
X799	+	62	2.85e-05	GGTTGAAGTT	AAAGGGCCACA	AGCTCGCAGC
X770	+	46	2.85e-05	GAGGCCAGGC	GCAGGGCCACA	CTGCTGGCCC
X333	-	29	2.85e-05	TGCTGCTCCG	GCAGGGCCACA	CAGAGCCATG
X970	+	42	3.37e-05	AGCGAGGCCC	CCGGGGCCCCA	GGTGGCAGGT
X857	+	12	3.37e-05	GGCCCCAGCC	TTGGGGCCACT	GGGACTTGGA
X847	-	2	3.37e-05	AAACTGATAC	TTGGGGCCACT	T
X711	-	81	3.37e-05	GTCCGTCAG	CTAGGGCCACG	CGCCTCGCTC
X574	-	74	3.37e-05	CGGAAGAAAC	CCGGGGCCCCA	ATCCAGGCCA
X430	+	54	3.37e-05	GGGGTAGAGA	CAAGGGCCCCA	GAGGCTCTGA
X534	-	80	3.65e-05	AGCCGGGCCA	CAGGGGCCACC	ATTCAGCCAA
X42	-	12	3.65e-05	GTGCGGGCGG	GAGGGGCCACG	CGGAGCCACG
X824	-	37	4.33e-05	CTCTTGGCCC	CGAGGGCCACG	CAGGCCTCAT
X704	-	64	4.33e-05	CCGGCTTGGG	CAGGAGCCACA	GCGCTGCGCA
X576	-	43	4.33e-05	ACCTGGCCCG	TGGGGGCCACT	GGACGACGTG
X489	-	50	4.33e-05	CACCCAGGGC	CAGGAGCCACA	GAGCAAATGC
X417	+	19	4.33e-05	GCGCCTGACC	CGAGGGCCACG	GGCTGCCCGC
X380	-	8	4.33e-05	GAGCGAAGAG	CTAGGGCCCCA	GCACCGG
X298	-	74	4.33e-05	ATACTCTGCC	AAGGGGCCACT	GCCACCACTG
X237	+	63	4.33e-05	ACTCGGGATG	CCAGGGCCACG	AAAGCGTGGG
X234	+	68	4.33e-05	TGGCCCCGAG	CCAGGGCCACG	CGGGTAACGG
X87	+	44	4.33e-05	GGCGGAGCCC	CGAGGGCCACG	TCGCCACGGG
X816	-	19	4.9e-05	TCACAGTAAG	CAGGGGCCCCT	CGCAAATCTG
X806	-	67	4.9e-05	AGGCGGCAGC	CAGGGGCCCCT	CCGGAAGAGG
X491	+	14	4.9e-05	CGAGAGGGGG	AGAGGGCCACA	CTGAGCGGTC
X129	-	3	4.9e-05	TGAATTTTCT	TAGGGGCCCCA	GG
X878	-	61	5.22e-05	CCTACTGGGG	TTAGGGCCACT	CGACGAGCGC
X678	+	30	5.22e-05	GAGGGGCCCA	CGAGGGCCCCA	CGGGCCAAAC
X456	+	10	5.22e-05	TATCCCAAG	CTGGAGCCACA	CATTCCAGTT
X352	-	80	5.22e-05	TCAAGTCTTG	GTAGGGCCACT	GGCTAGCCTG
X972	+	77	6.5e-05	ATAGGCTACT	CGGGGGCCACC	CCGGCCAGCC
X937	+	56	6.5e-05	CTTTCAGTTT	CGGGGGCCACC	GCGGGAGAGA
X854	+	9	6.5e-05	TGCCCGCG	CCGGGGCCACC	GCTGCCTCCT
X853	+	16	6.5e-05	CCCCGGGCCC	CCGGGGCCACC	CGTCCGCCCC
X709	+	23	6.5e-05	GACCGCAGGT	AAGGGGCCACG	GACTCACGTG
X683	+	40	6.5e-05	GGCGTGGGCC	GCGGGGCCACG	GAGTACCCGG
X582	-	88	6.5e-05	CT	GCGGGGCCACG	CGCCCAGGCT
X581	+	8	6.5e-05	TCTGTGT	TGGGGGCCACG	GGGGCAGGGG
X431	-	47	6.5e-05	CCTGTCCCTT	GTGGGGCCCCA	AGGAGTATGG
X402	-	6	6.5e-05	GATGACCAGC	GCGGGGCCACG	CTCCA
X297	-	53	6.5e-05	GGCCCGCCAA	CCGGGGCCACC	AGCCTGCCTC
X113	-	30	6.5e-05	AGTGATGTTT	CTGGGGCCCCT	TGGGCCCTTG
X64	-	67	6.5e-05	CCCTCCCCCA	CTGGGGCCCCT	CCGCTGGGGA
X12	-	62	6.5e-05	TCCAGGCCCA	GCGGGGCCACG	CTGGTTTCAT
X989	-	74	7.12e-05	TGCGGCTCAC	CAGGGGCCCCG	GATCCTCCCT
X953	-	73	7.12e-05	GACGCAGGCA	AGGGGGCCACT	AGTAGAGAGG
X580	-	1	7.12e-05	TGCCTCATCT	GGAGGGCCACT
X13	+	62	7.12e-05	CTGTCCCTCT	GGAGGGCCACT	GGTCCTGCCA
X773	-	18	8.36e-05	GTCCACGAGG	ATGGGGCCACG	CACCGCCTCC
X571	-	87	8.36e-05	CTC	GCGGGGCCCCA	TTGGTTCCCA
X509	-	49	8.36e-05	CAGGTTCCTA	TGGGGGCCCCA	GAGATGATGG
X474	+	83	8.36e-05	TGGCGTCCCG	GCGGGGCCCCA	AGGAAAA
X421	+	73	8.36e-05	GTCCGCTGTG	CGGGGGCCCCT	TCGAGGACCC
X277	-	52	8.36e-05	CCCAGGAGCC	CCGGGGCCCCT	CGAGCTGCTC
X172	+	49	8.36e-05	CAGCCGGGCT	GCGGGGCCCCA	TCGGGGGACC
X441	+	29	8.71e-05	AGGAGCCGGG	CTGGGGCCCCG	AGACGGCGGT
X303	+	1	8.71e-05		CTGGGGCCCCG	CGTGCGCGCC
X120	+	24	8.71e-05	CTGGGGCCAA	GAGGGGCCACC	GGGCCAGGCC
X929	+	47	9.74e-05	TTCAAGGTCC	TGAGGGCCACG	CCTGACCCCA
X791	-	4	9.74e-05	ACCGTAGTCC	GCAGGGCCACG	CGT
X781	+	51	9.74e-05	AATGTGGAGA	GAGGAGCCACA	GTTCTGTCTA
X567	-	10	9.74e-05	CCCGGAGGCC	GGAGGGCCACG	CGAAGAGGG
X475	-	56	9.74e-05	TGGAGGCGCC	TCAGGGCCACG	GGCCACGTCT
X145	-	65	9.74e-05	GCCAGTCTCG	AAAGGGCCACG	ACCTGAGAGG
X869	-	69	0.000108	GCGCCCCTTG	ACAGGGCCACT	CGGGGAGACA
X619	+	53	0.000108	GAGAGGCGAT	CCGGGGCCCCG	CAGCCGGGTC
X487	+	41	0.000108	GCCCCGCGCC	CGGGGGCCCCG	CGCACCGAGC
X416	-	4	0.000108	AGGAAGAAGA	CGGGGGCCCCG	AAG
X414	-	10	0.000108	GGCCAGCGCA	AGAGGGCCACT	GTGTGGGGG
X312	-	25	0.000108	TGTGGGAGGG	AGAGGGCCACT	GGGAGGAACT
X284	-	28	0.000108	GCCCATAGCC	CCAGAGCCACA	GCTCCGAGGA
X143	+	3	0.000108	CT	CAAGGGCCCCG	CGGGCCCCGC
X971	+	64	0.000117	GTCGTAGCCA	GGAGGGCCCCA	ACTCCGTGCT
X921	-	7	0.000117	CGGCGACAGG	AAAGGGCCCCA	CCAGCC
X918	-	17	0.000117	CCTGAGAGCT	GCAGGGCCCCA	GCCCATCCGG
X564	-	8	0.000117	CCTTAGGGAG	GGAGGGCCCCA	TAGGGAG
X957	+	38	0.000126	GTGCCATTAC	CAGGGGACACA	CAGAGCTTGG
X930	+	86	0.000126	GCTTCCTTGT	TTGGGGCCCCT	TCCC
X852	-	10	0.000126	CAGGGCCGGG	TGGGGGCCACC	TAAGGTCAG
X851	+	24	0.000126	AGCTGGGGCC	GCGGGGCCACC	ACCAGGTAGG
X544	-	35	0.000126	ACCGGGTCAG	GCGGGGCCACC	GTAACCCGAC
X203	-	78	0.000126	TCCCTGGGCC	GCGGGGCCACC	TAAGCCGCTG
X196	-	34	0.000126	TGCGGTCGGC	GCGGGGCCACC	GTCCCGGCCC
X733	+	82	0.000136	CTATCTGGCA	GGGGAGCCACA	TTAGAAAG
X658	+	90	0.000136	GGGTCTACTG	TGGGAGCCACA
X419	-	88	0.000136	CT	GGGGAGCCACA	GATGGCTGGG
X859	-	25	0.000168	AGGCGACCAC	AGGGGGCCACC	CGAGGTGGCT
X825	-	67	0.000168	TCACTGGTAC	TGAGGGCCACC	GACACGGAAA
X490	-	39	0.000168	AGTCCTCCTC	GGAGGGCCACC	GCAAGCCTGC
X332	+	78	0.000168	CTCCTGATCT	AAAGGGCCACC	AGCAGAGACT
X134	+	42	0.000168	CAGGCCCTGG	GGAGGGCCACC	AGCACGGGGC
X895	-	52	0.000187	CGCTGAGCTC	CGGGGGCCCCC	ACTGTGGCCG
X723	+	78	0.000187	GGCGCGGGTC	GGGGGGCCCCG	GCGTTCTCTT
X240	+	29	0.000187	TGGAGCGCGC	TCGGGGCCCCG	CGGGCCGGGC
X1004	-	88	0.000198	CC	CCGGAGCCCCA	GGCCGAGCCC
X659	-	74	0.000198	CCTCGAGCTA	CCGCGGCCACA	ACTCCACACT
X578	+	18	0.000198	CGGCGCGCTC	TTGGAGCCACT	TCCCGGAGCG
X304	-	73	0.000198	GGCCCCTTGG	GCAGGGCCCCT	CCCCTGGCCC
X4	-	5	0.000198	CCTCGGAGCG	CGGCGGCCACA	CACC
X984	+	32	0.000204	TCCCTGCGCG	GAGGGGACACA	ACCCACCAGG
X848	+	45	0.000204	GAGACGCGGC	ATAGAGCCACA	TGCGAGCGGG
X17	+	87	0.000204	GCTTGAACCC	CTAGGGCCCCC	AAG
X868	+	10	0.000214	GGGAGAGCC	ATAGGGCCCCT	TGGACCTTCG
X780	+	76	0.000231	AAAAGACACT	GAGGAGCCCCA	TCTGAGGAGC
X736	-	52	0.000231	CCCCTAGACA	GCAGGGCCCCG	GGCCGGCCGC
X671	-	11	0.000231	CAGCCCAGCC	CCAGGGCCCCC	AAGCTGGGAG
X522	-	80	0.000231	CGGTGGCTGT	GGAGGGCCCCG	GGTTTCCCAC
X789	+	6	0.000239	GCCTC	ACAGGGCCCCT	CCCTGGGTAA
X529	-	82	0.000239	CAGCTGGG	CAGGGGACACG	GGGTTTTCCT
X249	+	6	0.000252	TAGGG	GCGGAGCCACG	TCCCTGCCCC
X486	-	56	0.000268	GCCACCCAGT	CAGCGGCCACG	TTGCCCGCCA
X322	-	56	0.000268	AGAGCTCCGT	GGGGGGCCCCC	TCGCGCGAGG
X11	+	74	0.000268	TCTTCCCGAC	CAGGAGCCCCG	AGCAAGGTCA
X167	+	59	0.000304	CAAGTGTTGG	AGGGGGACACA	GAGGGACTGT
X670	-	47	0.000328	GCGACGGCGC	CCGGGGACCCA	TGCGCGGGAC
X336	+	71	0.000328	TGAAGGTGAA	CTGCGGCCCCA	CCCATTAGCA
X977	+	71	0.000354	CCCTGGCGCG	CCGCGGCCCCA	CCCCCGGCGC
X554	+	29	0.000354	GCGGGGCCGC	GCGGAGCCACC	CAGGGGCCCG
X178	-	19	0.000354	CACCTCTATT	CCGCGGCCCCA	GCTCACTTTC
X626	+	26	0.000527	TGTTCCCGCG	CCGCGGCCCCG	GCGGGCGGTG
