# Supplementary material for: C11orf95-RELA fusion drives aberrant gene expression through the unique epigenetic regulation for ependymoma formation
Source: Acta Neuropathol Commun. 2021 Mar 8;9:36. doi: 10.1186/s40478-021-01135-4 (PMC7941712; doi:10.1186/s40478-021-01135-4)
Supplement: Supplementary file 12 — Additional file12. [file 40478_2021_1135_MOESM12_ESM.xlsx]

## Sheet: Table_S4A_ClueGO_293T-FUS1
Table S4A. Dysregulated pathways driven by RELAFUS1 target genes in TSS±10kb in 293T-RELAFUS1 cells
GOID	GOTerm	Ontology Source	Term PValue	Term PValue Corrected with Bonferroni step down	Group PValue	Group PValue Corrected with Bonferroni step down	GOLevels	GOGroups	% Associated Genes	Nr. Genes	Associated Genes Found
R-HSA:1296071	Potassium Channels	REACTOME_Pathways_20.11.2017	0.217894	0.435787	0.217894	0.653681	[-1]	Group0	3.0303	3	[GNG12, KCNH6, KCNQ2]
R-HSA:6811434	COPI-dependent Golgi-to-ER retrograde traffic	REACTOME_Pathways_20.11.2017	0.222158	0.222158	0.222158	0.444315	[-1]	Group1	3	3	[ARFGAP2, COPE, RAB1B]
R-HSA:8963898	Plasma lipoprotein assembly	REACTOME_Pathways_20.11.2017	0.00288472	0.42117	0.00288472	0.0144236	[-1]	Group2	16.6667	3	[P4HB, PRKACA, ZDHHC8]
R-HSA:8939243	RUNX1 interacts with co-factors whose precise effect on RUNX1 targets is not known	REACTOME_Pathways_20.11.2017	0.0032464	0.464235	0.00289983	0.0115993	[-1]	Group3	10.5263	4	[CBX2, CBX4, PCGF5, SCMH1]
R-HSA:8943724	Regulation of PTEN gene transcription	REACTOME_Pathways_20.11.2017	0.00307168	0.445394	0.00289983	0.0115993	[-1]	Group3	8.19672	5	[CBX2, CBX4, MLST8, RRAGD, SCMH1]
R-HSA:168138	Toll Like Receptor 9 (TLR9) Cascade	REACTOME_Pathways_20.11.2017	0.222158	0.222158	0.434264	0.434264	[-1]	Group4	3	3	[HMGB1, MAPKAPK3, RELA]
R-HSA:168179	Toll Like Receptor TLR1:TLR2 Cascade	REACTOME_Pathways_20.11.2017	0.222158	0.222158	0.434264	0.434264	[-1]	Group4	3	3	[HMGB1, MAPKAPK3, RELA]
R-HSA:181438	Toll Like Receptor 2 (TLR2) Cascade	REACTOME_Pathways_20.11.2017	0.222158	0.222158	0.434264	0.434264	[-1]	Group4	3	3	[HMGB1, MAPKAPK3, RELA]
KEGG:04010	MAPK signaling pathway	KEGG_20.11.2017	2.41026e-05	0.00402513	0.00014597	0.000875817	[-1]	Group5	5.44218	16	[AKT3, DDIT3, EFNA1, GNG12, HRAS, IGF2, JUND, MAP4K2, MAPKAPK3, MKNK2, PGF, PPP3CB, PRKACA, RAC3, RELA, SRF]
KEGG:04014	Ras signaling pathway	KEGG_20.11.2017	0.000476169	0.0757108	0.00014597	0.000875817	[-1]	Group5	5.08475	12	[AKT3, CALML6, EFNA1, GNG12, HRAS, IGF2, PGF, PIK3R2, PRKACA, RAC3, RASA4, RELA]
KEGG:04211	Longevity regulating pathway	KEGG_20.11.2017	0.00324923	0.46139	0.00014597	0.000875817	[-1]	Group5	6.74157	6	[AKT3, HRAS, PIK3R2, PRKACA, RELA, ULK1]
KEGG:04662	B cell receptor signaling pathway	KEGG_20.11.2017	0.000148723	0.0243906	0.00014597	0.000875817	[-1]	Group5	9.85915	7	[AKT3, HRAS, PIK3R2, PPP3CB, RAC3, RELA, VAV2]
KEGG:05167	Kaposi's sarcoma-associated herpesvirus infection	KEGG_20.11.2017	0.00336632	0.474651	0.00014597	0.000875817	[-1]	Group5	4.83871	9	[AKT3, CALML6, CCND1, GNG12, HRAS, MICA, PIK3R2, PPP3CB, RELA]
R-HSA:194138	Signaling by VEGF	REACTOME_Pathways_20.11.2017	0.000348512	0.056459	0.00014597	0.000875817	[-1]	Group5	7.47664	8	[AKT3, HRAS, MAPKAPK3, MLST8, PGF, PIK3R2, PRKACA, VAV2]
KEGG:04014	Ras signaling pathway	KEGG_20.11.2017	0.000476169	0.0757108	4.30457e-09	3.0132e-08	[-1]	Group6	5.08475	12	[AKT3, CALML6, EFNA1, GNG12, HRAS, IGF2, PGF, PIK3R2, PRKACA, RAC3, RASA4, RELA]
KEGG:04140	Autophagy	KEGG_20.11.2017	0.001145	0.17404	4.30457e-09	3.0132e-08	[-1]	Group6	6.25	8	[AKT3, HMGB1, HRAS, MLST8, PIK3R2, PRKACA, RRAGD, ULK1]
KEGG:04150	mTOR signaling pathway	KEGG_20.11.2017	0.000798804	0.125412	4.30457e-09	3.0132e-08	[-1]	Group6	5.96026	9	[AKT3, DVL1, HRAS, MLST8, PIK3R2, RRAGD, ULK1, WNT11, WNT7B]
KEGG:04211	Longevity regulating pathway	KEGG_20.11.2017	0.00324923	0.46139	4.30457e-09	3.0132e-08	[-1]	Group6	6.74157	6	[AKT3, HRAS, PIK3R2, PRKACA, RELA, ULK1]
KEGG:04218	Cellular senescence	KEGG_20.11.2017	0.000281734	0.0459227	4.30457e-09	3.0132e-08	[-1]	Group6	6.25	10	[AKT3, CALML6, CCND1, HIPK1, HRAS, MYBL2, PIK3R2, PPP3CB, RELA, VDAC1]
KEGG:04310	Wnt signaling pathway	KEGG_20.11.2017	0.00231624	0.342804	4.30457e-09	3.0132e-08	[-1]	Group6	5.59441	8	[CCND1, DVL1, PPP3CB, PRKACA, RAC3, TCF7L2, WNT11, WNT7B]
KEGG:04360	Axon guidance	KEGG_20.11.2017	0.00223565	0.333112	4.30457e-09	3.0132e-08	[-1]	Group6	5.14286	9	[EFNA1, EPHB4, HRAS, L1CAM, NTN1, PIK3R2, PLXNB2, PPP3CB, RAC3]
KEGG:04370	VEGF signaling pathway	KEGG_20.11.2017	0.000376334	0.0605898	4.30457e-09	3.0132e-08	[-1]	Group6	10.1695	6	[AKT3, HRAS, MAPKAPK3, PIK3R2, PPP3CB, RAC3]
KEGG:04550	Signaling pathways regulating pluripotency of stem cells	KEGG_20.11.2017	8.85457e-05	0.01461	4.30457e-09	3.0132e-08	[-1]	Group6	7.19424	10	[AKT3, DVL1, ESX1, HRAS, LEFTY2, PCGF5, PIK3R2, SKIL, WNT11, WNT7B]
KEGG:04662	B cell receptor signaling pathway	KEGG_20.11.2017	0.000148723	0.0243906	4.30457e-09	3.0132e-08	[-1]	Group6	9.85915	7	[AKT3, HRAS, PIK3R2, PPP3CB, RAC3, RELA, VAV2]
KEGG:04916	Melanogenesis	KEGG_20.11.2017	0.00127815	0.193	4.30457e-09	3.0132e-08	[-1]	Group6	6.93069	7	[CALML6, DVL1, HRAS, PRKACA, TCF7L2, WNT11, WNT7B]
KEGG:04917	Prolactin signaling pathway	KEGG_20.11.2017	0.000944911	0.146461	4.30457e-09	3.0132e-08	[-1]	Group6	8.57143	6	[AKT3, CCND1, CISH, HRAS, PIK3R2, RELA]
KEGG:05165	Human papillomavirus infection	KEGG_20.11.2017	6.44578e-05	0.0107	4.30457e-09	3.0132e-08	[-1]	Group6	5.01567	16	[AKT3, BCAP31, CCND1, COL6A1, DVL1, HES6, HES7, HRAS, LFNG, PIK3R2, PRKACA, RELA, TCF7L2, TCIRG1, WNT11, WNT7B]
KEGG:05166	HTLV-I infection	KEGG_20.11.2017	4.03286e-06	0.00067752	4.30457e-09	3.0132e-08	[-1]	Group6	6.27451	16	[AKT3, CCND1, DVL1, HLA-DMA, HLA-DOA, HRAS, MYBL2, PIK3R2, PPP3CB, PRKACA, RELA, SRF, TNFRSF13C, VDAC1, WNT11, WNT7B]
KEGG:05167	Kaposi's sarcoma-associated herpesvirus infection	KEGG_20.11.2017	0.00336632	0.474651	4.30457e-09	3.0132e-08	[-1]	Group6	4.83871	9	[AKT3, CALML6, CCND1, GNG12, HRAS, MICA, PIK3R2, PPP3CB, RELA]
KEGG:05213	Endometrial cancer	KEGG_20.11.2017	0.00246026	0.361658	4.30457e-09	3.0132e-08	[-1]	Group6	8.62069	5	[AKT3, CCND1, HRAS, PIK3R2, TCF7L2]
KEGG:05215	Prostate cancer	KEGG_20.11.2017	0.00100796	0.155226	4.30457e-09	3.0132e-08	[-1]	Group6	7.2165	7	[AKT3, CCND1, HRAS, HSP90AB1, PIK3R2, RELA, TCF7L2]
KEGG:05217	Basal cell carcinoma	KEGG_20.11.2017	0.0035358	0.495012	4.30457e-09	3.0132e-08	[-1]	Group6	7.93651	5	[DVL1, KIF7, TCF7L2, WNT11, WNT7B]
KEGG:05221	Acute myeloid leukemia	KEGG_20.11.2017	0.000690842	0.109153	4.30457e-09	3.0132e-08	[-1]	Group6	9.09091	6	[AKT3, CCND1, HRAS, PIK3R2, RELA, TCF7L2]
KEGG:05224	Breast cancer	KEGG_20.11.2017	0.00324342	0.467052	4.30457e-09	3.0132e-08	[-1]	Group6	5.29801	8	[AKT3, CCND1, DVL1, HRAS, PIK3R2, TCF7L2, WNT11, WNT7B]
KEGG:05225	Hepatocellular carcinoma	KEGG_20.11.2017	0.00169057	0.253586	4.30457e-09	3.0132e-08	[-1]	Group6	5.35714	9	[AKT3, CCND1, DVL1, HRAS, IGF2, PIK3R2, TCF7L2, WNT11, WNT7B]
KEGG:05226	Gastric cancer	KEGG_20.11.2017	0.000877473	0.136886	4.30457e-09	3.0132e-08	[-1]	Group6	5.88235	9	[AKT3, CCND1, DVL1, HRAS, MUC2, PIK3R2, TCF7L2, WNT11, WNT7B]
R-HSA:166520	Signalling by NGF	REACTOME_Pathways_20.11.2017	0.00223565	0.333112	4.30457e-09	3.0132e-08	[-1]	Group6	5.14286	9	[ADORA2A, ARHGEF10L, FURIN, HRAS, LINGO1, MAPKAPK3, PIK3R2, RELA, VAV2]
R-HSA:194138	Signaling by VEGF	REACTOME_Pathways_20.11.2017	0.000348512	0.056459	4.30457e-09	3.0132e-08	[-1]	Group6	7.47664	8	[AKT3, HRAS, MAPKAPK3, MLST8, PGF, PIK3R2, PRKACA, VAV2]
R-HSA:4420097	VEGFA-VEGFR2 Pathway	REACTOME_Pathways_20.11.2017	0.00113676	0.173925	4.30457e-09	3.0132e-08	[-1]	Group6	7.07071	7	[AKT3, HRAS, MAPKAPK3, MLST8, PIK3R2, PRKACA, VAV2]
R-HSA:9006934	Signaling by Receptor Tyrosine Kinases	REACTOME_Pathways_20.11.2017	0.00046132	0.0738112	4.30457e-09	3.0132e-08	[-1]	Group6	3.861	20	[ADORA2A, AKT3, ARHGEF10L, COL6A1, FURIN, HGFAC, HGS, HRAS, IGF2, ITCH, LINGO1, MAPKAPK3, MLST8, PGF, PIK3R2, PRKACA, RELA, TCIRG1, TIA1, VAV2]

## Sheet: Table_S4B_ClueGO_H1203
Table S4B. Dysregulated pathways driven by RELAFUS1 target genes in TSS±10kb in H1203-mEPN cells
GOID	GOTerm	Ontology Source	Term PValue	Term PValue Corrected with Bonferroni step down	Group PValue	Group PValue Corrected with Bonferroni step down	GOLevels	GOGroups	% Associated Genes	Nr. Genes	Associated Genes Found
KEGG:04141	Protein processing in endoplasmic reticulum	KEGG_20.11.2017	0.000183066	0.0291075	0.000183066	0.000183066	[-1]	Group0	7.22892	12	[Calr, Ddost, Dnaja2, Fbxo6, Ganab, Hspa4l, Nfe2l2, Rnf5, Rpn2, Rrbp1, Sec61a1, Syvn1]
KEGG:04151	PI3K-Akt signaling pathway	KEGG_20.11.2017	5.28878e-05	0.00888516	6.65108e-06	1.99532e-05	[-1]	Group1	5.6338	20	[Akt1, Bcl2l1, Ccnd1, Cdk6, Col4a1, Col4a2, Csf1, Csf1r, Ddit4, Hras, Itga5, Itga9, Itgb5, Ntf5, Pdgfa, Pdgfb, Pik3r2, Ptk2, Rheb, Ywhab]
KEGG:04510	Focal adhesion	KEGG_20.11.2017	1.76441e-05	0.00301714	6.65108e-06	1.99532e-05	[-1]	Group1	7.53769	15	[Actb, Akt1, Ccnd1, Col4a1, Col4a2, Hras, Itga5, Itga9, Itgb5, Pdgfa, Pdgfb, Pik3r2, Ptk2, Pxn, Zyx]
KEGG:05222	Small cell lung cancer	KEGG_20.11.2017	3.11909e-06	0.000545841	6.65108e-06	1.99532e-05	[-1]	Group1	11.9565	11	[Akt1, Bcl2l1, Ccnd1, Cdk6, Col4a1, Col4a2, E2f3, Gadd45a, Gadd45g, Pik3r2, Ptk2]
R-MMU:212436	Generic Transcription Pathway	REACTOME_Pathways_20.11.2017	0.000225672	0.0354304	0.000164721	0.000329443	[-1]	Group2	4.50607	26	[Akt1, Arid1a, Brd2, Cbx4, Ccnd1, Cdk1, Cdk6, Cradd, Daxx, Ddit4, Gadd45a, Gls, Hipk1, Meaf6, Nrbp1, Rara, Rarg, Rbm14, Rheb, Ski, Smyd2, Tcf7l2, Tead2, Tgif1, Usp2, Ywhab]
R-MMU:73857	RNA Polymerase II Transcription	REACTOME_Pathways_20.11.2017	0.000157912	0.0255817	0.000164721	0.000329443	[-1]	Group2	4.30416	30	[Akt1, Arid1a, Brd2, Cbx4, Ccnd1, Cdk1, Cdk6, Cradd, Daxx, Ddit4, Gadd45a, Gls, Hipk1, Ints5, Meaf6, Nrbp1, Rara, Rarg, Rbm14, Rheb, Rprd1b, Ski, Smyd2, Srrm1, Tcf7l2, Tead2, Tgif1, Usp2, Ywhab, Zc3h8]
R-MMU:74160	Gene expression (Transcription)	REACTOME_Pathways_20.11.2017	0.000164721	0.0263554	0.000164721	0.000329443	[-1]	Group2	4.09938	33	[Actb, Akt1, Arid1a, Brd2, Cbx4, Ccnd1, Cdk1, Cdk6, Cradd, Daxx, Ddit4, Gadd45a, Gls, Hipk1, Ints5, Meaf6, Mta1, Myo1c, Nrbp1, Rara, Rarg, Rbm14, Rheb, Rprd1b, Ski, Smyd2, Srrm1, Tcf7l2, Tead2, Tgif1, Usp2, Ywhab, Zc3h8]
KEGG:05214	Glioma	KEGG_20.11.2017	2.18314e-07	3.88599e-05	4.3808e-08	2.62848e-07	[-1]	Group3	15.493	11	[Akt1, Camk2g, Ccnd1, Cdk6, E2f3, Gadd45a, Gadd45g, Hras, Pdgfa, Pdgfb, Pik3r2]
KEGG:05218	Melanoma	KEGG_20.11.2017	3.67027e-06	0.000638628	4.3808e-08	2.62848e-07	[-1]	Group3	13.1579	10	[Akt1, Ccnd1, Cdk6, E2f3, Gadd45a, Gadd45g, Hras, Pdgfa, Pdgfb, Pik3r2]
KEGG:05221	Acute myeloid leukemia	KEGG_20.11.2017	8.86652e-05	0.0146298	4.3808e-08	2.62848e-07	[-1]	Group3	11.5942	8	[Akt1, Ccnd1, Csf1r, Hras, Pik3r2, Rara, Stat5b, Tcf7l2]
R-MMU:186763	Downstream signal transduction	REACTOME_Pathways_20.11.2017	0.000298064	0.0462	4.3808e-08	2.62848e-07	[-1]	Group3	17.2414	5	[Hras, Pdgfa, Pdgfb, Pik3r2, Stat5b]
R-MMU:186797	Signaling by PDGF	REACTOME_Pathways_20.11.2017	1.90124e-05	0.0032321	4.3808e-08	2.62848e-07	[-1]	Group3	14.2857	8	[Col4a1, Col4a2, Furin, Hras, Pdgfa, Pdgfb, Pik3r2, Stat5b]
KEGG:04510	Focal adhesion	KEGG_20.11.2017	1.76441e-05	0.00301714	3.9032e-06	1.56128e-05	[-1]	Group4	7.53769	15	[Actb, Akt1, Ccnd1, Col4a1, Col4a2, Hras, Itga5, Itga9, Itgb5, Pdgfa, Pdgfb, Pik3r2, Ptk2, Pxn, Zyx]
R-MMU:186763	Downstream signal transduction	REACTOME_Pathways_20.11.2017	0.000298064	0.0462	3.9032e-06	1.56128e-05	[-1]	Group4	17.2414	5	[Hras, Pdgfa, Pdgfb, Pik3r2, Stat5b]
R-MMU:186797	Signaling by PDGF	REACTOME_Pathways_20.11.2017	1.90124e-05	0.0032321	3.9032e-06	1.56128e-05	[-1]	Group4	14.2857	8	[Col4a1, Col4a2, Furin, Hras, Pdgfa, Pdgfb, Pik3r2, Stat5b]
R-MMU:3000171	Non-integrin membrane-ECM interactions	REACTOME_Pathways_20.11.2017	4.21845e-06	0.000729792	3.9032e-06	1.56128e-05	[-1]	Group4	21.2121	7	[Col4a1, Col4a2, Ddr1, Hspg2, Itgb5, Pdgfa, Pdgfb]
R-MMU:9006934	Signaling by Receptor Tyrosine Kinases	REACTOME_Pathways_20.11.2017	0.000230587	0.0359715	3.9032e-06	1.56128e-05	[-1]	Group4	4.9217	22	[Actb, Akt1, Atp6v1b1, Axl, Cdh5, Col4a1, Col4a2, Erbin, Fgd3, Furin, Hpn, Hras, Nrg1, Pdgfa, Pdgfb, Pik3r2, Ptk2, Pxn, Sh2b3, Stat5b, Trib3, Wwp1]
KEGG:04151	PI3K-Akt signaling pathway	KEGG_20.11.2017	5.28878e-05	0.00888516	9.1982e-09	6.43874e-08	[-1]	Group5	5.6338	20	[Akt1, Bcl2l1, Ccnd1, Cdk6, Col4a1, Col4a2, Csf1, Csf1r, Ddit4, Hras, Itga5, Itga9, Itgb5, Ntf5, Pdgfa, Pdgfb, Pik3r2, Ptk2, Rheb, Ywhab]
KEGG:04218	Cellular senescence	KEGG_20.11.2017	3.4277e-05	0.00579281	9.1982e-09	6.43874e-08	[-1]	Group5	7.52688	14	[Akt1, Ccnd1, Cdk1, Cdk6, E2f3, Gadd45a, Gadd45g, Hipk1, Hras, Pik3r2, Ppp3cb, Ppp3cc, Rheb, Zfp36l2]
KEGG:04370	VEGF signaling pathway	KEGG_20.11.2017	0.000190665	0.030125	9.1982e-09	6.43874e-08	[-1]	Group5	12.069	7	[Akt1, Hras, Pik3r2, Ppp3cb, Ppp3cc, Ptk2, Pxn]
KEGG:04510	Focal adhesion	KEGG_20.11.2017	1.76441e-05	0.00301714	9.1982e-09	6.43874e-08	[-1]	Group5	7.53769	15	[Actb, Akt1, Ccnd1, Col4a1, Col4a2, Hras, Itga5, Itga9, Itgb5, Pdgfa, Pdgfb, Pik3r2, Ptk2, Pxn, Zyx]
KEGG:05205	Proteoglycans in cancer	KEGG_20.11.2017	0.000104136	0.0170784	9.1982e-09	6.43874e-08	[-1]	Group5	6.79612	14	[Actb, Akt1, Camk2g, Ccnd1, Cd63, Hras, Hspg2, Itga5, Itgb5, Pik3r2, Ptk2, Pxn, Twist1, Wnt10a]
R-MMU:186797	Signaling by PDGF	REACTOME_Pathways_20.11.2017	1.90124e-05	0.0032321	9.1982e-09	6.43874e-08	[-1]	Group5	14.2857	8	[Col4a1, Col4a2, Furin, Hras, Pdgfa, Pdgfb, Pik3r2, Stat5b]
R-MMU:194138	Signaling by VEGF	REACTOME_Pathways_20.11.2017	0.000123489	0.0201288	9.1982e-09	6.43874e-08	[-1]	Group5	9.78261	9	[Actb, Akt1, Axl, Cdh5, Hras, Pik3r2, Ptk2, Pxn, Trib3]
R-MMU:4420097	VEGFA-VEGFR2 Pathway	REACTOME_Pathways_20.11.2017	6.04529e-05	0.0100956	9.1982e-09	6.43874e-08	[-1]	Group5	10.7143	9	[Actb, Akt1, Axl, Cdh5, Hras, Pik3r2, Ptk2, Pxn, Trib3]
R-MMU:9006934	Signaling by Receptor Tyrosine Kinases	REACTOME_Pathways_20.11.2017	0.000230587	0.0359715	9.1982e-09	6.43874e-08	[-1]	Group5	4.9217	22	[Actb, Akt1, Atp6v1b1, Axl, Cdh5, Col4a1, Col4a2, Erbin, Fgd3, Furin, Hpn, Hras, Nrg1, Pdgfa, Pdgfb, Pik3r2, Ptk2, Pxn, Sh2b3, Stat5b, Trib3, Wwp1]
KEGG:04151	PI3K-Akt signaling pathway	KEGG_20.11.2017	5.28878e-05	0.00888516	4.27843e-07	2.13921e-06	[-1]	Group6	5.6338	20	[Akt1, Bcl2l1, Ccnd1, Cdk6, Col4a1, Col4a2, Csf1, Csf1r, Ddit4, Hras, Itga5, Itga9, Itgb5, Ntf5, Pdgfa, Pdgfb, Pik3r2, Ptk2, Rheb, Ywhab]
KEGG:04218	Cellular senescence	KEGG_20.11.2017	3.4277e-05	0.00579281	4.27843e-07	2.13921e-06	[-1]	Group6	7.52688	14	[Akt1, Ccnd1, Cdk1, Cdk6, E2f3, Gadd45a, Gadd45g, Hipk1, Hras, Pik3r2, Ppp3cb, Ppp3cc, Rheb, Zfp36l2]
KEGG:04370	VEGF signaling pathway	KEGG_20.11.2017	0.000190665	0.030125	4.27843e-07	2.13921e-06	[-1]	Group6	12.069	7	[Akt1, Hras, Pik3r2, Ppp3cb, Ppp3cc, Ptk2, Pxn]
KEGG:05200	Pathways in cancer	KEGG_20.11.2017	6.13735e-05	0.010188	4.27843e-07	2.13921e-06	[-1]	Group6	4.85075	26	[Akt1, Bbc3, Bcl2l1, Camk2g, Ccnd1, Cdk6, Col4a1, Col4a2, Csf1r, Ctbp2, E2f3, Gadd45a, Gadd45g, Gna11, Gnai2, Hras, Keap1, Nfe2l2, Pdgfa, Pdgfb, Pik3r2, Ptk2, Rara, Stat5b, Tcf7l2, Wnt10a]
KEGG:05212	Pancreatic cancer	KEGG_20.11.2017	0.000160705	0.0258735	4.27843e-07	2.13921e-06	[-1]	Group6	10.6667	8	[Akt1, Bcl2l1, Ccnd1, Cdk6, E2f3, Gadd45a, Gadd45g, Pik3r2]
KEGG:05213	Endometrial cancer	KEGG_20.11.2017	0.000190665	0.030125	4.27843e-07	2.13921e-06	[-1]	Group6	12.069	7	[Akt1, Ccnd1, Gadd45a, Gadd45g, Hras, Pik3r2, Tcf7l2]
KEGG:05214	Glioma	KEGG_20.11.2017	2.18314e-07	3.88599e-05	4.27843e-07	2.13921e-06	[-1]	Group6	15.493	11	[Akt1, Camk2g, Ccnd1, Cdk6, E2f3, Gadd45a, Gadd45g, Hras, Pdgfa, Pdgfb, Pik3r2]
KEGG:05218	Melanoma	KEGG_20.11.2017	3.67027e-06	0.000638628	4.27843e-07	2.13921e-06	[-1]	Group6	13.1579	10	[Akt1, Ccnd1, Cdk6, E2f3, Gadd45a, Gadd45g, Hras, Pdgfa, Pdgfb, Pik3r2]
KEGG:05220	Chronic myeloid leukemia	KEGG_20.11.2017	5.83337e-07	0.000103251	4.27843e-07	2.13921e-06	[-1]	Group6	14.1026	11	[Akt1, Bcl2l1, Ccnd1, Cdk6, Ctbp2, E2f3, Gadd45a, Gadd45g, Hras, Pik3r2, Stat5b]
KEGG:05221	Acute myeloid leukemia	KEGG_20.11.2017	8.86652e-05	0.0146298	4.27843e-07	2.13921e-06	[-1]	Group6	11.5942	8	[Akt1, Ccnd1, Csf1r, Hras, Pik3r2, Rara, Stat5b, Tcf7l2]
KEGG:05222	Small cell lung cancer	KEGG_20.11.2017	3.11909e-06	0.000545841	4.27843e-07	2.13921e-06	[-1]	Group6	11.9565	11	[Akt1, Bcl2l1, Ccnd1, Cdk6, Col4a1, Col4a2, E2f3, Gadd45a, Gadd45g, Pik3r2, Ptk2]
KEGG:05223	Non-small cell lung cancer	KEGG_20.11.2017	8.41543e-06	0.00144745	4.27843e-07	2.13921e-06	[-1]	Group6	13.6364	9	[Akt1, Ccnd1, Cdk6, E2f3, Gadd45a, Gadd45g, Hras, Pik3r2, Stat5b]
KEGG:05225	Hepatocellular carcinoma	KEGG_20.11.2017	2.5818e-06	0.000454396	4.27843e-07	2.13921e-06	[-1]	Group6	8.82353	15	[Actb, Akt1, Arid1a, Bcl2l1, Ccnd1, Cdk6, E2f3, Gadd45a, Gadd45g, Hras, Keap1, Nfe2l2, Pik3r2, Tcf7l2, Wnt10a]
R-MMU:186763	Downstream signal transduction	REACTOME_Pathways_20.11.2017	0.000298064	0.0462	4.27843e-07	2.13921e-06	[-1]	Group6	17.2414	5	[Hras, Pdgfa, Pdgfb, Pik3r2, Stat5b]

## Sheet: Table_S4C_ClueGO_293T-S486E
Table S4C. Dysregulated pathways driven by RELAFUS1-S486E target genes in TSS±10kb in 293T-RELAFUS1-S486E cells
GOID	GOTerm	Ontology Source	Term PValue	Term PValue Corrected with Bonferroni step down	Group PValue	Group PValue Corrected with Bonferroni step down	GOLevels	GOGroups	% Associated Genes	Nr. Genes	Associated Genes Found
KEGG:00900	Terpenoid backbone biosynthesis	KEGG_20.11.2017	0.00142332	0.115289	0.00142332	0.00426996	[-1]	Group0	13.6364	3	[NUS1, PCYOX1, ZMPSTE24]
R-HSA:1632852	Macroautophagy	REACTOME_Pathways_20.11.2017	0.000663084	0.0563621	0.000663084	0.0039785	[-1]	Group1	7.35294	5	[CHMP3, PRKAB2, RNF103-CHMP3, RRAGD, ULK1]
R-HSA:2682334	EPH-Ephrin signaling	REACTOME_Pathways_20.11.2017	0.0692654	0.415592	0.0692654	0.138531	[-1]	Group2	3.26087	3	[EFNA1, GIT1, VAV2]
KEGG:00240	Pyrimidine metabolism	KEGG_20.11.2017	0.00401651	0.277139	0.00109384	0.00437535	[-1]	Group3	4.90196	5	[DTYMK, ENPP3, POLR3GL, RRM2, UCKL1]
R-HSA:15869	Metabolism of nucleotides	REACTOME_Pathways_20.11.2017	0.00418731	0.284737	0.00109384	0.00437535	[-1]	Group3	4.85437	5	[DTYMK, GUK1, IMPDH1, RRM2, UCKL1]
R-HSA:499943	Interconversion of nucleotide di- and triphosphates	REACTOME_Pathways_20.11.2017	0.00425362	0.284992	0.00109384	0.00437535	[-1]	Group3	9.375	3	[DTYMK, GUK1, RRM2]
KEGG:04662	B cell receptor signaling pathway	KEGG_20.11.2017	0.00612119	0.373393	7.29494e-05	0.000583595	[-1]	Group4	5.6338	4	[PIK3R2, PPP3CB, RELA, VAV2]
R-HSA:2454202	Fc epsilon receptor (FCERI) signaling	REACTOME_Pathways_20.11.2017	0.00259441	0.191986	7.29494e-05	0.000583595	[-1]	Group4	4.47761	6	[PIK3R2, PPP3CB, PSMA3, PSMB3, RELA, VAV2]
R-HSA:3858494	Beta-catenin independent WNT signaling	REACTOME_Pathways_20.11.2017	0.00383533	0.268473	7.29494e-05	0.000583595	[-1]	Group4	4.13793	6	[DVL1, GNB2, GNG12, PPP3CB, PSMA3, PSMB3]
R-HSA:4086400	PCP/CE pathway	REACTOME_Pathways_20.11.2017	0.0692654	0.415592	7.29494e-05	0.000583595	[-1]	Group4	3.26087	3	[DVL1, PSMA3, PSMB3]
R-HSA:8878159	Transcriptional regulation by RUNX3	REACTOME_Pathways_20.11.2017	0.00553125	0.348469	7.29494e-05	0.000583595	[-1]	Group4	4.54545	5	[NCOA2, PPARA, PSMA3, PSMB3, TGS1]
R-HSA:166058	MyD88:Mal cascade initiated on plasma membrane	REACTOME_Pathways_20.11.2017	0.0784352	0.235305	0.111025	0.111025	[-1]	Group5	3.09278	3	[HMGB1, MAPKAPK3, RELA]
R-HSA:168138	Toll Like Receptor 9 (TLR9) Cascade	REACTOME_Pathways_20.11.2017	0.0841795	0.0841795	0.111025	0.111025	[-1]	Group5	3	3	[HMGB1, MAPKAPK3, RELA]
R-HSA:168179	Toll Like Receptor TLR1:TLR2 Cascade	REACTOME_Pathways_20.11.2017	0.0841795	0.0841795	0.111025	0.111025	[-1]	Group5	3	3	[HMGB1, MAPKAPK3, RELA]
R-HSA:168181	Toll Like Receptor 7/8 (TLR7/8) Cascade	REACTOME_Pathways_20.11.2017	0.0765603	0.306241	0.111025	0.111025	[-1]	Group5	3.125	3	[HMGB1, MAPKAPK3, RELA]
R-HSA:168188	Toll Like Receptor TLR6:TLR2 Cascade	REACTOME_Pathways_20.11.2017	0.0784352	0.235305	0.111025	0.111025	[-1]	Group5	3.09278	3	[HMGB1, MAPKAPK3, RELA]
R-HSA:181438	Toll Like Receptor 2 (TLR2) Cascade	REACTOME_Pathways_20.11.2017	0.0841795	0.0841795	0.111025	0.111025	[-1]	Group5	3	3	[HMGB1, MAPKAPK3, RELA]
R-HSA:975138	TRAF6 mediated induction of NFkB and MAP kinases upon TLR7/8 or 9 activation	REACTOME_Pathways_20.11.2017	0.0728715	0.364358	0.111025	0.111025	[-1]	Group5	3.19149	3	[HMGB1, MAPKAPK3, RELA]
R-HSA:975155	MyD88 dependent cascade initiated on endosome	REACTOME_Pathways_20.11.2017	0.0765603	0.306241	0.111025	0.111025	[-1]	Group5	3.125	3	[HMGB1, MAPKAPK3, RELA]
R-HSA:1368082	RORA activates gene expression	REACTOME_Pathways_20.11.2017	0.000156541	0.0139322	0.000855322	0.00427661	[-1]	Group6	14.8148	4	[NCOA2, NRIP1, PPARA, TGS1]
R-HSA:1368108	BMAL1:CLOCK,NPAS2 activates circadian gene expression	REACTOME_Pathways_20.11.2017	0.00135759	0.111323	0.000855322	0.00427661	[-1]	Group6	8.51064	4	[NCOA2, NRIP1, PPARA, TGS1]
R-HSA:1592230	Mitochondrial biogenesis	REACTOME_Pathways_20.11.2017	0.00295749	0.212939	0.000855322	0.00427661	[-1]	Group6	5.26316	5	[HSPA9, NCOA2, PPARA, PRKAB2, TGS1]
R-HSA:2032785	YAP1- and WWTR1 (TAZ)-stimulated gene expression	REACTOME_Pathways_20.11.2017	0.00320465	0.22753	0.000855322	0.00427661	[-1]	Group6	10.3448	3	[NCOA2, PPARA, TGS1]
R-HSA:381340	Transcriptional regulation of white adipocyte differentiation	REACTOME_Pathways_20.11.2017	0.00172339	0.136148	0.000855322	0.00427661	[-1]	Group6	5.95238	5	[MED23, NCOA2, PPARA, RELA, TGS1]
R-HSA:400253	Circadian Clock	REACTOME_Pathways_20.11.2017	0.00582187	0.360956	0.000855322	0.00427661	[-1]	Group6	5.71429	4	[NCOA2, NRIP1, PPARA, TGS1]
R-HSA:4086400	PCP/CE pathway	REACTOME_Pathways_20.11.2017	0.0692654	0.415592	0.000855322	0.00427661	[-1]	Group6	3.26087	3	[DVL1, PSMA3, PSMB3]
R-HSA:8878159	Transcriptional regulation by RUNX3	REACTOME_Pathways_20.11.2017	0.00553125	0.348469	0.000855322	0.00427661	[-1]	Group6	4.54545	5	[NCOA2, PPARA, PSMA3, PSMB3, TGS1]
R-HSA:8951671	RUNX3 regulates YAP1-mediated transcription	REACTOME_Pathways_20.11.2017	0.00142332	0.115289	0.000855322	0.00427661	[-1]	Group6	13.6364	3	[NCOA2, PPARA, TGS1]
R-HSA:1257604	PIP3 activates AKT signaling	REACTOME_Pathways_20.11.2017	0.00482814	0.318657	0.000104899	0.00073429	[-1]	Group7	3.13725	8	[CBX2, CBX4, PIK3R2, PSMA3, PSMB3, RING1, RRAGD, SCMH1]
R-HSA:2990846	SUMOylation	REACTOME_Pathways_20.11.2017	0.00231582	0.173686	0.000104899	0.00073429	[-1]	Group7	4.58015	6	[CBX2, CBX4, PCGF2, RING1, SCMH1, STAG2]
R-HSA:3108214	SUMOylation of DNA damage response and repair proteins	REACTOME_Pathways_20.11.2017	0.000128112	0.0115301	0.000104899	0.00073429	[-1]	Group7	7.89474	6	[CBX2, CBX4, PCGF2, RING1, SCMH1, STAG2]
R-HSA:3108232	SUMO E3 ligases SUMOylate target proteins	REACTOME_Pathways_20.11.2017	0.00182691	0.142499	0.000104899	0.00073429	[-1]	Group7	4.8	6	[CBX2, CBX4, PCGF2, RING1, SCMH1, STAG2]
R-HSA:4551638	SUMOylation of chromatin organization proteins	REACTOME_Pathways_20.11.2017	0.000757397	0.062864	0.000104899	0.00073429	[-1]	Group7	7.14286	5	[CBX2, CBX4, PCGF2, RING1, SCMH1]
R-HSA:4570464	SUMOylation of RNA binding proteins	REACTOME_Pathways_20.11.2017	0.000104413	0.00950162	0.000104899	0.00073429	[-1]	Group7	10.8696	5	[CBX2, CBX4, PCGF2, RING1, SCMH1]
R-HSA:6807070	PTEN Regulation	REACTOME_Pathways_20.11.2017	0.000599799	0.0521825	0.000104899	0.00073429	[-1]	Group7	5	7	[CBX2, CBX4, PSMA3, PSMB3, RING1, RRAGD, SCMH1]
R-HSA:8939243	RUNX1 interacts with co-factors whose precise effect on RUNX1 targets is not known	REACTOME_Pathways_20.11.2017	0.000603332	0.0518865	0.000104899	0.00073429	[-1]	Group7	10.5263	4	[CBX2, CBX4, RING1, SCMH1]
R-HSA:8943724	Regulation of PTEN gene transcription	REACTOME_Pathways_20.11.2017	0.000400729	0.0352642	0.000104899	0.00073429	[-1]	Group7	8.19672	5	[CBX2, CBX4, RING1, RRAGD, SCMH1]
R-HSA:8953750	Transcriptional Regulation by E2F6	REACTOME_Pathways_20.11.2017	0.00548864	0.351273	0.000104899	0.00073429	[-1]	Group7	8.57143	3	[PCGF2, RING1, RRM2]
R-HSA:8953897	Cellular responses to external stimuli	REACTOME_Pathways_20.11.2017	6.33619e-05	0.0058293	0.000104899	0.00073429	[-1]	Group7	3.14961	16	[CBX2, CBX4, CHMP3, HSPA8, HSPA9, MAPKAPK3, PRKAB2, PSMA3, PSMB3, RELA, RING1, RNF103-CHMP3, RRAGD, SCMH1, TUBA4A, ULK1]
KEGG:04066	HIF-1 signaling pathway	KEGG_20.11.2017	0.0841795	0.0841795	5.4848e-05	0.000493632	[-1]	Group8	3	3	[GAPDH, PIK3R2, RELA]
KEGG:04659	Th17 cell differentiation	KEGG_20.11.2017	0.00492266	0.319973	5.4848e-05	0.000493632	[-1]	Group8	4.6729	5	[HLA-DOA, JAK2, PPP3CB, RELA, RXRB]
KEGG:04662	B cell receptor signaling pathway	KEGG_20.11.2017	0.00612119	0.373393	5.4848e-05	0.000493632	[-1]	Group8	5.6338	4	[PIK3R2, PPP3CB, RELA, VAV2]
KEGG:04666	Fc gamma R-mediated phagocytosis	KEGG_20.11.2017	0.0674938	0.472456	5.4848e-05	0.000493632	[-1]	Group8	3.2967	3	[BIN1, PIK3R2, VAV2]
KEGG:04917	Prolactin signaling pathway	KEGG_20.11.2017	0.00582187	0.360956	5.4848e-05	0.000493632	[-1]	Group8	5.71429	4	[CISH, JAK2, PIK3R2, RELA]
KEGG:04920	Adipocytokine signaling pathway	KEGG_20.11.2017	0.000709068	0.0595617	5.4848e-05	0.000493632	[-1]	Group8	7.24638	5	[JAK2, PPARA, PRKAB2, RELA, RXRB]
KEGG:04933	AGE-RAGE signaling pathway in diabetic complications	KEGG_20.11.2017	0.082245	0.16449	5.4848e-05	0.000493632	[-1]	Group8	3.0303	3	[JAK2, PIK3R2, RELA]
R-HSA:114604	GPVI-mediated activation cascade	REACTOME_Pathways_20.11.2017	0.00260376	0.190074	5.4848e-05	0.000493632	[-1]	Group8	7.14286	4	[JAK2, MPIG6B, PIK3R2, VAV2]
R-HSA:193704	p75 NTR receptor-mediated signalling	REACTOME_Pathways_20.11.2017	0.0784352	0.235305	5.4848e-05	0.000493632	[-1]	Group8	3.09278	3	[ARHGEF10L, RELA, VAV2]
R-HSA:2454202	Fc epsilon receptor (FCERI) signaling	REACTOME_Pathways_20.11.2017	0.00259441	0.191986	5.4848e-05	0.000493632	[-1]	Group8	4.47761	6	[PIK3R2, PPP3CB, PSMA3, PSMB3, RELA, VAV2]
R-HSA:392451	G beta:gamma signalling through PI3Kgamma	REACTOME_Pathways_20.11.2017	0.00146935	0.117548	5.4848e-05	0.000493632	[-1]	Group8	8.33333	4	[GNB2, GNG12, JAK2, PIK3R2]
R-HSA:397795	G-protein beta:gamma signalling	REACTOME_Pathways_20.11.2017	0.00184288	0.141902	5.4848e-05	0.000493632	[-1]	Group8	7.84314	4	[GNB2, GNG12, JAK2, PIK3R2]
R-HSA:416482	G alpha (12/13) signalling events	REACTOME_Pathways_20.11.2017	0.00201289	0.15298	5.4848e-05	0.000493632	[-1]	Group8	5.74713	5	[ARHGEF10L, GNB2, GNG12, PIK3R2, VAV2]
R-HSA:4420097	VEGFA-VEGFR2 Pathway	REACTOME_Pathways_20.11.2017	0.082245	0.16449	5.4848e-05	0.000493632	[-1]	Group8	3.0303	3	[MAPKAPK3, PIK3R2, VAV2]

## Sheet: Table_S4D_DEG_ST-EPN-RELA
Table S4D. Up-regulated genes in ST-EPN-RELA relative to ST-EPN-YAP1 subgroup (DEGs: RELAup vs YAP1, logFC>1, FDR < 0.05)
ID	adj.P.Val	P.Value	t	B	logFC	Gene.symbol	Gene.title
204584_at	8.47e-31	3.1e-35	26.5844	68.3286	8.03044	L1CAM	L1 cell adhesion molecule
239537_at	3.23e-20	1.06e-23	16.1517	43.3914	7.10664	ST8SIA2	ST8 alpha-N-acetyl-neuraminide alpha-2,8-sialyltransferase 2
205952_at	8.81e-21	2.33e-24	16.6501	44.8511	6.84158	KCNK3	potassium two pore domain channel subfamily K member 3
206844_at	2.93e-09	3.39e-11	8.06637	15.264	6.70421	FBP2	fructose-bisphosphatase 2
210448_s_at	4.1e-16	5.25e-19	12.852	32.9034	6.67419	P2RX5	purinergic receptor P2X 5
243173_at	8.32e-19	4.57e-22	14.9551	39.7564	6.47997	CABP7	calcium binding protein 7
206935_at	1.63e-12	6.33e-15	10.2734	23.7007	6.3999	PCDH8	protocadherin 8
1552532_a_at	7.03e-11	4.61e-13	9.15931	19.4879	6.26756	ATP6V1C2	ATPase H+ transporting V1 subunit C2
236045_x_at	1.26e-25	6.89e-30	21.2597	56.9607	6.26685
202410_x_at	2.17e-20	6.49e-24	16.3124	43.8656	6.09334	INS-IGF2///IGF2	INS-IGF2 readthrough///insulin like growth factor 2
240715_at	1.69e-12	6.65e-15	10.2607	23.6531	6.04698	TBX5	T-box 5
241382_at	2.49e-17	2e-20	13.8058	36.0855	6.03251	PCP4L1	Purkinje cell protein 4 like 1
220506_at	1.75e-10	1.33e-12	8.88905	18.4498	5.99822	GUCY1B2	guanylate cyclase 1 soluble subunit beta 2 (pseudogene)
223967_at	2.82e-17	2.32e-20	13.762	35.9421	5.94341	ANGPTL6	angiopoietin like 6
205625_s_at	7.33e-11	4.88e-13	9.14485	19.4324	5.93731	CALB1	calbindin 1
238105_x_at	4.01e-14	9.53e-17	11.3976	27.816	5.93027	WNT7B	Wnt family member 7B
226869_at	1.48e-15	2.44e-18	12.415	31.4044	5.87716	MEGF6	multiple EGF like domains 6
229473_at	6.43e-12	3.05e-14	9.86175	22.1579	5.64307	MAMDC4	MAM domain containing 4
210881_s_at	4.38e-21	1.04e-24	16.9193	45.6266	5.63916	INS-IGF2///IGF2	INS-IGF2 readthrough///insulin like growth factor 2
204712_at	7.6e-06	2.67e-07	5.78608	6.47563	5.49827	WIF1	WNT inhibitory factor 1
1552445_a_at	1.43e-07	2.83e-09	6.94971	10.9207	5.45622	ESX1	ESX homeobox 1
1568868_at	6.79e-18	4.72e-21	14.2393	37.4909	5.39854	CYP27C1	cytochrome P450 family 27 subfamily C member 1
217250_s_at	1.6e-12	6.16e-15	10.2806	23.7273	5.39604	CHD5	chromodomain helicase DNA binding protein 5
242856_at	4.04e-15	7.49e-18	12.0994	30.3059	5.33512	SNHG24	small nucleolar RNA host gene 24
213920_at	2.99e-09	3.47e-11	8.0608	15.2423	5.30552	CUX2	cut like homeobox 2
232313_at	3.23e-14	7.5e-17	11.463	28.0509	5.24823	TMEM132C	transmembrane protein 132C
210794_s_at	3.99e-16	5.04e-19	12.8637	32.9431	5.2397	MEG3	maternally expressed 3 (non-protein coding)
236901_at	3.28e-25	2.4e-29	20.7712	55.7873	5.23866
202409_at	3.67e-20	1.28e-23	16.0919	43.2143	5.23393	INS-IGF2///IGF2	INS-IGF2 readthrough///insulin like growth factor 2
219914_at	2.6e-08	4.06e-10	7.44038	12.827	5.19228	ECEL1	endothelin converting enzyme like 1
243386_at	1.51e-18	8.83e-22	14.7511	39.1177	5.08343	CASZ1	castor zinc finger 1
226618_at	3.07e-14	7.08e-17	11.4788	28.1075	5.08072	UBE2QL1	ubiquitin conjugating enzyme E2 Q family like 1
207237_at	1.8e-12	7.16e-15	10.241	23.5799	5.03679	KCNA3	potassium voltage-gated channel subfamily A member 3
205737_at	3.22e-17	2.77e-20	13.7095	35.7697	5.0024	KCNQ2	potassium voltage-gated channel subfamily Q member 2
236120_at	9.97e-20	4.19e-23	15.7083	42.0662	4.987
221400_at	1.08e-16	1.06e-19	13.3142	34.461	4.95433	MYO3A	myosin IIIA
206159_at	1.1e-09	1.12e-11	8.34687	16.3536	4.94753	GDF10	growth differentiation factor 10
35147_at	1.62e-21	3.26e-25	17.3119	46.7411	4.93832	MCF2L	MCF.2 cell line derived transforming sequence like
213609_s_at	3.17e-13	9.85e-16	10.7672	25.5269	4.9078	SEZ6L	seizure related 6 homolog like
227933_at	1.25e-15	1.97e-18	12.4748	31.6108	4.88191	LINGO1	leucine rich repeat and Ig domain containing 1
226311_at	2.22e-19	1.01e-22	15.4272	41.2128	4.82516	ADAMTS2	ADAM metallopeptidase with thrombospondin type 1 motif 2
235845_at	5.33e-16	7.02e-19	12.7684	32.6187	4.81523	SP5	Sp5 transcription factor
205626_s_at	6.21e-09	7.97e-11	7.85101	14.4259	4.80806	CALB1	calbindin 1
227347_x_at	6.36e-14	1.66e-16	11.2466	27.2724	4.80645	HES4	hes family bHLH transcription factor 4
212935_at	8.78e-20	3.21e-23	15.794	42.3245	4.78591	MCF2L	MCF.2 cell line derived transforming sequence like
244364_at	9.54e-20	3.67e-23	15.7514	42.1963	4.78096	MYO3A	myosin IIIA
228915_at	1.14e-09	1.17e-11	8.33543	16.3092	4.76444	DACH1	dachshund family transcription factor 1
213276_at	8.28e-14	2.26e-16	11.1634	26.9715	4.75735	CAMK2B	calcium/calmodulin dependent protein kinase II beta
206373_at	1.74e-13	5.13e-16	10.9421	26.1669	4.72252	ZIC1	Zic family member 1
204851_s_at	3.41e-08	5.53e-10	7.36253	12.5241	4.71048	DCX	doublecortin
232355_at	1.67e-15	2.84e-18	12.3713	31.2529	4.66559	SNORD114-3	small nucleolar RNA, C/D box 114-3
226210_s_at	6.17e-14	1.59e-16	11.2581	27.3137	4.66059	MEG3	maternally expressed 3 (non-protein coding)
207179_at	1.1e-09	1.12e-11	8.3466	16.3526	4.61897	TLX1	T-cell leukemia homeobox 1
235781_at	3.4e-16	3.98e-19	12.9315	33.1732	4.61359	CACNA1B	calcium voltage-gated channel subunit alpha1 B
207869_s_at	2.65e-11	1.54e-13	9.44192	20.5673	4.58839	CACNA1G	calcium voltage-gated channel subunit alpha1 G
211165_x_at	2.67e-14	6.09e-17	11.5198	28.2542	4.58814	EPHB2	EPH receptor B2
238956_at	1.43e-06	3.87e-08	6.28502	8.36211	4.57731	EFNA2	ephrin A2
235077_at	2.64e-11	1.53e-13	9.4433	20.5726	4.57527	MEG3	maternally expressed 3 (non-protein coding)
211215_x_at	3.52e-09	4.24e-11	8.01046	15.0465	4.5273	DIO2	deiodinase, iodothyronine, type II
227612_at	2.61e-18	1.67e-21	14.5545	38.4971	4.51529	ELAVL3	ELAV like neuron-specific RNA binding protein 3
236448_at	6.69e-10	6.28e-12	8.49351	16.9221	4.51472	UNC5A	unc-5 netrin receptor A
212670_at	3.22e-17	2.76e-20	13.7104	35.7729	4.50697	ELN	elastin
229088_at	6.84e-15	1.35e-17	11.9352	29.7289	4.47849	ENPP1	ectonucleotide pyrophosphatase/phosphodiesterase 1
1555602_a_at	4.09e-14	9.79e-17	11.3903	27.7898	4.47659	ELAVL3	ELAV like neuron-specific RNA binding protein 3
210055_at	2.32e-08	3.56e-10	7.4736	12.9564	4.46127	TSHR	thyroid stimulating hormone receptor
204411_at	3.7e-13	1.19e-15	10.7166	25.3411	4.43907	KIF21B	kinesin family member 21B
208065_at	2.38e-08	3.69e-10	7.46475	12.9219	4.43229	ST8SIA3	ST8 alpha-N-acetyl-neuraminide alpha-2,8-sialyltransferase 3
205472_s_at	1.01e-08	1.39e-10	7.71096	13.8806	4.43113	DACH1	dachshund family transcription factor 1
230869_at	2.06e-13	6.25e-16	10.8891	25.9733	4.424	FAM155A	family with sequence similarity 155 member A
210508_s_at	1.27e-17	9.53e-21	14.0276	36.8077	4.4149	KCNQ2	potassium voltage-gated channel subfamily Q member 2
1553989_a_at	3.12e-10	2.65e-12	8.71325	17.7719	4.41183	ATP6V1C2	ATPase H+ transporting V1 subunit C2
221902_at	3.1e-19	1.53e-22	15.2968	40.8134	4.39588	GPR153	G protein-coupled receptor 153
205328_at	3.17e-19	1.68e-22	15.2683	40.7259	4.39068	CLDN10	claudin 10
220727_at	1.31e-13	3.69e-16	11.0307	26.4897	4.37821	KCNK10	potassium two pore domain channel subfamily K member 10
206737_at	1.33e-07	2.62e-09	6.96915	10.996	4.37539	WNT11	Wnt family member 11
1556927_at	1.47e-11	7.99e-14	9.61124	21.2108	4.36828	KCNK10	potassium two pore domain channel subfamily K member 10
209560_s_at	0.000247	1.57e-05	4.69188	2.52082	4.32418	DLK1	delta like non-canonical Notch ligand 1
1554340_a_at	1.03e-09	1.02e-11	8.36942	16.4411	4.31765	DRAXIN	dorsal inhibitory axon guidance protein
205891_at	1.4e-16	1.46e-19	13.2216	34.1513	4.25268	ADORA2B	adenosine A2b receptor
210355_at	1.09e-15	1.64e-18	12.5267	31.79	4.24772	PTHLH	parathyroid hormone like hormone
211756_at	3.62e-17	3.18e-20	13.6689	35.6363	4.23516	PTHLH	parathyroid hormone like hormone
236896_at	1.53e-09	1.64e-11	8.25037	15.9791	4.20956	ZIC1	Zic family member 1
215443_at	1.11e-09	1.13e-11	8.34532	16.3476	4.20718	TSHR	thyroid stimulating hormone receptor
207210_at	1.33e-17	1.02e-20	14.0076	36.7431	4.19028	GABRA3	gamma-aminobutyric acid type A receptor alpha3 subunit
226043_at	2.6e-33	4.76e-38	29.8043	74.128	4.16647	GPSM1	G-protein signaling modulator 1
217681_at	9.59e-16	1.39e-18	12.5746	31.9548	4.16455	WNT7B	Wnt family member 7B
219196_at	8.01e-15	1.64e-17	11.8811	29.5382	4.16435	SCG3	secretogranin III
210090_at	1.09e-10	7.67e-13	9.02899	18.988	4.1637	ARC	activity regulated cytoskeleton associated protein
206618_at	2.17e-11	1.23e-13	9.49943	20.7861	4.15399	IL18R1	interleukin 18 receptor 1
214822_at	3.33e-10	2.84e-12	8.69482	17.7008	4.151	BRINP2	BMP/retinoic acid inducible neural specific 2
209652_s_at	1.37e-14	2.93e-17	11.7207	28.9702	4.14943	PGF	placental growth factor
213967_at	2.45e-07	5.23e-09	6.7944	10.3196	4.14874	RALYL	RALY RNA binding protein-like
227911_at	6.95e-16	9.79e-19	12.6737	32.2947	4.12486	ARHGAP28	Rho GTPase activating protein 28
232590_at	1.57e-16	1.72e-19	13.1741	33.9917	4.12025
206629_at	2.02e-10	1.59e-12	8.84338	18.2739	4.11485	ADAMTSL2	ADAMTS like 2
209914_s_at	9.32e-09	1.26e-10	7.73586	13.9776	4.10898	NRXN1	neurexin 1
237945_at	3.45e-13	1.1e-15	10.7381	25.4199	4.09779
232015_at	1.04e-14	2.17e-17	11.8043	29.2666	4.08322	GAREM2	GRB2 associated regulator of MAPK1 subtype 2
241440_at	3.35e-08	5.41e-10	7.36792	12.5451	4.03348	LOC440982///ZIC1	uncharacterized LOC440982///Zic family member 1
231214_at	3.06e-09	3.57e-11	8.05332	15.2132	3.97343
228762_at	1.85e-18	1.15e-21	14.6701	38.8625	3.95939	LFNG	LFNG O-fucosylpeptide 3-beta-N-acetylglucosaminyltransferase
1569186_at	1.63e-14	3.54e-17	11.6688	28.7857	3.94237	MYO3A	myosin IIIA
209956_s_at	4.3e-14	1.04e-16	11.3746	27.7333	3.92496	CAMK2B	calcium/calmodulin dependent protein kinase II beta
243599_at	7.79e-14	2.08e-16	11.1856	27.0517	3.91474
219985_at	1.37e-05	5.33e-07	5.60517	5.80193	3.90865	HS3ST3A1	heparan sulfate-glucosamine 3-sulfotransferase 3A1
205165_at	8.04e-13	2.87e-15	10.4829	24.4787	3.90447	CELSR3	cadherin EGF LAG seven-pass G-type receptor 3
229875_at	1.9e-10	1.48e-12	8.86157	18.344	3.88502	ZDHHC22	zinc finger DHHC-type containing 22
1555862_s_at	4.82e-11	3e-13	9.27012	19.9119	3.87603	MICALL2	MICAL like 2
1553179_at	8.36e-05	4.43e-06	5.04059	3.74651	3.87372	ADAMTS19	ADAM metallopeptidase with thrombospondin type 1 motif 19
201510_at	4.55e-10	4.02e-12	8.60684	17.3607	3.86713	ELF3	E74 like ETS transcription factor 3
206300_s_at	4.41e-15	8.3e-18	12.0706	30.205	3.85628	PTHLH	parathyroid hormone like hormone
238537_at	6.09e-11	3.92e-13	9.20129	19.6486	3.85238	CA8	carbonic anhydrase 8
205489_at	6.67e-06	2.3e-07	5.82532	6.62255	3.84639	CRYM	crystallin mu
230788_at	5.04e-14	1.25e-16	11.3248	27.5542	3.84361	GCNT2	glucosaminyl (N-acetyl) transferase 2, I-branching enzyme (I blood group)
204724_s_at	2.38e-10	1.92e-12	8.79447	18.0853	3.82971	COL9A3	collagen type IX alpha 3 chain
231650_s_at	2.05e-10	1.62e-12	8.83835	18.2545	3.82367	SEZ6L	seizure related 6 homolog like
229215_at	4.77e-10	4.25e-12	8.59287	17.3067	3.8037	ASCL2	achaete-scute family bHLH transcription factor 2
219682_s_at	2.55e-10	2.1e-12	8.77149	17.9967	3.80225	TBX3	T-box 3
230640_at	1.78e-17	1.4e-20	13.9132	36.4361	3.79617	FMNL3	formin like 3
230266_at	1.04e-10	7.31e-13	9.04129	19.0352	3.77022	RAB7B	RAB7B, member RAS oncogene family
210510_s_at	1.09e-15	1.6e-18	12.534	31.8152	3.76868	NRP1	neuropilin 1
238091_at	3.55e-09	4.28e-11	8.00809	15.0373	3.76773	LOC100506388	uncharacterized LOC100506388
205498_at	7.78e-15	1.58e-17	11.892	29.5766	3.76736	GHR	growth hormone receptor
205630_at	9.1e-05	4.9e-06	5.01295	3.648	3.76339	CRH	corticotropin releasing hormone
205278_at	3.88e-05	1.8e-06	5.28272	4.61842	3.75462	GAD1	glutamate decarboxylase 1
232069_at	1.76e-09	1.92e-11	8.21012	15.8227	3.74835	KIF26A	kinesin family member 26A
219894_at	4.38e-12	1.99e-14	9.9736	22.5788	3.74444	MAGEL2	MAGE family member L2
204393_s_at	1.23e-11	6.54e-14	9.66337	21.4083	3.73387	ACPP	acid phosphatase, prostate
244708_at	2.4e-12	1e-14	10.1523	23.2487	3.73241	SCN8A	sodium voltage-gated channel alpha subunit 8
238965_at	3.86e-13	1.26e-15	10.7007	25.2825	3.73121	C21orf2	chromosome 21 open reading frame 2
225667_s_at	7.17e-08	1.31e-09	7.14519	11.6791	3.73013	FAM84A	family with sequence similarity 84 member A
225544_at	9.22e-10	9.04e-12	8.40127	16.5646	3.72869	TBX3	T-box 3
204736_s_at	3e-16	3.46e-19	12.972	33.3105	3.72771	CSPG4	chondroitin sulfate proteoglycan 4
230008_at	2.35e-11	1.35e-13	9.4753	20.6944	3.72343	THSD7A	thrombospondin type 1 domain containing 7A
219370_at	1.07e-09	1.07e-11	8.35883	16.4	3.70952	RPRM	reprimo, TP53 dependent G2 arrest mediator candidate
239062_at	3.77e-07	8.4e-09	6.67429	9.85591	3.70293	TNRC6C-AS1	TNRC6C antisense RNA 1
206217_at	1.37e-14	2.96e-17	11.7177	28.9597	3.70215	EDA	ectodysplasin A
226612_at	1.28e-10	9.18e-13	8.98323	18.8121	3.69946	UBE2QL1	ubiquitin conjugating enzyme E2 Q family like 1
206718_at	8.94e-12	4.53e-14	9.75845	21.7681	3.69807	LMO1	LIM domain only 1
206080_at	1.65e-15	2.77e-18	12.3787	31.2785	3.69095	PLCH2	phospholipase C eta 2
202771_at	3.24e-13	1.02e-15	10.7576	25.4917	3.67698	PIEZO1	piezo type mechanosensitive ion channel component 1
203699_s_at	3.71e-08	6.11e-10	7.33713	12.4253	3.66662	DIO2	deiodinase, iodothyronine, type II
203548_s_at	1.38e-10	9.97e-13	8.96198	18.7304	3.65972	LPL	lipoprotein lipase
228547_at	2.94e-08	4.65e-10	7.40627	12.6943	3.65644	NRXN1	neurexin 1
1556826_s_at	1.88e-09	2.06e-11	8.19323	15.7571	3.64874	DRAXIN	dorsal inhibitory axon guidance protein
205980_s_at	7.64e-11	5.16e-13	9.13083	19.3787	3.64101	PRR5-ARHGAP8///ARHGAP8	PRR5-ARHGAP8 readthrough///Rho GTPase activating protein 8
231278_at	0.0016	0.000147	4.05048	0.37999	3.63828	LOC101927503	uncharacterized LOC101927503
209915_s_at	4.12e-07	9.35e-09	6.64706	9.75093	3.60965	NRXN1	neurexin 1
205901_at	0.000243	1.55e-05	4.697	2.53853	3.60289	PNOC	prepronociceptin
1568795_at	4.15e-17	3.74e-20	13.6209	35.4783	3.59653	LOC105373495	uncharacterized LOC105373495
90265_at	5.14e-25	4.7e-29	20.5121	55.1552	3.59537	ADAP1	ArfGAP with dual PH domains 1
226167_at	3.24e-07	7.11e-09	6.7168	10.0199	3.58673	SYT7	synaptotagmin 7
215181_at	5.01e-10	4.51e-12	8.57734	17.2466	3.58609	CDH22	cadherin 22
204811_s_at	7.32e-12	3.63e-14	9.81645	21.9871	3.58209	CACNA2D2	calcium voltage-gated channel auxiliary subunit alpha2delta 2
243780_at	5.47e-07	1.3e-08	6.56408	9.43146	3.57531
213601_at	2.06e-05	8.56e-07	5.48032	5.34093	3.57196	SLIT1	slit guidance ligand 1
213802_at	6.74e-09	8.74e-11	7.82769	14.3351	3.56773	PRSS12	protease, serine 12
205501_at	5.79e-11	3.68e-13	9.2172	19.7095	3.56469	PDE10A	phosphodiesterase 10A
208189_s_at	0.000288	1.89e-05	4.64039	2.34319	3.56284	MYO7A	myosin VIIA
220595_at	1.6e-09	1.72e-11	8.23882	15.9342	3.55757	PDZRN4	PDZ domain containing ring finger 4
201422_at	1.25e-16	1.26e-19	13.2651	34.2967	3.53822	IFI30///PIK3R2	IFI30, lysosomal thiol reductase///phosphoinositide-3-kinase regulatory subunit 2
230262_at	3.42e-07	7.52e-09	6.70231	9.96397	3.53602	ST8SIA3	ST8 alpha-N-acetyl-neuraminide alpha-2,8-sialyltransferase 3
230964_at	1.09e-09	1.1e-11	8.35108	16.37	3.53327	FREM2	FRAS1 related extracellular matrix protein 2
225380_at	3.1e-09	3.64e-11	8.04891	15.196	3.53051	PKDCC	protein kinase domain containing, cytoplasmic
205471_s_at	5.69e-07	1.35e-08	6.55281	9.3881	3.50969	DACH1	dachshund family transcription factor 1
221285_at	7.94e-07	1.97e-08	6.45774	9.02299	3.5019	ST8SIA2	ST8 alpha-N-acetyl-neuraminide alpha-2,8-sialyltransferase 2
212732_at	5.98e-10	5.5e-12	8.52708	17.0521	3.49864	MEG3	maternally expressed 3 (non-protein coding)
205066_s_at	9.47e-14	2.6e-16	11.1255	26.8339	3.47096	ENPP1	ectonucleotide pyrophosphatase/phosphodiesterase 1
228194_s_at	3.76e-09	4.57e-11	7.99127	14.9718	3.4658	SORCS1	sortilin related VPS10 domain containing receptor 1
208711_s_at	1.31e-16	1.34e-19	13.2465	34.2345	3.46324	CCND1	cyclin D1
205814_at	9.21e-06	3.33e-07	5.72812	6.25911	3.45722	GRM3	glutamate metabotropic receptor 3
243398_at	4.37e-09	5.39e-11	7.94968	14.81	3.44512
203861_s_at	5.99e-06	2.02e-07	5.85847	6.74687	3.40502	ACTN2	actinin alpha 2
221631_at	8.81e-21	2.42e-24	16.6381	44.8165	3.39781	CACNA1I	calcium voltage-gated channel subunit alpha1 I
219093_at	1.8e-09	1.96e-11	8.2052	15.8036	3.3904	PID1	phosphotyrosine interaction domain containing 1
228028_at	6.28e-18	4.25e-21	14.2707	37.5918	3.38978	GAREM2	GRB2 associated regulator of MAPK1 subtype 2
1553180_at	0.000206	1.28e-05	4.74954	2.7208	3.3838	ADAMTS19	ADAM metallopeptidase with thrombospondin type 1 motif 19
202746_at	7.62e-18	5.43e-21	14.1966	37.3537	3.38319	ITM2A	integral membrane protein 2A
208712_at	3.7e-16	4.43e-19	12.9007	33.0687	3.38155	CCND1	cyclin D1
214297_at	1.27e-13	3.54e-16	11.0415	26.5288	3.37881	CSPG4	chondroitin sulfate proteoglycan 4
203700_s_at	1.19e-07	2.3e-09	7.0029	11.1268	3.37367	DIO2	deiodinase, iodothyronine, type II
205713_s_at	0.00258	0.000262	3.87661	-0.17031	3.34797	COMP	cartilage oligomeric matrix protein
1558368_s_at	3.4e-09	4.02e-11	8.02382	15.0984	3.33775	DRAXIN	dorsal inhibitory axon guidance protein
219778_at	6.6e-08	1.2e-09	7.16757	11.766	3.33524	ZFPM2	zinc finger protein, FOG family member 2
238344_at	1.67e-07	3.42e-09	6.90207	10.7361	3.31807
205019_s_at	5.56e-14	1.4e-16	11.2925	27.4378	3.31142	VIPR1	vasoactive intestinal peptide receptor 1
210220_at	1.68e-11	9.22e-14	9.5741	21.0698	3.3106	FZD2	frizzled class receptor 2
221236_s_at	5.65e-10	5.17e-12	8.54296	17.1136	3.30699	STMN4	stathmin 4
215362_at	1.16e-06	3.05e-08	6.34571	8.59396	3.29007
210432_s_at	1.97e-06	5.64e-08	6.18834	7.99376	3.28328	SCN3A	sodium voltage-gated channel alpha subunit 3
226913_s_at	0.000339	2.29e-05	4.58721	2.1607	3.28309	SOX8	SRY-box 8
214535_s_at	4.04e-15	7.54e-18	12.0977	30.2998	3.27834	ADAMTS2	ADAM metallopeptidase with thrombospondin type 1 motif 2
204508_s_at	2.47e-07	5.28e-09	6.79238	10.3118	3.27538	CA12	carbonic anhydrase 12
206338_at	1.83e-14	4.09e-17	11.6289	28.6437	3.27309	ELAVL3	ELAV like neuron-specific RNA binding protein 3
215448_at	8.69e-06	3.11e-07	5.74657	6.32795	3.27156
214071_at	1.7e-08	2.49e-10	7.56353	13.3065	3.27135	GNAL	G protein subunit alpha L
219168_s_at	1.88e-13	5.59e-16	10.9189	26.0822	3.26936	PRR5	proline rich 5
1557146_a_at	0.0005	3.66e-05	4.45419	1.70875	3.26736	SSTR5-AS1	SSTR5 antisense RNA 1
235652_at	4.86e-10	4.35e-12	8.58689	17.2835	3.2651
203911_at	2.17e-20	6.75e-24	16.2999	43.8287	3.26161	RAP1GAP	RAP1 GTPase activating protein
205421_at	1.91e-06	5.43e-08	6.19818	8.03117	3.26068	SLC22A3	solute carrier family 22 member 3
229288_at	8.33e-05	4.41e-06	5.04193	3.75128	3.25237	EPHA7	EPH receptor A7
202747_s_at	1.2e-15	1.84e-18	12.4944	31.6785	3.24407	ITM2A	integral membrane protein 2A
238654_at	8.37e-11	5.71e-13	9.10478	19.2788	3.24386	VSIG10L	V-set and immunoglobulin domain containing 10 like
206216_at	4.47e-11	2.76e-13	9.29174	19.9945	3.2407	SRPK3	SRSF protein kinase 3
214825_at	2.17e-11	1.24e-13	9.49836	20.7821	3.23495	FAM155A	family with sequence similarity 155 member A
211483_x_at	4.78e-11	2.96e-13	9.27325	19.9238	3.23405	CAMK2B	calcium/calmodulin dependent protein kinase II beta
226676_at	3.7e-16	4.47e-19	12.8982	33.0602	3.23217	ZNF521	zinc finger protein 521
216096_s_at	8.52e-06	3.04e-07	5.75217	6.34887	3.22971	NRXN1	neurexin 1
240236_at	1.39e-11	7.48e-14	9.62841	21.2759	3.22325	STXBP5L	syntaxin binding protein 5 like
218950_at	1.44e-16	1.55e-19	13.2039	34.0917	3.2191	ARAP3	ArfGAP with RhoGAP domain, ankyrin repeat and PH domain 3
208359_s_at	4.49e-06	1.44e-07	5.94631	7.07726	3.21596	KCNJ4	potassium voltage-gated channel subfamily J member 4
227410_at	6.36e-14	1.67e-16	11.2444	27.2642	3.20617	FAM43A	family with sequence similarity 43 member A
205845_at	1.69e-05	6.8e-07	5.54132	5.56576	3.20192	CACNA1H	calcium voltage-gated channel subunit alpha1 H
209691_s_at	1.35e-09	1.43e-11	8.28536	16.1149	3.20089	DOK4	docking protein 4
226211_at	7.16e-10	6.78e-12	8.47393	16.8462	3.19114	MEG3	maternally expressed 3 (non-protein coding)
1556627_at	7.15e-11	4.73e-13	9.15282	19.463	3.18765	DRP2	dystrophin related protein 2
1556331_a_at	1.05e-06	2.69e-08	6.37813	8.71796	3.17545
203549_s_at	1.67e-10	1.24e-12	8.9061	18.5154	3.1713	LPL	lipoprotein lipase
231040_at	4.29e-06	1.37e-07	5.96012	7.12933	3.16632	RORB	RAR related orphan receptor B
203271_s_at	1.6e-10	1.18e-12	8.92004	18.5691	3.1624	UNC119	unc-119 lipid binding chaperone
241986_at	6.27e-07	1.51e-08	6.52538	9.28268	3.15617	BMPER	BMP binding endothelial regulator
204685_s_at	5.14e-09	6.47e-11	7.90373	14.6311	3.15265	ATP2B2	ATPase plasma membrane Ca2+ transporting 2
1556773_at	2.37e-10	1.9e-12	8.79717	18.0957	3.14639
219115_s_at	1.74e-08	2.56e-10	7.55713	13.2816	3.14036	IL20RA	interleukin 20 receptor subunit alpha
218793_s_at	1.86e-12	7.47e-15	10.2301	23.5391	3.13895	SCML1	sex comb on midleg-like 1 (Drosophila)
219517_at	6.96e-12	3.36e-14	9.8362	22.0616	3.11131	ELL3	elongation factor for RNA polymerase II 3
204286_s_at	3.5e-09	4.19e-11	8.01316	15.057	3.09981	PMAIP1	phorbol-12-myristate-13-acetate-induced protein 1
205433_at	0.000152	8.96e-06	4.84798	3.06479	3.09831	BCHE	butyrylcholinesterase
230323_s_at	4.43e-07	1.02e-08	6.62478	9.66509	3.09365	TMEM45B	transmembrane protein 45B
237790_at	1.59e-10	1.16e-12	8.92252	18.5786	3.09251	SCN8A	sodium voltage-gated channel alpha subunit 8
226599_at	1.15e-14	2.42e-17	11.7733	29.1571	3.09028	FHDC1	FH2 domain containing 1
206070_s_at	1.5e-07	3.01e-09	6.93451	10.8618	3.08388	EPHA3	EPH receptor A3
206401_s_at	9.97e-12	5.14e-14	9.72548	21.6434	3.06657	MAPT	microtubule associated protein tau
223536_at	3.44e-12	1.52e-14	10.044	22.8431	3.06579	PSD2	pleckstrin and Sec7 domain containing 2
242715_at	0.000128	7.31e-06	4.904	3.26191	3.05553	ZNF536	zinc finger protein 536
229546_at	4.06e-07	9.2e-09	6.65131	9.76732	3.05405	LOC653602///FAM84A	uncharacterized LOC653602///family with sequence similarity 84 member A
203131_at	2.03e-05	8.38e-07	5.48613	5.3623	3.04008	PDGFRA	platelet derived growth factor receptor alpha
235969_at	6.91e-15	1.38e-17	11.9297	29.7096	3.03971	SCN8A	sodium voltage-gated channel alpha subunit 8
204719_at	2.2e-09	2.46e-11	8.14737	15.5789	3.03768	ABCA8	ATP binding cassette subfamily A member 8
230680_at	0.000788	6.3e-05	4.29844	1.18813	3.02868	SLITRK4	SLIT and NTRK like family member 4
223843_at	5.49e-14	1.37e-16	11.2996	27.4634	3.02743	SCARA3	scavenger receptor class A member 3
209082_s_at	6.23e-16	8.55e-19	12.7123	32.4268	3.02541	COL18A1	collagen type XVIII alpha 1 chain
240992_at	3.27e-08	5.24e-10	7.37602	12.5766	3.02398
206210_s_at	3.92e-07	8.81e-09	6.66214	9.80904	3.01502	CETP	cholesteryl ester transfer protein
228754_at	3.27e-09	3.85e-11	8.03464	15.1405	3.01373	SLC6A6	solute carrier family 6 member 6
233482_at	8.97e-07	2.26e-08	6.42266	8.8885	3.01314	C15orf59	chromosome 15 open reading frame 59
210380_s_at	6.76e-10	6.37e-12	8.49008	16.9088	3.01245	CACNA1G	calcium voltage-gated channel subunit alpha1 G
206470_at	1.45e-08	2.07e-10	7.60962	13.486	3.01141	PLXNC1	plexin C1
1556904_at	2.44e-05	1.04e-06	5.42792	5.14844	3.00934	GABRB1	gamma-aminobutyric acid type A receptor beta1 subunit
205825_at	2.97e-06	9.02e-08	6.06743	7.53482	3.00283	PCSK1	proprotein convertase subtilisin/kexin type 1
220234_at	2.61e-09	2.95e-11	8.10171	15.4014	3.00179	CA8	carbonic anhydrase 8
228010_at	1.44e-06	3.93e-08	6.28119	8.34752	2.99873	PPP2R2C	protein phosphatase 2 regulatory subunit Bgamma
208064_s_at	2.97e-06	9.01e-08	6.06764	7.53563	2.99689	ST8SIA3	ST8 alpha-N-acetyl-neuraminide alpha-2,8-sialyltransferase 3
203585_at	5.98e-13	2.07e-15	10.5696	24.7993	2.99064	ZNF185	zinc finger protein 185 (LIM domain)
242301_at	5.7e-05	2.82e-06	5.16302	4.1854	2.98945	CBLN2	cerebellin 2 precursor
226677_at	3.85e-16	4.71e-19	12.8827	33.0077	2.98351	ZNF521	zinc finger protein 521
206336_at	5.23e-05	2.56e-06	5.18845	4.27709	2.98349	CXCL6	C-X-C motif chemokine ligand 6
244745_at	3.75e-05	1.73e-06	5.29363	4.65805	2.98265	RERG	RAS like estrogen regulated growth inhibitor
209465_x_at	2.13e-13	6.57e-16	10.8755	25.9236	2.98069	PTN	pleiotrophin
204328_at	2.66e-09	3.02e-11	8.09617	15.3798	2.98023	TMC6	transmembrane channel like 6
201818_at	1.06e-13	2.92e-16	11.0942	26.7203	2.97464	LPCAT1	lysophosphatidylcholine acyltransferase 1
228821_at	1.7e-06	4.75e-08	6.23208	8.16026	2.97432	ST6GAL2	ST6 beta-galactoside alpha-2,6-sialyltransferase 2
235099_at	8.22e-14	2.22e-16	11.1674	26.9857	2.97293	CMTM8	CKLF like MARVEL transmembrane domain containing 8
220392_at	6.16e-05	3.09e-06	5.13825	4.09627	2.97256	EBF2	early B-cell factor 2
201348_at	4.03e-07	9.1e-09	6.65413	9.7782	2.9712	GPX3	glutathione peroxidase 3
210721_s_at	8.29e-06	2.94e-07	5.76057	6.38026	2.97037	PAK5	p21 (RAC1) activated kinase 5
227361_at	5.78e-06	1.94e-07	5.86924	6.78731	2.96525	HS3ST3B1	heparan sulfate-glucosamine 3-sulfotransferase 3B1
209982_s_at	3.25e-12	1.42e-14	10.0604	22.9046	2.9618	NRXN2	neurexin 2
228302_x_at	1.56e-07	3.14e-09	6.92342	10.8188	2.96086	CAMK2N1	calcium/calmodulin dependent protein kinase II inhibitor 1
236131_at	6e-08	1.06e-09	7.19731	11.8816	2.96023
229405_at	2.14e-05	8.97e-07	5.46796	5.29547	2.95285	KIF7	kinesin family member 7
205569_at	6e-08	1.06e-09	7.19748	11.8822	2.95184	LAMP3	lysosomal associated membrane protein 3
221223_x_at	6.46e-14	1.71e-16	11.2382	27.2419	2.94921	CISH	cytokine inducible SH2 containing protein
1557921_s_at	0.000422	2.97e-05	4.51399	1.91111	2.94651	LOC100506498	uncharacterized LOC100506498
223821_s_at	2.68e-07	5.78e-09	6.76936	10.2228	2.94585	SUSD4	sushi domain containing 4
236926_at	3.29e-08	5.28e-10	7.37387	12.5682	2.945	TBX1	T-box 1
239108_at	5.62e-12	2.6e-14	9.90316	22.3139	2.94242	FAR2	fatty acyl-CoA reductase 2
228952_at	3.73e-11	2.25e-13	9.34438	20.1955	2.94127	ENPP1	ectonucleotide pyrophosphatase/phosphodiesterase 1
219518_s_at	1.95e-11	1.09e-13	9.53102	20.9062	2.93871	ELL3	elongation factor for RNA polymerase II 3
219685_at	5.26e-17	4.91e-20	13.5404	35.2126	2.93488	TMEM35A	transmembrane protein 35A
201286_at	1.38e-08	1.97e-10	7.62261	13.5366	2.92769	SDC1	syndecan 1
214454_at	6.74e-09	8.74e-11	7.82767	14.335	2.92669	ADAMTS2	ADAM metallopeptidase with thrombospondin type 1 motif 2
1557155_a_at	4.82e-09	6.02e-11	7.9216	14.7007	2.92478
218678_at	2.74e-12	1.16e-14	10.1132	23.1025	2.9243	NES	nestin
226980_at	3.3e-09	3.88e-11	8.03256	15.1324	2.92074	DEPDC1B	DEP domain containing 1B
209871_s_at	1.06e-10	7.41e-13	9.03786	19.022	2.91905	APBA2	amyloid beta precursor protein binding family A member 2
1560068_a_at	1.98e-10	1.55e-12	8.84902	18.2956	2.91896	LOC729870	uncharacterized LOC729870
232636_at	0.000505	3.7e-05	4.45097	1.69787	2.91457	SLITRK4	SLIT and NTRK like family member 4
242385_at	7.31e-07	1.8e-08	6.48081	9.11151	2.91057	RORB	RAR related orphan receptor B
232750_at	4.76e-08	8.12e-10	7.2655	12.1467	2.91052	LOC105373878	uncharacterized LOC105373878
210404_x_at	1.7e-10	1.28e-12	8.89863	18.4867	2.91035	CAMK2B	calcium/calmodulin dependent protein kinase II beta
206135_at	7.99e-05	4.21e-06	5.05443	3.79591	2.9073	ST18	ST18, C2H2C-type zinc finger
238226_at	1.48e-13	4.19e-16	10.9964	26.3648	2.89932	TMEM255B	transmembrane protein 255B
212873_at	1.68e-08	2.45e-10	7.56808	13.3242	2.8962	ARHGAP45	Rho GTPase activating protein 45
211737_x_at	4.54e-13	1.52e-15	10.6517	25.1023	2.88871	PTN	pleiotrophin
223748_at	6.85e-07	1.66e-08	6.50101	9.18908	2.88369	SLC4A11	solute carrier family 4 member 11
240137_at	2.35e-05	9.98e-07	5.43976	5.19185	2.8802
233424_at	8.29e-08	1.54e-09	7.104	11.5191	2.87959
243756_at	1.9e-07	3.93e-09	6.8673	10.6015	2.87264
202345_s_at	4.68e-07	1.09e-08	6.60917	9.60498	2.87058	FABP5	fatty acid binding protein 5
219427_at	4.3e-13	1.42e-15	10.6689	25.1656	2.86764	FAT4	FAT atypical cadherin 4
220561_at	2.77e-15	4.91e-18	12.2176	30.7189	2.86649	IGF2-AS	IGF2 antisense RNA
223986_x_at	0.00196	0.000187	3.97774	0.14804	2.85998	DMRT2	doublesex and mab-3 related transcription factor 2
222829_s_at	1.02e-06	2.61e-08	6.38553	8.74629	2.85922	IL20RA	interleukin 20 receptor subunit alpha
222747_s_at	5.32e-12	2.43e-14	9.92037	22.3786	2.85746	SCML1	sex comb on midleg-like 1 (Drosophila)
232738_at	2.45e-10	2.01e-12	8.78332	18.0423	2.85519	CCSER1	coiled-coil serine rich protein 1
1553982_a_at	8.95e-12	4.55e-14	9.75732	21.7638	2.85486	RAB7B	RAB7B, member RAS oncogene family
205523_at	6.74e-05	3.44e-06	5.10929	3.99228	2.85291	HAPLN1	hyaluronan and proteoglycan link protein 1
206481_s_at	2.81e-09	3.23e-11	8.0786	15.3115	2.85034	LDB2	LIM domain binding 2
238865_at	1.45e-08	2.08e-10	7.60888	13.4831	2.84994	PABPC4L	poly(A) binding protein cytoplasmic 4 like
215442_s_at	1.81e-06	5.09e-08	6.21459	8.09364	2.84968	TSHR	thyroid stimulating hormone receptor
207336_at	1.62e-10	1.19e-12	8.9163	18.5547	2.84703	SOX5	SRY-box 5
1569617_at	2.73e-09	3.13e-11	8.08694	15.3439	2.84386	OSBP2	oxysterol binding protein 2
219179_at	1.7e-10	1.28e-12	8.89912	18.4886	2.84379	DACT1	dishevelled binding antagonist of beta catenin 1
241154_x_at	4.73e-06	1.53e-07	5.93089	7.01917	2.8385
1552754_a_at	0.000105	5.79e-06	4.96784	3.4877	2.83572	CADM2	cell adhesion molecule 2
244885_at	5.95e-06	2.01e-07	5.86055	6.7547	2.82736	EBF2	early B-cell factor 2
209081_s_at	1.24e-15	1.93e-18	12.4809	31.632	2.82556	COL18A1	collagen type XVIII alpha 1 chain
202508_s_at	4.82e-07	1.12e-08	6.60053	9.57172	2.82391	SNAP25	synaptosome associated protein 25
235108_at	4.23e-10	3.68e-12	8.62936	17.4478	2.82012	KCNK3	potassium two pore domain channel subfamily K member 3
209466_x_at	1.96e-12	8.05e-15	10.2104	23.4657	2.81507	PTN	pleiotrophin
1557215_at	8.21e-05	4.33e-06	5.04648	3.76753	2.80958	LINC00648	long intergenic non-protein coding RNA 648
216120_s_at	2.34e-08	3.59e-10	7.47112	12.9467	2.80691	ATP2B2	ATPase plasma membrane Ca2+ transporting 2
203863_at	5.27e-07	1.24e-08	6.57568	9.4761	2.80599	ACTN2	actinin alpha 2
229842_at	1.77e-07	3.65e-09	6.88602	10.674	2.80499	ELF3	E74 like ETS transcription factor 3
213482_at	8.01e-10	7.71e-12	8.44147	16.7204	2.80166	DOCK3	dedicator of cytokinesis 3
230119_at	1.08e-08	1.51e-10	7.69015	13.7996	2.80103	EPHB2	EPH receptor B2
209588_at	2.39e-10	1.94e-12	8.79171	18.0747	2.80057	EPHB2	EPH receptor B2
64942_at	4.02e-15	7.35e-18	12.1048	30.3248	2.80031	GPR153	G protein-coupled receptor 153
204850_s_at	4.28e-05	2.02e-06	5.25151	4.50517	2.79557	DCX	doublecortin
223349_s_at	7.37e-09	9.64e-11	7.80296	14.2388	2.79279	BOK	BOK, BCL2 family apoptosis regulator
239230_at	1.23e-07	2.4e-09	6.9921	11.085	2.79072	HES5	hes family bHLH transcription factor 5
229581_at	1.27e-17	9.5e-21	14.0284	36.8106	2.7873	ELFN1	extracellular leucine rich repeat and fibronectin type III domain containing 1
229382_at	0.000488	3.55e-05	4.46269	1.73744	2.78462	LOC101928718///FAM212B	uncharacterized LOC101928718///family with sequence similarity 212 member B
228127_at	8.7e-07	2.17e-08	6.43238	8.92575	2.78158	KCNK3	potassium two pore domain channel subfamily K member 3
215104_at	7.22e-07	1.77e-08	6.48469	9.12642	2.78046	NRIP2	nuclear receptor interacting protein 2
229346_at	5.59e-12	2.58e-14	9.9053	22.3219	2.77217	NES	nestin
220663_at	6.42e-12	3.03e-14	9.86311	22.163	2.7694	IL1RAPL1	interleukin 1 receptor accessory protein like 1
207155_at	6.24e-10	5.8e-12	8.51369	17.0002	2.76231	TBX5	T-box 5
235944_at	1.5e-06	4.09e-08	6.27038	8.30625	2.76076	HMCN1	hemicentin 1
205344_at	2.19e-08	3.32e-10	7.49094	13.0239	2.76004	CSPG5	chondroitin sulfate proteoglycan 5
235201_at	0.00457	0.000533	3.65743	-0.84302	2.75982	FOXP2	forkhead box P2
239340_at	6.64e-05	3.37e-06	5.11446	4.01082	2.75116	ZNF536	zinc finger protein 536
237030_at	1.96e-09	2.16e-11	8.1804	15.7073	2.7463	ACPP	acid phosphatase, prostate
231192_at	0.000493	3.6e-05	4.45932	1.72604	2.743	LPAR3	lysophosphatidic acid receptor 3
204158_s_at	0.000141	8.2e-06	4.87234	3.15037	2.74045	TCIRG1	T-cell immune regulator 1, ATPase H+ transporting V0 subunit a3
1570098_at	2.41e-08	3.74e-10	7.46075	12.9063	2.73666
209035_at	4.73e-08	8.03e-10	7.26827	12.1575	2.72733	MDK	midkine (neurite growth-promoting factor 2)
214920_at	4.28e-10	3.75e-12	8.62426	17.428	2.72726	THSD7A	thrombospondin type 1 domain containing 7A
204285_s_at	1.05e-07	1.99e-09	7.03922	11.2677	2.72383	PMAIP1	phorbol-12-myristate-13-acetate-induced protein 1
206443_at	6.72e-05	3.42e-06	5.11025	3.99572	2.72189	RORB	RAR related orphan receptor B
206843_at	0.00891	0.0012	3.39731	-1.60859	2.71928	CRYBA4	crystallin beta A4
234303_s_at	2.08e-11	1.17e-13	9.51178	20.8331	2.71713	GPR85	G protein-coupled receptor 85
223987_at	7.43e-07	1.83e-08	6.47643	9.0947	2.71491	CHRDL2	chordin like 2
209983_s_at	1.91e-09	2.09e-11	8.18845	15.7385	2.71364	NRXN2	neurexin 2
204612_at	9.42e-10	9.25e-12	8.39532	16.5416	2.71303	PKIA	protein kinase (cAMP-dependent, catalytic) inhibitor alpha
1568623_a_at	8.56e-11	5.89e-13	9.09698	19.2489	2.71217	SLC35E4	solute carrier family 35 member E4
1558828_s_at	1.39e-07	2.76e-09	6.95619	10.9458	2.70964	CARMN	cardiac mesoderm enhancer-associated non-coding RNA
203998_s_at	6.63e-06	2.27e-07	5.82841	6.63413	2.70895	SYT1	synaptotagmin 1
219895_at	1.99e-07	4.15e-09	6.85303	10.5463	2.70823	TMEM255A	transmembrane protein 255A
213880_at	0.0497	0.0107	2.63318	-3.62085	2.70565	LGR5	leucine rich repeat containing G protein-coupled receptor 5
239913_at	1.42e-05	5.58e-07	5.59341	5.75839	2.70464	SLC10A4	solute carrier family 10 member 4
230875_s_at	6.88e-09	8.93e-11	7.82215	14.3135	2.70382	ATP11A	ATPase phospholipid transporting 11A
219719_at	2.14e-10	1.7e-12	8.8263	18.2081	2.70318	HIGD1B	HIG1 hypoxia inducible domain family member 1B
229159_at	7.55e-09	9.93e-11	7.79558	14.2101	2.69979	THSD7A	thrombospondin type 1 domain containing 7A
215045_at	1.47e-08	2.12e-10	7.60456	13.4663	2.69884	CELF3	CUGBP, Elav-like family member 3
205493_s_at	8.37e-11	5.72e-13	9.10417	19.2765	2.69729	DPYSL4	dihydropyrimidinase like 4
213924_at	4.73e-08	8.03e-10	7.26846	12.1582	2.69349	GNAL	G protein subunit alpha L
1558170_at	1.55e-06	4.25e-08	6.26102	8.27055	2.69277
237675_at	0.000407	2.84e-05	4.52637	1.95316	2.68741	LINC01351	long intergenic non-protein coding RNA 1351
209859_at	7.89e-09	1.04e-10	7.78308	14.1615	2.68412	TRIM9	tripartite motif containing 9
213894_at	1.97e-08	2.95e-10	7.5206	13.1394	2.6834	THSD7A	thrombospondin type 1 domain containing 7A
222161_at	0.00064	4.92e-05	4.3696	1.42479	2.67478	NAALAD2	N-acetylated alpha-linked acidic dipeptidase 2
228068_at	0.000106	5.89e-06	4.96293	3.4703	2.67114	GOLGA7B	golgin A7 family member B
204268_at	9.7e-06	3.54e-07	5.71283	6.20208	2.66963	S100A2	S100 calcium binding protein A2
1552378_s_at	4.92e-08	8.44e-10	7.25577	12.1088	2.66893	RDH10	retinol dehydrogenase 10 (all-trans)
213013_at	2.04e-15	3.54e-18	12.3094	31.0383	2.66845	LOC644172///MAPK8IP1	mitogen-activated protein kinase 8 interacting protein 1 pseudogene///mitogen-activated protein kinase 8 interacting protein 1
40020_at	2.23e-10	1.78e-12	8.81343	18.1584	2.66293	CELSR3	cadherin EGF LAG seven-pass G-type receptor 3
203499_at	3.37e-08	5.45e-10	7.36593	12.5373	2.66238	EPHA2	EPH receptor A2
227758_at	1.86e-05	7.56e-07	5.51325	5.46218	2.66149	RERG	RAS like estrogen regulated growth inhibitor
216623_x_at	0.00386	0.000433	3.72219	-0.64679	2.661	TOX3	TOX high mobility group box family member 3
226770_at	1.5e-13	4.27e-16	10.9911	26.3454	2.6539	MAGI3	membrane associated guanylate kinase, WW and PDZ domain containing 3
213497_at	4.6e-22	8.41e-26	17.7776	48.039	2.65113	ABTB2	ankyrin repeat and BTB domain containing 2
219898_at	1.29e-09	1.35e-11	8.29876	16.1669	2.65084	GPR85	G protein-coupled receptor 85
233210_at	5.97e-06	2.01e-07	5.85972	6.75157	2.64956	FLJ12120	uncharacterized LOC388439
243341_at	1.32e-05	5.14e-07	5.61458	5.83683	2.64636
206140_at	3.85e-08	6.37e-10	7.32656	12.3842	2.6318	LHX2	LIM homeobox 2
226950_at	1.69e-06	4.72e-08	6.23395	8.1674	2.62785	ACVRL1	activin A receptor like type 1
221814_at	6.21e-09	7.97e-11	7.85095	14.4257	2.62717	ADGRA2	adhesion G protein-coupled receptor A2
211894_x_at	2.92e-09	3.38e-11	8.06765	15.2689	2.62679	SEZ6L	seizure related 6 homolog like
202016_at	1.08e-11	5.62e-14	9.70275	21.5574	2.62549	MEST	mesoderm specific transcript
1555355_a_at	1.15e-07	2.21e-09	7.01218	11.1628	2.62039	ETS1	ETS proto-oncogene 1, transcription factor
209589_s_at	8.97e-12	4.58e-14	9.75597	21.7587	2.6173	EPHB2	EPH receptor B2
219049_at	7.85e-14	2.11e-16	11.1817	27.0375	2.61649	CSGALNACT1	chondroitin sulfate N-acetylgalactosaminyltransferase 1
217562_at	0.0295	0.00547	2.88075	-3.01069	2.61648	BRINP3	BMP/retinoic acid inducible neural specific 3
211129_x_at	1.75e-10	1.33e-12	8.88886	18.4491	2.61361	EDA	ectodysplasin A
228813_at	7.49e-08	1.37e-09	7.13313	11.6322	2.61361	HDAC4	histone deacetylase 4
215843_s_at	5.71e-05	2.83e-06	5.16205	4.1819	2.6081	TLL2	tolloid like 2
213965_s_at	3.07e-09	3.59e-11	8.05233	15.2093	2.60691	CHD5	chromodomain helicase DNA binding protein 5
213946_s_at	1.02e-09	1.01e-11	8.37243	16.4528	2.60034	OBSL1	obscurin like 1
208056_s_at	1.25e-12	4.67e-15	10.3536	23.9991	2.59861	CBFA2T3	CBFA2/RUNX1 translocation partner 3
1557256_a_at	1.65e-06	4.59e-08	6.24089	8.19383	2.59856	GABRB1	gamma-aminobutyric acid type A receptor beta1 subunit
225666_at	1.71e-15	2.95e-18	12.3611	31.2177	2.59809	TMTC4	transmembrane and tetratricopeptide repeat containing 4
241358_at	0.000181	1.1e-05	4.79186	2.86832	2.59765	WFIKKN2	WAP, follistatin/kazal, immunoglobulin, kunitz and netrin domain containing 2
1563187_at	7.24e-07	1.78e-08	6.48378	9.1229	2.59735
1555352_at	0.00138	0.000123	4.10279	0.54826	2.59575	FOXP2	forkhead box P2
203417_at	1.01e-08	1.39e-10	7.71149	13.8827	2.59461	MFAP2	microfibrillar associated protein 2
232473_at	8.5e-06	3.03e-07	5.75284	6.35137	2.59068	LOC101928524	uncharacterized LOC101928524
230526_at	9.5e-08	1.79e-09	7.06659	11.3739	2.5897	TNRC6C-AS1	TNRC6C antisense RNA 1
205302_at	1.73e-07	3.54e-09	6.89363	10.7035	2.58537	IGFBP1	insulin like growth factor binding protein 1
213131_at	1.21e-07	2.34e-09	6.998	11.1079	2.58475	OLFM1	olfactomedin 1
239636_at	1.04e-08	1.44e-10	7.70176	13.8448	2.58362	MCF2L	MCF.2 cell line derived transforming sequence like
229889_at	4.33e-06	1.38e-07	5.95752	7.11952	2.58353	LRRC75A	leucine rich repeat containing 75A
204225_at	3.5e-09	4.18e-11	8.01376	15.0593	2.58166	HDAC4	histone deacetylase 4
239911_at	0.000606	4.61e-05	4.38872	1.48873	2.58064	ONECUT2	one cut homeobox 2
233814_at	4.99e-05	2.43e-06	5.20296	4.32947	2.58025	EFNA5	ephrin A5
233446_at	0.000659	5.1e-05	4.35938	1.39068	2.57935	ONECUT2	one cut homeobox 2
203862_s_at	7.13e-07	1.73e-08	6.48988	9.14632	2.57529	ACTN2	actinin alpha 2
212364_at	1.79e-10	1.37e-12	8.88073	18.4178	2.57483	MYO1B	myosin IB
211127_x_at	3.51e-10	3.01e-12	8.68064	17.6459	2.57295	EDA	ectodysplasin A
222301_at	9.97e-12	5.16e-14	9.72464	21.6403	2.57078	C1orf61	chromosome 1 open reading frame 61
206196_s_at	6.68e-12	3.21e-14	9.84806	22.1063	2.57058	RUNDC3A	RUN domain containing 3A
215842_s_at	3.25e-05	1.46e-06	5.33789	4.8192	2.56663	ATP11A	ATPase phospholipid transporting 11A
203006_at	8.58e-19	4.86e-22	14.9356	39.6954	2.5654	INPP5A	inositol polyphosphate-5-phosphatase A
220231_at	0.00224	0.00022	3.92944	-0.00461	2.56231	PPP1R17	protein phosphatase 1 regulatory subunit 17
209784_s_at	7.48e-10	7.14e-12	8.46084	16.7955	2.56209	JAG2	jagged 2
203697_at	2.08e-06	5.97e-08	6.17374	7.93822	2.56159	FRZB	frizzled-related protein
214162_at	7.44e-06	2.6e-07	5.79289	6.50109	2.56153	ASXL3	additional sex combs like 3, transcriptional regulator
218704_at	1.15e-09	1.19e-11	8.33231	16.2971	2.56099	RNF43	ring finger protein 43
222005_s_at	1.19e-11	6.24e-14	9.67524	21.4533	2.56059	GNG3	G protein subunit gamma 3
229276_at	3.21e-05	1.44e-06	5.34215	4.83473	2.55864	IGSF9	immunoglobulin superfamily member 9
219332_at	1.26e-10	8.97e-13	8.98901	18.8343	2.55781	MICALL2	MICAL like 2
215108_x_at	0.00389	0.000437	3.71936	-0.65542	2.55772	TOX3	TOX high mobility group box family member 3
240210_at	0.000813	6.54e-05	4.2878	1.15292	2.55703	ATAD3C	ATPase family, AAA domain containing 3C
213943_at	0.00642	0.000808	3.52565	-1.23551	2.55517	TWIST1	twist family bHLH transcription factor 1
223614_at	9.05e-11	6.24e-13	9.08204	19.1916	2.55488	MMP16	matrix metallopeptidase 16
223704_s_at	0.00662	0.000841	3.51322	-1.27205	2.55447	DMRT2	doublesex and mab-3 related transcription factor 2
1557326_at	0.000125	7.13e-06	4.9109	3.28625	2.55404
228720_at	1.12e-09	1.15e-11	8.34086	16.3303	2.55254	SORCS2	sortilin related VPS10 domain containing receptor 2
226614_s_at	2.35e-15	4.12e-18	12.2669	30.8906	2.55208	FAM167A	family with sequence similarity 167 member A
213790_at	1.73e-08	2.54e-10	7.55896	13.2887	2.55067	ADAM12	ADAM metallopeptidase domain 12
210715_s_at	5.26e-08	9.15e-10	7.23541	12.0297	2.55059	SPINT2	serine peptidase inhibitor, Kunitz type 2
229579_s_at	2.29e-14	5.19e-17	11.5636	28.4107	2.55031	DISP2	dispatched RND transporter family member 2
214451_at	0.0566	0.0127	2.56795	-3.77442	2.55016	TFAP2B	transcription factor AP-2 beta
226498_at	2.26e-07	4.77e-09	6.81779	10.41	2.54895	FLT1	fms related tyrosine kinase 1
206083_at	1.88e-12	7.63e-15	10.2243	23.5174	2.54745	ADGRB1	adhesion G protein-coupled receptor B1
220679_s_at	0.000676	5.25e-05	4.35125	1.36359	2.54728	CDH7	cadherin 7
233691_at	0.000134	7.74e-06	4.88837	3.2068	2.54407
1558613_at	1.06e-06	2.75e-08	6.37267	8.69708	2.54314
230271_at	0.000462	3.32e-05	4.48232	1.80376	2.54284	ONECUT2	one cut homeobox 2
205780_at	0.00264	0.000269	3.86842	-0.19588	2.54036	BIK	BCL2 interacting killer
218964_at	1.38e-08	1.96e-10	7.62348	13.5399	2.53691	ARID3B	AT-rich interaction domain 3B
211580_s_at	1.14e-11	6e-14	9.68536	21.4916	2.53598	PIK3R3	phosphoinositide-3-kinase regulatory subunit 3
219562_at	7.03e-06	2.43e-07	5.81025	6.56608	2.53537	RAB26	RAB26, member RAS oncogene family
232054_at	0.00136	0.000121	4.10737	0.56303	2.53474	LOC101926951///PCDH20	uncharacterized LOC101926951///protocadherin 20
239118_at	6.14e-08	1.1e-09	7.18923	11.8502	2.53421	KCNA2	potassium voltage-gated channel subfamily A member 2
222963_s_at	4.82e-10	4.3e-12	8.58946	17.2935	2.52487	IL1RAPL1	interleukin 1 receptor accessory protein like 1
1554724_at	4.82e-09	6.04e-11	7.92105	14.6985	2.51683	SLC6A11	solute carrier family 6 member 11
236030_at	1.86e-10	1.43e-12	8.87011	18.3768	2.51017	RCOR2	REST corepressor 2
244387_at	5.89e-06	1.98e-07	5.86355	6.76595	2.50964
211219_s_at	2.67e-08	4.19e-10	7.43259	12.7967	2.50933	LHX2	LIM homeobox 2
228649_at	1.61e-12	6.23e-15	10.2775	23.7159	2.50789	NOTUM	NOTUM, palmitoleoyl-protein carboxylesterase
232453_at	0.000159	9.44e-06	4.83363	3.01445	2.50477
1569387_at	4.69e-06	1.51e-07	5.9336	7.02936	2.50346	CSGALNACT1	chondroitin sulfate N-acetylgalactosaminyltransferase 1
228819_at	4.61e-07	1.07e-08	6.61373	9.62254	2.50187	TSPAN18	tetraspanin 18
223075_s_at	9.53e-09	1.29e-10	7.7291	13.9513	2.50174	AIF1L	allograft inflammatory factor 1 like
244771_at	1.08e-07	2.07e-09	7.02977	11.2311	2.50107	KBTBD12	kelch repeat and BTB domain containing 12
219908_at	0.0133	0.00197	3.23436	-2.06864	2.50087	DKK2	dickkopf WNT signaling pathway inhibitor 2
225379_at	2.44e-09	2.75e-11	8.11957	15.4708	2.50042	MAPT	microtubule associated protein tau
207875_at	2.67e-06	7.96e-08	6.09941	7.656	2.49736	DKK3	dickkopf WNT signaling pathway inhibitor 3
232305_at	6.32e-05	3.18e-06	5.12987	4.06615	2.49647	HMGCLL1	3-hydroxymethyl-3-methylglutaryl-CoA lyase like 1
223842_s_at	5.44e-12	2.5e-14	9.91356	22.353	2.49506	SCARA3	scavenger receptor class A member 3
205943_at	4.25e-06	1.35e-07	5.96294	7.13994	2.49455	TDO2	tryptophan 2,3-dioxygenase
244174_at	1.4e-08	2e-10	7.61921	13.5233	2.49283	LOC101926913	uncharacterized LOC101926913
219300_s_at	0.00275	0.000283	3.85248	-0.24554	2.4919	CNTNAP2	contactin associated protein-like 2
207010_at	4.25e-06	1.35e-07	5.96263	7.13876	2.48977	GABRB1	gamma-aminobutyric acid type A receptor beta1 subunit
232582_at	0.000128	7.3e-06	4.90425	3.26277	2.48606
1554101_a_at	1.06e-12	3.91e-15	10.4007	24.174	2.47875	TMTC4	transmembrane and tetratricopeptide repeat containing 4
212298_at	3.73e-11	2.25e-13	9.34353	20.1922	2.47868	NRP1	neuropilin 1
208221_s_at	0.00443	0.000513	3.66909	-0.80786	2.47433	SLIT1	slit guidance ligand 1
226905_at	7.43e-09	9.73e-11	7.8005	14.2293	2.4685	FAM101B	family with sequence similarity 101 member B
206574_s_at	9.94e-06	3.64e-07	5.7055	6.17476	2.46654	PTP4A3	protein tyrosine phosphatase type IVA, member 3
210307_s_at	1.28e-11	6.81e-14	9.65264	21.3677	2.46551	KLHL25	kelch like family member 25
243183_at	2.72e-07	5.87e-09	6.76553	10.208	2.46355
233536_at	1.59e-06	4.39e-08	6.25259	8.23842	2.46084	ASXL3	additional sex combs like 3, transcriptional regulator
205730_s_at	6.05e-07	1.45e-08	6.53525	9.32062	2.46016	ABLIM3	actin binding LIM protein family member 3
221558_s_at	2.93e-06	8.86e-08	6.07192	7.55183	2.45914	LEF1	lymphoid enhancer binding factor 1
216488_s_at	0.000909	7.48e-05	4.24867	1.02382	2.45831	ATP11A	ATPase phospholipid transporting 11A
242283_at	6.56e-11	4.27e-13	9.17903	19.5634	2.4556	DNAH14	dynein axonemal heavy chain 14
232955_at	3.24e-07	7.1e-09	6.71714	10.0212	2.44799	FLJ41170	uncharacterized LOC440200
220345_at	0.000174	1.05e-05	4.80519	2.91488	2.44712	LRRTM4	leucine rich repeat transmembrane neuronal 4
213222_at	2.03e-09	2.25e-11	8.17067	15.6694	2.44342	PLCB1	phospholipase C beta 1
214774_x_at	0.00498	0.000594	3.62358	-0.94473	2.44303	TOX3	TOX high mobility group box family member 3
229557_at	1.29e-06	3.45e-08	6.31459	8.47501	2.43647	MEG3	maternally expressed 3 (non-protein coding)
240312_at	0.0191	0.00313	3.0767	-2.49848	2.43538	LOC389895	chromosome 16 open reading frame 72-like
1570506_at	1.11e-05	4.13e-07	5.67238	6.05148	2.43073
231856_at	2.67e-09	3.05e-11	8.09307	15.3678	2.4298	ARFGEF3	ARFGEF family member 3
213582_at	2.94e-08	4.64e-10	7.40642	12.6949	2.42918	ATP11A	ATPase phospholipid transporting 11A
218731_s_at	7.26e-09	9.48e-11	7.80718	14.2553	2.42744	VWA1	von Willebrand factor A domain containing 1
239885_at	4.35e-07	1e-08	6.62999	9.68518	2.42329
1562834_at	6.32e-07	1.53e-08	6.52266	9.27222	2.42292
203798_s_at	3.62e-05	1.66e-06	5.30461	4.69799	2.41301	VSNL1	visinin like 1
209764_at	1.34e-05	5.24e-07	5.60991	5.8195	2.40445	MGAT3	mannosyl (beta-1,4-)-glycoprotein beta-1,4-N-acetylglucosaminyltransferase
223730_at	1.11e-05	4.16e-07	5.67032	6.04383	2.40338	GPC6	glypican 6
201744_s_at	0.00107	9.08e-05	4.19214	0.83846	2.39896	LUM	lumican
228910_at	6.61e-08	1.2e-09	7.16684	11.7632	2.3972	CD82	CD82 molecule
206728_at	9.35e-05	5.06e-06	5.00457	3.61818	2.39674	ECE2	endothelin converting enzyme 2
230204_at	2.97e-05	1.32e-06	5.3662	4.9225	2.39626	HAPLN1	hyaluronan and proteoglycan link protein 1
227733_at	2.57e-16	2.91e-19	13.0214	33.4775	2.39146	TMEM63C	transmembrane protein 63C
242524_at	0.0103	0.00144	3.33793	-1.77804	2.39024	CBLN4	cerebellin 4 precursor
214608_s_at	0.000378	2.61e-05	4.55024	2.03445	2.38998	EYA1	EYA transcriptional coactivator and phosphatase 1
215028_at	3.1e-09	3.65e-11	8.04835	15.1939	2.38398	SEMA6A	semaphorin 6A
232406_at	1.04e-09	1.04e-11	8.36554	16.4261	2.37959	LOC105372526	uncharacterized LOC105372526
1566528_at	0.0017	0.000158	4.02916	0.31175	2.37925	CUX2	cut like homeobox 2
228802_at	1.12e-06	2.92e-08	6.35654	8.63537	2.37581	RBPMS2	RNA binding protein with multiple splicing 2
224520_s_at	1.2e-05	4.56e-07	5.64648	5.95521	2.37513	BEST3	bestrophin 3
241652_x_at	1.05e-06	2.71e-08	6.37597	8.70971	2.37496	LIN7A	lin-7 homolog A, crumbs cell polarity complex component
234801_s_at	2.48e-06	7.3e-08	6.12178	7.74086	2.37467	ACSS1	acyl-CoA synthetase short-chain family member 1
234331_s_at	1.37e-06	3.69e-08	6.29672	8.40678	2.37263	FAM84A	family with sequence similarity 84 member A
230456_at	0.00049	3.57e-05	4.46128	1.73265	2.37161
1562898_at	3.04e-05	1.35e-06	5.35926	4.89716	2.37136
222723_at	4.16e-07	9.47e-09	6.64388	9.73867	2.37077	VWA1	von Willebrand factor A domain containing 1
219225_at	2.32e-06	6.74e-08	6.14221	7.8184	2.36701	PGBD5	piggyBac transposable element derived 5
227463_at	0.000603	4.58e-05	4.3904	1.49435	2.36646	ACE	angiotensin I converting enzyme
220786_s_at	0.000384	2.66e-05	4.545	2.01657	2.36408	SLC38A4	solute carrier family 38 member 4
1556749_at	0.000939	7.77e-05	4.23773	0.98786	2.36109
220356_at	0.000227	1.43e-05	4.71871	2.61375	2.35263	CORIN	corin, serine peptidase
1552760_at	2.97e-05	1.31e-06	5.36705	4.92561	2.34712	HDAC9	histone deacetylase 9
206850_at	1.75e-05	7.09e-07	5.53029	5.52502	2.34661	RASL10A	RAS like family 10 member A
1557615_a_at	0.000388	2.69e-05	4.5421	2.0067	2.34646	ARHGAP19	Rho GTPase activating protein 19
204597_x_at	3.63e-06	1.13e-07	6.00874	7.31283	2.34646	STC1	stanniocalcin 1
213990_s_at	0.000174	1.05e-05	4.80504	2.91434	2.34535	PAK5	p21 (RAC1) activated kinase 5
226448_at	4.05e-07	9.16e-09	6.65248	9.77183	2.33988	MIR1182///FAM89A	microRNA 1182///family with sequence similarity 89 member A
204082_at	1.12e-07	2.15e-09	7.02009	11.1935	2.33804	PBX3	PBX homeobox 3
200606_at	0.00866	0.00116	3.40862	-1.5761	2.33542	DSP	desmoplakin
204936_at	6.71e-05	3.41e-06	5.11106	3.99864	2.33174	MAP4K2	mitogen-activated protein kinase kinase kinase kinase 2
210819_x_at	5.25e-06	1.73e-07	5.89947	6.90094	2.32943	DIO2	deiodinase, iodothyronine, type II
214460_at	8.17e-08	1.52e-09	7.10764	11.5333	2.32728	LSAMP	limbic system-associated membrane protein
1554789_a_at	2.66e-08	4.17e-10	7.43354	12.8004	2.32718	PDE8B	phosphodiesterase 8B
219416_at	1.83e-14	4.02e-17	11.6339	28.6614	2.32717	SCARA3	scavenger receptor class A member 3
233947_s_at	0.00206	0.000198	3.96078	0.09433	2.32	TBX5-AS1	TBX5 antisense RNA 1
225777_at	3.98e-08	6.62e-10	7.31721	12.3478	2.31924	SAPCD2	suppressor APC domain containing 2
204412_s_at	0.00043	3.04e-05	4.5072	1.88806	2.31821	NEFH	neurofilament heavy polypeptide
214040_s_at	0.00574	0.000705	3.56917	-1.10693	2.31793	GSN	gelsolin
209695_at	7.19e-07	1.75e-08	6.48694	9.13503	2.31695	PTP4A3	protein tyrosine phosphatase type IVA, member 3
1553593_a_at	3.68e-06	1.15e-07	6.00453	7.29693	2.31579	TAL2	TAL bHLH transcription factor 2
205381_at	2.05e-06	5.88e-08	6.17769	7.95325	2.31548	LRRC17	leucine rich repeat containing 17
231841_s_at	1.35e-06	3.61e-08	6.30247	8.42873	2.31225	KIAA1462	KIAA1462
215145_s_at	0.0142	0.00214	3.20692	-2.14455	2.31068	CNTNAP2	contactin associated protein-like 2
223715_at	1.66e-06	4.64e-08	6.23849	8.18468	2.30609	BRSK2	BR serine/threonine kinase 2
235144_at	3.1e-06	9.48e-08	6.05458	7.48618	2.30529	RASEF	RAS and EF-hand domain containing
206028_s_at	2.54e-16	2.84e-19	13.0291	33.5037	2.3035	MERTK	MER proto-oncogene, tyrosine kinase
223449_at	7.42e-10	7.07e-12	8.46356	16.8061	2.30327	SEMA6A	semaphorin 6A
1559965_at	0.0017	0.000158	4.02902	0.31129	2.30304	ZFHX4-AS1	ZFHX4 antisense RNA 1
224553_s_at	0.00414	0.000472	3.69545	-0.72808	2.30271	TNFRSF18	TNF receptor superfamily member 18
228260_at	0.000726	5.72e-05	4.32625	1.28038	2.30136	ELAVL2	ELAV like neuron-specific RNA binding protein 2
1556764_s_at	7.48e-06	2.62e-07	5.79076	6.49312	2.29902
1563367_at	0.00268	0.000275	3.86201	-0.21584	2.29735	MAPT-AS1	MAPT antisense RNA 1
209735_at	5.5e-09	6.97e-11	7.88492	14.5579	2.29606	ABCG2	ATP binding cassette subfamily G member 2 (Junior blood group)
205413_at	0.000102	5.62e-06	4.97565	3.5154	2.29336	MPPED2	metallophosphoesterase domain containing 2
211527_x_at	0.0015	0.000135	4.07608	0.46219	2.29043	VEGFA	vascular endothelial growth factor A
210372_s_at	1.26e-05	4.84e-07	5.63036	5.89536	2.28911	TPD52L1	tumor protein D52-like 1
207832_at	3.96e-09	4.83e-11	7.97743	14.918	2.28738	BAIAP2	BAI1 associated protein 2
214091_s_at	2.64e-05	1.14e-06	5.40423	5.06162	2.28437	GPX3	glutathione peroxidase 3
226876_at	3.3e-08	5.31e-10	7.37244	12.5626	2.28391	FAM101B	family with sequence similarity 101 member B
231098_at	1.28e-06	3.4e-08	6.31798	8.48796	2.28362
211161_s_at	0.000396	2.75e-05	4.53514	1.98301	2.2821	COL3A1	collagen type III alpha 1 chain
203698_s_at	2.94e-05	1.29e-06	5.37108	4.94035	2.28152	FRZB	frizzled-related protein
238062_at	1.42e-05	5.58e-07	5.59299	5.75683	2.28105	GPIHBP1	glycosylphosphatidylinositol anchored high density lipoprotein binding protein 1
226129_at	8.45e-09	1.13e-10	7.76319	14.084	2.28093	FAM83H	family with sequence similarity 83 member H
227386_s_at	1.33e-05	5.17e-07	5.61339	5.83242	2.27609	TMEM200B	transmembrane protein 200B
207311_at	1.25e-09	1.3e-11	8.3085	16.2047	2.27604	DOC2B	double C2 domain beta
203928_x_at	3.98e-10	3.45e-12	8.64589	17.5117	2.27584	MAPT	microtubule associated protein tau
214164_x_at	5.41e-07	1.28e-08	6.56804	9.44668	2.2757	CA12	carbonic anhydrase 12
235605_at	1.55e-13	4.45e-16	10.9799	26.3048	2.27563	CASZ1	castor zinc finger 1
225660_at	7.84e-12	3.91e-14	9.79656	21.912	2.2741	SEMA6A	semaphorin 6A
237821_at	5.96e-05	2.98e-06	5.14777	4.13052	2.27351
242699_at	6.16e-06	2.09e-07	5.85014	6.71563	2.27344
207299_s_at	0.00751	0.00098	3.4639	-1.41617	2.27242	GRM1	glutamate metabotropic receptor 1
206435_at	1.01e-08	1.38e-10	7.71256	13.8868	2.27109	B4GALNT1	beta-1,4-N-acetyl-galactosaminyltransferase 1
229057_at	2.75e-07	5.94e-09	6.76236	10.1958	2.26962	SCN2A	sodium voltage-gated channel alpha subunit 2
205728_at	0.00159	0.000145	4.05318	0.38864	2.26958	TENM1	teneurin transmembrane protein 1
204121_at	3.72e-08	6.13e-10	7.33625	12.4218	2.2681	GADD45G	growth arrest and DNA damage inducible gamma
227955_s_at	0.000413	2.89e-05	4.5213	1.93594	2.2654	EFNA5	ephrin A5
207873_x_at	8.69e-08	1.62e-09	7.09064	11.4673	2.26194	SEZ6L	seizure related 6 homolog like
211913_s_at	5.9e-15	1.15e-17	11.979	29.8833	2.26162	MERTK	MER proto-oncogene, tyrosine kinase
226777_at	3.52e-07	7.77e-09	6.69403	9.93201	2.26118	ADAM12	ADAM metallopeptidase domain 12
232699_at	0.00355	0.000389	3.75507	-0.54634	2.25569
205174_s_at	1.24e-09	1.29e-11	8.31129	16.2156	2.25472	QPCT	glutaminyl-peptide cyclotransferase
206953_s_at	1.17e-05	4.4e-07	5.65581	5.98987	2.24945	ADGRL2	adhesion G protein-coupled receptor L2
220115_s_at	0.000143	8.33e-06	4.86814	3.13562	2.2494	CDH10	cadherin 10
224380_s_at	0.000127	7.25e-06	4.9063	3.27	2.24403	TAF7L	TATA-box binding protein associated factor 7 like
220868_s_at	0.00643	0.00081	3.52489	-1.23773	2.24257	SLC7A10	solute carrier family 7 member 10
233051_at	0.000846	6.86e-05	4.27367	1.10622	2.24232	SLITRK2	SLIT and NTRK like family member 2
228587_at	1.63e-06	4.5e-08	6.24593	8.21305	2.24163	FAM83G	family with sequence similarity 83 member G
231240_at	6.63e-06	2.27e-07	5.82842	6.63418	2.24142	DIO2	deiodinase, iodothyronine, type II
201110_s_at	3.84e-07	8.59e-09	6.66882	9.83481	2.23977	THBS1	thrombospondin 1
237134_at	0.0006	4.55e-05	4.39213	1.50014	2.23869
232776_at	0.000952	7.9e-05	4.23267	0.97124	2.23824	PDZRN3	PDZ domain containing ring finger 3
209994_s_at	1.21e-10	8.56e-13	9.00113	18.8809	2.23781	ABCB4///ABCB1	ATP binding cassette subfamily B member 4///ATP binding cassette subfamily B member 1
218641_at	3.99e-13	1.32e-15	10.69	25.2431	2.23328	C11orf95	chromosome 11 open reading frame 95
233090_at	3.1e-06	9.48e-08	6.05461	7.48628	2.22953
205524_s_at	1.94e-05	7.95e-07	5.50014	5.41388	2.22625	HAPLN1	hyaluronan and proteoglycan link protein 1
1556055_at	0.000372	2.56e-05	4.55605	2.05424	2.22447
210827_s_at	8.82e-07	2.21e-08	6.42795	8.90879	2.2232	ELF3	E74 like ETS transcription factor 3
224506_s_at	0.00019	1.16e-05	4.77697	2.81635	2.2225	PLPP7	phospholipid phosphatase 7 (inactive)
209301_at	8.09e-10	7.83e-12	8.4376	16.7055	2.22241	CA2	carbonic anhydrase 2
1561856_at	1.15e-05	4.31e-07	5.6611	6.00953	2.22209
209098_s_at	1.35e-15	2.15e-18	12.4495	31.5238	2.2214	JAG1	jagged 1
235044_at	3.42e-08	5.56e-10	7.36102	12.5182	2.21751	CYYR1	cysteine and tyrosine rich 1
240176_at	2.39e-05	1.02e-06	5.43459	5.17288	2.21615
202589_at	1.48e-08	2.13e-10	7.60275	13.4592	2.2155	TYMS	thymidylate synthetase
230088_at	4.23e-07	9.67e-09	6.6387	9.71873	2.21497	EPHB2	EPH receptor B2
207819_s_at	3.63e-07	8.07e-09	6.68464	9.8958	2.21433	ABCB4	ATP binding cassette subfamily B member 4
1556499_s_at	0.000216	1.35e-05	4.73446	2.66841	2.21328	COL1A1	collagen type I alpha 1 chain
208893_s_at	3.02e-07	6.57e-09	6.73683	10.0972	2.21318	DUSP6	dual specificity phosphatase 6
221884_at	3.47e-06	1.08e-07	6.02158	7.36134	2.21105	MECOM	MDS1 and EVI1 complex locus
211451_s_at	0.000373	2.57e-05	4.55459	2.04929	2.20995	KCNJ4	potassium voltage-gated channel subfamily J member 4
226654_at	0.00218	0.000214	3.93791	0.0221	2.20785	MUC12	mucin 12, cell surface associated
230280_at	3.36e-08	5.43e-10	7.36683	12.5408	2.20622	TRIM9	tripartite motif containing 9
206091_at	9.21e-06	3.33e-07	5.72833	6.25987	2.20508	MATN3	matrilin 3
209264_s_at	1.75e-10	1.32e-12	8.89025	18.4544	2.2035	TSPAN4	tetraspanin 4
242100_at	6.93e-06	2.4e-07	5.81434	6.58141	2.20288	CHSY3	chondroitin sulfate synthase 3
1563573_at	3.21e-05	1.44e-06	5.34271	4.83676	2.20221
215076_s_at	0.00029	1.91e-05	4.63816	2.33553	2.19614	COL3A1	collagen type III alpha 1 chain
231410_at	0.000263	1.7e-05	4.67031	2.4463	2.1959
205403_at	0.00475	0.000559	3.64263	-0.88757	2.19522	IL1R2	interleukin 1 receptor type 2
212212_s_at	0.0007	5.48e-05	4.33888	1.32237	2.19514	INTS1	integrator complex subunit 1
238673_at	8.8e-09	1.18e-10	7.75156	14.0387	2.19439	SAMD12	sterile alpha motif domain containing 12
226918_at	9.75e-06	3.56e-07	5.71132	6.19644	2.19386	JPH4///AP1G2	junctophilin 4///adaptor related protein complex 1 gamma 2 subunit
243278_at	0.0473	0.01	2.65847	-3.56049	2.19333	FOXP2	forkhead box P2
227183_at	2.91e-06	8.77e-08	6.07467	7.56224	2.19287	CARMN///MIR145	cardiac mesoderm enhancer-associated non-coding RNA///microRNA 145
233622_x_at	0.00626	0.000784	3.53563	-1.20611	2.19187
213368_x_at	8.15e-09	1.08e-10	7.77425	14.127	2.1915	PPFIA3	PTPRF interacting protein alpha 3
244334_at	2.72e-08	4.27e-10	7.42747	12.7768	2.18975	TRAM1L1	translocation associated membrane protein 1-like 1
202952_s_at	9.56e-08	1.8e-09	7.06491	11.3674	2.18636	ADAM12	ADAM metallopeptidase domain 12
202517_at	2.37e-06	6.95e-08	6.13466	7.78975	2.18606	CRMP1	collapsin response mediator protein 1
222717_at	3.28e-05	1.48e-06	5.33536	4.80998	2.1849	SDPR	serum deprivation response
230268_at	0.000503	3.69e-05	4.45238	1.70263	2.18231
1554629_at	0.00103	8.65e-05	4.20637	0.88497	2.18089	EPHA7	EPH receptor A7
1562611_at	0.000307	2.04e-05	4.61921	2.27039	2.18085
239552_at	0.000901	7.4e-05	4.25191	1.03449	2.18021	VWDE	von Willebrand factor D and EGF domains
244455_at	3.22e-05	1.44e-06	5.34162	4.83278	2.17987	KCNT2	potassium sodium-activated channel subfamily T member 2
230895_at	0.000981	8.2e-05	4.22205	0.93638	2.17888	HAPLN1	hyaluronan and proteoglycan link protein 1
1561847_at	1.15e-08	1.62e-10	7.67228	13.73	2.17844	NUDT17	nudix hydrolase 17
1554507_at	0.00994	0.00138	3.35302	-1.73516	2.17813	NAALAD2	N-acetylated alpha-linked acidic dipeptidase 2
1568732_at	0.000105	5.83e-06	4.96581	3.48049	2.17795
1565809_x_at	7.72e-05	4.04e-06	5.06529	3.83472	2.17769
219134_at	2.19e-11	1.25e-13	9.49537	20.7707	2.17746	ADGRL4	adhesion G protein-coupled receptor L4
206214_at	4.65e-07	1.08e-08	6.61168	9.61463	2.17415	PLA2G7	phospholipase A2 group VII
228665_at	1.8e-08	2.67e-10	7.54634	13.2396	2.17233	CYYR1	cysteine and tyrosine rich 1
228274_at	4.08e-11	2.5e-13	9.31663	20.0895	2.17016	SDSL	serine dehydratase like
220091_at	8.85e-09	1.19e-10	7.74993	14.0324	2.16925	SLC2A6	solute carrier family 2 member 6
209870_s_at	5.67e-09	7.22e-11	7.87584	14.5226	2.16797	APBA2	amyloid beta precursor protein binding family A member 2
201783_s_at	2.43e-09	2.73e-11	8.12163	15.4788	2.16732	RELA	RELA proto-oncogene, NF-kB subunit
201109_s_at	1.07e-06	2.77e-08	6.37066	8.68937	2.16731	THBS1	thrombospondin 1
231776_at	0.00254	0.000258	3.88153	-0.15492	2.16385	EOMES	eomesodermin
204697_s_at	0.011	0.00155	3.31342	-1.84739	2.16099	CHGA	chromogranin A
213155_at	0.000204	1.26e-05	4.75289	2.73248	2.15717	LOC339166///WSCD1	uncharacterized LOC339166///WSC domain containing 1
218825_at	1.39e-05	5.46e-07	5.59896	5.77896	2.15459	EGFL7	EGF like domain multiple 7
243865_x_at	7.38e-05	3.83e-06	5.07958	3.88581	2.15276
219945_at	5.36e-06	1.77e-07	5.89279	6.8758	2.15235	DDX25	DEAD-box helicase 25
1556763_at	0.000256	1.64e-05	4.67999	2.47972	2.15167
201852_x_at	0.000855	6.95e-05	4.26993	1.0939	2.14928	COL3A1	collagen type III alpha 1 chain
225792_at	0.00149	0.000134	4.07672	0.46423	2.14887	HOOK1	hook microtubule tethering protein 1
201287_s_at	5.06e-10	4.57e-12	8.57424	17.2346	2.14698	SDC1	syndecan 1
219911_s_at	0.00131	0.000115	4.12297	0.61349	2.14601	SLCO4A1	solute carrier organic anion transporter family member 4A1
226864_at	3.23e-06	9.9e-08	6.04325	7.44331	2.14578	PKIA	protein kinase (cAMP-dependent, catalytic) inhibitor alpha
222008_at	0.00159	0.000145	4.05477	0.39372	2.14456	COL9A1	collagen type IX alpha 1 chain
207012_at	1.37e-09	1.45e-11	8.28214	16.1024	2.14411	MMP16	matrix metallopeptidase 16
206089_at	0.00274	0.000282	3.85375	-0.24157	2.14361	NELL1	neural EGFL like 1
208475_at	1.49e-05	5.95e-07	5.57649	5.69575	2.13946	FRMD4A	FERM domain containing 4A
214235_at	2.48e-05	1.06e-06	5.42296	5.13025	2.1369	CYP3A5	cytochrome P450 family 3 subfamily A member 5
205567_at	3.46e-14	8.16e-17	11.4401	27.9687	2.1357	CHST1	carbohydrate sulfotransferase 1
236610_at	0.000459	3.28e-05	4.48574	1.81534	2.13257
205293_x_at	7.61e-11	5.1e-13	9.1339	19.3905	2.1309	BAIAP2	BAI1 associated protein 2
237146_at	0.000355	2.42e-05	4.57128	2.10623	2.12947
211813_x_at	0.00011	6.11e-06	4.95275	3.43422	2.12584	DCN	decorin
203766_s_at	9.69e-06	3.53e-07	5.71327	6.20373	2.1239	LMOD1	leiomodin 1
230237_at	0.0015	0.000136	4.07418	0.45606	2.12231	ADCYAP1	adenylate cyclase activating polypeptide 1
242054_s_at	0.00493	0.000586	3.62791	-0.93176	2.12019	SIX3	SIX homeobox 3
216268_s_at	1.64e-19	7.18e-23	15.5367	41.5466	2.11929	JAG1	jagged 1
203060_s_at	1.68e-10	1.25e-12	8.90455	18.5095	2.11889	PAPSS2	3'-phosphoadenosine 5'-phosphosulfate synthase 2
232508_at	0.0033	0.000355	3.78371	-0.45838	2.11621	ZMIZ1	zinc finger MIZ-type containing 1
244209_at	0.0193	0.00318	3.07187	-2.51142	2.11515	LBX1-AS1	LBX1 antisense RNA 1 (head to head)
1556941_a_at	5.36e-05	2.63e-06	5.18124	4.25109	2.11346	LOC283484	uncharacterized LOC283484
219918_s_at	0.00291	0.000305	3.83058	-0.31357	2.11166	ASPM	abnormal spindle microtubule assembly
1554322_a_at	0.00153	0.000138	4.06892	0.43916	2.11146	HDAC4	histone deacetylase 4
1559360_at	0.0002	1.23e-05	4.75951	2.75551	2.11035
209631_s_at	0.0188	0.00308	3.08224	-2.48364	2.1093	SEL1L2///GPR37	SEL1L2 ERAD E3 ligase adaptor subunit///G protein-coupled receptor 37
1552701_a_at	1.3e-05	5.05e-07	5.61942	5.85478	2.1074	CARD16	caspase recruitment domain family member 16
239903_at	1.4e-05	5.5e-07	5.59689	5.77127	2.10479	TPBG	trophoblast glycoprotein
207178_s_at	0.000173	1.04e-05	4.80677	2.92039	2.10181	FRK	fyn related Src family tyrosine kinase
210815_s_at	0.00143	0.000128	4.09032	0.50802	2.10153	CALCRL	calcitonin receptor like receptor
239330_at	2.97e-05	1.32e-06	5.36647	4.92351	2.10084	DCAF12L2	DDB1 and CUL4 associated factor 12 like 2
214761_at	3.3e-13	1.05e-15	10.7513	25.4683	2.09996	ZNF423	zinc finger protein 423
218720_x_at	0.0041	0.000465	3.69969	-0.71521	2.09884	SEZ6L2	seizure related 6 homolog like 2
235709_at	1.2e-05	4.59e-07	5.64436	5.94735	2.09884	GAS2L3	growth arrest specific 2 like 3
202976_s_at	1.08e-09	1.09e-11	8.3549	16.3848	2.09876	RHOBTB3	Rho related BTB domain containing 3
205000_at	0.309	0.133	1.52132	-5.78153	2.09844	DDX3Y	DEAD-box helicase 3, Y-linked
212956_at	1.11e-15	1.69e-18	12.5184	31.7612	2.09773	TBC1D9	TBC1 domain family member 9
202007_at	4.74e-06	1.53e-07	5.93071	7.01849	2.09694	NID1	nidogen 1
241383_at	5.47e-08	9.59e-10	7.2234	11.983	2.09608	ZNF385C	zinc finger protein 385C
217110_s_at	0.00139	0.000124	4.10167	0.54464	2.09588	MUC4	mucin 4, cell surface associated
210650_s_at	2.07e-05	8.62e-07	5.47864	5.33473	2.09414	PCLO	piccolo presynaptic cytomatrix protein
213978_at	1.45e-10	1.06e-12	8.94731	18.674	2.0934	MTSS1L	metastasis suppressor 1 like
209988_s_at	0.000324	2.17e-05	4.60189	2.21099	2.09263	ASCL1	achaete-scute family bHLH transcription factor 1
215498_s_at	1.14e-11	6.01e-14	9.68511	21.4907	2.0924	LOC100996792///MAP2K3	dual specificity mitogen-activated protein kinase kinase 3///mitogen-activated protein kinase kinase 3
1558118_at	6.15e-09	7.85e-11	7.85463	14.44	2.09228	LOC100287576///DGCR5	uncharacterized LOC100287576///DiGeorge syndrome critical region gene 5 (non-protein coding)
39966_at	1.06e-08	1.47e-10	7.69661	13.8247	2.08904	CSPG5	chondroitin sulfate proteoglycan 5
206655_s_at	1.02e-05	3.74e-07	5.69795	6.14665	2.0877	SEPT5-GP1BB///SEPT5///GP1BB	SEPT5-GP1BB readthrough///septin 5///glycoprotein Ib platelet beta subunit
205862_at	1.61e-05	6.45e-07	5.55519	5.61699	2.08649	GREB1	growth regulation by estrogen in breast cancer 1
204491_at	1.29e-05	4.97e-07	5.62343	5.86965	2.08606	PDE4D	phosphodiesterase 4D
238073_at	0.00119	0.000103	4.15408	0.71442	2.08561	ELAVL4	ELAV like neuron-specific RNA binding protein 4
239872_at	1.61e-07	3.26e-09	6.91406	10.7826	2.08501
226953_at	3.13e-05	1.4e-06	5.35071	4.86597	2.08351	CADM3///ACKR1	cell adhesion molecule 3///atypical chemokine receptor 1 (Duffy blood group)
219958_at	8.16e-08	1.51e-09	7.10843	11.5364	2.083	TMEM74B	transmembrane protein 74B
218711_s_at	6.99e-05	3.6e-06	5.09703	3.9483	2.07902	SDPR	serum deprivation response
227760_at	0.00842	0.00112	3.41974	-1.54406	2.07813	IGFBPL1	insulin like growth factor binding protein like 1
219764_at	0.000718	5.65e-05	4.32997	1.29276	2.07811	FZD10	frizzled class receptor 10
32137_at	7.03e-11	4.63e-13	9.15838	19.4843	2.07566	JAG2	jagged 2
1552730_at	1.88e-05	7.68e-07	5.50896	5.44638	2.07555	DHH	desert hedgehog
232757_at	0.00332	0.000358	3.7806	-0.46794	2.07489
219301_s_at	0.00546	0.000665	3.58796	-1.0511	2.07332	CNTNAP2	contactin associated protein-like 2
214234_s_at	1.04e-05	3.85e-07	5.6908	6.12002	2.07244	CYP3A5	cytochrome P450 family 3 subfamily A member 5
228962_at	7.26e-06	2.53e-07	5.79986	6.52719	2.07217	PDE4D	phosphodiesterase 4D
227467_at	7.05e-09	9.18e-11	7.81517	14.2864	2.07153	RDH10	retinol dehydrogenase 10 (all-trans)
204722_at	0.000144	8.37e-06	4.86684	3.13105	2.07083	SCN3B	sodium voltage-gated channel beta subunit 3
205913_at	0.00338	0.000367	3.77355	-0.48964	2.07028	PLIN1	perilipin 1
205858_at	0.00196	0.000187	3.97837	0.15006	2.07016	NGFR	nerve growth factor receptor
229687_s_at	6.09e-11	3.94e-13	9.2002	19.6444	2.06996	PRDM11	PR/SET domain 11
241703_at	1.63e-08	2.37e-10	7.5757	13.3539	2.06909	RUNDC3B	RUN domain containing 3B
1568803_at	0.00156	0.000142	4.06017	0.41105	2.06747
218663_at	2.28e-07	4.82e-09	6.81507	10.3995	2.067	NCAPG	non-SMC condensin I complex subunit G
237064_x_at	1.1e-06	2.84e-08	6.3636	8.66236	2.06565
205515_at	1.92e-05	7.84e-07	5.50357	5.4265	2.06541	PRSS12	protease, serine 12
207034_s_at	3.83e-11	2.33e-13	9.33524	20.1606	2.06496	GLI2	GLI family zinc finger 2
1556190_s_at	3.66e-06	1.14e-07	6.00609	7.30279	2.06368	LOC100507516	uncharacterized LOC100507516
244128_x_at	0.0232	0.00404	2.98802	-2.7334	2.06198	GLIS1	GLIS family zinc finger 1
206232_s_at	9.11e-06	3.29e-07	5.73178	6.27275	2.06174	B4GALT6	beta-1,4-galactosyltransferase 6
237684_at	0.000317	2.12e-05	4.60915	2.23588	2.05837	LOC100507461	uncharacterized LOC100507461
205591_at	6.52e-07	1.58e-08	6.51432	9.2402	2.05795	OLFM1	olfactomedin 1
218976_at	4.65e-08	7.88e-10	7.27314	12.1764	2.05624	DNAJC12	DnaJ heat shock protein family (Hsp40) member C12
220615_s_at	3.02e-12	1.3e-14	10.0848	22.996	2.05556	FAR2	fatty acyl-CoA reductase 2
238823_at	3.32e-15	5.95e-18	12.1637	30.5307	2.05461	FMNL3	formin like 3
234587_at	5.31e-07	1.25e-08	6.57328	9.46685	2.05403
206693_at	3.81e-07	8.51e-09	6.67107	9.84349	2.05215	IL7	interleukin 7
202788_at	7.63e-11	5.12e-13	9.13248	19.385	2.05002	MAPKAPK3	mitogen-activated protein kinase-activated protein kinase 3
227281_at	2.55e-06	7.53e-08	6.11396	7.71118	2.04948	SLC29A4	solute carrier family 29 member 4
232458_at	0.0146	0.00222	3.19393	-2.18033	2.04767	COL3A1	collagen type III alpha 1 chain
203797_at	0.000132	7.61e-06	4.8928	3.2224	2.04706	VSNL1	visinin like 1
202575_at	1.89e-05	7.71e-07	5.50797	5.44272	2.04603	CRABP2	cellular retinoic acid binding protein 2
214120_at	6.83e-05	3.49e-06	5.10487	3.97641	2.04512	RFPL1S	RFPL1 antisense RNA 1
1564334_at	1.66e-06	4.62e-08	6.2394	8.18816	2.0414	LINC00304	long intergenic non-protein coding RNA 304
219389_at	1.16e-05	4.36e-07	5.65805	5.99822	2.04121	SUSD4	sushi domain containing 4
212680_x_at	2.02e-09	2.23e-11	8.1722	15.6754	2.03987	PPP1R14B	protein phosphatase 1 regulatory inhibitor subunit 14B
233117_at	0.000478	3.47e-05	4.46981	1.76148	2.03606	MAPT	microtubule associated protein tau
215321_at	4.71e-10	4.18e-12	8.59666	17.3213	2.03573	RUNDC3B	RUN domain containing 3B
240331_at	1.89e-05	7.72e-07	5.50761	5.44142	2.03467
202756_s_at	6.37e-11	4.14e-13	9.18736	19.5953	2.03238	GPC1	glypican 1
206690_at	1.13e-06	2.95e-08	6.35455	8.62773	2.03003	ASIC2	acid sensing ion channel subunit 2
1561123_at	0.0016	0.000146	4.0531	0.38838	2.02988
240709_at	4.58e-05	2.19e-06	5.22991	4.42691	2.02966	SEZ6L	seizure related 6 homolog like
233026_s_at	0.000492	3.59e-05	4.45984	1.72778	2.02946	PDZD2	PDZ domain containing 2
201750_s_at	5e-06	1.64e-07	5.91344	6.95346	2.02714	ECE1	endothelin converting enzyme 1
213194_at	1.05e-07	2e-09	7.03756	11.2613	2.02495	ROBO1	roundabout guidance receptor 1
1563217_at	2.99e-06	9.06e-08	6.06625	7.53035	2.02442
223574_x_at	0.000222	1.39e-05	4.72638	2.64035	2.02172	PPP2R2C	protein phosphatase 2 regulatory subunit Bgamma
203918_at	6.38e-13	2.22e-15	10.5509	24.7302	2.02066	PCDH1	protocadherin 1
209878_s_at	1.69e-10	1.26e-12	8.90143	18.4975	2.01915	RELA	RELA proto-oncogene, NF-kB subunit
227929_at	2.79e-07	6.06e-09	6.75743	10.1767	2.0186	LIN7A	lin-7 homolog A, crumbs cell polarity complex component
229726_at	1.78e-07	3.66e-09	6.885	10.6701	2.01832	GRAP	GRB2-related adaptor protein
1552689_at	5.09e-10	4.6e-12	8.57229	17.2271	2.01829	CASKIN1	CASK interacting protein 1
219310_at	1.08e-09	1.09e-11	8.35406	16.3815	2.0173	SYNDIG1	synapse differentiation inducing 1
233337_s_at	0.0262	0.00469	2.93538	-2.87043	2.01723	SEZ6L2	seizure related 6 homolog like 2
240027_at	2.03e-05	8.37e-07	5.48641	5.36331	2.01705	LIN7A	lin-7 homolog A, crumbs cell polarity complex component
231230_at	6.64e-08	1.21e-09	7.1656	11.7584	2.01497	KCNK10	potassium two pore domain channel subfamily K member 10
206274_s_at	4.18e-07	9.53e-09	6.64236	9.73284	2.01492	CROCC	ciliary rootlet coiled-coil, rootletin
47069_at	1.9e-10	1.47e-12	8.86228	18.3467	2.01481	PRR5	proline rich 5
209099_x_at	4.5e-18	2.96e-21	14.3802	37.9422	2.01354	JAG1	jagged 1
238692_at	0.000542	4.03e-05	4.42678	1.61643	2.01295	BTBD11	BTB domain containing 11
217237_at	0.000403	2.8e-05	4.52983	1.96495	2.00885	ADAM3B	ADAM metallopeptidase domain 3B (pseudogene)
231759_at	6.85e-05	3.5e-06	5.10397	3.97319	2.0053	TAL2	TAL bHLH transcription factor 2
233309_at	0.000137	7.92e-06	4.88181	3.18371	2.00432
234588_at	0.0126	0.00184	3.25786	-2.00326	2.00249
239120_at	0.00233	0.000231	3.91412	-0.05279	1.999	TMEM51-AS1	TMEM51 antisense RNA 1
207025_at	0.000436	3.08e-05	4.50307	1.87407	1.99834	GJC2	gap junction protein gamma 2
231183_s_at	2.81e-19	1.33e-22	15.3406	40.9479	1.99818	JAG1	jagged 1
1554757_a_at	8.21e-09	1.09e-10	7.77151	14.1164	1.99797	INPP5A	inositol polyphosphate-5-phosphatase A
230597_at	1.9e-05	7.77e-07	5.50604	5.4356	1.99642	SLC7A3	solute carrier family 7 member 3
61297_at	5.71e-12	2.65e-14	9.89782	22.2938	1.99581	CASKIN2	CASK interacting protein 2
203963_at	6.68e-06	2.3e-07	5.82499	6.62131	1.99408	CA12	carbonic anhydrase 12
219255_x_at	8.23e-05	4.34e-06	5.04574	3.76487	1.99399	IL17RB	interleukin 17 receptor B
232546_at	4.82e-09	6.03e-11	7.92115	14.6989	1.99337	TP73	tumor protein p73
236627_at	1.09e-05	4.06e-07	5.6768	6.06794	1.99085	LOC101927085	uncharacterized LOC101927085
233576_at	0.000596	4.51e-05	4.39443	1.50787	1.99038	HMGCLL1	3-hydroxymethyl-3-methylglutaryl-CoA lyase like 1
226792_s_at	2.12e-05	8.87e-07	5.47103	5.30675	1.99014	KIFC2	kinesin family member C2
201060_x_at	3.79e-09	4.62e-11	7.98847	14.9609	1.98881	STOM	stomatin
234552_at	0.00215	0.00021	3.94372	0.04043	1.98814	EPPK1	epiplakin 1
211726_s_at	3.36e-05	1.52e-06	5.32771	4.78209	1.98809	FMO2	flavin containing monooxygenase 2
206513_at	0.000137	7.91e-06	4.88213	3.18482	1.98788	AIM2	absent in melanoma 2
242104_at	0.000382	2.64e-05	4.54744	2.02491	1.98772
202948_at	4.47e-05	2.13e-06	5.23789	4.45582	1.98719	IL1R1	interleukin 1 receptor type 1
230286_at	4.19e-08	7.01e-10	7.30245	12.2904	1.98591	SLC6A11	solute carrier family 6 member 11
209993_at	3.98e-09	4.87e-11	7.97543	14.9102	1.9859	ABCB1	ATP binding cassette subfamily B member 1
213942_at	5.44e-10	4.94e-12	8.55426	17.1573	1.98525	MEGF6	multiple EGF like domains 6
230850_at	1.03e-07	1.95e-09	7.04468	11.2889	1.98508
210123_s_at	1.45e-07	2.88e-09	6.94582	10.9056	1.98481	LOC101930361///LOC101929970///CHRFAM7A///CHRNA7	uncharacterized LOC101930361///CHRNA7-FAM7A fusion protein///CHRNA7 (exons 5-10) and FAM7A (exons A-E) fusion///cholinergic receptor nicotinic alpha 7 subunit
236950_s_at	0.0371	0.00732	2.77493	-3.2767	1.98262	LINC00964	long intergenic non-protein coding RNA 964
1569850_at	0.000731	5.78e-05	4.32336	1.27077	1.98179	ADGRL2	adhesion G protein-coupled receptor L2
213139_at	9.06e-05	4.87e-06	5.01473	3.65432	1.98156	SNAI2	snail family transcriptional repressor 2
236073_at	1.88e-06	5.32e-08	6.2034	8.05105	1.98077	EPHA10	EPH receptor A10
1559270_at	3.41e-05	1.54e-06	5.32372	4.76755	1.98069	ZFHX4	zinc finger homeobox 4
210223_s_at	0.000542	4.03e-05	4.42692	1.61689	1.97997	MR1	major histocompatibility complex, class I-related
239579_at	9.59e-06	3.49e-07	5.71642	6.21546	1.97939	EPHX4	epoxide hydrolase 4
238756_at	7.95e-06	2.82e-07	5.77229	6.42406	1.97923	GAS2L3	growth arrest specific 2 like 3
209263_x_at	6.34e-12	2.97e-14	9.86854	22.1835	1.97862	TSPAN4	tetraspanin 4
229927_at	0.0249	0.00439	2.95879	-2.80971	1.97806	LEMD1	LEM domain containing 1
205911_at	7.71e-09	1.02e-10	7.78948	14.1863	1.97789	PTH1R	parathyroid hormone 1 receptor
210814_at	2.44e-06	7.18e-08	6.12624	7.75778	1.97776	TRPC3	transient receptor potential cation channel subfamily C member 3
201841_s_at	1.92e-10	1.5e-12	8.85803	18.3303	1.97464	HSPB1	heat shock protein family B (small) member 1
226244_at	5.67e-08	9.98e-10	7.21337	11.944	1.97334	CLEC14A	C-type lectin domain family 14 member A
232164_s_at	0.0055	0.00067	3.58534	-1.0589	1.97161	EPPK1	epiplakin 1
243375_at	3.33e-06	1.03e-07	6.03388	7.40784	1.97098
209708_at	0.0127	0.00187	3.25263	-2.01782	1.97082	MOXD1	monooxygenase DBH like 1
220157_x_at	1.64e-06	4.56e-08	6.24302	8.20196	1.97025	PLEKHA8P1	pleckstrin homology domain containing A8 pseudogene 1
234307_s_at	9.42e-10	9.27e-12	8.39487	16.5398	1.97003	KIF26A	kinesin family member 26A
223961_s_at	1.1e-07	2.11e-09	7.0239	11.2083	1.9656	CISH	cytokine inducible SH2 containing protein
226955_at	4.96e-08	8.52e-10	7.25332	12.0993	1.96441	AFAP1L1	actin filament associated protein 1 like 1
205874_at	0.00652	0.000824	3.5196	-1.2533	1.96436	ITPKA	inositol-trisphosphate 3-kinase A
204468_s_at	4.15e-07	9.45e-09	6.6444	9.74069	1.96412	TIE1	tyrosine kinase with immunoglobulin like and EGF like domains 1
236037_at	8.97e-08	1.68e-09	7.08157	11.4321	1.96394	ARFGEF3	ARFGEF family member 3
232165_at	0.0213	0.00361	3.02728	-2.63001	1.96387	EPPK1	epiplakin 1
224162_s_at	1.43e-16	1.51e-19	13.2114	34.117	1.96333	FBXO31	F-box protein 31
205572_at	8.94e-06	3.22e-07	5.73746	6.29395	1.96282	ANGPT2	angiopoietin 2
222969_at	1.07e-07	2.03e-09	7.03405	11.2477	1.96192	B3GALT1	beta-1,3-galactosyltransferase 1
226021_at	4.55e-10	4.03e-12	8.60635	17.3588	1.9601	RDH10	retinol dehydrogenase 10 (all-trans)
213348_at	3.86e-06	1.22e-07	5.99043	7.24367	1.95952	CDKN1C	cyclin dependent kinase inhibitor 1C
224773_at	3.02e-06	9.2e-08	6.06228	7.51533	1.95905	NAV1	neuron navigator 1
231947_at	1.29e-09	1.35e-11	8.29984	16.1711	1.959	MYCT1	myc target 1
236034_at	2.52e-05	1.08e-06	5.41775	5.11114	1.95553	ANGPT2	angiopoietin 2
1567101_at	0.000966	8.05e-05	4.22748	0.95419	1.95535
214228_x_at	0.000951	7.9e-05	4.23286	0.97183	1.95529	TNFRSF4	TNF receptor superfamily member 4
234103_at	0.000122	6.92e-06	4.919	3.31485	1.95486	KCNT2	potassium sodium-activated channel subfamily T member 2
1562687_x_at	7.45e-06	2.61e-07	5.79222	6.49859	1.95442
203619_s_at	2.03e-05	8.37e-07	5.48639	5.36327	1.95194	FAIM2	Fas apoptotic inhibitory molecule 2
207383_s_at	0.00176	0.000164	4.01768	0.2751	1.95168	RHBDL1	rhomboid like 1
235118_at	0.012	0.00174	3.27501	-1.95535	1.95126	CADM2	cell adhesion molecule 2
219578_s_at	2.55e-06	7.55e-08	6.11334	7.70882	1.95084	CPEB1	cytoplasmic polyadenylation element binding protein 1
230644_at	0.00173	0.000161	4.02249	0.29045	1.94862	LRFN5	leucine rich repeat and fibronectin type III domain containing 5
202975_s_at	2.11e-09	2.35e-11	8.15932	15.6253	1.94758	RHOBTB3	Rho related BTB domain containing 3
211368_s_at	1e-05	3.69e-07	5.70186	6.16122	1.94745	CASP1	caspase 1
225458_at	1.54e-05	6.16e-07	5.56736	5.66199	1.94741	PP7080	uncharacterized LOC25845
207065_at	0.00203	0.000196	3.96422	0.10522	1.94613	KRT75	keratin 75
214958_s_at	1.35e-08	1.91e-10	7.63071	13.5681	1.94612	TMC6	transmembrane channel like 6
230711_at	0.00143	0.000128	4.09046	0.50849	1.94537
216992_s_at	0.0068	0.000868	3.50281	-1.30258	1.94437	GRM8	glutamate metabotropic receptor 8
222972_at	0.0044	0.000509	3.67186	-0.79947	1.94249	VSX1	visual system homeobox 1
212563_at	0.000235	1.49e-05	4.70717	2.57377	1.94195	MIR7112///BOP1	microRNA 7112///block of proliferation 1
238959_at	2.73e-08	4.3e-10	7.42616	12.7717	1.941	LARP4	La ribonucleoprotein domain family member 4
238533_at	0.00809	0.00107	3.43551	-1.49852	1.94071	EPHA7	EPH receptor A7
213228_at	2.05e-08	3.1e-10	7.50879	13.0934	1.94015	PDE8B	phosphodiesterase 8B
1556097_at	2.03e-12	8.36e-15	10.2004	23.4283	1.93855	HOMER2	homer scaffolding protein 2
205153_s_at	0.000187	1.14e-05	4.78168	2.83276	1.93745	CD40	CD40 molecule
215270_at	2.45e-06	7.19e-08	6.12574	7.75589	1.93662	LFNG	LFNG O-fucosylpeptide 3-beta-N-acetylglucosaminyltransferase
211026_s_at	5.58e-11	3.53e-13	9.2281	19.7512	1.93604	MGLL	monoglyceride lipase
214823_at	6.76e-05	3.45e-06	5.10808	3.98794	1.93585	ZNF204P	zinc finger protein 204, pseudogene
238237_at	0.00897	0.00121	3.39485	-1.61566	1.93065	LOC100130964	ADAM metallopeptidase domain 3A-like
204409_s_at	0.292	0.123	1.56483	-5.7165	1.93002	EIF1AY	eukaryotic translation initiation factor 1A, Y-linked
226473_at	0.00058	4.37e-05	4.4035	1.53826	1.92911	CBX2	chromobox 2
202628_s_at	0.000718	5.65e-05	4.33019	1.29347	1.92847	SERPINE1	serpin family E member 1
219150_s_at	9.18e-12	4.72e-14	9.74805	21.7288	1.92784	ADAP1	ArfGAP with dual PH domains 1
225775_at	2.15e-05	9.01e-07	5.46704	5.29208	1.92779	TSPAN33	tetraspanin 33
219436_s_at	1.74e-08	2.56e-10	7.55637	13.2786	1.92753	EMCN	endomucin
225510_at	1.65e-07	3.36e-09	6.90679	10.7544	1.92741	OAF	out at first homolog
218066_at	9.55e-13	3.47e-15	10.4319	24.2899	1.92568	SLC12A7	solute carrier family 12 member 7
221031_s_at	4.23e-08	7.1e-10	7.29956	12.2791	1.92513	APOLD1	apolipoprotein L domain containing 1
206103_at	6.44e-05	3.26e-06	5.12343	4.04302	1.92423	RAC3	ras-related C3 botulinum toxin substrate 3 (rho family, small GTP binding protein Rac3)
213486_at	1.65e-05	6.65e-07	5.5472	5.58747	1.924	COPG2IT1	COPG2 imprinted transcript 1 (non-protein coding)
1555894_s_at	4.32e-14	1.05e-16	11.3707	27.7195	1.92364	MTSS1L	metastasis suppressor 1 like
209955_s_at	0.0143	0.00216	3.20385	-2.15301	1.92233	FAP	fibroblast activation protein alpha
232878_at	0.0302	0.00565	2.86934	-3.03975	1.92223	NR2F2-AS1	NR2F2 antisense RNA 1
233943_x_at	2.15e-07	4.51e-09	6.83212	10.4654	1.92132	PLEKHA8	pleckstrin homology domain containing A8
211896_s_at	0.000466	3.36e-05	4.47885	1.79204	1.92115	DCN	decorin
242677_at	1.07e-07	2.03e-09	7.03416	11.2481	1.92104
233641_s_at	1.71e-05	6.92e-07	5.53644	5.54772	1.91891	FAM167A	family with sequence similarity 167 member A
204315_s_at	0.00689	0.000882	3.49774	-1.31743	1.91871	GTSE1	G2 and S-phase expressed 1
236543_at	3.08e-08	4.91e-10	7.3924	12.6403	1.91833
226390_at	4.28e-10	3.75e-12	8.62468	17.4297	1.9168	STARD4	StAR related lipid transfer domain containing 4
231257_at	0.00107	9.09e-05	4.19188	0.83759	1.91508	TCERG1L	transcription elongation regulator 1 like
242098_at	0.00019	1.16e-05	4.77595	2.81277	1.91467	ARFGEF3	ARFGEF family member 3
233050_at	2.24e-07	4.73e-09	6.82002	10.4186	1.91397	SOGA3///KIAA0408	SOGA family member 3///KIAA0408
214930_at	0.000764	6.08e-05	4.3089	1.22278	1.91392	SLITRK5	SLIT and NTRK like family member 5
237423_at	0.00156	0.000142	4.06067	0.41268	1.91347	RSPO4	R-spondin 4
206051_at	0.00218	0.000213	3.93955	0.02725	1.90946	ELAVL4	ELAV like neuron-specific RNA binding protein 4
1560031_at	8.42e-07	2.09e-08	6.44173	8.96161	1.90902	FRMD4A	FERM domain containing 4A
203904_x_at	4.54e-08	7.65e-10	7.28053	12.2051	1.90892	CD82	CD82 molecule
33767_at	0.00866	0.00116	3.40875	-1.57571	1.90694	NEFH	neurofilament heavy polypeptide
216840_s_at	6.38e-06	2.17e-07	5.83991	6.67726	1.90631	LAMA2	laminin subunit alpha 2
232322_x_at	9.74e-09	1.32e-10	7.72344	13.9292	1.90578	STARD10	StAR related lipid transfer domain containing 10
213112_s_at	0.000865	7.04e-05	4.26635	1.08207	1.90497	SQSTM1	sequestosome 1
223642_at	2.81e-07	6.1e-09	6.75555	10.1695	1.90481	ZIC2	Zic family member 2
211148_s_at	5.32e-06	1.75e-07	5.89564	6.88651	1.90375	ANGPT2	angiopoietin 2
213825_at	0.0108	0.00152	3.32088	-1.82631	1.9033	OLIG2	oligodendrocyte lineage transcription factor 2
1559402_a_at	9.35e-07	2.37e-08	6.40981	8.83925	1.90237	C1orf61	chromosome 1 open reading frame 61
218309_at	5.49e-07	1.3e-08	6.56265	9.42597	1.90221	CAMK2N1	calcium/calmodulin dependent protein kinase II inhibitor 1
206440_at	1.37e-05	5.38e-07	5.60288	5.79348	1.90165	LIN7A	lin-7 homolog A, crumbs cell polarity complex component
210239_at	0.00116	9.98e-05	4.16443	0.7481	1.90119	IRX5	iroquois homeobox 5
1558226_a_at	0.000204	1.26e-05	4.75284	2.7323	1.89955	GABRB1	gamma-aminobutyric acid type A receptor beta1 subunit
205629_s_at	0.0277	0.00503	2.91091	-2.93351	1.89928	CRH	corticotropin releasing hormone
227307_at	0.00381	0.000425	3.72821	-0.62844	1.89856	TSPAN18	tetraspanin 18
242128_at	0.22	0.0808	1.77583	-5.37741	1.89733	OTX2	orthodenticle homeobox 2
1557746_at	9.33e-06	3.38e-07	5.72459	6.24594	1.89238
1565558_at	6.36e-05	3.21e-06	5.12778	4.05864	1.89039
244632_at	0.00179	0.000168	4.01102	0.25387	1.88884	CNTN5	contactin 5
211980_at	4.39e-07	1.01e-08	6.62778	9.67664	1.88866	COL4A1	collagen type IV alpha 1 chain
219142_at	1.07e-06	2.77e-08	6.37013	8.68736	1.88783	RASL11B	RAS like family 11 member B
244467_at	6.95e-05	3.57e-06	5.09889	3.95497	1.88779	SHISA8	shisa family member 8
230800_at	0.000393	2.72e-05	4.53839	1.99408	1.88616	ADCY4	adenylate cyclase 4
226497_s_at	1.53e-07	3.07e-09	6.92967	10.843	1.88586	FLT1	fms related tyrosine kinase 1
235924_at	0.00048	3.48e-05	4.46846	1.7569	1.88361	FRK	fyn related Src family tyrosine kinase
238129_s_at	1.29e-12	4.87e-15	10.3428	23.9591	1.8824	FZD2	frizzled class receptor 2
226132_s_at	3.83e-07	8.54e-09	6.67005	9.83954	1.8823	MANEAL	mannosidase endo-alpha like
203687_at	0.000389	2.69e-05	4.54128	2.0039	1.88196	CX3CL1	C-X3-C motif chemokine ligand 1
204586_at	0.000179	1.08e-05	4.79658	2.88478	1.88185	BSN	bassoon presynaptic cytomatrix protein
203817_at	1.15e-05	4.33e-07	5.65975	6.00453	1.88183	GUCY1B3	guanylate cyclase 1 soluble subunit beta
205294_at	3.69e-10	3.18e-12	8.66616	17.59	1.87952	BAIAP2	BAI1 associated protein 2
221935_s_at	6.63e-12	3.15e-14	9.85293	22.1246	1.87768	EOGT	EGF domain specific O-linked N-acetylglucosamine transferase
208427_s_at	0.00164	0.000151	4.04155	0.35136	1.87722	ELAVL2	ELAV like neuron-specific RNA binding protein 2
1567862_at	3.07e-06	9.37e-08	6.05766	7.49783	1.87677	DNAH14	dynein axonemal heavy chain 14
211130_x_at	1.48e-08	2.13e-10	7.60274	13.4592	1.87582	EDA	ectodysplasin A
206204_at	0.00398	0.00045	3.71046	-0.68251	1.87541	GRB14	growth factor receptor bound protein 14
228051_at	7.5e-08	1.38e-09	7.13229	11.629	1.87212	ARFGEF3	ARFGEF family member 3
233562_at	0.0181	0.00294	3.09866	-2.43955	1.87208	LINC00839	long intergenic non-protein coding RNA 839
228557_at	1.1e-05	4.09e-07	5.67489	6.06083	1.87193	L3MBTL4	l(3)mbt-like 4 (Drosophila)
223654_s_at	0.000533	3.95e-05	4.43276	1.63654	1.87112	CELF4	CUGBP, Elav-like family member 4
1255_g_at	0.00148	0.000133	4.07923	0.47231	1.87071	GUCA1A	guanylate cyclase activator 1A
210287_s_at	2.65e-06	7.89e-08	6.10173	7.66479	1.86944	FLT1	fms related tyrosine kinase 1
210523_at	2.57e-06	7.6e-08	6.11137	7.70137	1.86786	BMPR1B	bone morphogenetic protein receptor type 1B
237261_at	1.4e-05	5.51e-07	5.59663	5.77032	1.86771	ANGPT2	angiopoietin 2
202709_at	0.00122	0.000106	4.14621	0.68883	1.86628	FMOD	fibromodulin
209126_x_at	0.000428	3.02e-05	4.50896	1.89403	1.8658	KRT6B	keratin 6B
214660_at	4.75e-07	1.1e-08	6.60571	9.59167	1.86538	ITGA1	integrin subunit alpha 1
204844_at	5.67e-06	1.89e-07	5.87563	6.81131	1.86365	ENPEP	glutamyl aminopeptidase
234973_at	4.94e-06	1.61e-07	5.91686	6.96634	1.86343	SLC38A5	solute carrier family 38 member 5
209569_x_at	0.00012	6.81e-06	4.92341	3.33041	1.86198	NSG1	neuron specific gene family member 1
214993_at	0.0104	0.00146	3.33445	-1.7879	1.86136	ASPHD1	aspartate beta-hydroxylase domain containing 1
241942_at	0.00218	0.000213	3.93883	0.02498	1.86022	PXDNL	peroxidasin like
239519_at	2.27e-05	9.62e-07	5.44963	5.22809	1.86001
202310_s_at	0.00114	9.78e-05	4.17037	0.76742	1.85827	COL1A1	collagen type I alpha 1 chain
212057_at	1.92e-06	5.47e-08	6.19613	8.02337	1.85814	GSE1	Gse1 coiled-coil protein
213541_s_at	4.13e-08	6.88e-10	7.30743	12.3097	1.85749	ERG	ERG, ETS transcription factor
215925_s_at	0.000555	4.14e-05	4.41903	1.59039	1.85727	CD72	CD72 molecule
1554474_a_at	0.00565	0.000694	3.57442	-1.09135	1.856	MOXD1	monooxygenase DBH like 1
224816_at	2.11e-13	6.47e-16	10.8798	25.9393	1.8558	GET4	golgi to ER traffic protein 4
242138_at	0.0945	0.025	2.29807	-4.37628	1.85557	DLX1	distal-less homeobox 1
223500_at	0.000153	9e-06	4.84685	3.06081	1.85535	CPLX1	complexin 1
1556641_at	0.0237	0.00413	2.9802	-2.75387	1.85243	SLC7A14	solute carrier family 7 member 14
204540_at	1.83e-10	1.4e-12	8.87484	18.3951	1.85054	EEF1A2	eukaryotic translation elongation factor 1 alpha 2
223627_at	0.000606	4.61e-05	4.38867	1.48856	1.85054	MEX3B	mex-3 RNA binding family member B
1555819_s_at	1.29e-09	1.35e-11	8.29997	16.1716	1.85049	SAMD14	sterile alpha motif domain containing 14
213076_at	1.43e-15	2.33e-18	12.427	31.4458	1.85046	ITPKC	inositol-trisphosphate 3-kinase C
235334_at	1.08e-09	1.08e-11	8.35591	16.3887	1.85035	ST6GALNAC3	ST6 N-acetylgalactosaminide alpha-2,6-sialyltransferase 3
233180_at	1.25e-05	4.82e-07	5.63174	5.90048	1.85028
209924_at	0.00524	0.000631	3.60431	-1.00235	1.85	CCL18	C-C motif chemokine ligand 18
232089_at	0.000216	1.35e-05	4.73426	2.66769	1.84995	LINC00921///TIGD7///ZNF263	long intergenic non-protein coding RNA 921///tigger transposable element derived 7///zinc finger protein 263
237535_x_at	0.000438	3.1e-05	4.50128	1.86797	1.84916	NRXN1	neurexin 1
231220_at	0.000478	3.46e-05	4.4702	1.76277	1.84851	CELF4	CUGBP, Elav-like family member 4
206634_at	0.0138	0.00207	3.21739	-2.11565	1.84786	SIX3	SIX homeobox 3
238197_at	0.105	0.0288	2.2395	-4.49955	1.84675	GATA5	GATA binding protein 5
214183_s_at	0.0223	0.00383	3.00681	-2.68404	1.84673	TKTL1	transketolase like 1
233064_at	0.0144	0.00219	3.19902	-2.16632	1.84558	ZFR2	zinc finger RNA binding protein 2
213519_s_at	1.26e-05	4.86e-07	5.62934	5.89159	1.8449	LAMA2	laminin subunit alpha 2
228731_at	0.000222	1.4e-05	4.7248	2.63487	1.84453	GUCY1A2	guanylate cyclase 1 soluble subunit alpha 2
220829_s_at	0.000434	3.07e-05	4.50446	1.87876	1.84401	B3GALT1	beta-1,3-galactosyltransferase 1
215499_at	1.14e-11	5.95e-14	9.68785	21.501	1.84318	LOC100996792///MAP2K3	dual specificity mitogen-activated protein kinase kinase 3///mitogen-activated protein kinase kinase 3
220454_s_at	1.75e-10	1.34e-12	8.8873	18.4431	1.84229	SEMA6A	semaphorin 6A
1553645_at	0.000123	7e-06	4.91591	3.30392	1.84148	CCDC141	coiled-coil domain containing 141
229451_at	0.000383	2.64e-05	4.54651	2.02174	1.84147	GALNT9	polypeptide N-acetylgalactosaminyltransferase 9
225102_at	2.03e-09	2.24e-11	8.17114	15.6713	1.83985	MGLL	monoglyceride lipase
223525_at	3.47e-06	1.07e-07	6.02208	7.36324	1.83936	DLL4	delta like canonical Notch ligand 4
207457_s_at	3.06e-07	6.66e-09	6.73316	10.083	1.83883	LY6G6F///LY6G6D	lymphocyte antigen 6 complex, locus G6F///lymphocyte antigen 6 complex, locus G6D
224882_at	6.63e-12	3.16e-14	9.8519	22.1208	1.83858	ACSS1	acyl-CoA synthetase short-chain family member 1
203474_at	1.43e-09	1.52e-11	8.26997	16.0551	1.8377	IQGAP2	IQ motif containing GTPase activating protein 2
213197_at	2.94e-06	8.89e-08	6.07113	7.54883	1.83683	ASTN1	astrotactin 1
207154_at	0.00296	0.000311	3.82448	-0.33248	1.8355	DIO3	deiodinase, iodothyronine, type III
216048_s_at	1.35e-07	2.67e-09	6.965	10.9799	1.835	RHOBTB3	Rho related BTB domain containing 3
1556116_s_at	0.000351	2.39e-05	4.57556	2.12087	1.83322	TNPO1	transportin 1
207414_s_at	0.0157	0.00244	3.16228	-2.26707	1.83303	LOC100507472///PCSK6	uncharacterized LOC100507472///proprotein convertase subtilisin/kexin type 6
228636_at	0.023	0.00399	2.99236	-2.72202	1.8323	BHLHE22	basic helix-loop-helix family member e22
227984_at	0.00203	0.000195	3.96547	0.10918	1.83217	LMF1	lipase maturation factor 1
216705_s_at	0.000404	2.82e-05	4.5287	1.96108	1.82907	ADA	adenosine deaminase
1562290_at	0.00422	0.000483	3.68791	-0.75094	1.82744
209803_s_at	9.7e-05	5.28e-06	4.9926	3.57559	1.82731	PHLDA2	pleckstrin homology like domain family A member 2
235046_at	2.02e-09	2.23e-11	8.17234	15.6759	1.82616	INPP4B	inositol polyphosphate-4-phosphatase type II B
216307_at	6.56e-05	3.33e-06	5.11806	4.02375	1.8245	DGKB	diacylglycerol kinase beta
238009_at	1.38e-09	1.47e-11	8.27812	16.0868	1.82426	SOX5	SRY-box 5
1556423_at	5.41e-06	1.79e-07	5.88962	6.8639	1.82421	VASH1	vasohibin 1
236313_at	0.00159	0.000145	4.05399	0.39122	1.82361	CDKN2B	cyclin dependent kinase inhibitor 2B
203058_s_at	5.55e-10	5.07e-12	8.54789	17.1326	1.82182	PAPSS2	3'-phosphoadenosine 5'-phosphosulfate synthase 2
215802_at	3.87e-05	1.8e-06	5.2835	4.62123	1.82122
233863_at	0.000295	1.94e-05	4.63316	2.31834	1.81958	CASZ1	castor zinc finger 1
209478_at	4e-11	2.44e-13	9.32267	20.1126	1.81859	STRA13	stimulated by retinoic acid 13
226063_at	1.92e-10	1.5e-12	8.85806	18.3304	1.81672	VAV2	vav guanine nucleotide exchange factor 2
219534_x_at	4.79e-06	1.55e-07	5.92695	7.00434	1.81409	CDKN1C	cyclin dependent kinase inhibitor 1C
221846_s_at	3.59e-12	1.59e-14	10.0319	22.7978	1.8127	CASKIN2	CASK interacting protein 2
203903_s_at	1.08e-05	4.02e-07	5.67901	6.07615	1.81215	HEPH	hephaestin
237077_at	0.00192	0.000182	3.98699	0.1774	1.81192
220014_at	0.000339	2.29e-05	4.58708	2.16026	1.8109	PRR16	proline rich 16
225163_at	1.02e-09	1.01e-11	8.37262	16.4535	1.80716	FRMD4A	FERM domain containing 4A
225202_at	9.67e-10	9.55e-12	8.38719	16.51	1.80491	RHOBTB3	Rho related BTB domain containing 3
214597_at	0.00134	0.000119	4.11333	0.58229	1.80393	SSTR2	somatostatin receptor 2
207307_at	0.126	0.0372	2.12987	-4.72299	1.80198	HTR2C	5-hydroxytryptamine receptor 2C
205143_at	6.76e-05	3.45e-06	5.10825	3.98853	1.80173	NCAN	neurocan
239849_at	9.53e-05	5.18e-06	4.99801	3.59483	1.80098
214811_at	0.0379	0.00752	2.76513	-3.30093	1.80082	RIMBP2	RIMS binding protein 2
228311_at	9.19e-07	2.32e-08	6.41566	8.86168	1.80031	BCL6B	B-cell CLL/lymphoma 6B
243089_at	0.00335	0.000363	3.77687	-0.47943	1.80007
238232_at	0.00737	0.000958	3.4714	-1.39435	1.79995
229523_at	2.4e-10	1.96e-12	8.78987	18.0676	1.79871	TMEM200C	transmembrane protein 200C
212950_at	7.5e-11	5.01e-13	9.13842	19.4078	1.79696	ADGRF5	adhesion G protein-coupled receptor F5
242189_at	0.000889	7.28e-05	4.25665	1.0501	1.79533
211981_at	2.28e-05	9.65e-07	5.44865	5.22451	1.79306	COL4A1	collagen type IV alpha 1 chain
218872_at	1.12e-08	1.57e-10	7.67998	13.76	1.79265	TESC	tescalcin
216419_at	0.00579	0.000713	3.56579	-1.11695	1.79134	CROCC	ciliary rootlet coiled-coil, rootletin
210414_at	6.67e-06	2.29e-07	5.8259	6.62471	1.79036	FLRT1	fibronectin leucine rich transmembrane protein 1
1559450_at	0.00761	0.000997	3.45851	-1.43182	1.79002
1554696_s_at	3.57e-07	7.92e-09	6.68943	9.91428	1.78954	TYMS	thymidylate synthetase
239919_at	5.25e-05	2.57e-06	5.18729	4.2729	1.78837	TBX5-AS1	TBX5 antisense RNA 1
212365_at	7.56e-08	1.39e-09	7.12979	11.6193	1.78615	MYO1B	myosin IB
229385_s_at	0.000335	2.26e-05	4.59119	2.17433	1.78611	TINCR	tissue differentiation-inducing non-protein coding RNA
202450_s_at	0.000181	1.1e-05	4.7909	2.86494	1.78564	CTSK	cathepsin K
216795_at	0.0016	0.000147	4.05041	0.37976	1.78559
226899_at	3.16e-07	6.91e-09	6.72398	10.0476	1.78496	UNC5B	unc-5 netrin receptor B
206023_at	0.00328	0.000353	3.78558	-0.45264	1.78346	NMU	neuromedin U
213745_at	0.00418	0.000477	3.69179	-0.73917	1.78341	ATRNL1	attractin like 1
211480_s_at	0.0184	0.003	3.09111	-2.45983	1.78328	SLCO1A2	solute carrier organic anion transporter family member 1A2
1558714_at	4.48e-05	2.14e-06	5.23715	4.45313	1.7814
228284_at	1.82e-09	1.99e-11	8.20195	15.791	1.78067	TLE1	transducin like enhancer of split 1
218501_at	4.13e-08	6.89e-10	7.30703	12.3082	1.78027	ARHGEF3	Rho guanine nucleotide exchange factor 3
206852_at	0.0127	0.00186	3.25352	-2.01537	1.77879	EPHA7	EPH receptor A7
1569578_at	8.87e-05	4.75e-06	5.02172	3.67921	1.77785
223757_at	0.00278	0.000286	3.84937	-0.25521	1.77725	DIO3OS	DIO3 opposite strand/antisense RNA (head to head)
1562745_at	8.8e-09	1.18e-10	7.75172	14.0393	1.77564
232235_at	4.82e-06	1.57e-07	5.92491	6.99664	1.77559	DSEL	dermatan sulfate epimerase-like
227844_at	5.33e-11	3.34e-13	9.24225	19.8053	1.77537	FMNL3	formin like 3
213793_s_at	3.28e-06	1.01e-07	6.03798	7.42335	1.77509	HOMER1	homer scaffolding protein 1
241412_at	0.0205	0.00346	3.04247	-2.58977	1.77507	BTC	betacellulin
226985_at	2.68e-06	8.01e-08	6.09801	7.65069	1.77474	FGD5	FYVE, RhoGEF and PH domain containing 5
1569872_a_at	0.00312	0.000332	3.8043	-0.39491	1.77412	LMF1	lipase maturation factor 1
1555318_at	0.0158	0.00245	3.16041	-2.27217	1.77395	HIF3A	hypoxia inducible factor 3 alpha subunit
238617_at	0.000542	4.03e-05	4.42691	1.61688	1.77362	KIF26B	kinesin family member 26B
223822_at	0.000438	3.1e-05	4.50134	1.86818	1.77302	SUSD4	sushi domain containing 4
203914_x_at	0.000373	2.56e-05	4.55518	2.05128	1.773	HPGD	hydroxyprostaglandin dehydrogenase 15-(NAD)
229638_at	0.015	0.00231	3.18105	-2.21569	1.7729	IRX3	iroquois homeobox 3
205632_s_at	2.32e-08	3.55e-10	7.47423	12.9588	1.77141	PIP5K1B	phosphatidylinositol-4-phosphate 5-kinase type 1 beta
202894_at	5.44e-08	9.49e-10	7.22629	11.9942	1.77037	EPHB4	EPH receptor B4
223721_s_at	1.32e-06	3.51e-08	6.30973	8.45646	1.77009	DNAJC12	DnaJ heat shock protein family (Hsp40) member C12
226487_at	2.15e-05	9.02e-07	5.46662	5.29054	1.76918	FAM222A	family with sequence similarity 222 member A
224156_x_at	0.000316	2.11e-05	4.61031	2.23985	1.76894	IL17RB	interleukin 17 receptor B
213258_at	2.6e-06	7.73e-08	6.10726	7.68579	1.76692	TFPI	tissue factor pathway inhibitor
219415_at	1.65e-07	3.35e-09	6.90713	10.7557	1.76642	TTYH1	tweety family member 1
213422_s_at	1.73e-08	2.55e-10	7.55761	13.2834	1.76485	MXRA8	matrix remodeling associated 8
205578_at	0.0724	0.0175	2.44341	-4.05897	1.76471	ROR2	receptor tyrosine kinase like orphan receptor 2
215783_s_at	1.42e-06	3.86e-08	6.28579	8.36505	1.76377	ALPL	alkaline phosphatase, liver/bone/kidney
215469_at	4.02e-05	1.88e-06	5.27156	4.57787	1.76254	SLITRK5	SLIT and NTRK like family member 5
206377_at	7.1e-06	2.46e-07	5.80713	6.55439	1.76227	FOXF2	forkhead box F2
240382_at	0.00924	0.00126	3.38339	-1.64848	1.75993	LOC101928076	uncharacterized LOC101928076
208580_x_at	8.53e-07	2.13e-08	6.438	8.9473	1.75959	HIST2H4B///HIST4H4///HIST2H4A///HIST1H4L///HIST1H4E///HIST1H4B///HIST1H4H///HIST1H4C///HIST1H4J///HIST1H4K///HIST1H4F///HIST1H4D///HIST1H4A///HIST1H4I	histone cluster 2, H4b///histone cluster 4, H4///histone cluster 2, H4a///histone cluster 1, H4l///histone cluster 1, H4e///histone cluster 1, H4b///histone cluster 1, H4h///histone cluster 1, H4c///histone cluster 1, H4j///histone cluster 1, H4k///histone cluster 1, H4f///histone cluster 1, H4d///histone cluster 1, H4a///histone cluster 1, H4i
228335_at	0.0561	0.0125	2.57307	-3.76247	1.75948	CLDN11	claudin 11
226731_at	4.76e-07	1.1e-08	6.60471	9.5878	1.75897	ITGA1	integrin subunit alpha 1
233626_at	0.00085	6.9e-05	4.27214	1.10116	1.75703
226829_at	0.000353	2.41e-05	4.5732	2.1128	1.75686	AFAP1L2	actin filament associated protein 1 like 2
222592_s_at	0.000248	1.58e-05	4.69056	2.51627	1.75674	ACSL5	acyl-CoA synthetase long-chain family member 5
1569867_at	1.2e-05	4.56e-07	5.64626	5.95441	1.75578	EME2	essential meiotic structure-specific endonuclease subunit 2
228863_at	0.00076	6.04e-05	4.31058	1.22836	1.75547	PCDH17	protocadherin 17
244419_at	0.00016	9.5e-06	4.83197	3.00863	1.75524	FRZB	frizzled-related protein
230746_s_at	4.72e-05	2.28e-06	5.21997	4.39095	1.75507
216039_at	0.0147	0.00225	3.18955	-2.19237	1.75458	GABRA2	gamma-aminobutyric acid type A receptor alpha2 subunit
233012_at	2.87e-06	8.65e-08	6.07802	7.57494	1.75455
34408_at	1.15e-10	8.17e-13	9.01304	18.9267	1.75242	RTN2	reticulon 2
202242_at	4.02e-07	9.07e-09	6.65475	9.78056	1.75056	TSPAN7	tetraspanin 7
204723_at	0.00194	0.000184	3.98277	0.16401	1.7501	SCN3B	sodium voltage-gated channel beta subunit 3
238914_at	0.0195	0.00322	3.0673	-2.52362	1.75005	DCC	DCC netrin 1 receptor
240545_at	0.00209	0.000202	3.95458	0.07473	1.74971	LOC286382	uncharacterized LOC286382
208002_s_at	3.06e-09	3.56e-11	8.05441	15.2174	1.74623	ACOT7	acyl-CoA thioesterase 7
204684_at	0.0288	0.00531	2.89159	-2.98302	1.74528	NPTX1	neuronal pentraxin 1
203930_s_at	0.000213	1.33e-05	4.73947	2.6858	1.74525	MAPT	microtubule associated protein tau
239260_at	0.00436	0.000503	3.67549	-0.78851	1.7438	CORIN	corin, serine peptidase
203037_s_at	1.32e-12	4.99e-15	10.3365	23.9354	1.7437	MTSS1	metastasis suppressor 1
207759_s_at	4.51e-07	1.04e-08	6.62025	9.64766	1.74317	TSNAX-DISC1///DISC1	TSNAX-DISC1 readthrough (NMD candidate)///disrupted in schizophrenia 1
227006_at	0.000142	8.26e-06	4.87026	3.14306	1.74299	PPP1R14A	protein phosphatase 1 regulatory inhibitor subunit 14A
204395_s_at	0.000266	1.73e-05	4.66612	2.43184	1.74262	GRK5	G protein-coupled receptor kinase 5
238521_at	0.00182	0.000172	4.004	0.23149	1.7417	FGF12	fibroblast growth factor 12
1557154_at	9.34e-06	3.39e-07	5.72379	6.24294	1.741
1562511_at	7.62e-06	2.68e-07	5.78497	6.47146	1.74014	LYST	lysosomal trafficking regulator
228230_at	1.03e-05	3.82e-07	5.69255	6.12655	1.73833	HELZ2	helicase with zinc finger 2
219615_s_at	9.9e-06	3.62e-07	5.7065	6.17851	1.73796	KCNK5	potassium two pore domain channel subfamily K member 5
244323_at	0.0206	0.00348	3.04044	-2.59516	1.73776	BHLHE22	basic helix-loop-helix family member e22
228113_at	5.51e-05	2.71e-06	5.17297	4.22124	1.73561	RAB37	RAB37, member RAS oncogene family
224646_x_at	0.0634	0.0147	2.51098	-3.90601	1.73545	MIR675///H19	microRNA 675///H19, imprinted maternally expressed transcript (non-protein coding)
235666_at	0.000155	9.17e-06	4.84156	3.04226	1.73504	ITGA8	integrin subunit alpha 8
218815_s_at	3.14e-07	6.87e-09	6.72558	10.0538	1.73492	TMEM51	transmembrane protein 51
225369_at	8.4e-08	1.56e-09	7.09996	11.5035	1.73339	ESAM	endothelial cell adhesion molecule
227088_at	1.28e-06	3.4e-08	6.31802	8.48813	1.73314	PDE5A	phosphodiesterase 5A
202686_s_at	2.35e-12	9.79e-15	10.1588	23.2731	1.73161	AXL	AXL receptor tyrosine kinase
211925_s_at	2.03e-05	8.41e-07	5.48507	5.35838	1.73131	PLCB1	phospholipase C beta 1
1569868_s_at	3.81e-06	1.2e-07	5.99424	7.25807	1.73105	EME2	essential meiotic structure-specific endonuclease subunit 2
222486_s_at	0.0136	0.00203	3.22421	-2.09677	1.73037	ADAMTS1	ADAM metallopeptidase with thrombospondin type 1 motif 1
222162_s_at	0.00877	0.00118	3.40382	-1.5899	1.73001	ADAMTS1	ADAM metallopeptidase with thrombospondin type 1 motif 1
1562211_a_at	0.00135	0.00012	4.11018	0.57211	1.72997	ZNF491	zinc finger protein 491
203476_at	2.83e-06	8.51e-08	6.08243	7.59166	1.72585	TPBG	trophoblast glycoprotein
242494_at	1.76e-06	4.95e-08	6.22182	8.12118	1.7256
225224_at	1.33e-12	5.08e-15	10.3316	23.9173	1.72556	NOL4L	nucleolar protein 4 like
243666_at	0.000207	1.29e-05	4.74739	2.71334	1.7244	CELF4	CUGBP, Elav-like family member 4
1558448_a_at	0.0131	0.00193	3.24095	-2.05033	1.72427
213843_x_at	6.73e-11	4.41e-13	9.17097	19.5325	1.72104	SLC6A8	solute carrier family 6 member 8
232232_s_at	0.00486	0.000576	3.63327	-0.91566	1.72104	SLC22A16	solute carrier family 22 member 16
232536_at	0.000424	2.99e-05	4.51184	1.9038	1.72031	LRRC3///LRRC3DN	leucine rich repeat containing 3///LRRC3 downstream neighbor (non-protein coding)
221730_at	6.44e-05	3.26e-06	5.12339	4.04288	1.71933	COL5A2	collagen type V alpha 2 chain
219364_at	0.000838	6.78e-05	4.27734	1.11835	1.71886	DHX58	DEXH-box helicase 58
1559910_at	0.000161	9.6e-06	4.82893	2.99796	1.7178
205161_s_at	6.32e-06	2.15e-07	5.84262	6.68742	1.71729	PEX11A	peroxisomal biogenesis factor 11 alpha
227558_at	2.31e-11	1.33e-13	9.48041	20.7138	1.71724	CBX4	chromobox 4
227752_at	0.00422	0.000483	3.68822	-0.75001	1.71607	SPTLC3	serine palmitoyltransferase long chain base subunit 3
236523_at	0.0566	0.0127	2.56793	-3.77445	1.71546	LOC285556	uncharacterized LOC285556
227999_at	8.36e-07	2.08e-08	6.44391	8.96997	1.71494	PWWP2B	PWWP domain containing 2B
228994_at	0.000275	1.79e-05	4.65565	2.39574	1.71486	CCDC24	coiled-coil domain containing 24
238966_at	2.47e-05	1.06e-06	5.42349	5.13218	1.71473	CELF4	CUGBP, Elav-like family member 4
201061_s_at	6.54e-08	1.18e-09	7.17042	11.7771	1.71399	STOM	stomatin
218662_s_at	2.45e-06	7.2e-08	6.12535	7.75442	1.71393	NCAPG	non-SMC condensin I complex subunit G
227971_at	0.0146	0.00222	3.19365	-2.18109	1.71205	NRK	Nik related kinase
224176_s_at	1.66e-06	4.62e-08	6.23931	8.18779	1.70991	AXIN2	axin 2
202449_s_at	1.88e-10	1.45e-12	8.86669	18.3637	1.70972	RXRA	retinoid X receptor alpha
205376_at	4.73e-08	8.04e-10	7.26795	12.1562	1.70969	INPP4B	inositol polyphosphate-4-phosphatase type II B
1553986_at	0.000271	1.76e-05	4.6611	2.41452	1.70858	RASEF	RAS and EF-hand domain containing
223377_x_at	6.05e-10	5.59e-12	8.52299	17.0362	1.7081	CISH	cytokine inducible SH2 containing protein
227468_at	1.88e-07	3.89e-09	6.86961	10.6105	1.70799	CPT1C	carnitine palmitoyltransferase 1C
220911_s_at	2.41e-06	7.06e-08	6.13054	7.77412	1.70798	NYNRIN	NYN domain and retroviral integrase containing
1556447_at	0.00228	0.000225	3.92208	-0.02775	1.70773	LINC00606	long intergenic non-protein coding RNA 606
223621_at	5.71e-05	2.82e-06	5.16221	4.18248	1.70753	PNMA3	paraneoplastic Ma antigen 3
235548_at	0.0178	0.00287	3.10645	-2.41856	1.70706	APCDD1L	APC down-regulated 1 like
219496_at	2.14e-12	8.83e-15	10.186	23.3745	1.70626	SOWAHC	sosondowah ankyrin repeat domain family member C
223915_at	1.49e-05	5.92e-07	5.57755	5.69968	1.70497	BCOR	BCL6 corepressor
226623_at	2.38e-10	1.91e-12	8.79569	18.0901	1.70402	PHYHIPL	phytanoyl-CoA 2-hydroxylase interacting protein like
212070_at	5.2e-10	4.72e-12	8.56617	17.2034	1.70354	ADGRG1	adhesion G protein-coupled receptor G1
212850_s_at	1.61e-08	2.34e-10	7.57921	13.3676	1.70262	LRP4	LDL receptor related protein 4
206403_at	0.000692	5.39e-05	4.34347	1.33767	1.70223	ZNF536	zinc finger protein 536
209278_s_at	0.172	0.057	1.9403	-5.0864	1.7019	TFPI2	tissue factor pathway inhibitor 2
224739_at	2.52e-10	2.08e-12	8.77492	18.0099	1.70151	PIM3	Pim-3 proto-oncogene, serine/threonine kinase
235503_at	0.0328	0.00624	2.83311	-3.13139	1.70074	ASB5	ankyrin repeat and SOCS box containing 5
230760_at	0.275	0.112	1.61133	-5.64513	1.70063	ZFY	zinc finger protein, Y-linked
213938_at	0.000658	5.09e-05	4.36002	1.39283	1.69987	ERC2	ELKS/RAB6-interacting/CAST family member 2
207014_at	0.0145	0.0022	3.197	-2.17187	1.69942	GABRA2	gamma-aminobutyric acid type A receptor alpha2 subunit
1553411_s_at	0.0561	0.0125	2.57321	-3.76214	1.69927	SALL3	spalt like transcription factor 3
241478_at	0.000279	1.82e-05	4.65106	2.37993	1.69904	MICALL2	MICAL like 2
240433_x_at	0.0222	0.00381	3.00845	-2.67972	1.699	CADM2	cell adhesion molecule 2
238095_at	0.042	0.00859	2.71594	-3.42162	1.6981	GATA5	GATA binding protein 5
223913_s_at	0.000193	1.19e-05	4.77058	2.79405	1.69806	MIR7-3HG	MIR7-3 host gene
226415_at	0.000135	7.79e-06	4.88646	3.20006	1.69765	VAT1L	vesicle amine transport 1 like
224833_at	5.48e-07	1.3e-08	6.56348	9.42916	1.69715	ETS1	ETS proto-oncogene 1, transcription factor
224011_at	9.08e-05	4.88e-06	5.01393	3.65149	1.69674
227372_s_at	0.0389	0.00779	2.75226	-3.33267	1.69665	BAIAP2L1	BAI1 associated protein 2 like 1
215363_x_at	0.00342	0.000371	3.76958	-0.50182	1.69642	FOLH1B///FOLH1	folate hydrolase 1B///folate hydrolase (prostate-specific membrane antigen) 1
1553639_a_at	8.51e-06	3.04e-07	5.75258	6.35042	1.69562	PPARGC1B	PPARG coactivator 1 beta
1560526_at	0.00159	0.000145	4.05427	0.39212	1.69512	MAGI2-IT1	MAGI2 intronic transcript 1
204845_s_at	1.57e-05	6.29e-07	5.56185	5.64159	1.69472	ENPEP	glutamyl aminopeptidase
225954_s_at	4.66e-10	4.13e-12	8.59981	17.3335	1.69441	MIDN	midnolin
232847_at	0.0168	0.00267	3.13125	-2.35151	1.6936	SALL3	spalt like transcription factor 3
228434_at	0.000158	9.32e-06	4.83706	3.02647	1.69347	BTNL9	butyrophilin like 9
205590_at	0.00312	0.000332	3.80412	-0.39546	1.69338	RASGRP1	RAS guanyl releasing protein 1
1570482_at	6.25e-05	3.14e-06	5.13353	4.0793	1.69303
204438_at	7.35e-05	3.82e-06	5.08086	3.89042	1.69248	MRC1	mannose receptor, C type 1
201108_s_at	0.000131	7.49e-06	4.89723	3.23801	1.69248	THBS1	thrombospondin 1
228933_at	6.3e-07	1.52e-08	6.5237	9.27624	1.69237	NHS	NHS actin remodeling regulator
226649_at	5.74e-12	2.68e-14	9.89544	22.2848	1.69128	PANK1	pantothenate kinase 1
243305_at	1.15e-09	1.19e-11	8.33176	16.295	1.69094
231467_at	3.59e-05	1.64e-06	5.30769	4.70919	1.69053
1556314_a_at	4.21e-08	7.07e-10	7.30058	12.2831	1.69014	ZNF366	zinc finger protein 366
236385_at	6.74e-05	3.43e-06	5.10945	3.99286	1.68986
204695_at	0.0137	0.00204	3.22199	-2.10291	1.68985	CDC25A	cell division cycle 25A
228218_at	1.17e-07	2.26e-09	7.00703	11.1429	1.68968	LSAMP	limbic system-associated membrane protein
209159_s_at	2.75e-10	2.29e-12	8.74941	17.9115	1.68858	NDRG4	NDRG family member 4
205266_at	7.72e-06	2.72e-07	5.78126	6.45759	1.68792	LIF	leukemia inhibitory factor
218113_at	3.73e-11	2.26e-13	9.34302	20.1903	1.68771	TMEM2	transmembrane protein 2
226420_at	0.000198	1.22e-05	4.76253	2.76601	1.68691	MECOM	MDS1 and EVI1 complex locus
218170_at	5.5e-06	1.83e-07	5.88459	6.84499	1.68576	ISOC1	isochorismatase domain containing 1
243954_at	0.0367	0.0072	2.78102	-3.26159	1.68559	LINC00877	long intergenic non-protein coding RNA 877
222696_at	5.59e-13	1.92e-15	10.5889	24.8705	1.68466	AXIN2	axin 2
211046_at	0.00385	0.000431	3.72374	-0.64207	1.68239	KCNH6	potassium voltage-gated channel subfamily H member 6
242800_at	1.4e-06	3.8e-08	6.28964	8.37975	1.68192	NHS	NHS actin remodeling regulator
1570124_at	1.13e-08	1.58e-10	7.67855	13.7544	1.6816	SLC29A4	solute carrier family 29 member 4
219148_at	0.00755	0.000988	3.4614	-1.42345	1.68077	PBK	PDZ binding kinase
206826_at	0.109	0.0302	2.21937	-4.54128	1.68068	PMP2	peripheral myelin protein 2
241299_at	0.00117	0.0001	4.16268	0.7424	1.67991	LOC102724611	uncharacterized LOC102724611
220476_s_at	1.19e-07	2.3e-09	7.00213	11.1239	1.67988	LOC101928718///FAM212B	uncharacterized LOC101928718///family with sequence similarity 212 member B
206987_x_at	0.0158	0.00246	3.15943	-2.27484	1.67864	FGF18	fibroblast growth factor 18
228054_at	0.00286	0.000298	3.83712	-0.29328	1.67824	TMEM44	transmembrane protein 44
226028_at	7.85e-08	1.45e-09	7.11952	11.5794	1.67743	ROBO4	roundabout guidance receptor 4
203669_s_at	2.31e-07	4.9e-09	6.81119	10.3845	1.67735	DGAT1	diacylglycerol O-acyltransferase 1
215867_x_at	4.47e-06	1.43e-07	5.94774	7.08264	1.6773	CA12	carbonic anhydrase 12
203907_s_at	1.95e-09	2.15e-11	8.18226	15.7145	1.67686	IQSEC1	IQ motif and Sec7 domain 1
41577_at	0.00046	3.29e-05	4.48471	1.81185	1.67675	PPP1R16B	protein phosphatase 1 regulatory subunit 16B
211367_s_at	8.12e-05	4.28e-06	5.04997	3.77996	1.67563	CASP1	caspase 1
227059_at	2.47e-05	1.06e-06	5.42401	5.13407	1.67516	GPC6	glypican 6
229944_at	0.0102	0.00143	3.34108	-1.7691	1.67321	OPRK1	opioid receptor kappa 1
203779_s_at	0.0106	0.00149	3.32693	-1.80921	1.67284	MPZL2	myelin protein zero like 2
208476_s_at	2.45e-09	2.77e-11	8.11785	15.4641	1.67214	FRMD4A	FERM domain containing 4A
236694_at	0.251	0.098	1.68014	-5.53602	1.67184	TXLNGY	taxilin gamma pseudogene, Y-linked
243586_at	0.000158	9.34e-06	4.83671	3.02525	1.67034
205358_at	0.153	0.0484	2.0141	-4.94844	1.67024	GRIA2	glutamate ionotropic receptor AMPA type subunit 2
209335_at	0.00302	0.000318	3.81744	-0.35428	1.66859	DCN	decorin
1568603_at	0.00859	0.00115	3.41165	-1.56736	1.66774	CADPS	calcium dependent secretion activator
231865_at	0.000821	6.61e-05	4.28453	1.1421	1.66736	NCKAP5L	NCK associated protein 5 like
227354_at	2.37e-08	3.65e-10	7.46703	12.9308	1.6665	PAG1	phosphoprotein membrane anchor with glycosphingolipid microdomains 1
209676_at	1.44e-05	5.67e-07	5.5892	5.7428	1.66628	TFPI	tissue factor pathway inhibitor
206282_at	0.0448	0.00934	2.6845	-3.49788	1.66567	NEUROD1	neuronal differentiation 1
237657_at	0.01	0.0014	3.3486	-1.74775	1.66538
225168_at	1.06e-08	1.47e-10	7.69731	13.8275	1.66485	FRMD4A	FERM domain containing 4A
213040_s_at	0.000613	4.67e-05	4.38462	1.475	1.66431	NPTXR	neuronal pentraxin receptor
204944_at	2.03e-07	4.25e-09	6.84727	10.524	1.66316	PTPRG	protein tyrosine phosphatase, receptor type G
204014_at	0.00317	0.000339	3.79814	-0.41391	1.66148	DUSP4	dual specificity phosphatase 4
228268_at	0.000499	3.65e-05	4.45519	1.71213	1.66117	FMO2	flavin containing monooxygenase 2
236335_at	4.31e-05	2.05e-06	5.24857	4.49448	1.66107	GUCY1A2	guanylate cyclase 1 soluble subunit alpha 2
225626_at	1.05e-07	2e-09	7.03813	11.2635	1.65963	PAG1	phosphoprotein membrane anchor with glycosphingolipid microdomains 1
219773_at	5.94e-05	2.97e-06	5.14901	4.13497	1.65918	NOX4	NADPH oxidase 4
218928_s_at	5.22e-05	2.55e-06	5.18911	4.27948	1.65908	SLC37A1	solute carrier family 37 member 1
229197_at	0.00382	0.000427	3.72667	-0.63315	1.65907	ING5	inhibitor of growth family member 5
229352_at	0.00035	2.38e-05	4.57657	2.12433	1.65843	SPESP1	sperm equatorial segment protein 1
233512_at	9.82e-06	3.59e-07	5.70884	6.18723	1.65816	SH3RF3-AS1	SH3RF3 antisense RNA 1
244048_x_at	8.03e-06	2.84e-07	5.7696	6.414	1.658
220276_at	0.00344	0.000374	3.76731	-0.50879	1.65779	RERGL	RERG like
205673_s_at	2.81e-05	1.23e-06	5.38455	4.9896	1.65764	ASB9	ankyrin repeat and SOCS box containing 9
212478_at	3.86e-06	1.21e-07	5.99101	7.24584	1.65747	RMND5A	required for meiotic nuclear division 5 homolog A
228550_at	1.48e-08	2.14e-10	7.60225	13.4573	1.65674	RTN4R	reticulon 4 receptor
210652_s_at	9.33e-06	3.38e-07	5.72441	6.24528	1.65668	TTC39A	tetratricopeptide repeat domain 39A
205001_s_at	0.326	0.145	1.4763	-5.84703	1.65625	DDX3Y	DEAD-box helicase 3, Y-linked
202311_s_at	0.0141	0.00213	3.20751	-2.14292	1.65622	COL1A1	collagen type I alpha 1 chain
1557147_a_at	0.0015	0.000136	4.0742	0.45614	1.65616	LOC101928837	uncharacterized LOC101928837
236360_at	0.00496	0.00059	3.62567	-0.93848	1.65604	LINC00982	long intergenic non-protein coding RNA 982
204995_at	3.84e-07	8.59e-09	6.66875	9.83454	1.65578	CDK5R1	cyclin dependent kinase 5 regulatory subunit 1
203518_at	1.19e-11	6.26e-14	9.67436	21.45	1.65571	LYST	lysosomal trafficking regulator
201893_x_at	0.00085	6.9e-05	4.27216	1.10123	1.65434	DCN	decorin
230551_at	1.32e-06	3.53e-08	6.30812	8.45029	1.65406	KSR2	kinase suppressor of ras 2
210651_s_at	1.56e-10	1.14e-12	8.92684	18.5953	1.65402	EPHB2	EPH receptor B2
229688_at	1.61e-05	6.43e-07	5.55574	5.61904	1.65295	PRDM11	PR/SET domain 11
1552946_at	4.13e-06	1.31e-07	5.97154	7.17238	1.65289	ZNF114	zinc finger protein 114
1554308_s_at	0.0131	0.00194	3.24002	-2.05292	1.65288	GABRA2	gamma-aminobutyric acid type A receptor alpha2 subunit
203221_at	1.22e-09	1.26e-11	8.31741	16.2393	1.65216	TLE1	transducin like enhancer of split 1
1562309_s_at	6.01e-08	1.07e-09	7.19629	11.8776	1.65211	PHF21B	PHD finger protein 21B
223316_at	0.000718	5.65e-05	4.33008	1.29313	1.65171	CCDC3	coiled-coil domain containing 3
215092_s_at	2.36e-09	2.65e-11	8.12904	15.5076	1.65108	NFAT5	nuclear factor of activated T-cells 5
228236_at	0.0026	0.000264	3.87361	-0.17966	1.65068	SLC52A3	solute carrier family 52 member 3
203889_at	0.00103	8.71e-05	4.2043	0.87823	1.6496	SCG5	secretogranin V
238101_at	0.0043	0.000495	3.6807	-0.77275	1.64918	BEND4	BEN domain containing 4
234871_at	0.000194	1.19e-05	4.76953	2.79042	1.64908	ADGRV1	adhesion G protein-coupled receptor V1
212314_at	0.000945	7.83e-05	4.23553	0.98061	1.64861	SEL1L3	SEL1L family member 3
226446_at	0.00601	0.000745	3.55165	-1.15883	1.64825	HES6	hes family bHLH transcription factor 6
1568617_a_at	0.0332	0.00635	2.82654	-3.14792	1.64781	CAMSAP3	calmodulin regulated spectrin associated protein family member 3
215768_at	0.000592	4.47e-05	4.39711	1.51685	1.64568
230202_at	3.14e-12	1.35e-14	10.0739	22.955	1.64513
235506_at	0.000476	3.45e-05	4.47144	1.76699	1.64504
219400_at	2.86e-09	3.3e-11	8.07317	15.2904	1.64486	CNTNAP1	contactin associated protein 1
235965_at	0.000757	6.02e-05	4.31181	1.23243	1.64458	BHLHA15	basic helix-loop-helix family member a15
207353_s_at	0.00331	0.000357	3.78156	-0.46499	1.64454	HMX1	H6 family homeobox 1
206836_at	0.000469	3.38e-05	4.47675	1.78492	1.6436	SLC6A3	solute carrier family 6 member 3
206997_s_at	2.65e-05	1.15e-06	5.40287	5.05663	1.6414	HS6ST1	heparan sulfate 6-O-sulfotransferase 1
221614_s_at	5.66e-10	5.19e-12	8.54186	17.1093	1.64082	RPH3AL	rabphilin 3A-like (without C2 domains)
219700_at	1.12e-07	2.14e-09	7.02033	11.1944	1.63946	PLXDC1	plexin domain containing 1
1562696_at	0.00126	0.000111	4.13413	0.64965	1.63934	FAM155A-IT1	FAM155A intronic transcript 1
212940_at	0.0144	0.00219	3.19934	-2.16543	1.63813	COL6A1	collagen type VI alpha 1 chain
1554485_s_at	0.00451	0.000525	3.66242	-0.82799	1.63798	TMEM37	transmembrane protein 37
217973_at	3.42e-09	4.05e-11	8.02198	15.0913	1.63726	DCXR	dicarbonyl and L-xylulose reductase
210469_at	0.000283	1.85e-05	4.64616	2.36305	1.63688	DLG5	discs large MAGUK scaffold protein 5
227429_at	0.000184	1.12e-05	4.7861	2.84818	1.63636	CRACR2B	calcium release activated channel regulator 2B
212951_at	8.31e-10	8.1e-12	8.42906	16.6724	1.63523	ADGRF5	adhesion G protein-coupled receptor F5
1558750_a_at	7.24e-05	3.75e-06	5.08594	3.90858	1.63511	LOC100288637///ARHGAP11B	OTU deubiquitinase 7A pseudogene///Rho GTPase activating protein 11B
244006_at	0.00088	7.19e-05	4.26015	1.06164	1.63442	POU2F1	POU class 2 homeobox 1
1552947_x_at	4.85e-06	1.58e-07	5.92291	6.98912	1.63376	ZNF114	zinc finger protein 114
242662_at	0.0399	0.00803	2.74085	-3.36072	1.63372	PCSK6	proprotein convertase subtilisin/kexin type 6
1563392_at	5.01e-05	2.44e-06	5.20132	4.32356	1.63208
243124_at	5.43e-06	1.8e-07	5.88819	6.85853	1.63204	RRN3P2	RRN3 homolog, RNA polymerase I transcription factor pseudogene 2
224774_s_at	1.02e-05	3.75e-07	5.69729	6.14418	1.63153	NAV1	neuron navigator 1
1556069_s_at	0.00685	0.000876	3.4999	-1.31111	1.63147	HIF3A	hypoxia inducible factor 3 alpha subunit
238725_at	5.79e-05	2.88e-06	5.15719	4.16441	1.63141	IRF1	interferon regulatory factor 1
215692_s_at	0.0004	2.78e-05	4.53243	1.97379	1.63098	MPPED2	metallophosphoesterase domain containing 2
222322_at	0.00255	0.000258	3.88137	-0.15543	1.63096
228560_at	0.00871	0.00117	3.40614	-1.58322	1.63096	CHDH	choline dehydrogenase
204679_at	0.0228	0.00395	2.99634	-2.71157	1.63083	KCNK1	potassium two pore domain channel subfamily K member 1
230798_at	7.55e-05	3.94e-06	5.07238	3.86007	1.6302
208186_s_at	3.61e-05	1.65e-06	5.30553	4.70134	1.62899	LIPE	lipase E, hormone sensitive type
217528_at	0.00192	0.000182	3.98701	0.17746	1.6288	CLCA2	chloride channel accessory 2
228632_at	7.17e-07	1.75e-08	6.48814	9.13964	1.62832	MEG9	maternally expressed 9 (non-protein coding)
205765_at	0.00491	0.000582	3.62964	-0.92655	1.62743	CYP3A5	cytochrome P450 family 3 subfamily A member 5
235494_at	1.34e-05	5.21e-07	5.61148	5.82535	1.6272	LSAMP	limbic system-associated membrane protein
230865_at	0.000528	3.9e-05	4.43649	1.64909	1.62712	LIX1	limb and CNS expressed 1
206711_at	0.0358	0.00698	2.79235	-3.23344	1.62636	TMEM257	transmembrane protein 257
223611_s_at	0.0018	0.000169	4.0083	0.24519	1.62577	LNX1	ligand of numb-protein X 1
236271_at	0.00163	0.000149	4.04556	0.36422	1.62323	LOC101927085	uncharacterized LOC101927085
241873_at	0.00775	0.00102	3.45158	-1.45197	1.62312
227190_at	0.000239	1.52e-05	4.70214	2.55634	1.62275	TMEM37	transmembrane protein 37
217997_at	8.45e-05	4.49e-06	5.037	3.73371	1.6226	PHLDA1	pleckstrin homology like domain family A member 1
1556629_a_at	2.35e-06	6.87e-08	6.13757	7.8008	1.6207	SNAP25	synaptosome associated protein 25
208890_s_at	3.18e-12	1.38e-14	10.0691	22.9373	1.62036	PLXNB2	plexin B2
234057_at	0.024	0.00421	2.97407	-2.76988	1.62001
238258_at	0.0329	0.00626	2.83175	-3.13482	1.61807	WBSCR28	Williams-Beuren syndrome chromosome region 28
242637_at	0.000228	1.44e-05	4.71624	2.60517	1.61799
220426_at	0.0223	0.00383	3.00649	-2.68488	1.6167	FNDC11	fibronectin type III domain containing 11
241871_at	8.21e-05	4.34e-06	5.04619	3.76649	1.61638	CAMK4	calcium/calmodulin dependent protein kinase IV
206026_s_at	0.00179	0.000168	4.01106	0.254	1.61626	TNFAIP6	TNF alpha induced protein 6
212473_s_at	0.000484	3.52e-05	4.46518	1.74585	1.61621	MICAL2	microtubule associated monooxygenase, calponin and LIM domain containing 2
218744_s_at	0.000281	1.84e-05	4.64796	2.36927	1.61573	PACSIN3	protein kinase C and casein kinase substrate in neurons 3
203233_at	4.47e-05	2.13e-06	5.23771	4.45517	1.61564	IL4R	interleukin 4 receptor
238275_at	0.00173	0.000161	4.02242	0.29021	1.61421	HAP1	huntingtin associated protein 1
202607_at	4.22e-12	1.89e-14	9.98645	22.6271	1.61263	NDST1	N-deacetylase and N-sulfotransferase 1
226086_at	0.00856	0.00115	3.41281	-1.56403	1.61211	SYT13	synaptotagmin 13
211478_s_at	0.0112	0.00159	3.30526	-1.87038	1.6119	DPP4	dipeptidyl peptidase 4
204682_at	0.0021	0.000204	3.95259	0.06843	1.61131	LTBP2	latent transforming growth factor beta binding protein 2
213606_s_at	0.000413	2.89e-05	4.52117	1.93551	1.61121	ARHGDIA	Rho GDP dissociation inhibitor alpha
228339_at	1.06e-07	2.01e-09	7.03615	11.2558	1.61118	ECSCR	endothelial cell surface expressed chemotaxis and apoptosis regulator
231957_s_at	0.000212	1.33e-05	4.73987	2.68721	1.61024	DPP9	dipeptidyl peptidase 9
232192_at	0.022	0.00377	3.01266	-2.66862	1.6101	LOC153811///RNF130	uncharacterized LOC153811///ring finger protein 130
203839_s_at	3.69e-08	6.07e-10	7.33881	12.4318	1.60943	TNK2	tyrosine kinase non receptor 2
1554872_a_at	0.0181	0.00294	3.09866	-2.43954	1.60841	HMGCLL1	3-hydroxymethyl-3-methylglutaryl-CoA lyase like 1
224307_x_at	2.19e-08	3.31e-10	7.49172	13.0269	1.60803	MAGI3	membrane associated guanylate kinase, WW and PDZ domain containing 3
240890_at	0.000221	1.38e-05	4.72788	2.64557	1.60677	LOC643733	caspase 4, apoptosis-related cysteine peptidase pseudogene
243637_at	0.00254	0.000257	3.88185	-0.15393	1.60665
202273_at	4.29e-07	9.83e-09	6.63438	9.70208	1.60625	PDGFRB	platelet derived growth factor receptor beta
235127_at	0.168	0.0552	1.95454	-5.06013	1.60562	PMP2	peripheral myelin protein 2
213345_at	4.09e-09	5.01e-11	7.96821	14.8821	1.60524	NFATC4	nuclear factor of activated T-cells 4
218475_at	0.00505	0.000603	3.61888	-0.95881	1.60374	TRMT2A	tRNA methyltransferase 2 homolog A
1552641_s_at	0.0148	0.00226	3.18766	-2.19756	1.60335	ATAD3B///ATAD3A	ATPase family, AAA domain containing 3B///ATPase family, AAA domain containing 3A
227297_at	4.57e-06	1.47e-07	5.94091	7.0569	1.60176	ITGA9	integrin subunit alpha 9
212124_at	1.43e-15	2.31e-18	12.4305	31.4579	1.60003	ZMIZ1	zinc finger MIZ-type containing 1
219734_at	0.00481	0.000568	3.63741	-0.90326	1.59951	SIDT1	SID1 transmembrane family member 1
228563_at	0.0041	0.000466	3.69951	-0.71577	1.5992	GJC1	gap junction protein gamma 1
234563_at	0.00018	1.09e-05	4.79324	2.87313	1.59902
218421_at	8.23e-10	8e-12	8.4322	16.6845	1.59878	CERK	ceramide kinase
204359_at	0.000478	3.47e-05	4.46985	1.76162	1.59824	LOC100506718///FLRT2	uncharacterized LOC100506718///fibronectin leucine rich transmembrane protein 2
206039_at	6.31e-08	1.14e-09	7.18074	11.8172	1.59765	RAB33A	RAB33A, member RAS oncogene family
227618_at	4.36e-05	2.07e-06	5.24547	4.48328	1.59761	NHSL2	NHS like 2
235549_at	3.07e-05	1.37e-06	5.35574	4.8843	1.59695	RNF144B	ring finger protein 144B
211131_s_at	1.86e-05	7.55e-07	5.51355	5.46329	1.59532	EDA	ectodysplasin A
242762_s_at	3.72e-05	1.71e-06	5.29679	4.66954	1.59509	FAM171B	family with sequence similarity 171 member B
1555385_at	2.55e-06	7.53e-08	6.1138	7.71058	1.595	B4GALNT1	beta-1,4-N-acetyl-galactosaminyltransferase 1
211603_s_at	0.00331	0.000356	3.78243	-0.46231	1.59402	ETV4	ETS variant 4
244726_at	4.85e-08	8.29e-10	7.26037	12.1267	1.59382
205200_at	0.00631	0.000793	3.53201	-1.21677	1.59371	EXOSC7///CLEC3B	exosome component 7///C-type lectin domain family 3 member B
238180_at	0.0153	0.00236	3.17307	-2.23757	1.59332	LOC102724094	uncharacterized LOC102724094
212003_at	5.36e-05	2.63e-06	5.18121	4.25097	1.59212	SZRD1	SUZ RNA binding domain containing 1
207667_s_at	6.18e-10	5.73e-12	8.51689	17.0126	1.59181	LOC100996792///MAP2K3	dual specificity mitogen-activated protein kinase kinase 3///mitogen-activated protein kinase kinase 3
233667_at	0.000644	4.96e-05	4.3672	1.4168	1.5918
232225_at	7.72e-05	4.04e-06	5.06538	3.83503	1.59149
222464_s_at	3.25e-11	1.93e-13	9.3836	20.3451	1.59051	MCMBP	minichromosome maintenance complex binding protein
33197_at	0.00298	0.000314	3.82154	-0.34157	1.5896	MYO7A	myosin VIIA
227850_x_at	0.000725	5.71e-05	4.3267	1.28187	1.58959	CDC42EP5	CDC42 effector protein 5
210664_s_at	2.59e-06	7.66e-08	6.10931	7.69356	1.5895	TFPI	tissue factor pathway inhibitor
40560_at	2.68e-05	1.17e-06	5.3982	5.03955	1.58838	TBX2	T-box 2
227034_at	8.01e-13	2.84e-15	10.485	24.4867	1.58805	SOWAHC	sosondowah ankyrin repeat domain family member C
207300_s_at	1.03e-08	1.42e-10	7.7046	13.8559	1.58706	F7	coagulation factor VII
1559590_at	0.00166	0.000153	4.03829	0.34094	1.587	CHDH	choline dehydrogenase
202094_at	0.00538	0.000653	3.59338	-1.03494	1.58518	BIRC5	baculoviral IAP repeat containing 5
221729_at	0.000294	1.93e-05	4.63457	2.32319	1.58484	COL5A2	collagen type V alpha 2 chain
215280_s_at	1e-09	9.96e-12	8.37658	16.4689	1.58421	PPFIA3	PTPRF interacting protein alpha 3
202008_s_at	0.000127	7.21e-06	4.90756	3.27444	1.58373	NID1	nidogen 1
1552563_a_at	0.0173	0.00277	3.11911	-2.38436	1.58358
227720_at	3.34e-05	1.51e-06	5.32931	4.78793	1.58307	ANKRD13B	ankyrin repeat domain 13B
228537_at	5.35e-13	1.83e-15	10.6022	24.9196	1.58298	GLI2	GLI family zinc finger 2
223612_s_at	0.00423	0.000484	3.68762	-0.75182	1.58246	LNX1	ligand of numb-protein X 1
213182_x_at	4.18e-05	1.97e-06	5.25899	4.53229	1.58188	CDKN1C	cyclin dependent kinase inhibitor 1C
239770_at	0.0649	0.0152	2.49867	-3.93411	1.58184	ESYT3	extended synaptotagmin 3
209987_s_at	0.00342	0.000372	3.76945	-0.50223	1.5783	ASCL1	achaete-scute family bHLH transcription factor 1
214873_at	0.00192	0.000182	3.98609	0.17454	1.57818	LRP5L	LDL receptor related protein 5 like
206828_at	0.000326	2.19e-05	4.59926	2.20197	1.57797	TXK	TXK tyrosine kinase
230836_at	3.81e-06	1.2e-07	5.9944	7.25864	1.5778	ST8SIA4	ST8 alpha-N-acetyl-neuraminide alpha-2,8-sialyltransferase 4
233310_at	0.00287	0.000299	3.83642	-0.29545	1.57732
1552892_at	0.00283	0.000294	3.84167	-0.27914	1.57614	TNFRSF13C	TNF receptor superfamily member 13C
226690_at	2.38e-08	3.69e-10	7.46478	12.922	1.57602	ADCYAP1R1	ADCYAP receptor type I
236270_at	1.03e-09	1.03e-11	8.36907	16.4397	1.57492	NFATC4	nuclear factor of activated T-cells 4
213068_at	0.129	0.0381	2.1193	-4.74404	1.57471	DPT	dermatopontin
206382_s_at	0.0322	0.0061	2.84141	-3.11048	1.57426	BDNF	brain derived neurotrophic factor
206391_at	0.0121	0.00176	3.27207	-1.96357	1.57287	RARRES1	retinoic acid receptor responder 1
205543_at	9.82e-09	1.34e-10	7.72013	13.9163	1.57236	HSPA4L	heat shock protein family A (Hsp70) member 4 like
242097_at	1.87e-05	7.6e-07	5.51183	5.45695	1.57183
205537_s_at	0.000449	3.19e-05	4.49297	1.83983	1.57162	VAV2	vav guanine nucleotide exchange factor 2
211273_s_at	0.0221	0.0038	3.00939	-2.67724	1.57152	TBX1	T-box 1
234235_at	0.0193	0.00319	3.06998	-2.51646	1.57145
234994_at	0.0119	0.00172	3.28055	-1.93983	1.57002	TMEM200A	transmembrane protein 200A
200878_at	4.69e-09	5.84e-11	7.92958	14.7317	1.56953	EPAS1	endothelial PAS domain protein 1
213947_s_at	0.000713	5.6e-05	4.33269	1.3018	1.56901	NUP210	nucleoporin 210
227874_at	2.21e-07	4.67e-09	6.82354	10.4323	1.56858	EMCN	endomucin
206128_at	0.000251	1.6e-05	4.68661	2.50259	1.56806	ADRA2C	adrenoceptor alpha 2C
216286_at	0.000106	5.85e-06	4.96495	3.47746	1.56791
228608_at	0.000282	1.85e-05	4.64714	2.36643	1.56652	NALCN	sodium leak channel, non-selective
217999_s_at	0.000154	9.04e-06	4.84548	3.056	1.56651	PHLDA1	pleckstrin homology like domain family A member 1
236408_at	4.62e-08	7.8e-10	7.27569	12.1863	1.5663
229404_at	0.0751	0.0183	2.42389	-4.1025	1.56609	TWIST2	twist family bHLH transcription factor 2
224275_at	0.00398	0.000449	3.71085	-0.68131	1.56577	ADGRV1	adhesion G protein-coupled receptor V1
210185_at	0.00173	0.000161	4.02354	0.2938	1.56543	CACNB1	calcium voltage-gated channel auxiliary subunit beta 1
209267_s_at	1.08e-06	2.79e-08	6.36898	8.68297	1.56492	SLC39A8	solute carrier family 39 member 8
235763_at	0.0163	0.00255	3.14719	-2.30819	1.5643	SLC44A5	solute carrier family 44 member 5
221023_s_at	6.16e-08	1.11e-09	7.18731	11.8427	1.56412	KCNH6	potassium voltage-gated channel subfamily H member 6
205860_x_at	0.00165	0.000152	4.03949	0.34478	1.56404	FOLH1B///FOLH1	folate hydrolase 1B///folate hydrolase (prostate-specific membrane antigen) 1
219645_at	4.14e-06	1.31e-07	5.97082	7.16965	1.56401	CASQ1	calsequestrin 1
1552504_a_at	0.00137	0.000121	4.107	0.56185	1.56278	BRSK1	BR serine/threonine kinase 1
206355_at	0.000289	1.9e-05	4.63945	2.33994	1.56217	GNAL	G protein subunit alpha L
236295_s_at	7.43e-05	3.86e-06	5.07764	3.87888	1.5621	NLRC3	NLR family CARD domain containing 3
206528_at	0.000395	2.74e-05	4.53665	1.98816	1.56077	TRPC6	transient receptor potential cation channel subfamily C member 6
223557_s_at	0.0294	0.00545	2.88221	-3.00697	1.55907	TMEFF2	transmembrane protein with EGF like and two follistatin like domains 2
230369_at	0.000228	1.44e-05	4.71664	2.60656	1.55899	GPR161	G protein-coupled receptor 161
225167_at	6.68e-10	6.26e-12	8.49436	16.9254	1.55843	FRMD4A	FERM domain containing 4A
230030_at	0.0169	0.00267	3.13102	-2.35211	1.55806	HS6ST2	heparan sulfate 6-O-sulfotransferase 2
1562686_at	0.000161	9.54e-06	4.83082	3.0046	1.55793
237097_at	5.67e-06	1.9e-07	5.8752	6.80969	1.55705	EHD4	EH domain containing 4
222043_at	1.65e-06	4.59e-08	6.24109	8.19459	1.55695	CLU	clusterin
229163_at	2.06e-05	8.58e-07	5.47994	5.33951	1.55638	CAMK2N1	calcium/calmodulin dependent protein kinase II inhibitor 1
232480_at	8.97e-05	4.81e-06	5.01823	3.66678	1.55566	MIRLET7BHG	MIRLET7B host gene
230493_at	0.077	0.019	2.41014	-4.13302	1.55504	SHISA2	shisa family member 2
229961_x_at	0.003	0.000316	3.81893	-0.34967	1.5549	YJEFN3	YjeF N-terminal domain containing 3
211303_x_at	0.00228	0.000225	3.92192	-0.02827	1.55438	FOLH1B	folate hydrolase 1B
230973_at	9.18e-05	4.95e-06	5.01015	3.63802	1.55404	SH2D5	SH2 domain containing 5
204134_at	0.000343	2.32e-05	4.5829	2.14596	1.55365	PDE2A	phosphodiesterase 2A
1556355_x_at	0.0379	0.00752	2.76489	-3.30154	1.55341	RGL3	ral guanine nucleotide dissociation stimulator like 3
242489_at	7.33e-07	1.8e-08	6.4799	9.10804	1.55294	LOC646778	uncharacterized LOC646778
233306_at	0.0241	0.00423	2.97242	-2.77418	1.55287
209220_at	0.007	0.000898	3.49204	-1.33411	1.55231	GPC3	glypican 3
240558_at	0.00753	0.000983	3.46297	-1.41887	1.55213
236678_at	3.04e-06	9.26e-08	6.06069	7.50929	1.55158
202465_at	0.000696	5.44e-05	4.34103	1.32955	1.55107	PCOLCE	procollagen C-endopeptidase enhancer
233076_at	0.0753	0.0184	2.4219	-4.10694	1.5506	JAKMIP3	Janus kinase and microtubule interacting protein 3
223549_s_at	0.0182	0.00296	3.09657	-2.44516	1.55023	ESPN	espin
216331_at	5.09e-07	1.19e-08	6.58539	9.51344	1.55009	ITGA7	integrin subunit alpha 7
236711_at	2.36e-05	1e-06	5.43852	5.18731	1.55006	ZIC4	Zic family member 4
204338_s_at	0.0318	0.00601	2.8465	-3.09763	1.54994	RGS4	regulator of G-protein signaling 4
228170_at	0.0417	0.00852	2.71886	-3.41451	1.54966	OLIG1	oligodendrocyte transcription factor 1
239357_at	0.0197	0.00328	3.06111	-2.54014	1.54915	ATP2B2	ATPase plasma membrane Ca2+ transporting 2
231969_at	2.31e-07	4.89e-09	6.8115	10.3857	1.54908	STOX2	storkhead box 2
205935_at	1.62e-05	6.5e-07	5.55318	5.60957	1.54793	FOXF1	forkhead box F1
224098_at	0.00628	0.000787	3.53431	-1.20999	1.54762
223573_s_at	0.00237	0.000235	3.9089	-0.06918	1.5468	PPP2R2C	protein phosphatase 2 regulatory subunit Bgamma
223658_at	1.78e-05	7.21e-07	5.52567	5.50801	1.54465	KCNK6	potassium two pore domain channel subfamily K member 6
208062_s_at	0.0721	0.0174	2.44518	-4.05499	1.54416	NRG2	neuregulin 2
209781_s_at	4.31e-05	2.04e-06	5.24934	4.49728	1.54411	KHDRBS3	KH RNA binding domain containing, signal transduction associated 3
222922_at	0.00318	0.00034	3.79704	-0.41732	1.54387	KCNE3	potassium voltage-gated channel subfamily E regulatory subunit 3
225977_at	0.0156	0.00241	3.16598	-2.25695	1.54329	PCDH18	protocadherin 18
213183_s_at	4.27e-06	1.36e-07	5.9614	7.13412	1.54126
204463_s_at	0.000122	6.91e-06	4.91933	3.31601	1.53994	EDNRA	endothelin receptor type A
238852_at	0.00208	0.000202	3.95535	0.07714	1.53966	PRRX1	paired related homeobox 1
230573_at	0.0016	0.000146	4.05243	0.38624	1.53953	SGK2	SGK2, serine/threonine kinase 2
240468_at	0.00628	0.000787	3.53421	-1.2103	1.53931
242025_at	0.000711	5.58e-05	4.33353	1.30458	1.53928
215728_s_at	1.76e-05	7.13e-07	5.52853	5.51855	1.5388	ACOT7	acyl-CoA thioesterase 7
210854_x_at	5.51e-09	6.99e-11	7.88418	14.555	1.53831	SLC6A8	solute carrier family 6 member 8
233025_at	0.00538	0.000652	3.59411	-1.03276	1.53824	PDZD2	PDZ domain containing 2
227623_at	0.0142	0.00214	3.20596	-2.14718	1.53711	CACNA2D1	calcium voltage-gated channel auxiliary subunit alpha2delta 1
202600_s_at	6.62e-09	8.55e-11	7.83308	14.3561	1.53707	NRIP1	nuclear receptor interacting protein 1
205801_s_at	6.89e-05	3.53e-06	5.10167	3.96495	1.53678	RASGRP3	RAS guanyl releasing protein 3
213866_at	4.24e-06	1.35e-07	5.96404	7.14408	1.53668	SAMD14	sterile alpha motif domain containing 14
207197_at	0.00405	0.00046	3.70339	-0.70398	1.53632	ZIC3	Zic family member 3
232160_s_at	8.8e-07	2.2e-08	6.42869	8.91161	1.5362	TNIP2	TNFAIP3 interacting protein 2
214248_s_at	0.000833	6.73e-05	4.27948	1.12543	1.53614	TRIM2	tripartite motif containing 2
235657_at	0.00172	0.00016	4.02525	0.29926	1.53395
240548_at	1.83e-05	7.46e-07	5.51678	5.47521	1.53295
1568970_at	0.00782	0.00103	3.44812	-1.46199	1.53135	ADAM18	ADAM metallopeptidase domain 18
206356_s_at	0.00615	0.000767	3.54255	-1.18569	1.53128	GNAL	G protein subunit alpha L
229830_at	1.73e-05	7e-07	5.53352	5.53697	1.53106
232267_at	0.0011	9.41e-05	4.18164	0.80417	1.53105	ADGRD1	adhesion G protein-coupled receptor D1
207639_at	0.0142	0.00215	3.20519	-2.14932	1.53099	FZD9	frizzled class receptor 9
227838_at	0.000174	1.05e-05	4.80407	2.91096	1.53015	UNC5C	unc-5 netrin receptor C
226071_at	4.65e-08	7.85e-10	7.274	12.1797	1.53004	ADAMTSL4	ADAMTS like 4
233257_at	0.0149	0.00228	3.18545	-2.20362	1.5299
206631_at	0.0398	0.008	2.74207	-3.35774	1.52978	PTGER2	prostaglandin E receptor 2
225687_at	5.88e-05	2.93e-06	5.1524	4.14716	1.52829	FAM83D	family with sequence similarity 83 member D
230278_at	2.28e-06	6.63e-08	6.14662	7.83518	1.52794
235467_s_at	8.86e-10	8.66e-12	8.4121	16.6066	1.52789	KCNC4	potassium voltage-gated channel subfamily C member 4
207118_s_at	0.083	0.021	2.3702	-4.22082	1.52671	MMP23A///MMP23B	matrix metallopeptidase 23A (pseudogene)///matrix metallopeptidase 23B
210467_x_at	0.00279	0.000288	3.84741	-0.26131	1.52664	MAGEA12	MAGE family member A12
210138_at	0.00709	0.000915	3.48602	-1.35169	1.52642	RGS20	regulator of G-protein signaling 20
240683_at	6.67e-05	3.39e-06	5.11319	4.00625	1.52559
231210_at	0.0128	0.00188	3.25009	-2.0249	1.52464	MAJIN	membrane anchored junction protein
203036_s_at	0.000271	1.76e-05	4.6607	2.41315	1.52431	MTSS1	metastasis suppressor 1
242167_at	3.49e-08	5.68e-10	7.3556	12.4971	1.52429
217287_s_at	0.000387	2.68e-05	4.54304	2.00992	1.52424	TRPC6	transient receptor potential cation channel subfamily C member 6
202877_s_at	2.95e-05	1.3e-06	5.36871	4.93167	1.52378	CD93	CD93 molecule
230960_at	0.00891	0.0012	3.3973	-1.60861	1.52347	IGDCC3	immunoglobulin superfamily DCC subclass member 3
234024_at	0.0372	0.00735	2.77343	-3.2804	1.52325	CBLN4	cerebellin 4 precursor
1561642_at	0.00163	0.00015	4.04395	0.35907	1.52302
225457_s_at	9.51e-05	5.16e-06	4.99913	3.5988	1.5227	OLMALINC///PP7080	oligodendrocyte maturation-associated long intergenic non-coding RNA///uncharacterized LOC25845
205496_at	0.00178	0.000167	4.01251	0.25861	1.52192	KIAA0408	KIAA0408
213157_s_at	0.00377	0.000419	3.73217	-0.61635	1.52159	LOC339166///WSCD1	uncharacterized LOC339166///WSC domain containing 1
216894_x_at	1.05e-05	3.89e-07	5.68782	6.10894	1.52151	CDKN1C	cyclin dependent kinase inhibitor 1C
213568_at	0.0202	0.00338	3.05042	-2.56862	1.52083	OSR2	odd-skipped related transciption factor 2
221601_s_at	0.000688	5.36e-05	4.34527	1.34366	1.52043	FCMR	Fc fragment of IgM receptor
212938_at	0.000322	2.16e-05	4.60381	2.21757	1.52015	COL6A1	collagen type VI alpha 1 chain
203764_at	0.0274	0.00497	2.91474	-2.92365	1.52002	DLGAP5	DLG associated protein 5
231166_at	1.04e-06	2.68e-08	6.37854	8.71953	1.51975	GPR155	G protein-coupled receptor 155
219271_at	0.00847	0.00113	3.41745	-1.55065	1.51931	GALNT14	polypeptide N-acetylgalactosaminyltransferase 14
203213_at	0.00176	0.000165	4.01627	0.27059	1.51926	CDK1	cyclin dependent kinase 1
224925_at	1.22e-05	4.66e-07	5.64064	5.93354	1.51881	PREX1	phosphatidylinositol-3,4,5-trisphosphate dependent Rac exchange factor 1
1552767_a_at	0.0148	0.00226	3.18803	-2.19653	1.51804	HS6ST2	heparan sulfate 6-O-sulfotransferase 2
219656_at	1.32e-06	3.51e-08	6.30954	8.45572	1.51784	PCDH12	protocadherin 12
235821_at	0.00113	9.68e-05	4.17338	0.77724	1.51763	WISP1	WNT1 inducible signaling pathway protein 1
1553997_a_at	0.000315	2.1e-05	4.61099	2.24218	1.51712	ASPHD1	aspartate beta-hydroxylase domain containing 1
233567_at	6.5e-05	3.29e-06	5.12064	4.03302	1.51592	IPO9-AS1	IPO9 antisense RNA 1
211128_at	0.0199	0.00332	3.05678	-2.55168	1.51531	EDA	ectodysplasin A
234158_at	0.0112	0.00159	3.30482	-1.87162	1.51364
206972_s_at	3.55e-05	1.62e-06	5.31144	4.72282	1.51359	GPR161	G protein-coupled receptor 161
1563721_at	0.0529	0.0116	2.60247	-3.69352	1.51294
1554102_a_at	3.64e-10	3.13e-12	8.67039	17.6063	1.51187	TMTC4	transmembrane and tetratricopeptide repeat containing 4
213558_at	0.00105	8.86e-05	4.19932	0.86191	1.51133	PCLO	piccolo presynaptic cytomatrix protein
205707_at	1.6e-07	3.25e-09	6.91538	10.7877	1.51097	IL17RA	interleukin 17 receptor A
204775_at	8.35e-05	4.42e-06	5.04091	3.74764	1.51058	CHAF1B	chromatin assembly factor 1 subunit B
1552578_a_at	0.00266	0.000272	3.86543	-0.20519	1.51039	MYO3B	myosin IIIB
234549_at	0.00107	9.08e-05	4.19205	0.83814	1.50601
243672_at	0.0914	0.0239	2.31663	-4.33666	1.50516	SALL3	spalt like transcription factor 3
1559701_s_at	0.000479	3.47e-05	4.4695	1.76042	1.50255	NDST2	N-deacetylase and N-sulfotransferase 2
204567_s_at	1.24e-06	3.27e-08	6.32812	8.5267	1.50132	ABCG1	ATP binding cassette subfamily G member 1
244463_at	0.000668	5.18e-05	4.35491	1.37579	1.50101	ADAM23	ADAM metallopeptidase domain 23
209277_at	0.0734	0.0178	2.43581	-4.07595	1.50055	TFPI2	tissue factor pathway inhibitor 2
205479_s_at	0.000436	3.08e-05	4.50309	1.87413	1.50003	PLAU	plasminogen activator, urokinase
243356_at	6.32e-05	3.19e-06	5.12961	4.06522	1.49984
214081_at	1.1e-06	2.85e-08	6.36302	8.66014	1.49843	PLXDC1	plexin domain containing 1
201951_at	0.00231	0.000228	3.91804	-0.04048	1.4982	ALCAM	activated leukocyte cell adhesion molecule
203222_s_at	4.88e-08	8.35e-10	7.2585	12.1195	1.49759	TLE1	transducin like enhancer of split 1
235115_at	1.4e-06	3.79e-08	6.29009	8.38145	1.49758	PDE8B	phosphodiesterase 8B
1552703_s_at	0.000449	3.19e-05	4.49297	1.83983	1.49718	CARD16///CASP1	caspase recruitment domain family member 16///caspase 1
236787_at	0.00728	0.000943	3.47624	-1.38022	1.49698	LOC101928173	uncharacterized LOC101928173
1553036_at	0.00126	0.000111	4.13444	0.65066	1.49595	ADGRF2	adhesion G protein-coupled receptor F2
235737_at	0.012	0.00173	3.27712	-1.94942	1.49549	TSLP	thymic stromal lymphopoietin
206134_at	0.000874	7.12e-05	4.26305	1.07118	1.49506	ADAMDEC1	ADAM like decysin 1
204595_s_at	0.000147	8.59e-06	4.8596	3.10559	1.49482	STC1	stanniocalcin 1
241009_at	0.000467	3.37e-05	4.47812	1.78956	1.49315	FOXN4	forkhead box N4
232755_at	0.00383	0.000428	3.72561	-0.63636	1.49188	UBE2G2	ubiquitin conjugating enzyme E2 G2
208983_s_at	0.000131	7.53e-06	4.89578	3.2329	1.49038	PECAM1	platelet and endothelial cell adhesion molecule 1
226216_at	1.63e-09	1.76e-11	8.2331	15.912	1.48848	INSR	insulin receptor
202148_s_at	3.54e-08	5.79e-10	7.35095	12.479	1.48646	PYCR1	pyrroline-5-carboxylate reductase 1
220085_at	0.00374	0.000416	3.73431	-0.60984	1.48603	HELLS	helicase, lymphoid-specific
206189_at	0.0232	0.00404	2.98841	-2.73238	1.48599	UNC5C	unc-5 netrin receptor C
207177_at	0.081	0.0203	2.38325	-4.19226	1.48503	PTGFR	prostaglandin F receptor
229608_at	0.00414	0.000471	3.69601	-0.72638	1.48499	LOC101928718///FAM212B	uncharacterized LOC101928718///family with sequence similarity 212 member B
1562443_at	0.000367	2.51e-05	4.56128	2.07209	1.48307	CLVS2	clavesin 2
1561064_a_at	0.02	0.00334	3.05497	-2.55651	1.48244
1561654_at	0.0197	0.00327	3.06211	-2.53747	1.48192
232327_at	3.62e-05	1.66e-06	5.3049	4.69903	1.48188	THSD7B	thrombospondin type 1 domain containing 7B
219488_at	0.000395	2.74e-05	4.53637	1.98721	1.48031	A4GALT	alpha 1,4-galactosyltransferase
204396_s_at	4.5e-06	1.44e-07	5.94606	7.07631	1.4798	GRK5	G protein-coupled receptor kinase 5
212056_at	0.000181	1.1e-05	4.79161	2.86743	1.47724	GSE1	Gse1 coiled-coil protein
223103_at	2.12e-08	3.21e-10	7.49978	13.0583	1.47658	STARD10	StAR related lipid transfer domain containing 10
213768_s_at	0.00189	0.000179	3.99186	0.19289	1.47519	ASCL1	achaete-scute family bHLH transcription factor 1
242579_at	1.9e-06	5.39e-08	6.19969	8.03692	1.47391	BMPR1B	bone morphogenetic protein receptor type 1B
242500_at	0.000498	3.65e-05	4.45546	1.71303	1.47355
227320_at	0.0136	0.00204	3.22305	-2.09997	1.47231	ZNF664-FAM101A///FAM101A	filamin-interacting protein FAM101A///family with sequence similarity 101 member A
232268_at	0.00126	0.00011	4.13497	0.65237	1.47198
237250_at	0.117	0.0337	2.173	-4.63623	1.47181	GABRA2	gamma-aminobutyric acid type A receptor alpha2 subunit
233908_x_at	0.00169	0.000156	4.03172	0.31994	1.4718
244032_at	0.000531	3.94e-05	4.43361	1.63939	1.4718
1562056_at	0.0062	0.000774	3.53976	-1.19394	1.47176
230220_at	7.79e-07	1.93e-08	6.46301	9.0432	1.4709	UNC80	unc-80 homolog, NALCN activator
236843_at	0.000116	6.52e-06	4.93514	3.37187	1.47076	NOX4	NADPH oxidase 4
231275_at	0.00565	0.000692	3.57498	-1.08968	1.47052	LINC00982	long intergenic non-protein coding RNA 982
1552938_at	0.000206	1.28e-05	4.75006	2.72262	1.47036	ZIC5	Zic family member 5
208194_s_at	0.00062	4.73e-05	4.38082	1.4623	1.47018	STAM2	signal transducing adaptor molecule 2
211170_s_at	1.17e-05	4.39e-07	5.65606	5.99082	1.46724	PDE10A	phosphodiesterase 10A
243041_s_at	0.000696	5.44e-05	4.34094	1.32924	1.4671
216604_s_at	0.00117	0.000101	4.16131	0.73793	1.46602	SLC7A8	solute carrier family 7 member 8
230819_at	1.47e-06	4.01e-08	6.27562	8.32627	1.46538	C2CD4C	C2 calcium dependent domain containing 4C
232195_at	0.00217	0.000212	3.9411	0.03216	1.46535	GPR158	G protein-coupled receptor 158
201291_s_at	0.0246	0.00433	2.96405	-2.79601	1.46506	TOP2A	topoisomerase (DNA) II alpha
226992_at	9.9e-08	1.87e-09	7.05523	11.3298	1.46502	NOSTRIN	nitric oxide synthase trafficking
240143_at	0.00139	0.000124	4.09982	0.53867	1.4641
1561002_at	6.76e-05	3.45e-06	5.10798	3.98759	1.4638
1553883_at	0.0244	0.0043	2.96655	-2.78949	1.46356	ZNF99	zinc finger protein 99
232918_at	0.00368	0.000407	3.74133	-0.58838	1.4622	MIR4435-2HG	MIR4435-2 host gene
243927_x_at	2.03e-07	4.23e-09	6.84837	10.5283	1.46175	KIAA1429	KIAA1429
1561365_at	3.81e-05	1.76e-06	5.2886	4.63976	1.46144	NRP1	neuropilin 1
1563298_at	0.00204	0.000197	3.96301	0.10139	1.46105	LOC101927331	uncharacterized LOC101927331
211442_x_at	0.0119	0.00171	3.28166	-1.93671	1.4606	CYP3A43	cytochrome P450 family 3 subfamily A member 43
243363_at	0.000604	4.58e-05	4.39011	1.4934	1.46032	LEF1-AS1	LEF1 antisense RNA 1
234245_at	3.84e-05	1.78e-06	5.28634	4.63156	1.45993
220889_s_at	0.166	0.054	1.96452	-5.04163	1.45934	CA10	carbonic anhydrase 10
1569108_a_at	1.18e-07	2.28e-09	7.00483	11.1343	1.45877	ZNF589	zinc finger protein 589
227180_at	0.000215	1.34e-05	4.73631	2.67484	1.45841	ELOVL7	ELOVL fatty acid elongase 7
213520_at	0.0198	0.00329	3.05993	-2.54329	1.45748	RECQL4	RecQ like helicase 4
206381_at	0.000278	1.81e-05	4.65224	2.38398	1.4566	SCN2A	sodium voltage-gated channel alpha subunit 2
217996_at	0.000198	1.22e-05	4.76366	2.76996	1.45557	PHLDA1	pleckstrin homology like domain family A member 1
228492_at	0.386	0.188	1.33248	-6.04392	1.45534	USP9Y	ubiquitin specific peptidase 9, Y-linked
206331_at	2.94e-05	1.3e-06	5.37026	4.93734	1.45532	CALCRL	calcitonin receptor like receptor
219218_at	0.000164	9.76e-06	4.82432	2.98183	1.45511	BAHCC1	BAH domain and coiled-coil containing 1
1557797_a_at	5.55e-06	1.85e-07	5.88185	6.83468	1.45491
209071_s_at	1.35e-06	3.61e-08	6.30269	8.42958	1.4532	RGS5	regulator of G-protein signaling 5
210132_at	1.35e-05	5.27e-07	5.60825	5.81337	1.45122	EFNA3	ephrin A3
233059_at	0.0528	0.0116	2.60288	-3.69258	1.45087	KCNJ3	potassium voltage-gated channel subfamily J member 3
201008_s_at	0.000261	1.68e-05	4.67331	2.45664	1.45056	TXNIP	thioredoxin interacting protein
218585_s_at	0.00538	0.000653	3.59374	-1.03388	1.44916	DTL	denticleless E3 ubiquitin protein ligase homolog
241926_s_at	2.35e-06	6.87e-08	6.1375	7.80054	1.44838	ERG	ERG, ETS transcription factor
47550_at	7.04e-06	2.44e-07	5.8095	6.56328	1.44835	LZTS1	leucine zipper tumor suppressor 1
207509_s_at	0.00844	0.00113	3.41891	-1.54644	1.44812	LAIR2	leukocyte associated immunoglobulin like receptor 2
1564049_at	0.00653	0.000826	3.51881	-1.25562	1.44793	LOC339593	uncharacterized LOC339593
226698_at	0.000152	8.9e-06	4.84993	3.07161	1.44767	FCHSD1	FCH and double SH3 domains 1
234105_at	0.0897	0.0233	2.32756	-4.3132	1.44715
225975_at	9.27e-07	2.35e-08	6.41251	8.84961	1.44611	PCDH18	protocadherin 18
230497_at	0.0323	0.00613	2.83974	-3.11468	1.44516	CELF5	CUGBP, Elav-like family member 5
219668_at	0.000175	1.05e-05	4.80356	2.90919	1.44513	GDAP1L1	ganglioside induced differentiation associated protein 1 like 1
215008_at	0.0677	0.016	2.47672	-3.98399	1.44505	TLL2	tolloid like 2
212218_s_at	9.49e-07	2.41e-08	6.40543	8.82249	1.44464	FASN	fatty acid synthase
219877_at	0.0233	0.00406	2.98647	-2.73745	1.4444	ZMAT4	zinc finger matrin-type 4
219987_at	0.0011	9.33e-05	4.18419	0.81247	1.44425	ERVMER34-1	endogenous retrovirus group MER34 member 1
231102_at	1.45e-08	2.08e-10	7.60879	13.4827	1.44388	CROT	carnitine O-octanoyltransferase
1557437_a_at	0.132	0.0395	2.10369	-4.77493	1.44344
1558385_at	0.0306	0.00572	2.86434	-3.05243	1.44323
243276_at	0.0222	0.00382	3.00787	-2.68124	1.4432	ALS2CL	ALS2 C-terminal like
230061_at	4.58e-05	2.2e-06	5.22972	4.42623	1.44261	TM4SF18	transmembrane 4 L six family member 18
220180_at	0.00483	0.000572	3.6354	-0.9093	1.44201	CCDC68	coiled-coil domain containing 68
238285_at	0.000127	7.26e-06	4.9057	3.2679	1.44102	SOX5	SRY-box 5
206208_at	0.00266	0.000272	3.86545	-0.20511	1.44021	CA4	carbonic anhydrase 4
220817_at	0.0011	9.32e-05	4.18464	0.81397	1.44018	TRPC4	transient receptor potential cation channel subfamily C member 4
237867_s_at	0.0428	0.00879	2.70715	-3.44302	1.43972	PID1	phosphotyrosine interaction domain containing 1
244183_x_at	0.0333	0.00638	2.82511	-3.1515	1.43965	PCDHB3	protocadherin beta 3
1563015_at	0.0722	0.0174	2.445	-4.05541	1.43939	LOC101928135	uncharacterized LOC101928135
221640_s_at	2.06e-05	8.57e-07	5.48015	5.34029	1.43923	PIDD1	p53-induced death domain protein 1
201655_s_at	0.000228	1.44e-05	4.71717	2.60842	1.43878	HSPG2	heparan sulfate proteoglycan 2
236714_at	0.0363	0.00711	2.78556	-3.25032	1.43847
204162_at	0.00317	0.000338	3.79848	-0.41286	1.43796	NDC80	NDC80, kinetochore complex component
205347_s_at	0.0639	0.0149	2.50657	-3.9161	1.43705	TMSB15B///TMSB15A	thymosin beta 15B///thymosin beta 15a
209310_s_at	1.95e-05	7.99e-07	5.49851	5.40788	1.43678	CASP4	caspase 4
206700_s_at	0.2	0.0706	1.83992	-5.26675	1.43629	KDM5D	lysine demethylase 5D
233207_at	0.00246	0.000247	3.89387	-0.11632	1.43582	DISC1	disrupted in schizophrenia 1
223595_at	5.02e-08	8.65e-10	7.24969	12.0852	1.43579	TMEM133	transmembrane protein 133
221233_s_at	0.000339	2.29e-05	4.5871	2.16034	1.43503	FAM135A	family with sequence similarity 135 member A
205841_at	5.32e-09	6.71e-11	7.89436	14.5947	1.43459	JAK2	Janus kinase 2
243720_at	0.0101	0.00141	3.34609	-1.75487	1.4342
205970_at	0.0066	0.000837	3.51458	-1.26805	1.43394	MT3	metallothionein 3
37117_at	2.77e-05	1.21e-06	5.38859	5.00436	1.43322	PRR5-ARHGAP8///ARHGAP8	PRR5-ARHGAP8 readthrough///Rho GTPase activating protein 8
239657_x_at	6.16e-06	2.09e-07	5.85028	6.71615	1.43282	FOXO6	forkhead box O6
236372_at	0.0037	0.00041	3.73883	-0.59603	1.43251	PANX1	pannexin 1
237421_at	0.000462	3.31e-05	4.48327	1.80699	1.43153
214802_at	0.000835	6.75e-05	4.27844	1.12197	1.43092	EXOC7	exocyst complex component 7
207103_at	0.0235	0.00409	2.98368	-2.74475	1.42974	KCND2	potassium voltage-gated channel subfamily D member 2
233261_at	0.0055	0.00067	3.58539	-1.05874	1.42965	EBF1	early B-cell factor 1
202878_s_at	1.57e-06	4.33e-08	6.25617	8.25208	1.42839	CD93	CD93 molecule
203999_at	0.00437	0.000505	3.67453	-0.79143	1.42785	SYT1	synaptotagmin 1
232592_at	0.0166	0.00262	3.1381	-2.3329	1.42759
209493_at	0.000359	2.45e-05	4.56767	2.09389	1.4275	PDZD2	PDZ domain containing 2
211402_x_at	0.00528	0.000638	3.60103	-1.01213	1.42679	NR6A1	nuclear receptor subfamily 6 group A member 1
239370_at	0.0541	0.0119	2.59167	-3.71893	1.4263	LINC01133	long intergenic non-protein coding RNA 1133
213845_at	0.13	0.0389	2.11104	-4.76041	1.42615	GRIK2	glutamate ionotropic receptor kainate type subunit 2
233401_at	0.00534	0.000646	3.59709	-1.02389	1.42576
204585_s_at	8.47e-05	4.5e-06	5.0364	3.73155	1.42559	L1CAM	L1 cell adhesion molecule
209370_s_at	2.16e-11	1.22e-13	9.50178	20.7951	1.42519	SH3BP2	SH3 domain binding protein 2
206299_at	1.31e-07	2.58e-09	6.97309	11.0113	1.42503	FAM155B	family with sequence similarity 155 member B
237031_at	0.027	0.00487	2.92194	-2.90511	1.425
204482_at	6.61e-06	2.26e-07	5.8293	6.63745	1.4248	CLDN5	claudin 5
234317_s_at	2.93e-06	8.87e-08	6.07177	7.55124	1.42409	STOX2	storkhead box 2
226796_at	1.25e-06	3.3e-08	6.32559	8.51705	1.4236	ABHD15	abhydrolase domain containing 15
225566_at	0.0168	0.00266	3.13333	-2.34585	1.42355	NRP2	neuropilin 2
1562201_x_at	0.00765	0.001	3.45648	-1.43773	1.42334
212558_at	1.05e-06	2.7e-08	6.37726	8.71462	1.42311	SPRY1	sprouty RTK signaling antagonist 1
228804_at	0.00241	0.000241	3.90196	-0.09096	1.42292	DGCR5	DiGeorge syndrome critical region gene 5 (non-protein coding)
215003_at	0.000228	1.44e-05	4.71648	2.60603	1.4229	DGCR9	DiGeorge syndrome critical region gene 9 (non-protein coding)
210665_at	0.00235	0.000233	3.91219	-0.05886	1.42265	TFPI	tissue factor pathway inhibitor
226822_at	1.85e-06	5.21e-08	6.20838	8.07002	1.42099	STOX2	storkhead box 2
241179_at	0.00126	0.00011	4.13565	0.65459	1.42089
215767_at	0.0106	0.00149	3.32682	-1.80952	1.42087	ZNF804A	zinc finger protein 804A
206780_at	7.16e-05	3.7e-06	5.08926	3.92048	1.42073	GAD2	glutamate decarboxylase 2
1559932_at	0.0714	0.0171	2.45064	-4.04276	1.42044
222962_s_at	0.0354	0.00688	2.7975	-3.22059	1.41976	MCM10	minichromosome maintenance 10 replication initiation factor
212937_s_at	0.00238	0.000237	3.90676	-0.07588	1.41922	COL6A1	collagen type VI alpha 1 chain
205350_at	0.0681	0.0161	2.4743	-3.98945	1.41865	CRABP1	cellular retinoic acid binding protein 1
240138_at	0.00095	7.88e-05	4.23344	0.97374	1.41782
1559297_at	0.0107	0.00152	3.32146	-1.82466	1.41649	SNX29P2	sorting nexin 29 pseudogene 2
206823_at	0.003	0.000315	3.81992	-0.34661	1.41638	L3MBTL1	l(3)mbt-like 1 (Drosophila)
216202_s_at	7.24e-07	1.78e-08	6.48383	9.12311	1.41636	SPTLC2	serine palmitoyltransferase long chain base subunit 2
212915_at	3.02e-05	1.34e-06	5.36135	4.90481	1.41583	PDZRN3	PDZ domain containing ring finger 3
206011_at	0.000111	6.19e-06	4.94953	3.42282	1.41539	CASP1	caspase 1
222885_at	6.27e-09	8.07e-11	7.84764	14.4128	1.41444	EMCN	endomucin
207261_at	0.15	0.047	2.02703	-4.92381	1.41418	CNGA3	cyclic nucleotide gated channel alpha 3
228507_at	7.62e-05	3.98e-06	5.0698	3.85084	1.41407	PDE3A	phosphodiesterase 3A
239580_at	0.136	0.0411	2.08694	-4.80787	1.41375	GUCY1A3	guanylate cyclase 1 soluble subunit alpha
233944_at	0.134	0.0405	2.09372	-4.79457	1.41351
205116_at	0.000153	9.03e-06	4.8458	3.05711	1.41331	LAMA2	laminin subunit alpha 2
205422_s_at	0.174	0.0579	1.93315	-5.09953	1.4131	ITGBL1	integrin subunit beta like 1
229294_at	0.133	0.0401	2.09769	-4.78675	1.41275	JPH3	junctophilin 3
206164_at	0.01	0.0014	3.34897	-1.74667	1.41258	CLCA2	chloride channel accessory 2
1560469_at	0.000783	6.25e-05	4.30071	1.19565	1.4123	NR5A2	nuclear receptor subfamily 5 group A member 2
1560899_at	0.0222	0.00381	3.00893	-2.67847	1.41172
219425_at	0.0113	0.00162	3.29929	-1.88718	1.41094	SULT4A1	sulfotransferase family 4A member 1
220334_at	0.000563	4.21e-05	4.41436	1.57469	1.41062	RGS17	regulator of G-protein signaling 17
1563149_at	0.00719	0.00093	3.48077	-1.36701	1.41039
229406_at	0.0809	0.0203	2.3839	-4.19083	1.41038	RBFOX3	RNA binding protein, fox-1 homolog 3
220795_s_at	6.2e-06	2.1e-07	5.84847	6.70934	1.41027	BEGAIN	brain enriched guanylate kinase associated
236734_at	0.14	0.0428	2.06847	-4.84391	1.41012	SLITRK1	SLIT and NTRK like family member 1
208966_x_at	0.000258	1.66e-05	4.67754	2.47126	1.40965	IFI16	interferon gamma inducible protein 16
233442_at	0.00429	0.000494	3.68147	-0.77044	1.40938
240738_at	0.00808	0.00107	3.43585	-1.49752	1.40854
242881_x_at	0.0019	0.00018	3.98961	0.18572	1.40794	DUXAP10	double homeobox A pseudogene 10
230978_at	0.031	0.00583	2.8577	-3.06928	1.40725	LINC00967	long intergenic non-protein coding RNA 967
214628_at	0.0479	0.0102	2.65228	-3.57531	1.40708	NHLH1	nescient helix-loop-helix 1
237492_at	0.0193	0.00318	3.07182	-2.51154	1.40694
204410_at	0.386	0.188	1.33244	-6.04397	1.40675	EIF1AY	eukaryotic translation initiation factor 1A, Y-linked
203835_at	0.000717	5.63e-05	4.33086	1.29569	1.40598	LRRC32	leucine rich repeat containing 32
32625_at	0.00427	0.00049	3.68359	-0.76402	1.40598	NPR1	natriuretic peptide receptor 1
1557143_at	5.75e-05	2.85e-06	5.16013	4.17501	1.40574	CSMD2	CUB and Sushi multiple domains 2
223722_at	4.69e-05	2.26e-06	5.22208	4.39858	1.40372	DNAJC12	DnaJ heat shock protein family (Hsp40) member C12
233091_at	0.0534	0.0117	2.59787	-3.70437	1.40351	ATAD3B	ATPase family, AAA domain containing 3B
201890_at	0.00621	0.000775	3.53895	-1.19632	1.4034	RRM2	ribonucleotide reductase regulatory subunit M2
209785_s_at	2.15e-06	6.2e-08	6.16373	7.90016	1.40267	PLA2G4C	phospholipase A2 group IVC
223585_x_at	3.43e-06	1.06e-07	6.02535	7.37561	1.40264	KBTBD2	kelch repeat and BTB domain containing 2
223276_at	1.23e-09	1.28e-11	8.31327	16.2233	1.40223	SMIM3	small integral membrane protein 3
203421_at	0.000477	3.46e-05	4.47071	1.76451	1.40197	TP53I11	tumor protein p53 inducible protein 11
1566703_at	0.00856	0.00115	3.41311	-1.56317	1.40165
229698_at	0.00218	0.000214	3.93825	0.02318	1.40076	SHANK3	SH3 and multiple ankyrin repeat domains 3
1555498_at	0.0251	0.00444	2.9551	-2.8193	1.40074
203913_s_at	0.0158	0.00246	3.15888	-2.27636	1.39974	HPGD	hydroxyprostaglandin dehydrogenase 15-(NAD)
213599_at	0.00213	0.000207	3.94763	0.05278	1.3994	OIP5	Opa interacting protein 5
203642_s_at	0.000127	7.24e-06	4.90655	3.27089	1.39874	COBLL1	cordon-bleu WH2 repeat protein like 1
205146_x_at	0.00291	0.000305	3.83015	-0.3149	1.39833	APBA3	amyloid beta precursor protein binding family A member 3
223633_s_at	0.00561	0.000687	3.57748	-1.08227	1.39785
231792_at	0.000302	2e-05	4.62531	2.29135	1.397	MYLK2	myosin light chain kinase 2
204674_at	0.000265	1.71e-05	4.66866	2.44059	1.39665	LRMP	lymphoid restricted membrane protein
208657_s_at	2.87e-10	2.42e-12	8.73632	17.861	1.39626	2021-09-09	septin 9
224992_s_at	4.65e-08	7.88e-10	7.27318	12.1765	1.39576	CMIP	c-Maf inducing protein
91816_f_at	1.97e-06	5.63e-08	6.18844	7.99413	1.39565	MEX3D	mex-3 RNA binding family member D
237203_at	0.0143	0.00216	3.20276	-2.15602	1.39548	LOC101929305	uncharacterized LOC101929305
203726_s_at	0.00145	0.00013	4.08604	0.49425	1.3946	LAMA3	laminin subunit alpha 3
219825_at	0.164	0.0535	1.96934	-5.03265	1.39455	CYP26B1	cytochrome P450 family 26 subfamily B member 1
202436_s_at	0.224	0.0831	1.76214	-5.40058	1.39428	CYP1B1	cytochrome P450 family 1 subfamily B member 1
202705_at	0.0385	0.00767	2.75763	-3.31946	1.39369	CCNB2	cyclin B2
207049_at	0.0171	0.00272	3.12582	-2.3662	1.39347	SCN8A	sodium voltage-gated channel alpha subunit 8
1561589_a_at	0.000449	3.2e-05	4.49284	1.83938	1.39341	NBEAL1	neurobeachin like 1
219025_at	6.29e-06	2.13e-07	5.8445	6.69444	1.39323	CD248	CD248 molecule
213925_at	0.000813	6.53e-05	4.28791	1.15327	1.39288	STUM	stum, mechanosensory transduction mediator homolog
230785_at	0.0781	0.0193	2.40263	-4.14963	1.39274	SALL3	spalt like transcription factor 3
241789_at	0.000897	7.36e-05	4.25354	1.03986	1.39207	RBMS3	RNA binding motif single stranded interacting protein 3
236329_at	2.01e-05	8.26e-07	5.48984	5.37594	1.39205	SCN8A	sodium voltage-gated channel alpha subunit 8
202787_s_at	1.67e-07	3.42e-09	6.90237	10.7373	1.39039	MAPKAPK3	mitogen-activated protein kinase-activated protein kinase 3
227870_at	0.00248	0.00025	3.89118	-0.12474	1.39033	IGDCC4	immunoglobulin superfamily DCC subclass member 4
1568629_s_at	6.68e-12	3.2e-14	9.84895	22.1097	1.39028	PIK3R2	phosphoinositide-3-kinase regulatory subunit 2
205978_at	0.000367	2.51e-05	4.56083	2.07056	1.38993	KL	klotho
203906_at	7.01e-09	9.11e-11	7.81707	14.2938	1.38963	IQSEC1	IQ motif and Sec7 domain 1
223556_at	4.11e-05	1.93e-06	5.26484	4.55348	1.38951	HELLS	helicase, lymphoid-specific
1553697_at	0.000599	4.53e-05	4.39318	1.50367	1.38909	CCSAP	centriole, cilia and spindle associated protein
213309_at	4.15e-09	5.1e-11	7.96369	14.8645	1.38898	PLCL2	phospholipase C like 2
224466_s_at	0.0094	0.00128	3.37662	-1.66786	1.38843	MAFG	MAF bZIP transcription factor G
210069_at	0.00154	0.000139	4.06668	0.43196	1.38781	CHKB-CPT1B///CPT1B	CHKB-CPT1B readthrough (NMD candidate)///carnitine palmitoyltransferase 1B
202685_s_at	0.00887	0.0012	3.39911	-1.60343	1.38728	AXL	AXL receptor tyrosine kinase
220979_s_at	1.46e-05	5.79e-07	5.58347	5.72158	1.387	ST6GALNAC5	ST6 N-acetylgalactosaminide alpha-2,6-sialyltransferase 5
1569054_at	0.00075	5.94e-05	4.31535	1.24418	1.3852	SLC1A3	solute carrier family 1 member 3
230336_at	0.0002	1.23e-05	4.75979	2.75649	1.38481
236442_at	0.00117	0.000101	4.16026	0.73452	1.38444	DPF3	double PHD fingers 3
215518_at	1.57e-07	3.17e-09	6.92176	10.8124	1.38436	STXBP5L	syntaxin binding protein 5 like
225961_at	7.3e-11	4.84e-13	9.14691	19.4403	1.38376	KLHL42	kelch like family member 42
244202_at	0.00459	0.000536	3.65572	-0.84817	1.38333
237108_x_at	0.00132	0.000117	4.11845	0.59887	1.38299	LINC00982	long intergenic non-protein coding RNA 982
242099_at	0.0108	0.00152	3.3207	-1.82682	1.38223
228067_at	0.00766	0.00101	3.45569	-1.44003	1.3819	KIAA1211L	KIAA1211 like
227080_at	3.6e-05	1.65e-06	5.30688	4.70625	1.38107	ZNF697	zinc finger protein 697
205875_s_at	0.000625	4.79e-05	4.37766	1.45173	1.38056	ATRIP///TREX1	ATR interacting protein///three prime repair exonuclease 1
202435_s_at	0.143	0.0442	2.05509	-4.86987	1.38051	CYP1B1	cytochrome P450 family 1 subfamily B member 1
1554277_s_at	0.0064	0.000806	3.52649	-1.23302	1.38036	FANCM	Fanconi anemia complementation group M
213792_s_at	7.26e-12	3.57e-14	9.82021	22.0012	1.38033	INSR	insulin receptor
235111_at	4.08e-05	1.91e-06	5.26686	4.56081	1.38029	LSAMP	limbic system-associated membrane protein
203603_s_at	1.65e-08	2.4e-10	7.57282	13.3427	1.37942	ZEB2	zinc finger E-box binding homeobox 2
235086_at	0.00338	0.000366	3.77382	-0.48881	1.37938	THBS1	thrombospondin 1
231928_at	0.0409	0.0083	2.72878	-3.39029	1.37928	HES2	hes family bHLH transcription factor 2
242197_x_at	0.00587	0.000725	3.56048	-1.13268	1.37926	CD36	CD36 molecule
208156_x_at	0.00595	0.000737	3.55511	-1.14859	1.37921	EPPK1	epiplakin 1
236373_at	8.92e-06	3.21e-07	5.73827	6.29696	1.37912
222108_at	0.00373	0.000415	3.73524	-0.60697	1.37832	AMIGO2	adhesion molecule with Ig like domain 2
240089_at	0.00163	0.00015	4.04336	0.35717	1.37829
204169_at	6.4e-08	1.16e-09	7.17641	11.8004	1.37821	IMPDH1	inosine monophosphate dehydrogenase 1
205633_s_at	6.62e-07	1.6e-08	6.5102	9.22435	1.3774	ALAS1	5'-aminolevulinate synthase 1
213014_at	0.00197	0.000189	3.97545	0.1408	1.37724	MAPK8IP1	mitogen-activated protein kinase 8 interacting protein 1
207971_s_at	1.39e-08	1.97e-10	7.62218	13.5349	1.37707	CEP68	centrosomal protein 68
201438_at	0.133	0.0399	2.09997	-4.78226	1.37693	COL6A3	collagen type VI alpha 3 chain
225963_at	1.72e-13	5.04e-16	10.9465	26.1829	1.37684	KLHL42	kelch like family member 42
220430_at	0.00554	0.000676	3.58261	-1.067	1.37518	FAM110D	family with sequence similarity 110 member D
214104_at	0.000174	1.05e-05	4.805	2.91422	1.37451	GPR161	G protein-coupled receptor 161
208891_at	1.5e-06	4.09e-08	6.2704	8.30634	1.37436	DUSP6	dual specificity phosphatase 6
243951_at	2.78e-06	8.34e-08	6.0877	7.61162	1.37417	ABCB1	ATP binding cassette subfamily B member 1
209502_s_at	2.4e-08	3.72e-10	7.46237	12.9127	1.37402	BAIAP2	BAI1 associated protein 2
202752_x_at	1.84e-07	3.79e-09	6.87586	10.6347	1.37394	SLC7A8	solute carrier family 7 member 8
205160_at	4.41e-05	2.1e-06	5.24224	4.47156	1.37393	PEX11A	peroxisomal biogenesis factor 11 alpha
211372_s_at	0.063	0.0146	2.51378	-3.89959	1.37388	IL1R2	interleukin 1 receptor type 2
204137_at	1.07e-05	3.95e-07	5.68375	6.09379	1.37363	GPR137B	G protein-coupled receptor 137B
1567013_at	1.35e-05	5.25e-07	5.60935	5.81746	1.37261	NFE2L2	nuclear factor, erythroid 2 like 2
221217_s_at	0.0612	0.0141	2.52816	-3.86658	1.37227	RBFOX1	RNA binding protein, fox-1 homolog 1
1563920_at	0.00136	0.000121	4.10868	0.56728	1.37191	FAM45A	family with sequence similarity 45 member A
207452_s_at	0.0156	0.00242	3.16492	-2.25985	1.37173	CNTN5	contactin 5
227420_at	2.41e-08	3.75e-10	7.46065	12.9059	1.37134	TNFAIP8L1	TNF alpha induced protein 8 like 1
216651_s_at	0.00566	0.000694	3.57425	-1.09185	1.37132	GAD2	glutamate decarboxylase 2
205380_at	1.48e-05	5.9e-07	5.57857	5.70346	1.37078	PDZK1	PDZ domain containing 1
238123_at	5.75e-07	1.37e-08	6.54942	9.37509	1.36999	GABRQ	gamma-aminobutyric acid type A receptor theta subunit
205618_at	1.65e-06	4.59e-08	6.24105	8.19445	1.36962	PRRG1	proline rich and Gla domain 1
212750_at	0.0105	0.00147	3.33261	-1.79312	1.36944	PPP1R16B	protein phosphatase 1 regulatory subunit 16B
222903_s_at	8.68e-06	3.1e-07	5.74686	6.32904	1.36915	CPEB1	cytoplasmic polyadenylation element binding protein 1
224772_at	1.64e-05	6.6e-07	5.54921	5.5949	1.36893	NAV1	neuron navigator 1
224984_at	5.1e-11	3.19e-13	9.25434	19.8515	1.3684	NFAT5	nuclear factor of activated T-cells 5
232915_at	0.00552	0.000673	3.58395	-1.06303	1.36829	DDX49	DEAD-box helicase 49
229902_at	0.000594	4.49e-05	4.39592	1.51285	1.36823	FLT4	fms related tyrosine kinase 4
202786_at	1.22e-07	2.38e-09	6.99377	11.0914	1.3681	STK39	serine/threonine kinase 39
244623_at	0.111	0.0313	2.2035	-4.57396	1.36753	KCNQ5	potassium voltage-gated channel subfamily Q member 5
1557649_at	1.15e-06	3.01e-08	6.34931	8.60772	1.36729	GALE	UDP-galactose-4-epimerase
237316_at	0.00124	0.000108	4.14027	0.66956	1.36728	ANKDD1A	ankyrin repeat and death domain containing 1A
212686_at	7.38e-05	3.83e-06	5.07974	3.88638	1.36662	PPM1H	protein phosphatase, Mg2+/Mn2+ dependent 1H
204602_at	0.0412	0.00838	2.72522	-3.39899	1.3664	DKK1	dickkopf WNT signaling pathway inhibitor 1
1562902_at	0.00466	0.000546	3.64989	-0.86572	1.36626	LOC101927723	uncharacterized LOC101927723
1559966_a_at	0.0396	0.00795	2.74451	-3.35173	1.36593	ZFHX4-AS1	ZFHX4 antisense RNA 1
236885_at	0.00126	0.00011	4.13488	0.65208	1.36575	MEX3A	mex-3 RNA binding family member A
211499_s_at	3.61e-06	1.12e-07	6.01044	7.31926	1.36541	MAPK11	mitogen-activated protein kinase 11
208247_at	0.000387	2.68e-05	4.54315	2.01028	1.36528	ERC2-IT1	ERC2 intronic transcript 1
240975_x_at	0.0261	0.00467	2.9372	-2.8657	1.36494	RBFOX3	RNA binding protein, fox-1 homolog 3
224399_at	0.0514	0.0112	2.61753	-3.65797	1.36473	PDCD1LG2	programmed cell death 1 ligand 2
211149_at	0.343	0.156	1.43483	-5.90574	1.36358	UTY	ubiquitously transcribed tetratricopeptide repeat containing, Y-linked
209427_at	0.00368	0.000407	3.74146	-0.58798	1.36333	SMTN	smoothelin
206811_at	0.0871	0.0224	2.34351	-4.2788	1.3626	ADCY8	adenylate cyclase 8
206502_s_at	0.208	0.0748	1.81283	-5.31394	1.3618	INSM1	INSM transcriptional repressor 1
202545_at	0.00498	0.000594	3.62345	-0.94512	1.36174	PRKCD	protein kinase C delta
206652_at	4.73e-08	8.05e-10	7.26784	12.1558	1.36124	ZMYM5	zinc finger MYM-type containing 5
1558896_at	1.34e-06	3.6e-08	6.30315	8.43132	1.36051	IBA57	IBA57 homolog, iron-sulfur cluster assembly
236028_at	0.246	0.0951	1.69549	-5.51111	1.36028	IBSP	integrin binding sialoprotein
1553055_a_at	0.00674	0.000858	3.50669	-1.29122	1.36013	SLFN5	schlafen family member 5
236300_at	0.000648	4.99e-05	4.36557	1.41133	1.35915	PDE3A	phosphodiesterase 3A
241334_at	0.00538	0.000652	3.59399	-1.03314	1.35888
234258_at	0.0295	0.00546	2.88101	-3.01004	1.35885
211966_at	0.00102	8.54e-05	4.2101	0.89719	1.35862	COL4A2	collagen type IV alpha 2 chain
213854_at	0.000574	4.31e-05	4.40745	1.55151	1.35861	SYNGR1	synaptogyrin 1
59705_at	1.35e-07	2.67e-09	6.96495	10.9797	1.35852	SCLY	selenocysteine lyase
204657_s_at	0.000325	2.18e-05	4.60112	2.20833	1.35807	SHB	SH2 domain containing adaptor protein B
208965_s_at	0.000939	7.77e-05	4.23782	0.98815	1.35776	IFI16	interferon gamma inducible protein 16
1555680_a_at	0.0281	0.00513	2.90357	-2.95233	1.35773	SMOX	spermine oxidase
231323_at	0.00395	0.000445	3.71363	-0.67286	1.35755	PSMB2	proteasome subunit beta 2
229530_at	0.0289	0.00532	2.89041	-2.98604	1.35712	GUCY1A3	guanylate cyclase 1 soluble subunit alpha
215526_at	0.0153	0.00237	3.1724	-2.23939	1.35707
216902_s_at	8.04e-10	7.75e-12	8.44015	16.7153	1.357	RRN3P1///RRN3P2///RRN3	RRN3 homolog, RNA polymerase I transcription factor pseudogene 1///RRN3 homolog, RNA polymerase I transcription factor pseudogene 2///RRN3 homolog, RNA polymerase I transcription factor
1557098_s_at	0.0548	0.0121	2.58491	-3.73478	1.35683	HAR1A	highly accelerated region 1A (non-protein coding)
211479_s_at	0.0863	0.0221	2.34937	-4.26613	1.35641	HTR2C	5-hydroxytryptamine receptor 2C
220578_at	0.00176	0.000164	4.01704	0.27306	1.35553	ADAMTSL4	ADAMTS like 4
225622_at	3.65e-07	8.11e-09	6.68322	9.89035	1.35548	PAG1	phosphoprotein membrane anchor with glycosphingolipid microdomains 1
1557366_at	0.0348	0.00673	2.8058	-3.19988	1.3547	LOC101929141///CCDC144CP///CCDC144B///CCDC144A	coiled-coil domain-containing protein 144B-like///coiled-coil domain containing 144C, pseudogene///coiled-coil domain containing 144B (pseudogene)///coiled-coil domain containing 144A
214111_at	0.0375	0.00742	2.76973	-3.28957	1.35421	OPCML	opioid binding protein/cell adhesion molecule like
202241_at	7.74e-05	4.05e-06	5.06459	3.8322	1.35393	TRIB1	tribbles pseudokinase 1
1556429_a_at	0.023	0.00397	2.9939	-2.71796	1.35354	TBC1D31	TBC1 domain family member 31
1554133_at	0.00101	8.46e-05	4.21278	0.90598	1.35285	RUFY2	RUN and FYVE domain containing 2
216269_s_at	0.00511	0.000612	3.61404	-0.97327	1.35259	ELN	elastin
227779_at	6.85e-05	3.5e-06	5.10397	3.97319	1.35149	ECSCR	endothelial cell surface expressed chemotaxis and apoptosis regulator
242306_at	0.00192	0.000182	3.98648	0.17579	1.35138
210683_at	0.183	0.0621	1.90051	-5.15892	1.3513	NRTN	neurturin
243452_at	7.4e-10	7.04e-12	8.46454	16.8099	1.35	LOC646778	uncharacterized LOC646778
201249_at	0.00529	0.000639	3.60028	-1.01437	1.34969	SLC2A1	solute carrier family 2 member 1
232668_at	0.00187	0.000176	3.99608	0.2063	1.34926
1560087_a_at	0.000328	2.21e-05	4.59743	2.19569	1.34921
242943_at	5.91e-05	2.94e-06	5.15088	4.14169	1.3487	ST8SIA4	ST8 alpha-N-acetyl-neuraminide alpha-2,8-sialyltransferase 4
1557833_at	0.00505	0.000603	3.61842	-0.96018	1.34838
1556181_at	2.04e-06	5.86e-08	6.1785	7.95632	1.34791	ANKRD65	ankyrin repeat domain 65
234224_at	0.0165	0.00261	3.13944	-2.32929	1.34787
1568791_s_at	0.0035	0.000382	3.7607	-0.52908	1.34761	EDNRB-AS1	EDNRB antisense RNA 1
238445_x_at	0.0206	0.00347	3.0409	-2.59393	1.34724	MGAT5B	mannosyl (alpha-1,6-)-glycoprotein beta-1,6-N-acetyl-glucosaminyltransferase, isozyme B
205910_s_at	0.0348	0.00674	2.80495	-3.20202	1.34667	CEL	carboxyl ester lipase
239604_at	0.0031	0.000329	3.80708	-0.38631	1.34653
217905_at	3e-10	2.54e-12	8.72396	17.8133	1.34639	MCMBP	minichromosome maintenance complex binding protein
219771_at	9.82e-05	5.37e-06	4.98828	3.56025	1.34567	TBC1D8B	TBC1 domain family member 8B
240840_s_at	0.00425	0.000487	3.68555	-0.75809	1.34553	SETD9	SET domain containing 9
236255_at	0.00798	0.00105	3.44062	-1.48373	1.34471	PLEKHG4B	pleckstrin homology and RhoGEF domain containing G4B
225799_at	0.00173	0.000161	4.02273	0.29122	1.34458	LOC101930489///MIR4435-2HG///LINC00152	uncharacterized LOC101930489///MIR4435-2 host gene///long intergenic non-protein coding RNA 152
1564407_a_at	0.0158	0.00246	3.15992	-2.27351	1.34451
235586_at	0.0218	0.00372	3.01684	-2.65759	1.34435
242732_at	0.000112	6.28e-06	4.94526	3.4077	1.34421
227697_at	0.00688	0.00088	3.49849	-1.31522	1.34399	SOCS3	suppressor of cytokine signaling 3
228955_at	0.00497	0.000592	3.62438	-0.94233	1.34351	LRP8	LDL receptor related protein 8
213007_at	0.000668	5.17e-05	4.3554	1.37741	1.34336	FANCI	Fanconi anemia complementation group I
227627_at	8.14e-06	2.89e-07	5.76589	6.40011	1.34332	C8orf44-SGK3///SGK3	C8orf44-SGK3 readthrough///serum/glucocorticoid regulated kinase family member 3
202369_s_at	1.15e-09	1.18e-11	8.33302	16.2999	1.34328	TRAM2	translocation associated membrane protein 2
242705_x_at	1e-07	1.89e-09	7.05246	11.3191	1.34281	LRPAP1	LDL receptor related protein associated protein 1
212677_s_at	4.65e-08	7.88e-10	7.27324	12.1768	1.34193	CEP68	centrosomal protein 68
221861_at	0.00521	0.000627	3.60635	-0.99626	1.34153	ARRB1	arrestin beta 1
1556683_x_at	0.046	0.00965	2.67231	-3.52726	1.33953
216047_x_at	2.44e-05	1.04e-06	5.4281	5.1491	1.33943	SEZ6L	seizure related 6 homolog like
229975_at	1.05e-05	3.9e-07	5.68705	6.10608	1.33905	BMPR1B	bone morphogenetic protein receptor type 1B
204236_at	1.41e-05	5.56e-07	5.59425	5.76151	1.33853	FLI1	Fli-1 proto-oncogene, ETS transcription factor
238835_at	0.0291	0.00537	2.88749	-2.9935	1.3379	AVPR1A	arginine vasopressin receptor 1A
205890_s_at	0.058	0.0131	2.55589	-3.80247	1.3378	UBD///GABBR1	ubiquitin D///gamma-aminobutyric acid type B receptor subunit 1
220325_at	0.0377	0.00747	2.76746	-3.29518	1.33767	TAF7L	TATA-box binding protein associated factor 7 like
1565762_at	0.00165	0.000152	4.03923	0.34396	1.3372
229392_s_at	0.000276	1.8e-05	4.6542	2.39074	1.337	PIK3R2	phosphoinositide-3-kinase regulatory subunit 2
50965_at	0.000462	3.31e-05	4.48254	1.80451	1.33699	RAB26	RAB26, member RAS oncogene family
232116_at	0.063	0.0146	2.51417	-3.89869	1.33636	GRHL3	grainyhead like transcription factor 3
1569736_at	0.00508	0.000607	3.61651	-0.96589	1.33628	EYA1	EYA transcriptional coactivator and phosphatase 1
218551_at	5.09e-06	1.67e-07	5.90851	6.93492	1.33561	MIIP	migration and invasion inhibitory protein
242700_at	0.0215	0.00366	3.02273	-2.64206	1.3344	PON2	paraoxonase 2
225671_at	0.000517	3.81e-05	4.44295	1.67086	1.33435	SPNS2	sphingolipid transporter 2
202887_s_at	3.31e-05	1.5e-06	5.33206	4.79792	1.33428	DDIT4	DNA damage inducible transcript 4
243942_at	8.95e-05	4.8e-06	5.01885	3.66898	1.33383
230889_at	0.104	0.0284	2.24558	-4.48687	1.33378	LOC645321	uncharacterized LOC645321
205033_s_at	0.0277	0.00505	2.90937	-2.93746	1.33318	DEFA1B///DEFA3///DEFA1	defensin alpha 1B///defensin alpha 3///defensin alpha 1
214440_at	8.46e-06	3.01e-07	5.75463	6.35807	1.33281	NAT1	N-acetyltransferase 1
211366_x_at	3.17e-05	1.42e-06	5.34677	4.85157	1.33266	CASP1	caspase 1
211573_x_at	0.00264	0.00027	3.86754	-0.19862	1.33252	TGM2	transglutaminase 2
237951_at	0.00122	0.000106	4.1466	0.6901	1.33247
205842_s_at	5.58e-09	7.09e-11	7.88044	14.5405	1.33185	JAK2	Janus kinase 2
204677_at	7.45e-06	2.61e-07	5.79166	6.49649	1.33182	CDH5	cadherin 5
221397_at	0.004	0.000452	3.70877	-0.68764	1.33129	TAS2R10	taste 2 receptor member 10
219412_at	0.0188	0.00307	3.08331	-2.48077	1.33097	RAB38	RAB38, member RAS oncogene family
204802_at	0.189	0.065	1.87921	-5.19717	1.33076	RRAD	RRAD, Ras related glycolysis inhibitor and calcium channel regulator
205051_s_at	0.00151	0.000136	4.07271	0.45134	1.33054	KIT	KIT proto-oncogene receptor tyrosine kinase
210559_s_at	0.00168	0.000155	4.03368	0.3262	1.32991	CDK1	cyclin dependent kinase 1
211463_at	0.0281	0.00514	2.90319	-2.95332	1.32986	ZIC4	Zic family member 4
210108_at	0.00152	0.000138	4.06961	0.44136	1.32873	CACNA1D	calcium voltage-gated channel subunit alpha1 D
1566219_at	0.02	0.00334	3.0545	-2.55775	1.32849	KRTAP5-AS1	KRTAP5-1/KRTAP5-2 antisense RNA 1
202036_s_at	0.0498	0.0107	2.63257	-3.62229	1.32797	SFRP1	secreted frizzled related protein 1
232618_at	0.426	0.219	1.24276	-6.15712	1.32669	TXLNGY	taxilin gamma pseudogene, Y-linked
226791_at	4.56e-06	1.47e-07	5.94156	7.05937	1.32654	KIFC2	kinesin family member C2
223582_at	8.47e-05	4.5e-06	5.03625	3.731	1.3264	ADGRV1	adhesion G protein-coupled receptor V1
219333_s_at	0.0204	0.00343	3.04537	-2.58206	1.32627	CAPN10	calpain 10
1554379_a_at	0.0459	0.00963	2.673	-3.5256	1.32599	TP73	tumor protein p73
203007_x_at	4.41e-08	7.41e-10	7.28849	12.2361	1.32572	LYPLA1	lysophospholipase I
204904_at	0.000559	4.18e-05	4.41673	1.58264	1.32571	GJA4	gap junction protein alpha 4
1555319_at	1.39e-06	3.74e-08	6.29333	8.39382	1.3255	STAB1	stabilin 1
213712_at	0.016	0.0025	3.15355	-2.29087	1.32497	ELOVL2	ELOVL fatty acid elongase 2
211812_s_at	1.43e-07	2.84e-09	6.94886	10.9174	1.32491	B3GALNT1	beta-1,3-N-acetylgalactosaminyltransferase 1 (globoside blood group)
230255_at	0.132	0.0396	2.10254	-4.77719	1.32414	GABRD	gamma-aminobutyric acid type A receptor delta subunit
232838_at	0.000174	1.05e-05	4.80526	2.91514	1.32389	ASXL3	additional sex combs like 3, transcriptional regulator
240328_at	0.0315	0.00593	2.85162	-3.08467	1.32389
1560086_at	0.0103	0.00144	3.33924	-1.77431	1.32364
214329_x_at	0.000201	1.24e-05	4.75767	2.74911	1.32302	TNFSF10	tumor necrosis factor superfamily member 10
209663_s_at	5.74e-06	1.92e-07	5.87135	6.79523	1.32298	ITGA7	integrin subunit alpha 7
1567997_x_at	0.0135	0.00201	3.22772	-2.08703	1.32263
243578_at	0.00276	0.000285	3.8509	-0.25044	1.32224
214591_at	0.0413	0.0084	2.72426	-3.40133	1.32098	KLHL4	kelch like family member 4
209474_s_at	7.28e-05	3.77e-06	5.084	3.90164	1.32044	ENTPD1	ectonucleoside triphosphate diphosphohydrolase 1
823_at	6.87e-05	3.52e-06	5.10275	3.96882	1.3203	CX3CL1	C-X3-C motif chemokine ligand 1
238511_at	2.26e-05	9.55e-07	5.45136	5.23447	1.31985	UBL7-AS1	UBL7 antisense RNA 1 (head to head)
204425_at	0.0131	0.00195	3.23864	-2.05675	1.31948	ARHGAP4	Rho GTPase activating protein 4
233823_at	0.00227	0.000224	3.9237	-0.02266	1.3194	FAM184B	family with sequence similarity 184 member B
210095_s_at	0.00503	0.0006	3.62002	-0.95538	1.31937	IGFBP3	insulin like growth factor binding protein 3
231831_at	0.00475	0.000559	3.64225	-0.88872	1.31893	COX19	COX19, cytochrome c oxidase assembly factor
203886_s_at	0.0496	0.0107	2.63434	-3.61809	1.31871	FBLN2	fibulin 2
214799_at	0.0295	0.00546	2.88124	-3.00945	1.31858	NFASC	neurofascin
204913_s_at	0.019	0.00313	3.07685	-2.49809	1.31848	SOX11	SRY-box 11
205046_at	0.00728	0.000943	3.47639	-1.37978	1.3181	CENPE	centromere protein E
216005_at	0.00646	0.000815	3.52323	-1.24263	1.31743	TNC	tenascin C
232562_at	7.32e-05	3.8e-06	5.08225	3.89538	1.3172	OTUD7A	OTU deubiquitinase 7A
243039_at	0.000661	5.11e-05	4.35866	1.38829	1.31712
223143_s_at	0.0431	0.00887	2.70371	-3.45137	1.31677	AKIRIN2	akirin 2
213100_at	1.49e-07	2.98e-09	6.93715	10.872	1.31657	UNC5B	unc-5 netrin receptor B
1562596_at	0.0113	0.0016	3.30278	-1.87738	1.31642	LINC00437	long intergenic non-protein coding RNA 437
203434_s_at	0.0849	0.0216	2.35841	-4.2465	1.31611	MME	membrane metallo-endopeptidase
1556687_a_at	0.000714	5.6e-05	4.33232	1.30055	1.3159	LOC101927308///CLDN10	uncharacterized LOC101927308///claudin 10
219315_s_at	1.53e-06	4.19e-08	6.26439	8.2834	1.31561	TMEM204	transmembrane protein 204
212385_at	0.000113	6.33e-06	4.94336	3.40098	1.31466	TCF4	transcription factor 4
241723_at	0.0183	0.00298	3.09443	-2.45091	1.31421	IQGAP2	IQ motif containing GTPase activating protein 2
229598_at	0.0272	0.00492	2.91858	-2.91377	1.3136	COBLL1	cordon-bleu WH2 repeat protein like 1
204882_at	0.034	0.00653	2.8164	-3.17335	1.31267	ARHGAP25	Rho GTPase activating protein 25
242507_at	4.76e-07	1.1e-08	6.60488	9.58845	1.31255	UBXN7-AS1	UBXN7 antisense RNA 1
1562699_at	1.11e-05	4.16e-07	5.67023	6.04348	1.31216	LOC101928847	uncharacterized LOC101928847
221319_at	0.00309	0.000327	3.80857	-0.3817	1.31214	PCDHB8	protocadherin beta 8
229753_at	0.00561	0.000687	3.57749	-1.08222	1.31177	POU2F1	POU class 2 homeobox 1
215543_s_at	9.85e-06	3.6e-07	5.70788	6.18363	1.31061	LARGE1	LARGE xylosyl- and glucuronyltransferase 1
208166_at	0.000141	8.2e-06	4.8725	3.15095	1.30954	MMP16	matrix metallopeptidase 16
217109_at	0.14	0.043	2.06731	-4.84617	1.30934	MUC4	mucin 4, cell surface associated
207425_s_at	6.44e-05	3.26e-06	5.12364	4.04376	1.30929	2021-09-09	septin 9
231762_at	0.0221	0.0038	3.00987	-2.67599	1.30917	FGF10	fibroblast growth factor 10
203059_s_at	0.00121	0.000105	4.14947	0.69943	1.30773	PAPSS2	3'-phosphoadenosine 5'-phosphosulfate synthase 2
232475_at	0.0293	0.00543	2.88327	-3.00426	1.30731	TICRR	TOPBP1 interacting checkpoint and replication regulator
215501_s_at	7.18e-07	1.75e-08	6.4873	9.13644	1.30725	DUSP10	dual specificity phosphatase 10
229266_at	0.0216	0.0037	3.01921	-2.65136	1.30677	SHISA6	shisa family member 6
205167_s_at	0.0126	0.00184	3.25694	-2.00582	1.30664	CDC25C	cell division cycle 25C
1569362_at	0.00138	0.000123	4.10386	0.5517	1.30628	ALCAM	activated leukocyte cell adhesion molecule
201292_at	0.0362	0.00709	2.78659	-3.24776	1.30628	TOP2A	topoisomerase (DNA) II alpha
202404_s_at	0.0183	0.00297	3.09471	-2.45018	1.30611	COL1A2	collagen type I alpha 2 chain
238447_at	0.00053	3.92e-05	4.43453	1.64249	1.30578	RBMS3	RNA binding motif single stranded interacting protein 3
209970_x_at	0.000115	6.49e-06	4.93655	3.37689	1.30466	CASP1	caspase 1
202626_s_at	0.000115	6.44e-06	4.93863	3.38422	1.30448	LYN	LYN proto-oncogene, Src family tyrosine kinase
237995_at	0.0771	0.019	2.4098	-4.13378	1.30433	RIMBP2	RIMS binding protein 2
208457_at	0.0763	0.0187	2.41525	-4.12171	1.30416	GABRD	gamma-aminobutyric acid type A receptor delta subunit
229802_at	0.0331	0.0063	2.82943	-3.14066	1.30322	WISP1	WNT1 inducible signaling pathway protein 1
223321_s_at	1.08e-06	2.81e-08	6.36708	8.67569	1.30262	FGFRL1	fibroblast growth factor receptor-like 1
214059_at	0.0169	0.00269	3.12898	-2.35767	1.30194	IFI44	interferon induced protein 44
212471_at	2.66e-06	7.92e-08	6.1008	7.66126	1.30056	AVL9	AVL9 cell migration associated
211250_s_at	4.95e-09	6.22e-11	7.91366	14.6698	1.30034	SH3BP2	SH3 domain binding protein 2
230972_at	7.96e-08	1.47e-09	7.11529	11.563	1.30007	ANKRD9	ankyrin repeat domain 9
209389_x_at	7.54e-08	1.38e-09	7.13089	11.6236	1.30001	DBI	diazepam binding inhibitor, acyl-CoA binding protein
232852_at	0.000655	5.06e-05	4.36179	1.39874	1.2994
221697_at	0.0201	0.00336	3.05204	-2.56432	1.29903	MAP1LC3C	microtubule associated protein 1 light chain 3 gamma
236506_at	4.91e-06	1.6e-07	5.91898	6.97432	1.29873
204730_at	4.76e-06	1.54e-07	5.92933	7.01328	1.29843	RIMS3	regulating synaptic membrane exocytosis 3
1559996_s_at	0.00151	0.000136	4.07238	0.45028	1.2984	SAMD14	sterile alpha motif domain containing 14
214775_at	0.00113	9.64e-05	4.17473	0.78162	1.29765	N4BP3	NEDD4 binding protein 3
213997_at	0.115	0.0328	2.18391	-4.61404	1.29703	FAM189A1	family with sequence similarity 189 member A1
235961_at	0.000152	8.95e-06	4.84833	3.06602	1.29702	GPR161	G protein-coupled receptor 161
211029_x_at	0.11	0.0308	2.21125	-4.55804	1.29684	FGF18	fibroblast growth factor 18
209985_s_at	0.0934	0.0246	2.30444	-4.36271	1.29584	ASCL1	achaete-scute family bHLH transcription factor 1
210948_s_at	0.000158	9.32e-06	4.83712	3.02667	1.2958	LEF1	lymphoid enhancer binding factor 1
1556448_a_at	0.106	0.0294	2.23116	-4.51688	1.29559	LINC00606	long intergenic non-protein coding RNA 606
242680_at	0.00107	9.1e-05	4.19147	0.83626	1.29543	AVPR1A	arginine vasopressin receptor 1A
239296_at	0.0837	0.0212	2.36581	-4.23039	1.29502
235743_at	0.139	0.0423	2.07443	-4.83231	1.29497
210026_s_at	6.49e-05	3.29e-06	5.12115	4.03484	1.2941	CARD10	caspase recruitment domain family member 10
[truncated: 1,173 more rows]

## Sheet: Table_S4E_DEG_ST-EPN-YAP1
Table S4E. Down-regulated genes in ST-EPN-RELA relative to ST-EPN-YAP1 subgroup (DEGs: RELA vs YAP1up, logFC < -1, FDR < 0.05)
ID	adj.P.Val	P.Value	t	B	logFC	Gene.symbol	Gene.title
207787_at	0.0559	0.0125	-2.57464	-3.75881	-1.00009	KRT33B	keratin 33B
1552400_a_at	8.66e-05	4.62e-06	-5.02896	3.70502	-1.00024	TMEM266	transmembrane protein 266
208451_s_at	0.0289	0.00533	-2.88988	-2.98739	-1.00025	C4B_2///C4B///C4A	complement component 4B (Chido blood group), copy 2///complement component 4B (Chido blood group)///complement component 4A (Rodgers blood group)
218483_s_at	0.000743	5.88e-05	-4.31822	1.25372	-1.00038	IFT46	intraflagellar transport 46
219341_at	2.75e-05	1.2e-06	-5.39027	5.01053	-1.00113	CLN8	ceroid-lipofuscinosis, neuronal 8
238282_at	0.0437	0.00904	-2.69685	-3.468	-1.00193
235751_s_at	0.0951	0.0252	-2.29426	-4.38439	-1.00219	VMO1	vitelline membrane outer layer 1 homolog
205699_at	0.00214	0.000209	-3.94515	0.04494	-1.00246	MAP2K6	mitogen-activated protein kinase kinase 6
233116_at	0.0404	0.00817	-2.73427	-3.37686	-1.00248	ZFP92	ZFP92 zinc finger protein
219832_s_at	0.0166	0.00262	-3.13752	-2.3345	-1.00284	HOXC13	homeobox C13
238682_at	0.000105	5.82e-06	-4.96601	3.4812	-1.0029	CCDC96	coiled-coil domain containing 96
242661_x_at	0.161	0.052	-1.98165	-5.00967	-1.00299	ALS2CR12	amyotrophic lateral sclerosis 2 chromosome region candidate 12
212713_at	0.207	0.074	-1.81816	-5.30471	-1.00327	MFAP4	microfibrillar associated protein 4
231187_at	0.0597	0.0136	-2.54108	-3.83678	-1.00346	SLC28A1	solute carrier family 28 member 1
216785_at	0.116	0.0331	-2.17974	-4.62254	-1.00367
233269_at	0.107	0.0298	-2.22484	-4.52997	-1.00472
206176_at	0.0752	0.0184	-2.42302	-4.10444	-1.00485	BMP6	bone morphogenetic protein 6
1566779_at	0.032	0.00605	-2.84442	-3.10288	-1.00494
237038_at	0.0661	0.0155	-2.48951	-3.95498	-1.00496	CXCL14	C-X-C motif chemokine ligand 14
229194_at	0.000289	1.9e-05	-4.63955	2.3403	-1.00518	PCGF5	polycomb group ring finger 5
1558121_at	0.0202	0.00339	-3.04989	-2.57003	-1.00526	CSRNP3	cysteine and serine rich nuclear protein 3
238967_at	0.00921	0.00125	-3.38462	-1.64498	-1.00533
235312_s_at	0.031	0.00583	-2.85795	-3.06866	-1.0054	NRAP	nebulin related anchoring protein
226595_at	0.00261	0.000265	-3.87249	-0.18315	-1.00545	SNX21	sorting nexin family member 21
223734_at	0.0715	0.0172	-2.44949	-4.04533	-1.00553	MGARP	mitochondria localized glutamic acid rich protein
1570645_at	0.0821	0.0207	-2.37617	-4.20776	-1.0056
207468_s_at	0.0106	0.00149	-3.32693	-1.8092	-1.00568	SFRP5	secreted frizzled related protein 5
213598_at	1.97e-07	4.09e-09	-6.85689	10.5613	-1.00577
200999_s_at	5.44e-07	1.29e-08	-6.56628	9.43993	-1.00601	CKAP4	cytoskeleton associated protein 4
1558606_s_at	0.0007	5.48e-05	-4.33874	1.32192	-1.00633	TTC5	tetratricopeptide repeat domain 5
216086_at	0.124	0.0362	-2.14154	-4.69966	-1.00636	SV2C	synaptic vesicle glycoprotein 2C
1560823_at	0.00956	0.00131	-3.36929	-1.6888	-1.00649	LOC340017	uncharacterized LOC340017
206831_s_at	0.0485	0.0104	-2.64574	-3.59092	-1.00649	ARSD	arylsulfatase D
1554677_s_at	0.00103	8.66e-05	-4.20591	0.8835	-1.00685	CMTM4	CKLF like MARVEL transmembrane domain containing 4
215030_at	8.18e-09	1.09e-10	-7.77288	14.1217	-1.00751	GRSF1	G-rich RNA sequence binding factor 1
229332_at	0.0443	0.0092	-2.69006	-3.48444	-1.00774	HPDL	4-hydroxyphenylpyruvate dioxygenase like
225878_at	5.02e-08	8.65e-10	-7.24955	12.0847	-1.00789	KIF1B	kinesin family member 1B
226846_at	0.174	0.058	-1.93222	-5.10124	-1.00794	PHYHD1	phytanoyl-CoA dioxygenase domain containing 1
1558793_at	0.036	0.00702	-2.79014	-3.23893	-1.0083	FRY-AS1	FRY antisense RNA 1
243457_s_at	0.0941	0.0249	-2.29995	-4.37227	-1.00836	ZNF214	zinc finger protein 214
1569646_a_at	0.062	0.0143	-2.52192	-3.88091	-1.00839	KIRREL3-AS2	KIRREL3 antisense RNA 2
239500_at	0.0472	0.01	-2.6588	-3.55969	-1.00856	EFCAB1	EF-hand calcium binding domain 1
215546_at	0.0752	0.0184	-2.4226	-4.10538	-1.00943	PSMD5	proteasome 26S subunit, non-ATPase 5
1565406_a_at	0.0501	0.0108	-2.63	-3.62841	-1.00945	LHX9	LIM homeobox 9
209921_at	0.00496	0.00059	-3.62577	-0.93816	-1.00982	SLC7A11	solute carrier family 7 member 11
244779_at	0.00993	0.00138	-3.35351	-1.73378	-1.00984	ZDHHC2	zinc finger DHHC-type containing 2
242522_at	0.00317	0.000338	-3.79837	-0.41322	-1.01106	TCF24	transcription factor 24
233828_at	0.0512	0.0111	-2.6199	-3.65235	-1.01109	LOC105373860	uncharacterized LOC105373860
212611_at	0.00158	0.000143	-4.05749	0.40246	-1.01137	DTX4	deltex E3 ubiquitin ligase 4
1556989_at	0.00561	0.000687	-3.57748	-1.08225	-1.01147
232299_at	0.00586	0.000723	-3.56135	-1.13011	-1.01155	C2orf82	chromosome 2 open reading frame 82
213142_x_at	0.0253	0.0045	-2.95054	-2.83115	-1.01189	GSAP	gamma-secretase activating protein
1569775_at	0.0349	0.00676	-2.8042	-3.20387	-1.0124	RNF157	ring finger protein 157
200844_s_at	1.68e-06	4.68e-08	-6.23613	8.17569	-1.01298	PRDX6	peroxiredoxin 6
228442_at	0.000107	5.96e-06	-4.95959	3.45845	-1.01299	NFATC2	nuclear factor of activated T-cells 2
205106_at	0.0376	0.00744	-2.76884	-3.29176	-1.0133	CMC4///MTCP1	C-X9-C motif containing 4///mature T-cell proliferation 1
204783_at	0.000336	2.27e-05	-4.58983	2.16969	-1.01342	MLF1	myeloid leukemia factor 1
223796_at	0.00293	0.000307	-3.828	-0.32158	-1.01368	CNTNAP3B///CNTNAP3P2///CNTNAP3	contactin associated protein-like 3B///contactin associated protein-like 3 pseudogene 2///contactin associated protein-like 3
220474_at	0.0418	0.00854	-2.7181	-3.41637	-1.01378	SLC25A21	solute carrier family 25 member 21
219430_at	0.0801	0.02	-2.38925	-4.17909	-1.01381	GPR137	G protein-coupled receptor 137
1554079_at	2.07e-05	8.64e-07	-5.47796	5.33221	-1.01382	GALNT18	polypeptide N-acetylgalactosaminyltransferase 18
1570450_at	1.24e-05	4.77e-07	-5.63436	5.91022	-1.01403
239306_at	0.00647	0.000816	-3.52268	-1.24424	-1.01423
206540_at	0.000118	6.66e-06	-4.92925	3.35106	-1.01437	GLB1L	galactosidase beta 1 like
212336_at	0.00097	8.09e-05	-4.22599	0.9493	-1.01467	EPB41L1	erythrocyte membrane protein band 4.1 like 1
220100_at	0.0181	0.00293	-3.09949	-2.43731	-1.01474	SLC22A11	solute carrier family 22 member 11
1553420_at	0.0738	0.0179	-2.43278	-4.08272	-1.01528	SATB2-AS1	SATB2 antisense RNA 1
225193_at	0.00198	0.000189	-3.97514	0.13981	-1.0154	CCAR2	cell cycle and apoptosis regulator 2
204401_at	0.085	0.0216	-2.35754	-4.2484	-1.01563	KCNN4	potassium calcium-activated channel subfamily N member 4
235658_at	0.000955	7.93e-05	-4.23158	0.96764	-1.01566
1561375_at	0.134	0.0403	-2.09584	-4.7904	-1.01569
201149_s_at	0.000785	6.26e-05	-4.30014	1.19376	-1.01592	TIMP3	TIMP metallopeptidase inhibitor 3
209291_at	3.08e-06	9.41e-08	-6.05656	7.49368	-1.01599	ID4	inhibitor of DNA binding 4, HLH protein
211533_at	0.00488	0.000579	-3.63151	-0.92095	-1.01612	PDGFRA	platelet derived growth factor receptor alpha
207586_at	0.0541	0.0119	-2.59167	-3.71892	-1.01633	SHH	sonic hedgehog
240353_s_at	0.0347	0.00672	-2.80622	-3.19884	-1.01679	C12orf54	chromosome 12 open reading frame 54
1564307_a_at	0.0283	0.00519	-2.89966	-2.96236	-1.01688	A2ML1	alpha-2-macroglobulin like 1
212669_at	3.47e-09	4.13e-11	-8.01687	15.0714	-1.01722	CAMK2G	calcium/calmodulin dependent protein kinase II gamma
212256_at	0.0093	0.00127	-3.38074	-1.65608	-1.01722	GALNT10	polypeptide N-acetylgalactosaminyltransferase 10
231733_at	0.0533	0.0117	-2.59851	-3.70284	-1.01723	CARD18	caspase recruitment domain family member 18
1561087_at	0.059	0.0134	-2.54718	-3.82266	-1.01728	LOC101930452	uncharacterized LOC101930452
224920_x_at	0.0135	0.00201	-3.22819	-2.08574	-1.01796	MYADM	myeloid associated differentiation marker
242456_at	9.7e-05	5.29e-06	-4.99248	3.57519	-1.018	MRE11A	MRE11 homolog A, double strand break repair nuclease
238854_at	0.00138	0.000122	-4.10434	0.55326	-1.01839	NRAV	negative regulator of antiviral response (non-protein coding)
215516_at	0.00924	0.00126	-3.38308	-1.64937	-1.01867	LAMB4	laminin subunit beta 4
230986_at	0.0187	0.00305	-3.08574	-2.47426	-1.01872	KLF8	Kruppel like factor 8
243530_at	0.0147	0.00225	-3.19004	-2.19103	-1.01893
204773_at	0.0268	0.00483	-2.9253	-2.89646	-1.0191	IL11RA	interleukin 11 receptor subunit alpha
229997_at	0.00142	0.000127	-4.09443	0.52127	-1.01929	VANGL1	VANGL planar cell polarity protein 1
209407_s_at	1.1e-06	2.87e-08	-6.36168	8.65501	-1.01987	DEAF1	DEAF1, transcription factor
204759_at	1.07e-06	2.77e-08	-6.37031	8.68803	-1.02001	RCBTB2	RCC1 and BTB domain containing protein 2
200697_at	1.09e-06	2.83e-08	-6.36471	8.6666	-1.0202	HK1	hexokinase 1
230764_at	5.54e-05	2.73e-06	-5.17103	4.21427	-1.02069
214428_x_at	0.0164	0.00258	-3.14387	-2.31723	-1.02084	C4B_2///C4B///C4A	complement component 4B (Chido blood group), copy 2///complement component 4B (Chido blood group)///complement component 4A (Rodgers blood group)
208816_x_at	5.27e-05	2.58e-06	-5.18624	4.26909	-1.02109	ANXA2P2	annexin A2 pseudogene 2
1569616_at	0.126	0.0373	-2.1296	-4.72353	-1.02117	GMNC	geminin coiled-coil domain containing
206847_s_at	0.0667	0.0157	-2.48418	-3.96707	-1.02183	HOXA7	homeobox A7
230348_at	0.124	0.0362	-2.14202	-4.6987	-1.02216	LATS2	large tumor suppressor kinase 2
237133_at	0.00357	0.000393	-3.75188	-0.5561	-1.0225
1569882_at	0.038	0.00755	-2.76349	-3.30499	-1.02259	NPHP3-AS1	NPHP3 antisense RNA 1
228568_at	0.00265	0.000271	-3.86574	-0.20424	-1.02283	MYZAP	myocardial zonula adherens protein
232605_s_at	0.0151	0.00233	-3.17844	-2.22284	-1.02331	SPG20-AS1	SPG20 antisense RNA 1
228707_at	0.00345	0.000376	-3.7656	-0.51403	-1.02381	CLDN23	claudin 23
1562791_at	0.063	0.0146	-2.51404	-3.899	-1.02436	MYCBPAP	MYCBP associated protein
219749_at	0.00133	0.000117	-4.11703	0.59426	-1.02454	SH2D4A	SH2 domain containing 4A
229309_at	0.0239	0.00419	-2.97564	-2.76578	-1.02458	ADRB1	adrenoceptor beta 1
232270_at	0.00229	0.000226	-3.92141	-0.02986	-1.02471	C9orf3	chromosome 9 open reading frame 3
223523_at	0.00534	0.000646	-3.59684	-1.02464	-1.02497	TMEM108	transmembrane protein 108
240682_at	0.04	0.00805	-2.73968	-3.3636	-1.02503	LINC00293	long intergenic non-protein coding RNA 293
1557022_at	0.0816	0.0205	-2.37904	-4.20148	-1.02534	MIR4300HG	MIR4300 host gene
210911_at	0.0718	0.0173	-2.44779	-4.04916	-1.02549	ID2B	inhibitor of DNA binding 2B, HLH protein (pseudogene)
229446_at	0.00794	0.00105	-3.44273	-1.47761	-1.02552	LOC101929977	uncharacterized LOC101929977
228048_at	0.0603	0.0138	-2.53573	-3.84913	-1.02563	ZNF503-AS2	ZNF503 antisense RNA 2
226875_at	3.7e-05	1.7e-06	-5.29827	4.67491	-1.02579	DOCK11	dedicator of cytokinesis 11
1553132_a_at	0.0778	0.0192	-2.40504	-4.14429	-1.02582	TC2N	tandem C2 domains, nuclear
1553682_at	0.000513	3.78e-05	-4.44541	1.67915	-1.02594	FBXL14	F-box and leucine rich repeat protein 14
205478_at	0.268	0.109	-1.62855	-5.61821	-1.02619	PPP1R1A	protein phosphatase 1 regulatory inhibitor subunit 1A
230104_s_at	0.00708	0.000913	-3.48665	-1.34985	-1.02648	TPPP	tubulin polymerization promoting protein
239201_at	0.0267	0.00481	-2.92666	-2.89294	-1.0265	CDK15	cyclin dependent kinase 15
220798_x_at	0.0691	0.0164	-2.46739	-4.00508	-1.0267	PLPPR3	phospholipid phosphatase related 3
218675_at	0.00388	0.000435	-3.72039	-0.65229	-1.02715	SLC22A17	solute carrier family 22 member 17
1554067_at	5.75e-08	1.01e-09	-7.20934	11.9284	-1.02751	C12orf66	chromosome 12 open reading frame 66
236452_at	0.0441	0.00915	-2.69238	-3.47884	-1.02785
230207_s_at	0.00192	0.000183	-3.98525	0.17188	-1.02805	DOCK5	dedicator of cytokinesis 5
1557181_s_at	0.188	0.0649	-1.88024	-5.19532	-1.02833	C11orf87	chromosome 11 open reading frame 87
1557535_at	0.0407	0.00823	-2.73157	-3.38346	-1.02848	PALLD	palladin, cytoskeletal associated protein
234193_at	0.00415	0.000473	-3.69462	-0.73061	-1.02869
239471_at	1.45e-05	5.74e-07	-5.58576	5.73006	-1.02906	LRRC28	leucine rich repeat containing 28
1559732_at	0.0557	0.0124	-2.57694	-3.75344	-1.02907	NUB1	negative regulator of ubiquitin like proteins 1
220719_at	0.0171	0.00272	-3.12535	-2.36749	-1.02907
235806_at	0.0279	0.00508	-2.90712	-2.94323	-1.02914	ARAP3	ArfGAP with RhoGAP domain, ankyrin repeat and PH domain 3
210593_at	0.0421	0.00862	-2.71466	-3.42474	-1.02975	ZSWIM8///SAT1	zinc finger SWIM-type containing 8///spermidine/spermine N1-acetyltransferase 1
225286_at	1.57e-07	3.17e-09	-6.92158	10.8117	-1.03027	ARSD	arylsulfatase D
235956_at	0.00143	0.000128	-4.09181	0.51282	-1.03038	CEP126	centrosomal protein 126
231468_at	0.02	0.00334	-3.05418	-2.55862	-1.03137	SH3BP4	SH3 domain binding protein 4
222154_s_at	1.11e-05	4.14e-07	-5.67125	6.04727	-1.03148	SPATS2L	spermatogenesis associated serine rich 2 like
243242_at	0.0326	0.00618	-2.83649	-3.12287	-1.03171
228046_at	3.5e-09	4.19e-11	-8.01305	15.0566	-1.03194	ZNF827	zinc finger protein 827
1561732_at	0.0265	0.00477	-2.92966	-2.88521	-1.03238	LOC101929181	uncharacterized LOC101929181
227654_at	0.134	0.0402	-2.09678	-4.78854	-1.03275	FAM65C	family with sequence similarity 65 member C
236180_at	0.00456	0.000532	-3.65798	-0.84136	-1.03293
208539_x_at	0.0334	0.00639	-2.82454	-3.15293	-1.03363	SPRR2B	small proline rich protein 2B
244524_at	0.177	0.0596	-1.91974	-5.12404	-1.0342	LOC101927382///PAX8-AS1	uncharacterized LOC101927382///PAX8 antisense RNA 1
236838_at	0.00492	0.000584	-3.62867	-0.92948	-1.03449	SRCIN1	SRC kinase signaling inhibitor 1
234971_x_at	0.0137	0.00205	-3.22035	-2.10746	-1.03511	PLCD3	phospholipase C delta 3
1554298_a_at	0.00916	0.00124	-3.38644	-1.63977	-1.03552	WDR49	WD repeat domain 49
207497_s_at	0.0197	0.00327	-3.06173	-2.53851	-1.03568	MS4A2	membrane spanning 4-domains A2
242913_at	0.00155	0.000141	-4.06255	0.41869	-1.03575	CLIC6	chloride intracellular channel 6
216119_s_at	0.00782	0.00103	-3.44841	-1.46114	-1.03576	SPEF1	sperm flagellar 1
226189_at	2.2e-06	6.36e-08	-6.15716	7.87521	-1.03588	ITGB8	integrin subunit beta 8
223865_at	0.0524	0.0114	-2.60772	-3.68116	-1.03588	SOX6	SRY-box 6
230460_at	0.00422	0.000482	-3.68867	-0.74865	-1.03598	MYLK-AS1	MYLK antisense RNA 1
206964_at	0.0446	0.00928	-2.68692	-3.49203	-1.03668	NAT8B	N-acetyltransferase 8B (putative, gene/pseudogene)
200962_at	0.000947	7.84e-05	-4.23487	0.97845	-1.03721	RPL31	ribosomal protein L31
204555_s_at	0.0647	0.0151	-2.5005	-3.92995	-1.03728	PPP1R3D	protein phosphatase 1 regulatory subunit 3D
1552761_at	0.000558	4.17e-05	-4.41714	1.58402	-1.03749	SLC16A11	solute carrier family 16 member 11
1556889_s_at	0.0348	0.00675	-2.80482	-3.20233	-1.03758
201187_s_at	0.0229	0.00397	-2.99461	-2.71612	-1.03779	ITPR3	inositol 1,4,5-trisphosphate receptor type 3
231984_at	0.105	0.0289	-2.23714	-4.50446	-1.03811	MTAP	methylthioadenosine phosphorylase
228057_at	0.0495	0.0106	-2.63608	-3.61396	-1.03858	DDIT4L	DNA damage inducible transcript 4 like
236010_at	0.0306	0.00573	-2.86388	-3.05361	-1.03871
244095_at	0.00446	0.000517	-3.66671	-0.81505	-1.03895	ANKFN1	ankyrin repeat and fibronectin type III domain containing 1
201989_s_at	1.9e-10	1.48e-12	-8.86145	18.3435	-1.03924	CREBL2	cAMP responsive element binding protein like 2
228984_at	0.0863	0.0221	-2.34908	-4.26674	-1.03983	CARNS1	carnosine synthase 1
218966_at	9.31e-05	5.03e-06	-5.00616	3.62383	-1.04009	MYO5C	myosin VC
1556409_a_at	0.0321	0.00607	-2.84301	-3.10645	-1.04044
226655_at	0.0102	0.00143	-3.34144	-1.76807	-1.04089	STX17	syntaxin 17
224462_s_at	1.26e-07	2.47e-09	-6.98412	11.054	-1.04162	CHCHD6	coiled-coil-helix-coiled-coil-helix domain containing 6
230152_at	0.0299	0.00556	-2.8748	-3.02585	-1.04181	CFAP44	cilia and flagella associated protein 44
236803_at	0.0159	0.00247	-3.15744	-2.28028	-1.04185	LOC101927060	uncharacterized LOC101927060
214991_s_at	0.0636	0.0148	-2.50875	-3.9111	-1.04214	PIGO	phosphatidylinositol glycan anchor biosynthesis class O
212400_at	0.00189	0.000179	-3.99127	0.191	-1.04221	FAM102A	family with sequence similarity 102 member A
212757_s_at	1.75e-09	1.91e-11	-8.21234	15.8313	-1.04255	CAMK2G	calcium/calmodulin dependent protein kinase II gamma
237542_at	0.0228	0.00394	-2.99683	-2.71027	-1.04258
237223_at	0.0023	0.000227	-3.91958	-0.03562	-1.04259
243996_at	0.0205	0.00344	-3.04406	-2.58554	-1.04381
227081_at	0.00723	0.000936	-3.47861	-1.37331	-1.04405	DNALI1	dynein axonemal light intermediate chain 1
1552412_a_at	0.0617	0.0142	-2.52384	-3.87651	-1.04413	DEFB106B///DEFB106A	defensin beta 106B///defensin beta 106A
1560453_at	0.0566	0.0127	-2.56842	-3.77333	-1.04421
1566108_at	0.00195	0.000186	-3.98041	0.15653	-1.04509	MYNN	myoneurin
243397_at	0.0451	0.00943	-2.68095	-3.50645	-1.04535
235209_at	0.0763	0.0188	-2.41478	-4.12274	-1.04582	SBSPON	somatomedin B and thrombospondin type 1 domain containing
240121_x_at	5.51e-07	1.31e-08	-6.56146	9.42137	-1.04584
214053_at	0.2	0.0704	-1.84136	-5.26422	-1.04592	ERBB4	erb-b2 receptor tyrosine kinase 4
215302_at	0.00263	0.000268	-3.86898	-0.19413	-1.04609	LOC257152	uncharacterized LOC257152
234233_s_at	0.0192	0.00316	-3.07416	-2.50527	-1.04614	EMP1	epithelial membrane protein 1
219188_s_at	9.82e-05	5.37e-06	-4.98807	3.55952	-1.04663	MACROD1	MACRO domain containing 1
206004_at	0.0123	0.00179	-3.26574	-1.98126	-1.04674	TGM3	transglutaminase 3
236325_at	0.00173	0.000161	-4.02222	0.28957	-1.04726	CEP126	centrosomal protein 126
1553089_a_at	0.0149	0.00228	-3.1857	-2.20294	-1.04758	WFDC2	WAP four-disulfide core domain 2
243087_at	0.0478	0.0102	-2.65323	-3.57303	-1.04764	WDR63	WD repeat domain 63
227821_at	0.0403	0.00813	-2.73621	-3.37209	-1.04786	LGI4	leucine rich repeat LGI family member 4
224496_s_at	2.64e-08	4.13e-10	-7.43622	12.8108	-1.04858	TMEM107	transmembrane protein 107
213186_at	0.000442	3.14e-05	-4.49798	1.85681	-1.04889	DZIP3	DAZ interacting zinc finger protein 3
1566720_at	0.00623	0.000778	-3.53777	-1.1998	-1.0492	RPS10P7	ribosomal protein S10 pseudogene 7
239117_at	0.0423	0.00866	-2.71261	-3.42974	-1.04944
201990_s_at	5e-08	8.6e-10	-7.25094	12.0901	-1.04952	CREBL2	cAMP responsive element binding protein like 2
1561341_at	0.116	0.0332	-2.17872	-4.6246	-1.04987
1553118_at	0.0104	0.00145	-3.33602	-1.78345	-1.04997	THEM4	thioesterase superfamily member 4
216663_s_at	0.0412	0.00837	-2.72546	-3.39842	-1.0504	ZMYND10	zinc finger MYND-type containing 10
207449_s_at	0.0754	0.0185	-2.42075	-4.10949	-1.05049	POFUT2	protein O-fucosyltransferase 2
207678_s_at	0.1	0.0271	-2.26392	-4.44848	-1.05079	SOX30	SRY-box 30
219500_at	0.00706	0.00091	-3.48789	-1.34624	-1.05099	CLCF1	cardiotrophin-like cytokine factor 1
213249_at	7.7e-06	2.71e-07	-5.78185	6.45979	-1.05102	FBXL7	F-box and leucine rich repeat protein 7
233352_at	0.00218	0.000213	-3.93964	0.02756	-1.05106
231686_at	0.07	0.0168	-2.45985	-4.02205	-1.05128	GATM	glycine amidinotransferase
207510_at	0.0195	0.00324	-3.06524	-2.52914	-1.05146	BDKRB1	bradykinin receptor B1
239790_s_at	0.0717	0.0172	-2.44852	-4.0475	-1.05152
214641_at	0.133	0.0398	-2.10078	-4.78066	-1.05196	COL4A3	collagen type IV alpha 3 chain
217475_s_at	0.0128	0.00189	-3.24907	-2.02775	-1.05216	LIMK2	LIM domain kinase 2
205155_s_at	0.0501	0.0108	-2.62991	-3.62863	-1.05258	SPTBN2	spectrin beta, non-erythrocytic 2
222220_s_at	0.00242	0.000243	-3.89971	-0.098	-1.0527	TSNAXIP1	translin associated factor X interacting protein 1
238386_x_at	0.0436	0.00899	-2.69878	-3.46335	-1.05323
237057_at	0.0132	0.00196	-3.23664	-2.06231	-1.05361
220173_at	0.00333	0.000359	-3.78001	-0.46978	-1.05366	BBOF1	basal body orientation factor 1
231034_s_at	0.000724	5.7e-05	-4.3273	1.28386	-1.05367	NHSL1	NHS like 1
232451_at	0.000139	8.04e-06	-4.87769	3.16918	-1.05377
224838_at	3.96e-05	1.84e-06	-5.27689	4.59723	-1.05397	FOXP1	forkhead box P1
217673_x_at	7.75e-06	2.73e-07	-5.7799	6.45251	-1.05406	GNAS	GNAS complex locus
201667_at	6.15e-08	1.1e-09	-7.18816	11.846	-1.05438	GJA1	gap junction protein alpha 1
233520_s_at	0.00352	0.000386	-3.75765	-0.53843	-1.05469	CMYA5	cardiomyopathy associated 5
224545_at	0.044	0.00912	-2.69363	-3.47581	-1.05481
202238_s_at	0.303	0.13	-1.53517	-5.76101	-1.0552	LOC101928916///NNMT	uncharacterized LOC101928916///nicotinamide N-methyltransferase
237981_at	0.0966	0.0258	-2.28587	-4.40218	-1.05528	CMYA5	cardiomyopathy associated 5
226656_at	1.03e-08	1.43e-10	-7.70397	13.8534	-1.05592	CRTAP	cartilage associated protein
208320_at	0.0892	0.0231	-2.33118	-4.30541	-1.0561	CABP1	calcium binding protein 1
1562973_at	0.00732	0.000949	-3.47435	-1.38575	-1.05652	LOC101928201	uncharacterized LOC101928201
239307_at	0.00484	0.000572	-3.63504	-0.91038	-1.05699
214669_x_at	0.192	0.0666	-1.8675	-5.21804	-1.05718	IGKC	immunoglobulin kappa constant
237083_at	0.00348	0.000379	-3.76339	-0.52083	-1.05718
237206_at	0.0894	0.0231	-2.3303	-4.3073	-1.05769	MYOCD	myocardin
236174_at	0.0401	0.00808	-2.73849	-3.36651	-1.05823
240820_at	0.0234	0.00408	-2.98496	-2.74141	-1.05842
1553426_at	0.00108	9.13e-05	-4.19043	0.83288	-1.05847	C5orf64	chromosome 5 open reading frame 64
203575_at	3.4e-10	2.91e-12	-8.68899	17.6782	-1.0597	CSNK2A2	casein kinase 2 alpha 2
1563105_at	0.0825	0.0208	-2.37351	-4.21357	-1.05975
234234_at	0.0363	0.0071	-2.78623	-3.24865	-1.05984	LOC101929705	uncharacterized LOC101929705
243860_at	0.0523	0.0114	-2.60825	-3.67991	-1.06008
230804_at	0.0367	0.00722	-2.7799	-3.26438	-1.06046	NKAPL	NFKB activating protein like
238256_at	0.00476	0.00056	-3.64202	-0.88939	-1.06081
241976_at	0.0379	0.00753	-2.76448	-3.30255	-1.06093	TCEA3	transcription elongation factor A3
230773_at	0.0312	0.00588	-2.85489	-3.0764	-1.06095	ZNF385D	zinc finger protein 385D
209905_at	0.00818	0.00109	-3.43098	-1.5116	-1.06192	HOXA10-HOXA9///MIR196B///HOXA9	HOXA10-HOXA9 readthrough///microRNA 196b///homeobox A9
232381_s_at	0.00377	0.00042	-3.7315	-0.6184	-1.06204	DNAH5	dynein axonemal heavy chain 5
212372_at	1.81e-08	2.69e-10	-7.54414	13.231	-1.06242	MYH10	myosin, heavy chain 10, non-muscle
236998_at	0.0214	0.00365	-3.02355	-2.63989	-1.06371	COA3	cytochrome c oxidase assembly factor 3
212466_at	0.0301	0.00562	-2.87105	-3.03539	-1.06374	SPRED2	sprouty related EVH1 domain containing 2
244069_at	0.0288	0.00532	-2.89084	-2.98495	-1.06406
203400_s_at	0.264	0.105	-1.64319	-5.59513	-1.06443	TF	transferrin
216496_s_at	0.0631	0.0146	-2.51337	-3.90054	-1.06456
243708_at	0.000914	7.54e-05	-4.24656	1.01688	-1.06545	TMEM132E	transmembrane protein 132E
219304_s_at	0.0277	0.00503	-2.91051	-2.93453	-1.06606	PDGFD	platelet derived growth factor D
201069_at	0.0302	0.00564	-2.86954	-3.03923	-1.06624	MMP2	matrix metallopeptidase 2
205014_at	0.0741	0.018	-2.43087	-4.08696	-1.06626	FGFBP1	fibroblast growth factor binding protein 1
240961_at	0.0229	0.00397	-2.99457	-2.71623	-1.0664
218934_s_at	0.0203	0.00341	-3.04761	-2.5761	-1.0664	HSPB7	heat shock protein family B (small) member 7
215795_at	0.0228	0.00395	-2.99595	-2.71259	-1.06653	MYH7B	myosin heavy chain 7B
220919_s_at	0.0156	0.00242	-3.1657	-2.25772	-1.06653	CFAP43	cilia and flagella associated protein 43
235065_at	0.00218	0.000213	-3.93841	0.02367	-1.06655	GAREM1	GRB2 associated regulator of MAPK1 subtype 1
222581_at	1.79e-05	7.26e-07	-5.52383	5.50121	-1.06668	XPR1	xenotropic and polytropic retrovirus receptor 1
203304_at	0.0142	0.00214	-3.20669	-2.14517	-1.06743	BAMBI	BMP and activin membrane bound inhibitor
1554618_at	0.051	0.011	-2.62178	-3.6479	-1.06744	AGFG2	ArfGAP with FG repeats 2
228207_at	0.0238	0.00416	-2.9781	-2.75934	-1.06774	LOC100499489	uncharacterized LOC100499489
239824_s_at	1.64e-06	4.54e-08	-6.24371	8.20457	-1.0678	TMEM107	transmembrane protein 107
215288_at	0.0758	0.0186	-2.41831	-4.11492	-1.06799	TRPC2	transient receptor potential cation channel subfamily C member 2, pseudogene
220769_s_at	0.00606	0.000753	-3.54852	-1.16806	-1.06818	WDR78	WD repeat domain 78
227240_at	4.06e-05	1.9e-06	-5.26901	4.56863	-1.06827	NGEF	neuronal guanine nucleotide exchange factor
231430_at	0.00196	0.000187	-3.97858	0.15072	-1.06846	FAM181B	family with sequence similarity 181 member B
239301_at	0.0296	0.00549	-2.87906	-3.01499	-1.06868
244601_at	0.0455	0.00952	-2.67744	-3.5149	-1.06917
239828_at	0.0751	0.0183	-2.42385	-4.10261	-1.06937	AK9	adenylate kinase 9
242963_at	0.0535	0.0118	-2.59665	-3.70722	-1.06963	SGMS2	sphingomyelin synthase 2
239814_at	0.00315	0.000335	-3.80154	-0.40343	-1.07008	LOC100506860	uncharacterized LOC100506860
1562803_at	0.0296	0.00549	-2.87948	-3.01394	-1.07044	LRRC37A5P	leucine rich repeat containing 37 member A5, pseudogene
1570021_at	0.0564	0.0126	-2.57039	-3.76874	-1.0705
204718_at	5.16e-05	2.52e-06	-5.19293	4.29323	-1.0707	EPHB6	EPH receptor B6
218736_s_at	0.00237	0.000235	-3.90882	-0.06941	-1.07072	PALMD	palmdelphin
242082_at	0.0394	0.00791	-2.74661	-3.34658	-1.07086	MMAB	methylmalonic aciduria (cobalamin deficiency) cblB type
244653_at	0.0419	0.00856	-2.71716	-3.41866	-1.0709	SETD7	SET domain containing lysine methyltransferase 7
208626_s_at	1.06e-07	2.02e-09	-7.03584	11.2546	-1.07101	VAT1	vesicle amine transport 1
204552_at	4.58e-11	2.83e-13	-9.28501	19.9688	-1.07104	INPP4A	inositol polyphosphate-4-phosphatase type I A
221866_at	0.00313	0.000333	-3.80276	-0.39965	-1.07118	TFEB	transcription factor EB
1562562_at	0.0292	0.00539	-2.88597	-2.99739	-1.07152	ANKUB1	ankyrin repeat and ubiquitin domain containing 1
236483_at	0.0779	0.0193	-2.40421	-4.14614	-1.07175
1564281_at	0.00507	0.000606	-3.61725	-0.96369	-1.07178	LINC00491	long intergenic non-protein coding RNA 491
227484_at	0.000138	7.98e-06	-4.87977	3.17651	-1.07204	SRGAP1	SLIT-ROBO Rho GTPase activating protein 1
221566_s_at	0.0646	0.0151	-2.50104	-3.92871	-1.07205	NOL3	nucleolar protein 3
219313_at	0.0112	0.0016	-3.30375	-1.87464	-1.07216	GRAMD1C	GRAM domain containing 1C
219434_at	0.0655	0.0153	-2.49447	-3.9437	-1.07222	TREM1	triggering receptor expressed on myeloid cells 1
221327_s_at	0.0284	0.0052	-2.89903	-2.96397	-1.07268	OPN1MW3///OPN1MW2///OPN1LW///OPN1MW	opsin 1 (cone pigments), medium-wave-sensitive 3///opsin 1 (cone pigments), medium-wave-sensitive 2///opsin 1 (cone pigments), long-wave-sensitive///opsin 1 (cone pigments), medium-wave-sensitive
225136_at	0.00258	0.000263	-3.87574	-0.173	-1.07305	PLEKHA2	pleckstrin homology domain containing A2
232080_at	3.2e-05	1.44e-06	-5.34319	4.83852	-1.07314	HECW2	HECT, C2 and WW domain containing E3 ubiquitin protein ligase 2
238727_at	0.00707	0.00091	-3.48763	-1.34698	-1.07338	LOC440934	uncharacterized LOC440934
1558628_at	0.0392	0.00785	-2.74914	-3.34036	-1.07349	RBFADN	RBFA downstream neighbor (non-protein coding)
231319_x_at	0.000197	1.21e-05	-4.76541	2.77605	-1.07354	KIF9	kinesin family member 9
216037_x_at	6.24e-08	1.12e-09	-7.18377	11.829	-1.07372	TCF7L2	transcription factor 7 like 2
203821_at	0.0038	0.000423	-3.72921	-0.62538	-1.07395	HBEGF	heparin binding EGF like growth factor
221202_at	0.0423	0.00868	-2.71197	-3.43129	-1.07409
220351_at	0.0278	0.00507	-2.90771	-2.94172	-1.07436	ACKR4	atypical chemokine receptor 4
219197_s_at	0.194	0.0678	-1.85937	-5.23247	-1.07479	SCUBE2	signal peptide, CUB domain and EGF like domain containing 2
220361_at	0.0113	0.00161	-3.30184	-1.88002	-1.07498	IQCH	IQ motif containing H
1555262_a_at	0.0508	0.011	-2.62308	-3.64483	-1.07515	MAGI1	membrane associated guanylate kinase, WW and PDZ domain containing 1
220429_at	0.0745	0.0182	-2.4279	-4.09359	-1.07522	NDST3	N-deacetylase and N-sulfotransferase 3
235897_at	0.0356	0.00694	-2.79439	-3.22835	-1.07527	COPZ2	coatomer protein complex subunit zeta 2
208782_at	1.49e-06	4.08e-08	-6.27139	8.31012	-1.07532	FSTL1	follistatin like 1
217165_x_at	0.00228	0.000225	-3.92236	-0.02689	-1.07537	MT1F	metallothionein 1F
229097_at	6.02e-05	3.01e-06	-5.14478	4.11977	-1.07564	DIAPH3	diaphanous related formin 3
1563867_at	0.0115	0.00165	-3.29315	-1.90447	-1.07581	LOC283194	uncharacterized LOC283194
236326_at	0.0258	0.00461	-2.94191	-2.85352	-1.07638	HDAC7	histone deacetylase 7
220088_at	0.00263	0.000268	-3.8699	-0.19124	-1.07638	C5AR1	complement component 5a receptor 1
39817_s_at	2.7e-08	4.24e-10	-7.42925	12.7837	-1.0765	DNPH1	2'-deoxynucleoside 5'-phosphate N-hydrolase 1
205480_s_at	7.72e-11	5.22e-13	-9.1276	19.3663	-1.07673	UGP2	UDP-glucose pyrophosphorylase 2
1558858_at	0.00394	0.000443	-3.71502	-0.66864	-1.07727	LOC100506885	uncharacterized LOC100506885
1568722_at	0.00905	0.00123	-3.39141	-1.62551	-1.07732	LOC101928909	uncharacterized LOC101928909
238559_at	0.0104	0.00145	-3.33655	-1.78195	-1.07771	LOC101927402	uncharacterized LOC101927402
220269_at	0.0288	0.0053	-2.89226	-2.98131	-1.078	ZBBX	zinc finger B-box domain containing
228387_at	0.0895	0.0232	-2.32951	-4.30901	-1.07803	LINC01355	long intergenic non-protein coding RNA 1355
220441_at	0.0259	0.00462	-2.94092	-2.85609	-1.07812	DNAJC22	DnaJ heat shock protein family (Hsp40) member C22
205441_at	3.06e-07	6.68e-09	-6.73258	10.0808	-1.07812	OCEL1	occludin/ELL domain containing 1
244144_at	0.119	0.0345	-2.16313	-4.65621	-1.07816	SYNE1	spectrin repeat containing nuclear envelope protein 1
214995_s_at	0.0244	0.00428	-2.96804	-2.78561	-1.07845	APOBEC3F///APOBEC3G	apolipoprotein B mRNA editing enzyme catalytic subunit 3F///apolipoprotein B mRNA editing enzyme catalytic subunit 3G
243027_at	0.00315	0.000335	-3.80127	-0.40425	-1.07853	IGSF5	immunoglobulin superfamily member 5
216238_s_at	0.0471	0.00997	-2.6602	-3.55635	-1.07951	FGB	fibrinogen beta chain
1559651_at	0.0191	0.00315	-3.07457	-2.50419	-1.07954	CSNK1A1P1	casein kinase 1 alpha 1 pseudogene 1
203018_s_at	9.72e-05	5.3e-06	-4.99154	3.57186	-1.07987	SSX2IP	SSX family member 2 interacting protein
219151_s_at	0.00183	0.000172	-4.00301	0.22835	-1.07996	RABL2A///RABL2B	RAB, member of RAS oncogene family-like 2A///RAB, member of RAS oncogene family-like 2B
227756_at	0.0467	0.00985	-2.66452	-3.54597	-1.08026	FAM81A	family with sequence similarity 81 member A
238478_at	0.0445	0.00926	-2.68787	-3.48974	-1.0804	BNC2	basonuclin 2
208477_at	0.0735	0.0178	-2.43519	-4.07733	-1.08067	KCNC1	potassium voltage-gated channel subfamily C member 1
200660_at	0.00264	0.00027	-3.8673	-0.19934	-1.08104	S100A11	S100 calcium binding protein A11
1554122_a_at	0.13	0.0386	-2.11376	-4.75502	-1.08139	HSD17B12	hydroxysteroid 17-beta dehydrogenase 12
243984_at	0.0019	0.00018	-3.98975	0.18617	-1.08173	SCRG1	stimulator of chondrogenesis 1
1557637_at	0.0203	0.0034	-3.04879	-2.57296	-1.08189
242505_at	0.00556	0.00068	-3.58047	-1.07338	-1.0819
212509_s_at	4.52e-09	5.59e-11	-7.9404	14.7739	-1.08203	MXRA7	matrix remodeling associated 7
227132_at	5.51e-09	6.99e-11	-7.88391	14.554	-1.08208	ZNF706	zinc finger protein 706
214068_at	0.00561	0.000688	-3.57716	-1.08322	-1.08208	BEAN1	brain expressed, associated with NEDD4, 1
1554140_at	0.0137	0.00205	-3.22096	-2.10577	-1.08215	WDR78	WD repeat domain 78
209386_at	0.00945	0.00129	-3.37402	-1.67528	-1.08226	TM4SF1	transmembrane 4 L six family member 1
243199_at	0.0261	0.00467	-2.93726	-2.86557	-1.08243	LOC102724975	collagen alpha-3(IV) chain-like
222150_s_at	0.0195	0.00323	-3.06621	-2.52653	-1.08247	GSAP	gamma-secretase activating protein
205259_at	0.000144	8.35e-06	-4.86733	3.13274	-1.08293	NR3C2	nuclear receptor subfamily 3 group C member 2
212566_at	2.34e-08	3.62e-10	-7.4696	12.9408	-1.08305	MAP4	microtubule associated protein 4
1556351_at	0.143	0.0439	-2.05741	-4.86539	-1.08327	HCN1	hyperpolarization activated cyclic nucleotide gated potassium channel 1
223786_at	0.012	0.00174	-3.27683	-1.95025	-1.08356	CHST6	carbohydrate sulfotransferase 6
218100_s_at	5.54e-06	1.84e-07	-5.88244	6.83689	-1.08366	IFT57	intraflagellar transport 57
64900_at	7.67e-05	4.01e-06	-5.06759	3.84295	-1.08381	TMEM231	transmembrane protein 231
1555876_at	0.0392	0.00787	-2.74841	-3.34214	-1.08447	SRGAP1	SLIT-ROBO Rho GTPase activating protein 1
225478_at	2.51e-07	5.37e-09	-6.788	10.2948	-1.08449	MFHAS1	malignant fibrous histiocytoma amplified sequence 1
228653_at	0.019	0.00312	-3.07811	-2.49472	-1.08494	SAMD5	sterile alpha motif domain containing 5
210946_at	1.96e-06	5.58e-08	-6.19082	8.0032	-1.08506	PLPP1	phospholipid phosphatase 1
220998_s_at	0.0485	0.0104	-2.64564	-3.59117	-1.08541	UNC93B1	unc-93 homolog B1 (C. elegans)
243940_at	0.142	0.0436	-2.06054	-4.85932	-1.08555	TSHZ2	teashirt zinc finger homeobox 2
238740_at	0.00378	0.000421	-3.73089	-0.62026	-1.0857	PTGES3L	prostaglandin E synthase 3 like
204619_s_at	0.0563	0.0126	-2.57086	-3.76762	-1.08639	VCAN	versican
238584_at	0.167	0.0548	-1.95772	-5.05425	-1.08657	IQCA1	IQ motif containing with AAA domain 1
229408_at	0.00378	0.000422	-3.73045	-0.6216	-1.08741	HDAC5	histone deacetylase 5
1564204_at	0.0321	0.00608	-2.84241	-3.10796	-1.08776	LINC00869	long intergenic non-protein coding RNA 869
238613_at	0.00118	0.000102	-4.15749	0.72549	-1.08781	ZAK	sterile alpha motif and leucine zipper containing kinase AZK
1559114_a_at	0.0273	0.00494	-2.91705	-2.91771	-1.08846	ACKR3	atypical chemokine receptor 3
221841_s_at	0.00554	0.000677	-3.58207	-1.06862	-1.08853	KLF4	Kruppel like factor 4
222392_x_at	0.0295	0.00546	-2.8811	-3.00981	-1.08866	PERP	PERP, TP53 apoptosis effector
243713_at	0.0321	0.00608	-2.84266	-3.10733	-1.08895
1556411_s_at	0.00209	0.000203	-3.95394	0.07268	-1.08947	KY	kyphoscoliosis peptidase
1555189_a_at	0.0131	0.00194	-3.23908	-2.05552	-1.08971	TAT	tyrosine aminotransferase
232603_at	0.00493	0.000585	-3.62797	-0.93156	-1.08996	DCDC5///DCDC1	doublecortin domain containing 5///doublecortin domain containing 1
240228_at	0.102	0.0279	-2.25234	-4.47274	-1.0903	CSMD3	CUB and Sushi multiple domains 3
221874_at	0.056	0.0125	-2.57374	-3.76091	-1.09055	KIAA1324	KIAA1324
242783_at	0.0016	0.000146	-4.05271	0.38714	-1.09071
202075_s_at	0.000403	2.8e-05	-4.53	1.96554	-1.09104	PLTP	phospholipid transfer protein
235616_at	0.189	0.0654	-1.87617	-5.20259	-1.09105	TSHZ2	teashirt zinc finger homeobox 2
233700_at	0.053	0.0116	-2.60112	-3.6967	-1.09145	PPP1R12B	protein phosphatase 1 regulatory subunit 12B
241805_at	0.308	0.133	-1.52358	-5.77819	-1.09148	GABRG1	gamma-aminobutyric acid type A receptor gamma1 subunit
215180_at	0.0412	0.00837	-2.72526	-3.39889	-1.09163
1555489_at	0.0527	0.0116	-2.60419	-3.68948	-1.09164
1559650_at	0.0488	0.0104	-2.64264	-3.59833	-1.09193	JAZF1-AS1	JAZF1 antisense RNA 1
1567009_at	0.02	0.00334	-3.05475	-2.55711	-1.09199
207893_at	0.0497	0.0107	-2.63321	-3.62079	-1.09226	SRY	sex determining region Y
226480_at	3.74e-08	6.17e-10	-7.33477	12.4161	-1.09311
230939_at	0.00148	0.000133	-4.08007	0.47501	-1.0932
207826_s_at	0.00884	0.00119	-3.40084	-1.59844	-1.09334	ID3	inhibitor of DNA binding 3, HLH protein
233499_at	0.0667	0.0157	-2.48438	-3.96662	-1.09357	LRRC7	leucine rich repeat containing 7
219377_at	0.0072	0.000932	-3.48023	-1.36861	-1.09374	GAREM1	GRB2 associated regulator of MAPK1 subtype 1
221690_s_at	0.175	0.0586	-1.92732	-5.11021	-1.09386	NLRP2	NLR family pyrin domain containing 2
215646_s_at	0.103	0.028	-2.25141	-4.4747	-1.09415	VCAN	versican
237075_at	0.0841	0.0213	-2.36285	-4.23683	-1.09419	LOC101060091	uncharacterized LOC101060091
208636_at	0.000297	1.96e-05	-4.63051	2.30922	-1.09515	ACTN1	actinin alpha 1
215487_x_at	0.000439	3.11e-05	-4.50064	1.8658	-1.0955	FAM27B///FAM27C///FAM182B	family with sequence similarity 27 member B///family with sequence similarity 27 member C///family with sequence similarity 182 member B
240724_at	0.0368	0.00724	-2.77914	-3.26626	-1.09563
244837_at	0.0303	0.00567	-2.8675	-3.04441	-1.09565
212448_at	0.0468	0.00987	-2.66377	-3.54778	-1.0961	NEDD4L	neural precursor cell expressed, developmentally down-regulated 4-like, E3 ubiquitin protein ligase
230343_at	0.0061	0.000759	-3.54571	-1.17636	-1.09662	CST3	cystatin C
206363_at	0.00145	0.00013	-4.08555	0.49265	-1.0967	MAF	MAF bZIP transcription factor
212181_s_at	0.000222	1.4e-05	-4.72512	2.63597	-1.09677	NUDT4P1///NUDT4P2///NUDT4	nudix hydrolase 4 pseudogene 1///nudix hydrolase 4 pseudogene 2///nudix hydrolase 4
227831_at	0.0294	0.00545	-2.88183	-3.00793	-1.09688	TMEM245	transmembrane protein 245
227940_at	0.0024	0.000239	-3.90394	-0.08474	-1.09694	LOC339803	uncharacterized LOC339803
220274_at	0.101	0.0275	-2.25839	-4.46008	-1.09704	IQCA1	IQ motif containing with AAA domain 1
229273_at	0.0586	0.0133	-2.5505	-3.81497	-1.09732	SALL1	spalt like transcription factor 1
230988_at	0.0101	0.0014	-3.34667	-1.75322	-1.09877	ADD2	adducin 2
220150_s_at	3.85e-07	8.62e-09	-6.66783	9.83098	-1.09983	FAM184A	family with sequence similarity 184 member A
235042_at	0.0924	0.0242	-2.31085	-4.34902	-1.09997	XIRP1	xin actin binding repeat containing 1
204926_at	0.0258	0.00461	-2.94199	-2.85332	-1.10032	INHBA	inhibin beta A subunit
213035_at	6.86e-10	6.47e-12	-8.48584	16.8924	-1.10044	ANKRD28	ankyrin repeat domain 28
218417_s_at	0.00501	0.000597	-3.6216	-0.95065	-1.1007	SLC48A1	solute carrier family 48 member 1
243888_at	0.000983	8.22e-05	-4.22124	0.93371	-1.10074
224370_s_at	0.00112	9.6e-05	-4.17579	0.78508	-1.10114	CAPS2	calcyphosine 2
232523_at	0.0198	0.0033	-3.05894	-2.54594	-1.10137	MEGF10	multiple EGF like domains 10
1555413_s_at	0.0161	0.00252	-3.15179	-2.29567	-1.1015	FBXL21	F-box and leucine rich repeat protein 21 (gene/pseudogene)
216984_x_at	0.22	0.0807	-1.77588	-5.37731	-1.10151	IGLJ3///IGLV1-44///CKAP2///IGLV@///IGLC1	immunoglobulin lambda joining 3///immunoglobulin lambda variable 1-44///cytoskeleton associated protein 2///immunoglobulin lambda variable cluster///immunoglobulin lambda constant 1
201150_s_at	0.000151	8.84e-06	-4.85177	3.07809	-1.10175	TIMP3	TIMP metallopeptidase inhibitor 3
227091_at	0.0101	0.00141	-3.34623	-1.75447	-1.1019	CCDC146	coiled-coil domain containing 146
231463_at	0.00968	0.00133	-3.36378	-1.70451	-1.10191	CNTD1	cyclin N-terminal domain containing 1
1563680_at	0.00462	0.00054	-3.65307	-0.85617	-1.10202	LOC284950	uncharacterized LOC284950
226617_at	8.96e-10	8.77e-12	-8.40893	16.5943	-1.10214	LOC101929356///ARL5A	uncharacterized LOC101929356///ADP ribosylation factor like GTPase 5A
203370_s_at	0.0355	0.00692	-2.79538	-3.22587	-1.10223	PDLIM7	PDZ and LIM domain 7
204932_at	0.0762	0.0187	-2.41573	-4.12062	-1.10261	TNFRSF11B	TNF receptor superfamily member 11b
1559929_at	2.85e-05	1.25e-06	-5.37945	4.97092	-1.10274	LINC01186	long intergenic non-protein coding RNA 1186
229233_at	0.000588	4.44e-05	-4.39911	1.52353	-1.10305	NRG3	neuregulin 3
238778_at	0.0126	0.00185	-3.25559	-2.0096	-1.10321	MPP7	membrane palmitoylated protein 7
1555888_at	1.21e-05	4.61e-07	-5.64351	5.94418	-1.10343	UBR5-AS1	UBR5 antisense RNA 1
201520_s_at	2.81e-12	1.2e-14	-10.106	23.0753	-1.10366	GRSF1	G-rich RNA sequence binding factor 1
33850_at	1.94e-07	4.03e-09	-6.86046	10.575	-1.10379	MAP4	microtubule associated protein 4
214921_at	0.0322	0.0061	-2.84118	-3.11106	-1.10426	KCNMA1	potassium calcium-activated channel subfamily M alpha 1
231126_at	0.051	0.011	-2.62145	-3.64869	-1.10447	C2orf70	chromosome 2 open reading frame 70
1557439_at	0.0275	0.00498	-2.9139	-2.92581	-1.10451	ARHGEF7-AS2	ARHGEF7 antisense RNA 2
205919_at	0.0513	0.0111	-2.619	-3.65448	-1.10465	HBE1	hemoglobin subunit epsilon 1
240555_at	0.0383	0.00762	-2.75999	-3.31363	-1.10487
216365_x_at	0.105	0.0287	-2.24084	-4.49675	-1.10537	IGLJ3///CKAP2	immunoglobulin lambda joining 3///cytoskeleton associated protein 2
235563_at	0.00887	0.0012	-3.39923	-1.60307	-1.10564	GPRC5A	G protein-coupled receptor class C group 5 member A
243209_at	0.00105	8.9e-05	-4.19819	0.85824	-1.10575	KCNQ4	potassium voltage-gated channel subfamily Q member 4
214862_x_at	3.54e-05	1.61e-06	-5.31191	4.72453	-1.10627	TET1	tet methylcytosine dioxygenase 1
228264_at	0.0543	0.012	-2.58916	-3.72482	-1.10635	ACCS	1-aminocyclopropane-1-carboxylate synthase homolog (inactive)
1557776_at	0.0182	0.00295	-3.09706	-2.44385	-1.10639	LOC101928303	uncharacterized LOC101928303
1553764_a_at	0.000196	1.21e-05	-4.76565	2.77691	-1.10742	AJUBA	ajuba LIM protein
1553730_x_at	7.45e-06	2.61e-07	-5.7921	6.49815	-1.10764	LRRC43	leucine rich repeat containing 43
231941_s_at	0.0715	0.0172	-2.44961	-4.04506	-1.10787	MUC20	mucin 20, cell surface associated
213895_at	0.00239	0.000238	-3.90557	-0.07964	-1.10848	EMP1	epithelial membrane protein 1
229690_at	4.82e-05	2.33e-06	-5.21348	4.36747	-1.10854	FAM109A	family with sequence similarity 109 member A
228826_at	1.18e-05	4.48e-07	-5.65082	5.97133	-1.10857	TSPOAP1-AS1	TSPOAP1 antisense RNA 1
221245_s_at	0.000208	1.29e-05	-4.7464	2.70991	-1.10944	FZD5	frizzled class receptor 5
203184_at	0.114	0.0321	-2.19287	-4.59576	-1.11006	FBN2	fibrillin 2
229942_at	0.0706	0.0169	-2.45567	-4.03145	-1.11008	BNC2	basonuclin 2
1555854_at	0.0741	0.018	-2.43115	-4.08634	-1.11062	LOC101930400///AKR1C2///AKR1C1	aldo-keto reductase family 1 member C2-like///aldo-keto reductase family 1, member C2///aldo-keto reductase family 1 member C1
244731_at	0.162	0.0526	-1.9764	-5.01949	-1.11077
212098_at	5.25e-05	2.57e-06	-5.1877	4.27438	-1.11106	MGAT5	mannosyl (alpha-1,6-)-glycoprotein beta-1,6-N-acetyl-glucosaminyltransferase
200671_s_at	0.107	0.0295	-2.22948	-4.52036	-1.11203	SPTBN1	spectrin beta, non-erythrocytic 1
228624_at	0.00317	0.000339	-3.79791	-0.41463	-1.11302	TMEM144	transmembrane protein 144
228739_at	0.126	0.037	-2.13256	-4.71763	-1.11321	CYS1	cystin 1
1556876_s_at	0.0592	0.0135	-2.54525	-3.82714	-1.11331	LOC101930578///TPTE2P2	uncharacterized LOC101930578///transmembrane phosphoinositide 3-phosphatase and tensin homolog 2 pseudogene 2
227524_at	0.000525	3.87e-05	-4.43817	1.65475	-1.1134	FZD3	frizzled class receptor 3
229542_at	0.254	0.0999	-1.67078	-5.55111	-1.11342	C20orf85	chromosome 20 open reading frame 85
223485_at	7.9e-06	2.79e-07	-5.77446	6.43217	-1.11345	HAGHL	hydroxyacylglutathione hydrolase-like
207232_s_at	0.000567	4.25e-05	-4.41193	1.56653	-1.11351	DZIP3	DAZ interacting zinc finger protein 3
209655_s_at	9.39e-07	2.39e-08	-6.40839	8.83383	-1.11351	TMEM47	transmembrane protein 47
235649_at	0.0232	0.00402	-2.98954	-2.72942	-1.11382	ADAMTS8	ADAM metallopeptidase with thrombospondin type 1 motif 8
211986_at	4e-06	1.26e-07	-5.98026	7.20526	-1.11427	AHNAK	AHNAK nucleoprotein
236286_at	0.0108	0.00153	-3.31798	-1.83451	-1.11459	PROCA1	protein interacting with cyclin A1
1552276_a_at	0.0207	0.00348	-3.04021	-2.59576	-1.11461	VPS18	VPS18, CORVET/HOPS core subunit
223629_at	0.209	0.0751	-1.81062	-5.31778	-1.11477	PCDHB5	protocadherin beta 5
238747_at	0.0118	0.0017	-3.2834	-1.93183	-1.11547	CACNA1E	calcium voltage-gated channel subunit alpha1 E
223683_at	0.0406	0.00822	-2.73194	-3.38255	-1.11579	ZMYND15	zinc finger MYND-type containing 15
221168_at	0.0609	0.014	-2.53052	-3.86115	-1.11621	PRDM13	PR/SET domain 13
210987_x_at	0.000404	2.81e-05	-4.52884	1.96159	-1.11632	TPM1	tropomyosin 1 (alpha)
209869_at	0.045	0.00939	-2.68255	-3.50259	-1.11652	ADRA2A	adrenoceptor alpha 2A
226908_at	1.77e-07	3.63e-09	-6.88701	10.6778	-1.11679	LRIG3	leucine rich repeats and immunoglobulin like domains 3
241870_at	0.0026	0.000265	-3.87322	-0.18089	-1.11686
237623_at	0.00856	0.00115	-3.413	-1.56349	-1.11716	CST3	cystatin C
242220_at	0.00172	0.00016	-4.02486	0.298	-1.11724	SPTBN1	spectrin beta, non-erythrocytic 1
213722_at	0.0418	0.00853	-2.7185	-3.41539	-1.11762	SOX2	SRY-box 2
208143_s_at	0.00746	0.000971	-3.46677	-1.40782	-1.11784	EDDM3A	epididymal protein 3A
221447_s_at	0.0304	0.00569	-2.86631	-3.04743	-1.11788	GLT8D2	glycosyltransferase 8 domain containing 2
230334_at	0.00252	0.000254	-3.88525	-0.14329	-1.11813	LOC100507291	uncharacterized LOC100507291
1554887_at	0.051	0.011	-2.62177	-3.64794	-1.11829	LOC101927746	uncharacterized LOC101927746
218775_s_at	0.000522	3.85e-05	-4.43974	1.66005	-1.11878	WWC2///CLDN22	WW and C2 domain containing 2///claudin 22
220168_at	0.00481	0.000568	-3.63725	-0.90372	-1.11894	CASC1	cancer susceptibility candidate 1
1555246_a_at	0.0456	0.00954	-2.67655	-3.51705	-1.11909	SCN1A	sodium voltage-gated channel alpha subunit 1
201506_at	0.0156	0.00241	-3.16645	-2.25567	-1.11984	TGFBI	transforming growth factor beta induced
1552843_at	0.0422	0.00865	-2.71328	-3.42812	-1.11989	SLC26A1	solute carrier family 26 member 1
221796_at	0.00471	0.000553	-3.6459	-0.87773	-1.11997	NTRK2	neurotrophic receptor tyrosine kinase 2
1561313_at	0.0181	0.00293	-3.09923	-2.43801	-1.12016
238581_at	0.0289	0.00532	-2.89045	-2.98594	-1.12029	GBP5	guanylate binding protein 5
230780_at	0.000753	5.97e-05	-4.31388	1.2393	-1.12065	LINC00886	long intergenic non-protein coding RNA 886
206315_at	0.435	0.226	-1.22194	-6.18231	-1.1209	CRLF1	cytokine receptor like factor 1
244125_at	0.101	0.0273	-2.26222	-4.45205	-1.12116
226717_at	0.00351	0.000384	-3.7597	-0.53216	-1.1213	LRTOMT	leucine rich transmembrane and O-methyltransferase domain containing
219885_at	0.000111	6.21e-06	-4.94856	3.41938	-1.12152	SLFN12	schlafen family member 12
1562409_s_at	0.00466	0.000545	-3.65046	-0.86403	-1.12161	LOC101926984	leucine-rich repeat-containing protein 37A3
229475_at	0.00389	0.000437	-3.71955	-0.65483	-1.12174	MAEL	maelstrom spermatogenic transposon silencer
226388_at	0.0558	0.0124	-2.57638	-3.75473	-1.12253	TCEA3	transcription elongation factor A3
1558532_at	0.0154	0.00238	-3.17134	-2.24229	-1.12322	TPM1	tropomyosin 1 (alpha)
240065_at	0.065	0.0152	-2.49807	-3.93549	-1.12384	FAM81B	family with sequence similarity 81 member B
231218_at	0.00961	0.00132	-3.36699	-1.69536	-1.12463
227326_at	6.97e-08	1.27e-09	-7.15236	11.7069	-1.12499	MXRA7	matrix remodeling associated 7
205079_s_at	3.7e-06	1.16e-07	-6.00309	7.29147	-1.12518	MPDZ	multiple PDZ domain crumbs cell polarity complex component
235281_x_at	0.00505	0.000604	-3.61835	-0.96039	-1.12559	AHNAK	AHNAK nucleoprotein
1554141_s_at	0.0436	0.00901	-2.69784	-3.46562	-1.12578	WDR78	WD repeat domain 78
1554668_a_at	0.0225	0.00388	-3.00232	-2.69586	-1.12583	FAM151A	family with sequence similarity 151 member A
203815_at	0.313	0.136	-1.5106	-5.79729	-1.12619	GSTT1	glutathione S-transferase theta 1
203657_s_at	1.95e-07	4.05e-09	-6.85952	10.5714	-1.12674	CTSF	cathepsin F
222943_at	0.000813	6.53e-05	-4.28809	1.15386	-1.12701	GBA3	glucosylceramidase beta 3 (gene/pseudogene)
1554188_at	0.00558	0.000683	-3.57949	-1.07629	-1.12755	C11orf53	chromosome 11 open reading frame 53
221636_s_at	1.59e-06	4.37e-08	-6.25367	8.24252	-1.12814	2021-03-02	mitochondrial amidoxime reducing component 2
242892_at	0.00446	0.000518	-3.66647	-0.81578	-1.12838
220324_at	0.00248	0.00025	-3.8909	-0.12561	-1.12899	LINC00472	long intergenic non-protein coding RNA 472
230997_at	0.00595	0.000737	-3.55518	-1.14838	-1.12911	TTC21A	tetratricopeptide repeat domain 21A
235831_at	0.0204	0.00342	-3.04612	-2.58007	-1.12946
223778_at	0.0339	0.00651	-2.81751	-3.17059	-1.12954	KIF9	kinesin family member 9
237849_at	0.00357	0.000393	-3.7521	-0.55542	-1.12955
223313_s_at	0.000974	8.13e-05	-4.22433	0.94383	-1.12977	SNORA11E///SNORA11D///MAGED4///MAGED4B	small nucleolar RNA, H/ACA box 11E///small nucleolar RNA, H/ACA box 11D///MAGE family member D4///MAGE family member D4B
1565936_a_at	0.112	0.0317	-2.19839	-4.58445	-1.13034	LMO3	LIM domain only 3
1556504_at	0.0486	0.0104	-2.64444	-3.59404	-1.13079
231783_at	0.0155	0.0024	-3.16721	-2.25359	-1.13105	CHRM1	cholinergic receptor muscarinic 1
228602_at	0.00871	0.00117	-3.40621	-1.583	-1.13175	SGCD	sarcoglycan delta
242461_at	0.028	0.00511	-2.90536	-2.94775	-1.13206
236085_at	0.272	0.111	-1.61804	-5.63468	-1.13326	CAPSL	calcyphosine like
217820_s_at	2.34e-08	3.61e-10	-7.46985	12.9418	-1.13362	ENAH	enabled homolog (Drosophila)
240809_at	0.0664	0.0156	-2.48708	-3.96049	-1.13428	ZNF295-AS1	ZNF295 antisense RNA 1
231513_at	0.000261	1.68e-05	-4.67353	2.45741	-1.13452
220407_s_at	6.37e-06	2.17e-07	-5.84051	6.6795	-1.13541	TGFB2	transforming growth factor beta 2
219281_at	7.44e-08	1.36e-09	-7.13502	11.6396	-1.13551	MSRA	methionine sulfoxide reductase A
228485_s_at	0.000274	1.78e-05	-4.65693	2.40016	-1.136	SLC44A1	solute carrier family 44 member 1
1557918_s_at	0.000342	2.31e-05	-4.58408	2.14999	-1.13643	SLC16A1	solute carrier family 16 member 1
217731_s_at	3.19e-07	6.99e-09	-6.72111	10.0365	-1.13664	ITM2B	integral membrane protein 2B
218223_s_at	0.000434	3.06e-05	-4.50495	1.88045	-1.1369	PLEKHO1	pleckstrin homology domain containing O1
240361_at	0.0447	0.00931	-2.68585	-3.49462	-1.1376	LOC101927972	uncharacterized LOC101927972
204390_at	0.00108	9.19e-05	-4.18859	0.82685	-1.13797	TRIM24	tripartite motif containing 24
1555741_at	8.28e-05	4.37e-06	-5.04393	3.75843	-1.13804	MRAP	melanocortin 2 receptor accessory protein
233392_at	0.0513	0.0111	-2.61808	-3.65667	-1.13814
238718_at	0.00421	0.000481	-3.68941	-0.7464	-1.13824
241853_at	0.00117	0.000101	-4.1603	0.73464	-1.13901
1568698_at	0.0251	0.00444	-2.95513	-2.81923	-1.1391	TMEM232	transmembrane protein 232
216898_s_at	0.0464	0.00977	-2.66762	-3.53853	-1.13918	COL4A3	collagen type IV alpha 3 chain
226810_at	9.56e-05	5.2e-06	-4.99703	3.59136	-1.13978	OGFRL1	opioid growth factor receptor like 1
205226_at	0.0871	0.0224	-2.34352	-4.27878	-1.13984	PDGFRL	platelet derived growth factor receptor like
218510_x_at	0.00151	0.000136	-4.07267	0.45122	-1.14008	FAM134B	family with sequence similarity 134 member B
206163_at	0.0564	0.0126	-2.57044	-3.7686	-1.14071	MIR548F5///MAB21L1	microRNA 548f-5///mab-21 like 1
229778_at	0.0559	0.0125	-2.5748	-3.75843	-1.14102	SPX	spexin hormone
216937_s_at	0.0581	0.0131	-2.55493	-3.80469	-1.14124	RS1	retinoschisin 1
239907_at	0.0164	0.00258	-3.14385	-2.31729	-1.14158
1564389_at	0.045	0.0094	-2.68217	-3.50351	-1.14177
202890_at	0.000823	6.63e-05	-4.28359	1.139	-1.14193	MAP7	microtubule associated protein 7
219622_at	0.000182	1.1e-05	-4.79073	2.86435	-1.14216	RAB20	RAB20, member RAS oncogene family
239089_at	2.65e-05	1.15e-06	-5.40178	5.05263	-1.14239
217321_x_at	0.00955	0.00131	-3.3697	-1.68763	-1.14242	ATXN3	ataxin 3
227660_at	0.000466	3.36e-05	-4.47901	1.79258	-1.14248	ANTXR1	anthrax toxin receptor 1
238013_at	0.0101	0.0014	-3.34664	-1.75331	-1.14305	PLEKHA2	pleckstrin homology domain containing A2
1563165_at	0.0387	0.00772	-2.75517	-3.3255	-1.1431	LOC101928978	uncharacterized LOC101928978
230043_at	0.0691	0.0165	-2.46688	-4.00623	-1.14326	MUC20	mucin 20, cell surface associated
223784_at	2.62e-06	7.79e-08	-6.10518	7.67788	-1.14336	TMEM27	transmembrane protein 27
221567_at	0.0815	0.0204	-2.38012	-4.19913	-1.1434	NOL3	nucleolar protein 3
239713_at	8.53e-05	4.54e-06	-5.03388	3.72255	-1.14342	CASC2	cancer susceptibility candidate 2 (non-protein coding)
214557_at	0.0162	0.00254	-3.14836	-2.30501	-1.14349	PTTG2	pituitary tumor-transforming 2
208473_s_at	0.0328	0.00624	-2.83316	-3.13126	-1.14391	GP2	glycoprotein 2
208396_s_at	0.103	0.0282	-2.24845	-4.48088	-1.14462	PDE1A	phosphodiesterase 1A
237973_at	0.00492	0.000584	-3.62858	-0.92974	-1.14473
1563253_s_at	0.0167	0.00265	-3.13432	-2.34318	-1.14482	ERBB3	erb-b2 receptor tyrosine kinase 3
1562639_at	0.00589	0.000728	-3.55909	-1.1368	-1.14581	KIF6	kinesin family member 6
229635_at	0.000235	1.49e-05	-4.70678	2.57241	-1.14613	LINC01094	long intergenic non-protein coding RNA 1094
232547_at	0.0397	0.00799	-2.74271	-3.35617	-1.14637	SRCIN1	SRC kinase signaling inhibitor 1
1560764_at	0.0097	0.00134	-3.36319	-1.70621	-1.14666	ARHGAP22	Rho GTPase activating protein 22
219552_at	0.0219	0.00375	-3.01397	-2.66518	-1.14677	SVEP1	sushi, von Willebrand factor type A, EGF and pentraxin domain containing 1
213067_at	9.86e-09	1.35e-10	-7.71819	13.9088	-1.14738	MYH10	myosin, heavy chain 10, non-muscle
1557060_at	0.053	0.0116	-2.60107	-3.69683	-1.14766	OVAAL	ovarian adenocarcinoma amplified long non-coding RNA
1558333_at	0.0725	0.0175	-2.4422	-4.06167	-1.14771	C22orf15	chromosome 22 open reading frame 15
229838_at	1.29e-05	4.99e-07	-5.62279	5.86727	-1.14772	NUCB2	nucleobindin 2
223838_at	0.0572	0.0129	-2.56237	-3.78742	-1.14779	TSGA10	testis specific 10
219580_s_at	0.0443	0.00922	-2.6896	-3.48557	-1.14805	TMC5	transmembrane channel like 5
202193_at	9.21e-06	3.33e-07	-5.72827	6.25967	-1.14843	LIMK2	LIM domain kinase 2
206460_at	0.056	0.0125	-2.57356	-3.76134	-1.14859	AJAP1	adherens junctions associated protein 1
211492_s_at	0.018	0.0029	-3.10273	-2.42857	-1.14861	ADRA1A	adrenoceptor alpha 1A
214279_s_at	0.0108	0.00152	-3.31986	-1.82919	-1.14864	NDRG2	NDRG family member 2
206816_s_at	0.0105	0.00148	-3.33032	-1.79961	-1.14887	SPAG8	sperm associated antigen 8
1556385_at	0.00299	0.000315	-3.82044	-0.34498	-1.1491
227499_at	0.000602	4.57e-05	-4.39082	1.49577	-1.14921	FZD3	frizzled class receptor 3
231077_at	0.00452	0.000527	-3.66099	-0.83229	-1.14922	CFAP126	cilia and flagella associated protein 126
231050_at	3.92e-05	1.82e-06	-5.28008	4.60881	-1.14959	HRASLS5	HRAS like suppressor family member 5
215120_s_at	0.0415	0.00845	-2.72205	-3.40672	-1.15021	SAMD4A	sterile alpha motif domain containing 4A
206893_at	0.0372	0.00734	-2.77391	-3.27923	-1.15058	SALL1	spalt like transcription factor 1
212510_at	0.000295	1.94e-05	-4.6333	2.31881	-1.15069	GPD1L	glycerol-3-phosphate dehydrogenase 1-like
239186_at	0.00707	0.000912	-3.48715	-1.34839	-1.15083	SERPINB9P1	serpin family B member 9 pseudogene 1
243036_at	0.000351	2.38e-05	-4.57599	2.12235	-1.15097	CCDC30	coiled-coil domain containing 30
230904_at	0.000822	6.62e-05	-4.2843	1.14134	-1.15127	FSD1L	fibronectin type III and SPRY domain containing 1 like
214680_at	0.047	0.00992	-2.66194	-3.55216	-1.15156	NTRK2	neurotrophic receptor tyrosine kinase 2
1564635_a_at	0.104	0.0284	-2.24478	-4.48853	-1.15236	FHAD1	forkhead associated phosphopeptide binding domain 1
217966_s_at	0.000448	3.19e-05	-4.49381	1.84266	-1.15292	FAM129A	family with sequence similarity 129 member A
234893_s_at	0.00635	0.000798	-3.52968	-1.22364	-1.1532	DNAH6	dynein axonemal heavy chain 6
201691_s_at	0.000275	1.79e-05	-4.65607	2.3972	-1.15339	TPD52	tumor protein D52
205669_at	0.00889	0.0012	-3.39812	-1.60627	-1.15369	NCAM2	neural cell adhesion molecule 2
1552999_a_at	0.0283	0.00519	-2.89972	-2.96221	-1.15392	WFDC10B	WAP four-disulfide core domain 10B
206529_x_at	0.00164	0.000151	-4.04185	0.35234	-1.1542	SLC26A4	solute carrier family 26 member 4
209138_x_at	0.286	0.119	-1.58049	-5.69267	-1.15427	IGLC1	immunoglobulin lambda constant 1
236144_at	0.0492	0.0105	-2.63875	-3.60759	-1.1548	CPXM2	carboxypeptidase X, M14 family member 2
230417_at	0.0206	0.00346	-3.04222	-2.59043	-1.15521	GALNT16	polypeptide N-acetylgalactosaminyltransferase 16
243176_at	1.47e-11	7.95e-14	-9.61259	21.2159	-1.1559	LOC101929356///ARL5A	uncharacterized LOC101929356///ADP ribosylation factor like GTPase 5A
238893_at	7.68e-06	2.7e-07	-5.78281	6.46339	-1.1559	LINC00936	long intergenic non-protein coding RNA 936
230121_at	0.000279	1.82e-05	-4.651	2.37973	-1.15603	SERTAD4-AS1	SERTAD4 antisense RNA 1
238920_at	0.052	0.0113	-2.61175	-3.67165	-1.15613
217155_at	0.0166	0.00261	-3.13902	-2.33042	-1.15619
1556579_s_at	6.26e-05	3.15e-06	-5.13299	4.07736	-1.15679	IGSF10	immunoglobulin superfamily member 10
230357_at	0.00602	0.000747	-3.55095	-1.16089	-1.15713	GMDS	GDP-mannose 4,6-dehydratase
231219_at	0.042	0.0086	-2.71525	-3.42332	-1.15784	CMTM1	CKLF like MARVEL transmembrane domain containing 1
200835_s_at	2.74e-05	1.2e-06	-5.39198	5.01678	-1.15785	MAP4	microtubule associated protein 4
208650_s_at	0.161	0.0522	-1.98018	-5.01242	-1.15841	CD24	CD24 molecule
1560928_at	0.0137	0.00206	-3.2191	-2.1109	-1.15926	LOC151657	uncharacterized LOC151657
212646_at	0.000231	1.46e-05	-4.71216	2.59103	-1.15961	RFTN1	raftlin, lipid raft linker 1
207303_at	2.42e-05	1.03e-06	-5.43076	5.15884	-1.15985	PDE1C	phosphodiesterase 1C
238498_at	0.15	0.0471	-2.02688	-4.92409	-1.15985
210072_at	0.00577	0.00071	-3.56714	-1.11296	-1.16015	CCL19	C-C motif chemokine ligand 19
1553590_at	0.0248	0.00438	-2.95975	-2.80722	-1.16031	FAM27E2///FAM27E3	family with sequence similarity 27 member E2///family with sequence similarity 27 member E3
206599_at	0.0202	0.00339	-3.04925	-2.57174	-1.16042	SLC16A5	solute carrier family 16 member 5
226974_at	0.0114	0.00163	-3.29772	-1.89161	-1.1609	NEDD4L	neural precursor cell expressed, developmentally down-regulated 4-like, E3 ubiquitin protein ligase
216007_at	0.0293	0.00542	-2.88404	-3.0023	-1.16107
205338_s_at	0.0166	0.00261	-3.1389	-2.33074	-1.16113	DCT	dopachrome tautomerase
222089_s_at	0.0315	0.00593	-2.8517	-3.08447	-1.16114	C16orf71	chromosome 16 open reading frame 71
227790_at	0.0123	0.0018	-3.26533	-1.98242	-1.16169	UBE3D	ubiquitin protein ligase E3D
221103_s_at	0.0249	0.0044	-2.95789	-2.81204	-1.16211	CFAP44	cilia and flagella associated protein 44
230385_at	0.0227	0.00391	-2.99983	-2.7024	-1.16216	2021-03-03	membrane associated ring-CH-type finger 3
223085_at	6.02e-08	1.07e-09	-7.19577	11.8756	-1.16235	RNF19A	ring finger protein 19A, RBR E3 ubiquitin protein ligase
232027_at	0.00914	0.00124	-3.38744	-1.63688	-1.16294	SYNE1	spectrin repeat containing nuclear envelope protein 1
209230_s_at	0.00316	0.000337	-3.7994	-0.41003	-1.16353	NUPR1	nuclear protein 1, transcriptional regulator
232984_at	0.00467	0.000547	-3.64932	-0.86746	-1.16473	LOC101930373///HYDIN2///HYDIN	hydrocephalus-inducing protein homolog///HYDIN2, axonemal central pair apparatus protein (pseudogene)///HYDIN, axonemal central pair apparatus protein
231549_at	0.0512	0.0111	-2.62016	-3.65174	-1.16477	C1orf158	chromosome 1 open reading frame 158
233136_at	0.119	0.0341	-2.16722	-4.64794	-1.16517	PABPC5	poly(A) binding protein cytoplasmic 5
228367_at	0.0223	0.00384	-3.00608	-2.68597	-1.16524	ALPK2	alpha kinase 2
216635_at	0.000813	6.53e-05	-4.28802	1.15364	-1.16538
232542_at	0.00357	0.000392	-3.7532	-0.55206	-1.16602	COL9A2	collagen type IX alpha 2 chain
231029_at	0.00694	0.000889	-3.49524	-1.32473	-1.16636	F5	coagulation factor V
211488_s_at	0.000107	5.95e-06	-4.96032	3.46105	-1.16667	ITGB8	integrin subunit beta 8
215779_s_at	0.0483	0.0103	-2.64804	-3.58544	-1.16667	HIST1H2BJ///HIST1H2BG	histone cluster 1, H2bj///histone cluster 1, H2bg
225619_at	3.12e-07	6.82e-09	-6.72722	10.0601	-1.16679	SLAIN1	SLAIN motif family member 1
1562608_at	0.0569	0.0128	-2.56465	-3.7821	-1.1668
1556967_at	0.0543	0.012	-2.58931	-3.72448	-1.16737	ZDHHC14	zinc finger DHHC-type containing 14
244035_at	0.0278	0.00507	-2.90769	-2.94177	-1.16757
226490_at	8.22e-06	2.92e-07	-5.76292	6.38903	-1.16774	NHSL1	NHS like 1
221795_at	0.0115	0.00165	-3.2939	-1.90234	-1.16814	NTRK2	neurotrophic receptor tyrosine kinase 2
230335_at	0.0279	0.00509	-2.90615	-2.94571	-1.1685	C9orf50	chromosome 9 open reading frame 50
1556775_at	0.073	0.0177	-2.43903	-4.06875	-1.16884
1553505_at	0.00705	0.000907	-3.48874	-1.34374	-1.16898	A2ML1	alpha-2-macroglobulin like 1
239065_at	0.0171	0.00273	-3.12392	-2.37137	-1.16997	DNAJC22	DnaJ heat shock protein family (Hsp40) member C22
1564164_at	0.0119	0.00171	-3.28108	-1.93833	-1.17018	DENND1B	DENN domain containing 1B
1563540_at	0.028	0.00511	-2.90497	-2.94875	-1.17032
203712_at	2.28e-08	3.48e-10	-7.47915	12.978	-1.17077	PUM3	pumilio RNA binding family member 3
218785_s_at	4.29e-07	9.85e-09	-6.63392	9.70031	-1.17118	IFT22	intraflagellar transport 22
210233_at	0.0103	0.00144	-3.33877	-1.77566	-1.1713	IL1RAP	interleukin 1 receptor accessory protein
231798_at	0.000703	5.51e-05	-4.33743	1.31754	-1.17149	NOG	noggin
234865_at	0.0149	0.00228	-3.1849	-2.20514	-1.17261	IL23A	interleukin 23 subunit alpha
227717_at	1.43e-05	5.65e-07	-5.58975	5.74483	-1.17319	ARHGEF37	Rho guanine nucleotide exchange factor 37
242982_x_at	0.0191	0.00314	-3.0755	-2.5017	-1.17341	ITGB8	integrin subunit beta 8
237301_at	3.61e-05	1.66e-06	-5.30521	4.70018	-1.17352
237081_at	7.29e-05	3.78e-06	-5.08366	3.90043	-1.17353
232114_at	0.0117	0.00169	-3.28555	-1.92579	-1.17394	MED12L	mediator complex subunit 12 like
243767_at	0.0206	0.00347	-3.04126	-2.59297	-1.17407
239732_x_at	0.0201	0.00336	-3.0524	-2.56336	-1.17415	FAM47C	family with sequence similarity 47 member C
214039_s_at	3.26e-11	1.94e-13	-9.38255	20.3411	-1.17418	LAPTM4B	lysosomal protein transmembrane 4 beta
1554234_at	0.000974	8.14e-05	-4.22419	0.94338	-1.17423	KATNAL2	katanin catalytic subunit A1 like 2
241890_at	0.000225	1.42e-05	-4.72135	2.62292	-1.17424
238431_at	1.41e-10	1.02e-12	-8.95672	18.7102	-1.17437
224469_s_at	0.0417	0.00852	-2.71883	-3.41459	-1.17462	INF2	inverted formin, FH2 and WH2 domain containing
217012_at	0.018	0.00291	-3.10225	-2.42987	-1.17468
205715_at	0.0646	0.0151	-2.501	-3.9288	-1.1751	BST1	bone marrow stromal cell antigen 1
232957_x_at	1.25e-05	4.79e-07	-5.63322	5.90599	-1.17522
234078_at	0.0173	0.00278	-3.11824	-2.38673	-1.17525	ADAMTS9-AS2	ADAMTS9 antisense RNA 2
227753_at	0.0376	0.00744	-2.76904	-3.29127	-1.17555	TMEM139	transmembrane protein 139
1554012_at	0.225	0.0839	-1.75726	-5.40881	-1.17559	RSPO2	R-spondin 2
208514_at	0.0237	0.00414	-2.97958	-2.75548	-1.17616	KCNE1	potassium voltage-gated channel subfamily E regulatory subunit 1
223519_at	0.000112	6.26e-06	-4.94653	3.41217	-1.17625	ZAK	sterile alpha motif and leucine zipper containing kinase AZK
244007_at	5.73e-08	1.01e-09	-7.21054	11.933	-1.17628	ZNF462	zinc finger protein 462
201044_x_at	0.197	0.0692	-1.85	-5.24903	-1.17629	DUSP1	dual specificity phosphatase 1
224735_at	6.65e-06	2.28e-07	-5.82698	6.62878	-1.17629	CYB561A3	cytochrome b561 family member A3
1562587_at	0.0281	0.00514	-2.90302	-2.95375	-1.17635	CLNK	cytokine dependent hematopoietic cell linker
241513_at	0.0273	0.00495	-2.91665	-2.91874	-1.17653
202619_s_at	0.000144	8.41e-06	-4.86554	3.12645	-1.17819	PLOD2	procollagen-lysine,2-oxoglutarate 5-dioxygenase 2
223468_s_at	0.000383	2.65e-05	-4.54593	2.01975	-1.1782	RGMA	repulsive guidance molecule family member a
216248_s_at	0.0425	0.00873	-2.70974	-3.43672	-1.17848	NR4A2	nuclear receptor subfamily 4 group A member 2
1552939_at	0.00303	0.00032	-3.8152	-0.36121	-1.17888	ANGPT1	angiopoietin 1
236489_at	0.0113	0.00162	-3.29928	-1.88723	-1.17894	ADGRF1	adhesion G protein-coupled receptor F1
219195_at	0.000184	1.12e-05	-4.78556	2.84632	-1.17905	PPARGC1A	PPARG coactivator 1 alpha
212805_at	0.00153	0.000138	-4.06894	0.43921	-1.17917	PRUNE2	prune homolog 2
237802_at	0.238	0.0906	-1.71962	-5.47155	-1.17966	XKR4	XK related 4
1555798_at	0.0167	0.00265	-3.13454	-2.34258	-1.18082	LOC400692	uncharacterized LOC400692
200762_at	1.46e-12	5.6e-15	-10.306	23.8219	-1.18148	DPYSL2	dihydropyrimidinase like 2
243139_at	0.11	0.0307	-2.21199	-4.5565	-1.18154	SV2C	synaptic vesicle glycoprotein 2C
232210_at	0.0136	0.00204	-3.22343	-2.09893	-1.18158
203408_s_at	0.0023	0.000228	-3.9191	-0.03713	-1.18184	SATB1	SATB homeobox 1
239973_at	0.0016	0.000146	-4.05276	0.38728	-1.18196
205573_s_at	3.1e-07	6.76e-09	-6.72945	10.0687	-1.18224	SNX7	sorting nexin 7
1552816_at	0.00022	1.38e-05	-4.72923	2.65025	-1.18245	NXNL2	nucleoredoxin-like 2
237585_at	0.00131	0.000115	-4.12155	0.60889	-1.18247	C4orf47	chromosome 4 open reading frame 47
231387_at	0.00137	0.000122	-4.10506	0.55557	-1.18258	PXDC1	PX domain containing 1
228126_x_at	4.83e-05	2.34e-06	-5.21251	4.36398	-1.18264	CTXN1	cortexin 1
230763_at	0.00529	0.000639	-3.6002	-1.01462	-1.18266	SPATA17	spermatogenesis associated 17
230722_at	0.0322	0.0061	-2.8413	-3.11074	-1.18273	BNC2	basonuclin 2
243060_at	0.0252	0.00447	-2.95219	-2.82686	-1.18279	LINC01532	long intergenic non-protein coding RNA 1532
229247_at	0.00583	0.000719	-3.56307	-1.125	-1.18283	FBLN7	fibulin 7
233143_at	0.0568	0.0128	-2.56632	-3.77822	-1.18314	C20orf173	chromosome 20 open reading frame 173
243880_at	0.0202	0.00338	-3.05095	-2.5672	-1.18323	GOSR2	golgi SNAP receptor complex member 2
225009_at	7.62e-10	7.3e-12	-8.4554	16.7744	-1.18331	CMTM4	CKLF like MARVEL transmembrane domain containing 4
219738_s_at	0.0177	0.00284	-3.11039	-2.40793	-1.1834	PCDH9	protocadherin 9
201690_s_at	0.000174	1.05e-05	-4.80418	2.91134	-1.18383	TPD52	tumor protein D52
202237_at	0.204	0.0724	-1.82808	-5.28745	-1.18406	LOC101928916///NNMT	uncharacterized LOC101928916///nicotinamide N-methyltransferase
216511_s_at	1.12e-07	2.15e-09	-7.01919	11.19	-1.18414	TCF7L2	transcription factor 7 like 2
231178_at	4.95e-05	2.41e-06	-5.20526	4.33778	-1.18418	SPATA4	spermatogenesis associated 4
224554_at	0.00606	0.000753	-3.54844	-1.1683	-1.18439	GHSR	growth hormone secretagogue receptor
212761_at	1.55e-07	3.13e-09	-6.92471	10.8238	-1.18451	TCF7L2	transcription factor 7 like 2
217623_at	0.162	0.0525	-1.9775	-5.01743	-1.18457	MYLK3	myosin light chain kinase 3
235010_at	7.71e-05	4.03e-06	-5.06592	3.83695	-1.18502	ZBED5-AS1	ZBED5 antisense RNA 1
1556804_s_at	0.0054	0.000656	-3.59194	-1.03925	-1.18519	POLR3B	RNA polymerase III subunit B
1558605_at	0.000545	4.06e-05	-4.42466	1.60931	-1.18527
227417_at	9.05e-05	4.86e-06	-5.01554	3.65723	-1.18624	2021-03-02	mitochondrial amidoxime reducing component 2
237188_x_at	0.007	0.000898	-3.492	-1.33421	-1.18732	SUN5	Sad1 and UNC84 domain containing 5
1570486_at	0.0013	0.000114	-4.12419	0.61745	-1.18733	SOX6	SRY-box 6
208637_x_at	0.000168	1.01e-05	-4.81607	2.95294	-1.18736	ACTN1	actinin alpha 1
237211_x_at	0.000644	4.96e-05	-4.36761	1.41814	-1.18775	MORN3	MORN repeat containing 3
229870_at	0.0337	0.00646	-2.82064	-3.16272	-1.18797	LOC644656	uncharacterized LOC644656
1565616_at	0.0292	0.0054	-2.88505	-2.99973	-1.18882
1558420_at	0.00429	0.000493	-3.68171	-0.76971	-1.18898	C14orf180	chromosome 14 open reading frame 180
239047_at	3.36e-06	1.04e-07	-6.03098	7.39687	-1.189	FAM122C	family with sequence similarity 122C
243629_x_at	7.9e-06	2.79e-07	-5.77449	6.43227	-1.18995	MFI2-AS1	MFI2 antisense RNA 1
242442_x_at	1.33e-05	5.19e-07	-5.61234	5.82853	-1.19035	TRMT10A	tRNA methyltransferase 10A
210986_s_at	0.000188	1.15e-05	-4.77978	2.82614	-1.19054	TPM1	tropomyosin 1 (alpha)
227655_at	0.113	0.032	-2.19447	-4.59248	-1.19102	SNHG18	small nucleolar RNA host gene 18
1563498_s_at	0.0241	0.00422	-2.97281	-2.77316	-1.19152	SLC25A45	solute carrier family 25 member 45
202085_at	4.88e-06	1.59e-07	-5.92141	6.98348	-1.19169	TJP2	tight junction protein 2
226510_at	3.97e-06	1.25e-07	-5.98258	7.21402	-1.19171	HEATR5A	HEAT repeat containing 5A
231535_x_at	0.0035	0.000382	-3.76119	-0.52758	-1.19188	ROPN1	rhophilin associated tail protein 1
210258_at	0.00862	0.00116	-3.41	-1.57212	-1.19207	RGS13	regulator of G-protein signaling 13
236419_at	0.00427	0.000491	-3.68302	-0.76575	-1.19217
1553447_at	0.0128	0.00188	-3.24974	-2.02588	-1.19218	AGBL1	ATP/GTP binding protein like 1
212641_at	0.00159	0.000145	-4.05445	0.39269	-1.19239	HIVEP2	human immunodeficiency virus type I enhancer binding protein 2
241991_at	1.59e-06	4.38e-08	-6.2529	8.23961	-1.19243
222257_s_at	0.0293	0.00542	-2.88401	-3.00239	-1.19276	ACE2	angiotensin I converting enzyme 2
210117_at	0.00107	9.05e-05	-4.19305	0.84141	-1.19279	SPAG1	sperm associated antigen 1
207317_s_at	0.0344	0.00663	-2.81092	-3.18709	-1.19282	CASQ2	calsequestrin 2
203178_at	0.000449	3.19e-05	-4.49306	1.84013	-1.1937	GATM	glycine amidinotransferase
240857_at	0.0203	0.0034	-3.04824	-2.57441	-1.19432	DNAH9	dynein axonemal heavy chain 9
228640_at	0.125	0.0366	-2.13739	-4.70796	-1.19446	PCDH7	protocadherin 7
201012_at	0.0108	0.00152	-3.32098	-1.82603	-1.19461	ANXA1	annexin A1
227865_at	0.000639	4.91e-05	-4.37013	1.42656	-1.19562	IDNK	IDNK, gluconokinase
209372_x_at	0.00496	0.00059	-3.62553	-0.93887	-1.19642	TUBB2B///TUBB2A	tubulin beta 2B class IIb///tubulin beta 2A class IIa
217172_at	0.00616	0.000768	-3.5419	-1.18762	-1.19759
231851_at	1.39e-08	1.99e-10	-7.62066	13.529	-1.19766	RAVER2	ribonucleoprotein, PTB binding 2
222421_at	2.65e-09	3e-11	-8.09761	15.3854	-1.1984	UBE2H	ubiquitin conjugating enzyme E2 H
213256_at	5.47e-08	9.59e-10	-7.22352	11.9835	-1.19857	2021-03-03	membrane associated ring-CH-type finger 3
1569078_at	0.00405	0.00046	-3.7034	-0.70396	-1.19873	LOC100294362	uncharacterized LOC100294362
1566700_at	0.0219	0.00374	-3.01489	-2.66275	-1.19937	VRK3	vaccinia related kinase 3
235512_at	1.12e-05	4.19e-07	-5.66851	6.03711	-1.19969	CDKL1	cyclin dependent kinase like 1
211489_at	0.00396	0.000446	-3.71279	-0.67541	-1.19987	ADRA1A	adrenoceptor alpha 1A
222433_at	4.31e-09	5.3e-11	-7.9541	14.8272	-1.20006	ENAH	enabled homolog (Drosophila)
204622_x_at	0.0268	0.00483	-2.92523	-2.89664	-1.20008	NR4A2	nuclear receptor subfamily 4 group A member 2
242586_at	0.000274	1.78e-05	-4.65708	2.40066	-1.20008	FSD1L	fibronectin type III and SPRY domain containing 1 like
227038_at	0.00155	0.00014	-4.06375	0.42254	-1.20045	SGMS2	sphingomyelin synthase 2
1561443_at	0.00357	0.000393	-3.75224	-0.55499	-1.20048	LOC101928535	uncharacterized LOC101928535
231392_at	0.0172	0.00275	-3.12189	-2.37685	-1.20079
230953_at	0.0209	0.00354	-3.03405	-2.61209	-1.20113	LOC100286922	DnaJ heat shock protein family (Hsp40) member B3 pseudogene
32502_at	0.000357	2.44e-05	-4.5694	2.09983	-1.20173	GDPD5	glycerophosphodiester phosphodiesterase domain containing 5
230602_at	0.0201	0.00335	-3.05365	-2.56002	-1.20206	ACMSD	aminocarboxymuconate semialdehyde decarboxylase
1559351_at	0.0495	0.0106	-2.63596	-3.61424	-1.20232
218237_s_at	0.00688	0.000881	-3.49834	-1.31567	-1.20301	SLC38A1	solute carrier family 38 member 1
230661_at	0.185	0.063	-1.89379	-5.17102	-1.20319	LOC286191	uncharacterized LOC286191
210736_x_at	0.000158	9.32e-06	-4.83718	3.02689	-1.2035	DTNA	dystrobrevin alpha
217937_s_at	0.0105	0.00147	-3.33269	-1.79288	-1.20395	HDAC7	histone deacetylase 7
218087_s_at	8.22e-06	2.92e-07	-5.76265	6.388	-1.20432	SORBS1	sorbin and SH3 domain containing 1
223985_at	0.000775	6.17e-05	-4.30438	1.2078	-1.20434	FSD1L	fibronectin type III and SPRY domain containing 1 like
210147_at	0.072	0.0173	-2.44597	-4.05323	-1.20505	ART3	ADP-ribosyltransferase 3
205465_x_at	0.0059	0.000729	-3.55868	-1.13803	-1.20526	HS3ST1	heparan sulfate-glucosamine 3-sulfotransferase 1
1559535_s_at	4.01e-08	6.68e-10	-7.31481	12.3384	-1.20527	LOC100996419	uncharacterized LOC100996419
232762_at	0.0673	0.0159	-2.47985	-3.9769	-1.20606	KIAA1217	KIAA1217
212253_x_at	1.23e-06	3.23e-08	-6.33125	8.53869	-1.20696	DST	dystonin
233888_s_at	0.00104	8.73e-05	-4.20371	0.87628	-1.20777	SRGAP1	SLIT-ROBO Rho GTPase activating protein 1
239752_at	0.0198	0.0033	-3.05866	-2.54669	-1.20781	CECR2	CECR2, histone acetyl-lysine reader
227379_at	0.0013	0.000114	-4.12507	0.62027	-1.20782	MBOAT1	membrane bound O-acyltransferase domain containing 1
210578_at	0.0181	0.00293	-3.09992	-2.43614	-1.20811	TRIM10	tripartite motif containing 10
224928_at	2.75e-05	1.2e-06	-5.39043	5.0111	-1.20843	SETD7	SET domain containing lysine methyltransferase 7
240275_at	0.00254	0.000257	-3.88202	-0.1534	-1.20864	ARMC3	armadillo repeat containing 3
214913_at	0.00536	0.000649	-3.59522	-1.02948	-1.20875	ADAMTS3	ADAM metallopeptidase with thrombospondin type 1 motif 3
211614_at	0.0169	0.00269	-3.12919	-2.35707	-1.20921	ERVH-6	endogenous retrovirus group H member 6
200784_s_at	0.00782	0.00103	-3.44855	-1.46075	-1.20925	LRP1	LDL receptor related protein 1
236009_at	0.026	0.00466	-2.93788	-2.86395	-1.20964	PERP	PERP, TP53 apoptosis effector
231782_s_at	0.00366	0.000405	-3.74272	-0.58414	-1.21015	KLK4	kallikrein related peptidase 4
205837_s_at	0.00187	0.000176	-3.99646	0.20751	-1.21019	GYPA	glycophorin A (MNS blood group)
207360_s_at	0.00987	0.00137	-3.35559	-1.72785	-1.21039	NTSR1	neurotensin receptor 1 (high affinity)
1568821_at	0.00527	0.000637	-3.60156	-1.01055	-1.21096	TTC23	tetratricopeptide repeat domain 23
239764_at	0.00848	0.00113	-3.41714	-1.55156	-1.21103	ITPR1-AS1	ITPR1 antisense RNA 1 (head to head)
241363_at	0.00236	0.000235	-3.90952	-0.06722	-1.21119	EXD3	exonuclease 3'-5' domain containing 3
239738_at	0.0284	0.0052	-2.89883	-2.9645	-1.2112	DACH2	dachshund family transcription factor 2
1558508_a_at	0.000277	1.81e-05	-4.65263	2.38534	-1.21127	C1orf53	chromosome 1 open reading frame 53
225806_at	0.000143	8.3e-06	-4.86915	3.13914	-1.21192	AJUBA	ajuba LIM protein
219747_at	0.00708	0.000913	-3.48664	-1.34988	-1.2126	NDNF	neuron derived neurotrophic factor
221261_x_at	0.000471	3.4e-05	-4.47522	1.77976	-1.21282	SNORA11E///SNORA11D///MAGED4///MAGED4B	small nucleolar RNA, H/ACA box 11E///small nucleolar RNA, H/ACA box 11D///MAGE family member D4///MAGE family member D4B
233326_at	0.0371	0.00732	-2.77482	-3.27696	-1.21311	LOC101928882///CCDC39	uncharacterized LOC101928882///coiled-coil domain containing 39
203185_at	0.00118	0.000102	-4.15928	0.73133	-1.21345	RASSF2	Ras association domain family member 2
1559105_at	0.00658	0.000833	-3.51603	-1.26379	-1.21358	LEKR1	leucine, glutamate and lysine rich 1
226728_at	2.78e-09	3.18e-11	-8.08257	15.3269	-1.21416	SLC27A1	solute carrier family 27 member 1
237523_at	0.00728	0.000943	-3.47634	-1.37995	-1.21624
204024_at	3.69e-09	4.47e-11	-7.99686	14.9936	-1.21652	OSGIN2	oxidative stress induced growth inhibitor family member 2
220614_s_at	0.121	0.0349	-2.15762	-4.66734	-1.21682	ADGB	androglobin
201169_s_at	0.0211	0.00357	-3.03118	-2.61969	-1.21712	BHLHE40	basic helix-loop-helix family member e40
236350_at	6.15e-09	7.84e-11	-7.85508	14.4418	-1.21728
220156_at	0.00903	0.00122	-3.39206	-1.62364	-1.21827	EFCAB1	EF-hand calcium binding domain 1
239847_at	0.00135	0.00012	-4.10997	0.57145	-1.21861
1568609_s_at	0.00135	0.00012	-4.11048	0.57308	-1.21862	LOC103091866///LINC00623///LINC01138///LINC00869	uncharacterized LOC103091866///long intergenic non-protein coding RNA 623///long intergenic non-protein coding RNA 1138///long intergenic non-protein coding RNA 869
237727_at	0.0152	0.00234	-3.17576	-2.2302	-1.21898
227976_at	8.18e-07	2.03e-08	-6.44972	8.99223	-1.21961	SMIM10	small integral membrane protein 10
222513_s_at	0.000168	1.01e-05	-4.81566	2.95151	-1.22076	SORBS1	sorbin and SH3 domain containing 1
232795_at	0.000643	4.95e-05	-4.3682	1.42013	-1.22119
215043_s_at	0.000559	4.18e-05	-4.41633	1.58131	-1.22148	GUSBP3///SMA5///SMA4	glucuronidase, beta pseudogene 3///glucuronidase beta pseudogene///glucuronidase beta pseudogene
205610_at	0.0148	0.00227	-3.18636	-2.20113	-1.22175	MYOM1	myomesin 1
235404_at	0.0325	0.00617	-2.83706	-3.12145	-1.22242	ARID5B	AT-rich interaction domain 5B
227968_at	3.44e-09	4.09e-11	-8.01927	15.0808	-1.22327	PDDC1	Parkinson disease 7 domain containing 1
219474_at	0.00427	0.000491	-3.68315	-0.76536	-1.22332	C3orf52	chromosome 3 open reading frame 52
218144_s_at	3.44e-09	4.09e-11	-8.01907	15.08	-1.22339	INF2	inverted formin, FH2 and WH2 domain containing
229918_at	0.00199	0.00019	-3.97296	0.1329	-1.22443	CCDC40	coiled-coil domain containing 40
202440_s_at	2.6e-06	7.7e-08	-6.10806	7.6888	-1.22466	ST5	suppression of tumorigenicity 5
244484_at	0.00171	0.000158	-4.02837	0.30923	-1.22476
222258_s_at	7.45e-06	2.61e-07	-5.79201	6.4978	-1.22476	SH3BP4	SH3 domain binding protein 4
232017_at	0.0495	0.0106	-2.63584	-3.61453	-1.22489	TJP2	tight junction protein 2
1558421_a_at	0.0346	0.00668	-2.80857	-3.19296	-1.22586	C14orf180	chromosome 14 open reading frame 180
226632_at	0.00151	0.000136	-4.07361	0.45423	-1.22591	CYGB	cytoglobin
213122_at	0.00438	0.000507	-3.67281	-0.79661	-1.22627	TSPYL5	TSPY like 5
231103_at	6.92e-05	3.56e-06	-5.10005	3.95915	-1.2264	KCNN3	potassium calcium-activated channel subfamily N member 3
1564236_at	0.0476	0.0101	-2.65469	-3.56954	-1.22742
1569500_at	0.0304	0.00569	-2.86659	-3.04673	-1.22763
232744_x_at	0.0244	0.00428	-2.96802	-2.78568	-1.2283
1559239_s_at	0.02	0.00333	-3.05596	-2.55388	-1.22859	ACAT1	acetyl-CoA acetyltransferase 1
217129_at	0.00855	0.00114	-3.4139	-1.56088	-1.22867
239624_at	0.152	0.048	-2.01827	-4.94051	-1.22894	LOC102724689	uncharacterized LOC102724689
221822_at	0.00207	0.0002	-3.95819	0.08613	-1.22919	SGF29	SAGA complex associated factor 29
206453_s_at	0.000163	9.73e-06	-4.82541	2.98562	-1.22975	NDRG2	NDRG family member 2
209357_at	5.87e-06	1.98e-07	-5.86445	6.76933	-1.22987	CITED2	Cbp/p300 interacting transactivator with Glu/Asp rich carboxy-terminal domain 2
204304_s_at	0.046	0.00966	-2.67206	-3.52787	-1.23012	PROM1	prominin 1
238381_x_at	0.0156	0.00241	-3.16582	-2.25739	-1.23104
234970_at	0.0136	0.00203	-3.2249	-2.09484	-1.23106	TC2N	tandem C2 domains, nuclear
219644_at	1.35e-05	5.28e-07	-5.60777	5.81159	-1.2325	CEP83	centrosomal protein 83
205896_at	4.69e-05	2.26e-06	-5.22219	4.39899	-1.233	SLC22A4	solute carrier family 22 member 4
235165_at	7.17e-06	2.49e-07	-5.80386	6.54215	-1.23304	PARD6B	par-6 family cell polarity regulator beta
238426_at	0.106	0.0293	-2.23245	-4.51421	-1.23322	TMEM130	transmembrane protein 130
218330_s_at	9.43e-05	5.11e-06	-5.00168	3.60789	-1.23355	NAV2	neuron navigator 2
210905_x_at	0.0336	0.00644	-2.82158	-3.16037	-1.23381	POU5F1P4	POU class 5 homeobox 1 pseudogene 4
232390_at	0.0294	0.00544	-2.88246	-3.00634	-1.23389	NCAM2	neural cell adhesion molecule 2
220500_s_at	0.00148	0.000134	-4.07857	0.4702	-1.23393	RABL2A///RABL2B	RAB, member of RAS oncogene family-like 2A///RAB, member of RAS oncogene family-like 2B
216035_x_at	2.18e-07	4.59e-09	-6.8277	10.4483	-1.23445	TCF7L2	transcription factor 7 like 2
212848_s_at	0.000514	3.78e-05	-4.445	1.67777	-1.23469	C9orf3	chromosome 9 open reading frame 3
212845_at	4.5e-05	2.15e-06	-5.23508	4.44561	-1.23478	SAMD4A	sterile alpha motif domain containing 4A
202898_at	0.000157	9.26e-06	-4.83882	3.03263	-1.23516	SDC3	syndecan 3
204824_at	0.000612	4.66e-05	-4.38547	1.47785	-1.23608	ENDOG	endonuclease G
211571_s_at	0.0594	0.0135	-2.54333	-3.83158	-1.23659	VCAN	versican
237885_at	0.0904	0.0235	-2.32348	-4.32198	-1.23727	SOX21-AS1	SOX21 antisense RNA 1 (head to head)
243330_at	0.0499	0.0108	-2.63109	-3.62582	-1.2375
236031_x_at	0.00355	0.000389	-3.75539	-0.54535	-1.23756	FREM1	FRAS1 related extracellular matrix 1
203820_s_at	0.000159	9.42e-06	-4.83423	3.01653	-1.23757	IGF2BP3	insulin like growth factor 2 mRNA binding protein 3
240454_at	0.00274	0.000282	-3.85393	-0.24101	-1.23866
242998_at	0.0282	0.00516	-2.90186	-2.95672	-1.23893	RDH12	retinol dehydrogenase 12 (all-trans/9-cis/11-cis)
227087_at	1.27e-11	6.78e-14	-9.65399	21.3728	-1.23947	INPP4A	inositol polyphosphate-4-phosphatase type I A
212993_at	6.57e-07	1.59e-08	-6.51239	9.23278	-1.23986	NACC2	NACC family member 2
1565728_at	1.97e-05	8.09e-07	-5.49537	5.39632	-1.24037	TTC34///LOC284630	tetratricopeptide repeat domain 34///uncharacterized LOC284630
227917_at	0.00251	0.000252	-3.88785	-0.13515	-1.24059	LOC100506990	uncharacterized LOC100506990
212226_s_at	0.000222	1.39e-05	-4.7256	2.63764	-1.24256	PLPP3	phospholipid phosphatase 3
226933_s_at	5.95e-06	2.01e-07	-5.86048	6.75442	-1.24262	ID4	inhibitor of DNA binding 4, HLH protein
234467_at	0.0191	0.00315	-3.07467	-2.50392	-1.24264
215431_at	0.00614	0.000765	-3.54341	-1.18315	-1.24281	SNTB1	syntrophin beta 1
1555997_s_at	0.000491	3.58e-05	-4.46051	1.73006	-1.243	IGFBP5	insulin like growth factor binding protein 5
216882_s_at	0.000113	6.33e-06	-4.94344	3.40127	-1.24311	NEBL	nebulette
1568558_x_at	0.042	0.00858	-2.71622	-3.42094	-1.24334
209772_s_at	0.154	0.0491	-2.00772	-4.96054	-1.24412	CD24	CD24 molecule
206954_at	0.00552	0.000674	-3.58366	-1.0639	-1.24418	WT1-AS	WT1 antisense RNA
238898_at	0.0347	0.00671	-2.80684	-3.19729	-1.24456	FOXP4-AS1	FOXP4 antisense RNA 1
223691_at	0.00032	2.15e-05	-4.60522	2.2224	-1.24551	RGS22	regulator of G-protein signaling 22
201689_s_at	0.000168	1.01e-05	-4.81559	2.95126	-1.24609	TPD52	tumor protein D52
220076_at	0.0267	0.0048	-2.92698	-2.89211	-1.24627	ANKH	ANKH inorganic pyrophosphate transport regulator
241167_at	0.0191	0.00315	-3.07481	-2.50355	-1.24652	ITIH4	inter-alpha-trypsin inhibitor heavy chain family member 4
202620_s_at	1.87e-05	7.64e-07	-5.51035	5.45149	-1.24707	PLOD2	procollagen-lysine,2-oxoglutarate 5-dioxygenase 2
227571_at	0.000699	5.47e-05	-4.33925	1.32362	-1.24758	LOC105371763	uncharacterized LOC105371763
243952_at	0.0236	0.00412	-2.98168	-2.75	-1.24858	TPTEP1	transmembrane phosphatase with tensin homology pseudogene 1
238169_at	0.000411	2.88e-05	-4.52265	1.94054	-1.24954
1555006_at	0.0177	0.00285	-3.10899	-2.41171	-1.25039	WDR66	WD repeat domain 66
240385_at	0.000302	2e-05	-4.62489	2.28991	-1.25059
226824_at	0.00162	0.000149	-4.04659	0.36753	-1.25071	CPXM2	carboxypeptidase X, M14 family member 2
239908_at	0.00182	0.000171	-4.00579	0.23721	-1.2514
226764_at	6.37e-08	1.15e-09	-7.17813	11.807	-1.2514	ZNF827	zinc finger protein 827
206565_x_at	6.85e-05	3.51e-06	-5.10389	3.9729	-1.25165	SMA4	glucuronidase beta pseudogene
218532_s_at	0.000511	3.76e-05	-4.44665	1.68331	-1.25181	FAM134B	family with sequence similarity 134 member B
205903_s_at	0.00357	0.000392	-3.7527	-0.55359	-1.25196	KCNN3	potassium calcium-activated channel subfamily N member 3
204501_at	0.0135	0.00202	-3.22577	-2.09244	-1.25212	NOV	nephroblastoma overexpressed
226228_at	0.0327	0.00622	-2.83445	-3.12802	-1.25233	AQP4	aquaporin 4
226009_at	2.57e-10	2.13e-12	-8.76842	17.9848	-1.25395	DPCD	deleted in primary ciliary dyskinesia homolog (mouse)
229569_at	0.0137	0.00206	-3.21882	-2.11169	-1.25397
244422_at	0.00429	0.000494	-3.68114	-0.77143	-1.25408	LOC101928370	uncharacterized LOC101928370
229064_s_at	0.0127	0.00187	-3.2521	-2.01932	-1.25548	RCAN3	RCAN family member 3
226539_s_at	0.00451	0.000524	-3.66261	-0.82742	-1.25552	CFAP73	cilia and flagella associated protein 73
212573_at	3.66e-06	1.14e-07	-6.006	7.30248	-1.25554	ENDOD1	endonuclease domain containing 1
221214_s_at	3.29e-07	7.22e-09	-6.71265	10.0039	-1.25579	MIR7114///NSMF	microRNA 7114///NMDA receptor synaptonuclear signaling and neuronal migration factor
1562295_at	0.00367	0.000406	-3.74212	-0.58596	-1.2559	ADAMTS9-AS2	ADAMTS9 antisense RNA 2
213857_s_at	4.86e-10	4.35e-12	-8.58663	17.2825	-1.25656	CD47	CD47 molecule
210871_x_at	6.15e-07	1.48e-08	-6.53093	9.30403	-1.25674	SSX2IP	SSX family member 2 interacting protein
240058_at	0.0148	0.00226	-3.18846	-2.19535	-1.25678
230433_at	2.4e-10	1.95e-12	-8.79044	18.0698	-1.25841	LOC729970	hCG2028352-like
243424_at	0.0132	0.00196	-3.23538	-2.06581	-1.25894
230710_at	0.0283	0.00517	-2.90055	-2.96008	-1.25904	MIR210HG	MIR210 host gene
229086_at	2.44e-07	5.21e-09	-6.79561	10.3243	-1.25906	ZNF436-AS1	ZNF436 antisense RNA 1
236148_at	0.00537	0.00065	-3.59481	-1.03069	-1.26068
1561006_at	0.00842	0.00112	-3.41985	-1.54373	-1.26113
231472_at	0.00517	0.000621	-3.60939	-0.98719	-1.26127	FBXO15	F-box protein 15
1553976_a_at	1.87e-10	1.44e-12	-8.86876	18.3717	-1.26135	DPCD	deleted in primary ciliary dyskinesia homolog (mouse)
239113_at	0.0198	0.00328	-3.06056	-2.54162	-1.26296	LOC100507468	uncharacterized LOC100507468
232357_at	0.0045	0.000523	-3.66344	-0.8249	-1.26367	TTLL9	tubulin tyrosine ligase like 9
201911_s_at	3.86e-07	8.67e-09	-6.66637	9.82537	-1.26398	FARP1	FERM, ARH/RhoGEF and pleckstrin domain protein 1
221185_s_at	0.00329	0.000355	-3.78395	-0.45764	-1.26425	IQCG	IQ motif containing G
222013_x_at	0.00062	4.74e-05	-4.38068	1.46183	-1.26537	EEF2KMT	eukaryotic elongation factor 2 lysine methyltransferase
226610_at	0.0823	0.0207	-2.37444	-4.21155	-1.26545	CENPV	centromere protein V
226282_at	0.000416	2.92e-05	-4.51889	1.92774	-1.26562	PTPN14	protein tyrosine phosphatase, non-receptor type 14
219182_at	4.36e-05	2.07e-06	-5.24496	4.4814	-1.26591	TMEM231	transmembrane protein 231
225817_at	0.00269	0.000276	-3.86109	-0.21873	-1.26638	LOC101930349///LOC101930344///CGNL1	uncharacterized LOC101930349///uncharacterized LOC101930344///cingulin like 1
241357_at	0.0113	0.00161	-3.30259	-1.87791	-1.26654	MAPK15	mitogen-activated protein kinase 15
239458_at	0.0421	0.00862	-2.71457	-3.42497	-1.26691	ALS2CR12	amyotrophic lateral sclerosis 2 chromosome region candidate 12
218149_s_at	7.22e-07	1.77e-08	-6.4849	9.12721	-1.26756	ZNF395	zinc finger protein 395
241355_at	5.46e-08	9.53e-10	-7.22515	11.9898	-1.26803	HR	hair growth associated
208140_s_at	0.00422	0.000482	-3.68868	-0.74861	-1.26858	DRC3	dynein regulatory complex subunit 3
215805_at	0.00183	0.000172	-4.00363	0.23031	-1.27018
237322_at	0.00315	0.000335	-3.80099	-0.4051	-1.27034	MIAT	myocardial infarction associated transcript (non-protein coding)
1569124_at	0.0119	0.00173	-3.27873	-1.94493	-1.2706	LRRC63	leucine rich repeat containing 63
1555929_s_at	0.0143	0.00217	-3.2022	-2.15756	-1.27115
206580_s_at	0.00247	0.000248	-3.89343	-0.11767	-1.27142	EFEMP2	EGF containing fibulin like extracellular matrix protein 2
219523_s_at	0.021	0.00357	-3.03187	-2.61786	-1.27149	TENM3	teneurin transmembrane protein 3
219852_s_at	0.00701	0.0009	-3.49138	-1.33604	-1.27405	MORN1	MORN repeat containing 1
236815_at	0.00672	0.000856	-3.50753	-1.28875	-1.27411
1552296_at	3.92e-05	1.82e-06	-5.28003	4.60862	-1.27428	BEST4	bestrophin 4
236704_at	0.0103	0.00145	-3.33715	-1.78026	-1.27435	LOC101929787	uncharacterized LOC101929787
206698_at	0.0132	0.00197	-3.23521	-2.06628	-1.27437	XK	X-linked Kx blood group
231945_at	1.03e-05	3.82e-07	-5.6927	6.12711	-1.27516	FILIP1	filamin A interacting protein 1
1561055_at	0.000344	2.33e-05	-4.58195	2.1427	-1.27674	LOC100507534	uncharacterized LOC100507534
209447_at	0.000926	7.64e-05	-4.24244	1.00334	-1.27813	SYNE1	spectrin repeat containing nuclear envelope protein 1
205253_at	0.049	0.0105	-2.64042	-3.60362	-1.27829	PBX1	PBX homeobox 1
206575_at	0.000532	3.94e-05	-4.43334	1.6385	-1.27865	CDKL5	cyclin dependent kinase like 5
1555784_s_at	0.0118	0.00171	-3.28245	-1.93448	-1.27875	IRAK1	interleukin 1 receptor associated kinase 1
1552269_at	0.00452	0.000527	-3.66112	-0.8319	-1.27939	SPATA17	spermatogenesis associated 17
1552309_a_at	0.00135	0.00012	-4.11059	0.57344	-1.27963	NEXN	nexilin F-actin binding protein
1555315_a_at	0.0482	0.0103	-2.64857	-3.58416	-1.27977	MAK	male germ cell associated kinase
239273_s_at	0.0402	0.00812	-2.73663	-3.37107	-1.27997	MMP28	matrix metallopeptidase 28
1562286_at	0.065	0.0152	-2.4984	-3.93475	-1.28025
223586_at	0.0101	0.00141	-3.34468	-1.75889	-1.28026	ARNTL2	aryl hydrocarbon receptor nuclear translocator like 2
237452_at	0.000947	7.85e-05	-4.23455	0.97738	-1.28098
242245_at	0.00514	0.000617	-3.61158	-0.98063	-1.28127
1559668_s_at	0.00198	0.000189	-3.97461	0.13813	-1.28131
222915_s_at	0.00608	0.000756	-3.54711	-1.17222	-1.28188	BANK1	B-cell scaffold protein with ankyrin repeats 1
1561828_at	0.0411	0.00834	-2.72666	-3.39548	-1.28226
221870_at	0.0352	0.00685	-2.79928	-3.21616	-1.28337	EHD2	EH domain containing 2
1556477_a_at	0.00675	0.00086	-3.50591	-1.2935	-1.28368	LOC283485	uncharacterized LOC283485
214082_at	0.000269	1.75e-05	-4.66269	2.42001	-1.28374	CA5B	carbonic anhydrase 5B
208161_s_at	0.103	0.0282	-2.24863	-4.4805	-1.28478	ABCC3	ATP binding cassette subfamily C member 3
218786_at	8.15e-09	1.08e-10	-7.77404	14.1262	-1.28501	NT5DC3	5'-nucleotidase domain containing 3
232717_at	0.00437	0.000505	-3.67424	-0.7923	-1.28519	KALRN	kalirin, RhoGEF kinase
213652_at	0.000444	3.15e-05	-4.4968	1.8528	-1.28528	PCSK5	proprotein convertase subtilisin/kexin type 5
223736_at	0.0182	0.00294	-3.09816	-2.4409	-1.28631	IFT81	intraflagellar transport 81
219464_at	0.0293	0.00542	-2.88389	-3.00268	-1.28672	CA14	carbonic anhydrase 14
230818_at	0.0245	0.00431	-2.96568	-2.79176	-1.28723
219837_s_at	0.0635	0.0147	-2.5101	-3.90801	-1.28793	CYTL1	cytokine like 1
232639_at	0.0089	0.0012	-3.39768	-1.60754	-1.28807	EFCAB12	EF-hand calcium binding domain 12
239222_at	0.0153	0.00236	-3.17388	-2.23534	-1.28845	SPACA9	sperm acrosome associated 9
213055_at	4.25e-06	1.35e-07	-5.96303	7.14028	-1.28866	CD47	CD47 molecule
243255_at	0.00382	0.000426	-3.72692	-0.63237	-1.28886
230538_at	3.16e-06	9.68e-08	-6.04903	7.46518	-1.2891	SHC4	SHC adaptor protein 4
205207_at	0.0195	0.00322	-3.06705	-2.52428	-1.28922	IL6	interleukin 6
242094_at	7.11e-05	3.66e-06	-5.09184	3.92973	-1.29249
207148_x_at	0.0191	0.00315	-3.07447	-2.50446	-1.29271	MYOZ2	myozenin 2
206116_s_at	5e-05	2.44e-06	-5.20197	4.32589	-1.29287	TPM1	tropomyosin 1 (alpha)
221310_at	0.014	0.00211	-3.21212	-2.13019	-1.29306	FGF14	fibroblast growth factor 14
227452_at	0.0023	0.000227	-3.91921	-0.0368	-1.2932	LINC00673///LINC00511	long intergenic non-protein coding RNA 673///long intergenic non-protein coding RNA 511
231170_at	3.2e-08	5.11e-10	-7.38231	12.601	-1.29452
1570515_a_at	4.48e-05	2.14e-06	-5.23669	4.45146	-1.29457	FILIP1	filamin A interacting protein 1
204238_s_at	1.25e-07	2.45e-09	-6.9869	11.0648	-1.29481	DNPH1	2'-deoxynucleoside 5'-phosphate N-hydrolase 1
50221_at	5.55e-10	5.06e-12	-8.5483	17.1342	-1.29535	TFEB	transcription factor EB
1561985_at	0.00329	0.000354	-3.78468	-0.45541	-1.29593	C14orf39	chromosome 14 open reading frame 39
1565337_at	0.0227	0.00391	-2.99971	-2.70272	-1.2961	DNAH6	dynein axonemal heavy chain 6
1556920_s_at	0.0285	0.00523	-2.89667	-2.97004	-1.29641	LINC01330	long intergenic non-protein coding RNA 1330
1555198_x_at	0.0014	0.000125	-4.09914	0.53647	-1.29712	C21orf58	chromosome 21 open reading frame 58
1565804_at	0.0797	0.0198	-2.39213	-4.17277	-1.29741
205254_x_at	0.00462	0.00054	-3.65344	-0.85505	-1.29876	TCF7	transcription factor 7 (T-cell specific, HMG-box)
243369_at	0.000723	5.7e-05	-4.32747	1.28442	-1.29877
1559283_a_at	0.034	0.00655	-2.81575	-3.175	-1.2988	CNPY1	canopy FGF signaling regulator 1
226997_at	0.0105	0.00147	-3.33085	-1.7981	-1.29892	ADAMTS12	ADAM metallopeptidase with thrombospondin type 1 motif 12
225662_at	5.33e-06	1.76e-07	-5.89466	6.88283	-1.29986	ZAK	sterile alpha motif and leucine zipper containing kinase AZK
1558388_a_at	0.0413	0.0084	-2.72399	-3.40199	-1.30049	UG0898H09	uncharacterized LOC643763
205547_s_at	0.00706	0.000909	-3.48811	-1.34558	-1.30179	TAGLN	transgelin
213265_at	0.00463	0.000542	-3.65191	-0.85966	-1.3018	PGA4///PGA3///PGA5	pepsinogen 4, group I (pepsinogen A)///pepsinogen 3, group I (pepsinogen A)///pepsinogen 5, group I (pepsinogen A)
203543_s_at	0.00163	0.00015	-4.04344	0.35742	-1.30183	KLF9	Kruppel like factor 9
229926_at	8.67e-05	4.63e-06	-5.02849	3.70333	-1.30217	MIR3682	microRNA 3682
228943_at	0.000117	6.58e-06	-4.93251	3.3626	-1.30234	MAP6	microtubule associated protein 6
230197_s_at	0.0066	0.000836	-3.51479	-1.26744	-1.30315	TPPP	tubulin polymerization promoting protein
227811_at	0.000265	1.72e-05	-4.6676	2.43696	-1.30324	FGD3	FYVE, RhoGEF and PH domain containing 3
1552575_a_at	0.0355	0.00692	-2.79533	-3.22601	-1.30339	C6orf141	chromosome 6 open reading frame 141
1557122_s_at	0.0169	0.00268	-3.12975	-2.35556	-1.3042	GABRB2	gamma-aminobutyric acid type A receptor beta2 subunit
213306_at	3.43e-07	7.56e-09	-6.70124	9.95983	-1.30468	MPDZ	multiple PDZ domain crumbs cell polarity complex component
241572_at	0.0063	0.00079	-3.53314	-1.21347	-1.30587	PDZD9	PDZ domain containing 9
232729_at	0.000574	4.31e-05	-4.40742	1.5514	-1.30612	FBXO32	F-box protein 32
215176_x_at	0.224	0.0831	-1.7618	-5.40116	-1.3063	IGK///IGKC	immunoglobulin kappa locus///immunoglobulin kappa constant
205559_s_at	0.000174	1.05e-05	-4.80504	2.91436	-1.30634	PCSK5	proprotein convertase subtilisin/kexin type 5
1555938_x_at	0.000967	8.06e-05	-4.22695	0.95242	-1.30664	VIM	vimentin
242078_at	0.000212	1.32e-05	-4.73989	2.68726	-1.30761	AFF3	AF4/FMR2 family member 3
221123_x_at	2.11e-05	8.82e-07	-5.47248	5.31208	-1.30811	FBXO16///ZNF395	F-box protein 16///zinc finger protein 395
219232_s_at	5.5e-06	1.83e-07	-5.88456	6.84487	-1.30939	EGLN3	egl-9 family hypoxia inducible factor 3
224154_at	0.00901	0.00122	-3.39317	-1.62047	-1.30956	B3GNT2	UDP-GlcNAc:betaGal beta-1,3-N-acetylglucosaminyltransferase 2
223524_s_at	0.000159	9.45e-06	-4.83346	3.01385	-1.31052	TMEM108	transmembrane protein 108
207766_at	0.0191	0.00314	-3.07611	-2.50007	-1.31132	CDKL1	cyclin dependent kinase like 1
230236_at	0.0102	0.00142	-3.34363	-1.76185	-1.31187	TDRG1	testis development related 1 (non-protein coding)
1557241_a_at	0.0212	0.0036	-3.02896	-2.62556	-1.31226
38037_at	0.000411	2.87e-05	-4.52306	1.94192	-1.31243	HBEGF	heparin binding EGF like growth factor
224579_at	0.00325	0.000348	-3.79009	-0.43874	-1.31267	SLC38A1	solute carrier family 38 member 1
230053_at	0.0105	0.00147	-3.33274	-1.79275	-1.31363
1564796_at	0.00136	0.000121	-4.10796	0.56496	-1.31374	EMP1	epithelial membrane protein 1
1563097_at	0.00341	0.000371	-3.77034	-0.4995	-1.31413	DNAH12	dynein axonemal heavy chain 12
1556158_at	0.0137	0.00205	-3.22064	-2.10665	-1.31525	SAXO2	stabilizer of axonemal microtubules 2
1556938_a_at	0.00582	0.000717	-3.56386	-1.12268	-1.3167
216379_x_at	0.073	0.0177	-2.4386	-4.06973	-1.31699	CD24	CD24 molecule
1558334_a_at	0.0545	0.0121	-2.58781	-3.72799	-1.31732	C22orf15	chromosome 22 open reading frame 15
209771_x_at	0.0712	0.0171	-2.45173	-4.04032	-1.31759	CD24	CD24 molecule
204340_at	5.37e-09	6.79e-11	-7.89139	14.5831	-1.31826	TMEM187	transmembrane protein 187
231175_at	0.044	0.0091	-2.6943	-3.47419	-1.31881	BEND6	BEN domain containing 6
232123_at	0.00114	9.75e-05	-4.17137	0.77068	-1.31953	MIR4697///MIR4697HG	microRNA 4697///MIR4697 host gene
204671_s_at	1.28e-06	3.41e-08	-6.31723	8.48511	-1.31969	ANKRD6	ankyrin repeat domain 6
214677_x_at	0.274	0.112	-1.61194	-5.64419	-1.31978	IGLC1	immunoglobulin lambda constant 1
239463_at	0.00412	0.000469	-3.69728	-0.72253	-1.31996
206032_at	0.00306	0.000324	-3.8112	-0.37357	-1.32018	DSC3	desmocollin 3
241483_at	0.0127	0.00187	-3.25201	-2.01956	-1.32041	CLNK	cytokine dependent hematopoietic cell linker
1553890_s_at	0.00302	0.000318	-3.81688	-0.35601	-1.32117	NTN5	netrin 5
212592_at	0.298	0.127	-1.54811	-5.74169	-1.3225	JCHAIN	joining chain of multimeric IgA and IgM
218975_at	6.89e-05	3.53e-06	-5.10166	3.9649	-1.32255	COL5A3	collagen type V alpha 3 chain
210323_at	0.000976	8.15e-05	-4.22362	0.94151	-1.32285	TEKT2	tektin 2
204422_s_at	0.000186	1.14e-05	-4.78233	2.83505	-1.32531	FGF2	fibroblast growth factor 2
242313_at	1.77e-06	4.99e-08	-6.21969	8.11305	-1.3257	LOC728730	uncharacterized LOC728730
216044_x_at	0.00155	0.00014	-4.06414	0.4238	-1.32653	FAM69A	family with sequence similarity 69 member A
209948_at	1.28e-05	4.94e-07	-5.62512	5.87592	-1.32683	KCNMB1	potassium calcium-activated channel subfamily M regulatory beta subunit 1
213871_s_at	0.00157	0.000143	-4.05789	0.40375	-1.32754	DNPH1	2'-deoxynucleoside 5'-phosphate N-hydrolase 1
201850_at	1.16e-06	3.04e-08	-6.34667	8.59761	-1.32778	CAPG	capping actin protein, gelsolin like
1553423_a_at	0.00632	0.000793	-3.53183	-1.21732	-1.32839	SLFN13	schlafen family member 13
229816_at	0.00205	0.000198	-3.96097	0.09492	-1.32857	WDR78	WD repeat domain 78
206518_s_at	0.000173	1.04e-05	-4.80753	2.92307	-1.329	RGS9	regulator of G-protein signaling 9
240292_x_at	0.00239	0.000238	-3.90562	-0.07949	-1.3291	ANKS1B	ankyrin repeat and sterile alpha motif domain containing 1B
219044_at	0.0105	0.00147	-3.33205	-1.79469	-1.32944	THNSL2	threonine synthase like 2
1555724_s_at	0.00182	0.000171	-4.00477	0.23396	-1.32955	TAGLN	transgelin
205560_at	0.00178	0.000167	-4.01247	0.25847	-1.32976	PCSK5	proprotein convertase subtilisin/kexin type 5
240564_x_at	0.021	0.00357	-3.03175	-2.61819	-1.33069
213663_s_at	0.00535	0.000648	-3.59593	-1.02735	-1.33147	FAM134B	family with sequence similarity 134 member B
203043_at	9.34e-07	2.37e-08	-6.41034	8.84132	-1.33281	ZBED1	zinc finger BED-type containing 1
217590_s_at	0.0527	0.0115	-2.60448	-3.68879	-1.3337	TRPA1	transient receptor potential cation channel subfamily A member 1
235836_at	0.00692	0.000886	-3.49636	-1.32147	-1.3342	MXRA7	matrix remodeling associated 7
236320_at	0.0156	0.00241	-3.16653	-2.25546	-1.3342	CCDC17	coiled-coil domain containing 17
212567_s_at	1.63e-07	3.3e-09	-6.91094	10.7705	-1.33555	MAP4	microtubule associated protein 4
237539_at	0.00943	0.00129	-3.37526	-1.67175	-1.33665
242734_x_at	0.00675	0.000859	-3.5061	-1.29294	-1.3371	GALT	galactose-1-phosphate uridylyltransferase
222304_x_at	0.0101	0.0014	-3.34795	-1.74958	-1.33737	OR7E47P	olfactory receptor family 7 subfamily E member 47 pseudogene
228115_at	0.000474	3.43e-05	-4.4729	1.77191	-1.33757	GAREM1	GRB2 associated regulator of MAPK1 subtype 1
205902_at	0.00151	0.000136	-4.07267	0.4512	-1.33766	KCNN3	potassium calcium-activated channel subfamily N member 3
202260_s_at	5.46e-07	1.29e-08	-6.56496	9.43486	-1.33788	STXBP1	syntaxin binding protein 1
240112_at	0.0118	0.0017	-3.2842	-1.92959	-1.33795
1561574_at	0.0058	0.000715	-3.56498	-1.11935	-1.33812
244533_at	7.13e-05	3.68e-06	-5.09081	3.92603	-1.33866	PTPN14	protein tyrosine phosphatase, non-receptor type 14
207240_s_at	0.028	0.00512	-2.90446	-2.95005	-1.33913	LHCGR	luteinizing hormone/choriogonadotropin receptor
34726_at	2.1e-06	6.03e-08	-6.17107	7.92808	-1.34079	CACNB3	calcium voltage-gated channel auxiliary subunit beta 3
205206_at	0.00425	0.000488	-3.68523	-0.75905	-1.34089	ANOS1	anosmin 1
217613_at	0.0217	0.0037	-3.01887	-2.65225	-1.34122	TMEM144	transmembrane protein 144
226814_at	8.4e-05	4.46e-06	-5.03889	3.74043	-1.34235	ADAMTS9	ADAM metallopeptidase with thrombospondin type 1 motif 9
227441_s_at	0.0129	0.0019	-3.24726	-2.03278	-1.34243	ANKS1B	ankyrin repeat and sterile alpha motif domain containing 1B
210738_s_at	0.00454	0.000529	-3.65973	-0.83608	-1.34256	SLC4A4	solute carrier family 4 member 4
238546_at	0.0216	0.00369	-3.0202	-2.64874	-1.34264	SLC8A1	solute carrier family 8 member A1
235392_at	0.00571	0.000702	-3.57069	-1.10242	-1.34275
206459_s_at	0.00333	0.00036	-3.7795	-0.47135	-1.34281	WNT2B	Wnt family member 2B
219011_at	0.00333	0.000359	-3.77973	-0.47063	-1.34364	PLEKHA4	pleckstrin homology domain containing A4
205907_s_at	0.0625	0.0145	-2.51761	-3.8908	-1.34499	OMD	osteomodulin
226248_s_at	0.088	0.0227	-2.33787	-4.291	-1.34581	KIAA1324	KIAA1324
211427_s_at	0.133	0.04	-2.09855	-4.78507	-1.34634	KCNJ13	potassium voltage-gated channel subfamily J member 13
210762_s_at	8.59e-05	4.58e-06	-5.03153	3.71419	-1.34664	DLC1	DLC1 Rho GTPase activating protein
1554027_a_at	0.0011	9.37e-05	-4.18312	0.809	-1.34715	SLC4A4	solute carrier family 4 member 4
227620_at	3.25e-05	1.47e-06	-5.33761	4.81816	-1.34722	SLC44A1	solute carrier family 44 member 1
212654_at	1.48e-05	5.87e-07	-5.57987	5.70825	-1.34738	TPM2	tropomyosin 2 (beta)
1557658_at	0.0207	0.00348	-3.04029	-2.59555	-1.34805
228429_x_at	1.27e-05	4.88e-07	-5.62851	5.88852	-1.34821	KIF9	kinesin family member 9
229578_at	0.0226	0.0039	-3.00095	-2.69946	-1.34846	JPH2	junctophilin 2
223605_at	0.000358	2.44e-05	-4.56875	2.09759	-1.34846	SLC25A18	solute carrier family 25 member 18
1559534_at	8.93e-08	1.67e-09	-7.08347	11.4394	-1.34952	LOC100996419	uncharacterized LOC100996419
217378_x_at	0.204	0.0727	-1.8265	-5.29021	-1.34981	IGKV1OR2-108	immunoglobulin kappa variable 1/OR2-108 (non-functional)
203019_x_at	1.97e-06	5.63e-08	-6.18849	7.99433	-1.35016	SSX2IP	SSX family member 2 interacting protein
222364_at	3.26e-05	1.47e-06	-5.33739	4.81738	-1.35071	SLC44A1	solute carrier family 44 member 1
1554536_at	0.00332	0.000359	-3.78023	-0.46908	-1.35084	DPYD	dihydropyrimidine dehydrogenase
243551_at	0.018	0.00291	-3.10268	-2.42871	-1.3509
240254_at	0.0323	0.00613	-2.83976	-3.11463	-1.35107
203666_at	4.2e-05	1.98e-06	-5.25755	4.52703	-1.35171	CXCL12	C-X-C motif chemokine ligand 12
219573_at	1.56e-06	4.28e-08	-6.25928	8.26393	-1.35203	CARMIL1	capping protein regulator and myosin 1 linker 1
222784_at	0.00774	0.00102	-3.4524	-1.44959	-1.35213	SMOC1	SPARC related modular calcium binding 1
239916_at	0.0165	0.00261	-3.13945	-2.32923	-1.35235	CFAP52	cilia and flagella associated protein 52
206683_at	3.02e-06	9.18e-08	-6.06272	7.51698	-1.3529	ZNF165	zinc finger protein 165
1553347_s_at	0.00102	8.6e-05	-4.20819	0.89095	-1.35304	KCNA6	potassium voltage-gated channel subfamily A member 6
1556666_a_at	0.0817	0.0205	-2.37839	-4.20291	-1.35362	TTC6	tetratricopeptide repeat domain 6
1560416_at	0.00105	8.85e-05	-4.19967	0.86307	-1.35434	DNAH11	dynein axonemal heavy chain 11
202236_s_at	3.41e-11	2.04e-13	-9.36915	20.29	-1.35546	SLC16A1	solute carrier family 16 member 1
230793_at	8.34e-05	4.42e-06	-5.04132	3.74912	-1.35587	CARMIL1	capping protein regulator and myosin 1 linker 1
205030_at	0.000604	4.59e-05	-4.38962	1.49175	-1.35588	FABP7	fatty acid binding protein 7
236902_at	0.024	0.0042	-2.97425	-2.76942	-1.35608	LINC00643	long intergenic non-protein coding RNA 643
206073_at	5.32e-05	2.61e-06	-5.18351	4.25926	-1.35666	COLQ	collagen like tail subunit of asymmetric acetylcholinesterase
1552658_a_at	4.76e-05	2.3e-06	-5.21747	4.38191	-1.35687	NAV3	neuron navigator 3
223737_x_at	0.0414	0.00842	-2.72324	-3.40382	-1.3574	CHST9	carbohydrate sulfotransferase 9
244620_at	0.000705	5.53e-05	-4.33607	1.31302	-1.35743	SLC8A1-AS1	SLC8A1 antisense RNA 1
219790_s_at	0.00547	0.000666	-3.58723	-1.05327	-1.3576	NPR3	natriuretic peptide receptor 3
218589_at	3.36e-05	1.52e-06	-5.32763	4.7818	-1.35794	LPAR6	lysophosphatidic acid receptor 6
239326_at	0.0117	0.00169	-3.28613	-1.92417	-1.35805
236151_at	0.0205	0.00344	-3.04429	-2.58493	-1.35919	SRRM4	serine/arginine repetitive matrix 4
236319_at	0.0182	0.00295	-3.09766	-2.44222	-1.3592
224463_s_at	9.71e-05	5.29e-06	-4.992	3.57346	-1.35978	C11orf70	chromosome 11 open reading frame 70
206765_at	3.53e-05	1.61e-06	-5.31295	4.72834	-1.3604	KCNJ2	potassium voltage-gated channel subfamily J member 2
240052_at	0.000695	5.43e-05	-4.34156	1.33129	-1.36084	ITPR1	inositol 1,4,5-trisphosphate receptor type 1
210675_s_at	0.00504	0.000602	-3.61922	-0.95779	-1.36091	PTPRR	protein tyrosine phosphatase, receptor type R
227556_at	4.3e-05	2.04e-06	-5.2498	4.49894	-1.36214	NME7	NME/NM23 family member 7
243870_at	0.00977	0.00135	-3.36011	-1.71499	-1.36216
1556606_at	0.000834	6.74e-05	-4.27902	1.12391	-1.36295	NAV2	neuron navigator 2
225665_at	1.95e-05	7.99e-07	-5.49851	5.40788	-1.36376	ZAK	sterile alpha motif and leucine zipper containing kinase AZK
232745_x_at	0.0474	0.0101	-2.6568	-3.56448	-1.36424	SPEF2	sperm flagellar 2
1558647_at	0.00814	0.00108	-3.43295	-1.50591	-1.36442	SH3D19	SH3 domain containing 19
213622_at	5.41e-06	1.79e-07	-5.88944	6.8632	-1.36448	COL9A2	collagen type IX alpha 2 chain
239515_at	0.000822	6.62e-05	-4.28426	1.14122	-1.36474
222721_at	0.0119	0.00172	-3.28031	-1.94048	-1.36482	CNIH4	cornichon family AMPA receptor auxiliary protein 4
226973_at	0.0975	0.0261	-2.27996	-4.41467	-1.36489	VSTM2L	V-set and transmembrane domain containing 2 like
1559871_s_at	0.13	0.0387	-2.11256	-4.75739	-1.36559	LOC100129129	uncharacterized LOC100129129
217967_s_at	0.000194	1.19e-05	-4.76853	2.78693	-1.3663	FAM129A	family with sequence similarity 129 member A
204505_s_at	2.27e-05	9.58e-07	-5.45057	5.23154	-1.36665	DMTN	dematin actin binding protein
203853_s_at	8.31e-10	8.1e-12	-8.4289	16.6717	-1.36695	GAB2	GRB2 associated binding protein 2
211075_s_at	1.75e-10	1.32e-12	-8.88983	18.4528	-1.36763	CD47	CD47 molecule
214532_x_at	0.0191	0.00315	-3.07495	-2.50318	-1.36802	POU5F1B	POU class 5 homeobox 1B
221032_s_at	0.000124	7.03e-06	-4.91452	3.29904	-1.36877	TMPRSS5	transmembrane protease, serine 5
1561037_a_at	0.0034	0.000369	-3.77137	-0.49633	-1.36961	LOC105373113	uncharacterized LOC105373113
244348_at	0.0192	0.00317	-3.07288	-2.5087	-1.36966
1564295_at	0.0122	0.00178	-3.26791	-1.97519	-1.36992	LOC401585	uncharacterized LOC401585
241198_s_at	0.000246	1.57e-05	-4.69249	2.52293	-1.37058	C11orf70	chromosome 11 open reading frame 70
1552897_a_at	0.00593	0.000734	-3.55634	-1.14495	-1.3714	KCNG3	potassium voltage-gated channel modifier subfamily G member 3
1555765_a_at	0.0559	0.0125	-2.57494	-3.75811	-1.37141	GNG4	G protein subunit gamma 4
217729_s_at	1.53e-06	4.18e-08	-6.26503	8.28584	-1.37167	AES	amino-terminal enhancer of split
1555928_at	0.00977	0.00135	-3.35979	-1.7159	-1.37183
241310_at	0.0054	0.000656	-3.59215	-1.03862	-1.37242	NEK5	NIMA related kinase 5
226103_at	0.00143	0.000128	-4.09159	0.51211	-1.37333	NEXN	nexilin F-actin binding protein
219750_at	0.0012	0.000104	-4.15345	0.71237	-1.37495	TMEM144	transmembrane protein 144
204124_at	0.0127	0.00186	-3.2542	-2.01345	-1.37555	SLC34A2	solute carrier family 34 member 2
223823_at	0.00965	0.00133	-3.36512	-1.70069	-1.3762	KCNMB2	potassium calcium-activated channel subfamily M regulatory beta subunit 2
239776_at	0.0462	0.00972	-2.66973	-3.53346	-1.37624	TMEM232	transmembrane protein 232
220244_at	2.09e-07	4.38e-09	-6.83982	10.4952	-1.37634	LINC00312	long intergenic non-protein coding RNA 312
212230_at	0.000178	1.08e-05	-4.79717	2.88684	-1.37678	PLPP3	phospholipid phosphatase 3
1569846_at	0.00498	0.000594	-3.6234	-0.94526	-1.37689
222896_at	0.00232	0.00023	-3.91548	-0.04851	-1.37724	TMEM38A	transmembrane protein 38A
201431_s_at	1.19e-06	3.14e-08	-6.33858	8.56669	-1.37749	DPYSL3	dihydropyrimidinase like 3
220579_at	0.00294	0.000309	-3.82645	-0.32637	-1.37773
227423_at	5.49e-11	3.46e-13	-9.23311	19.7703	-1.37786	LRRC28	leucine rich repeat containing 28
230730_at	0.00304	0.000322	-3.81387	-0.36532	-1.37851	SGCD	sarcoglycan delta
1556822_s_at	0.00845	0.00113	-3.41868	-1.5471	-1.37862	ZNF837	zinc finger protein 837
227317_at	1.23e-06	3.24e-08	-6.33036	8.53525	-1.37951	LMCD1	LIM and cysteine rich domains 1
208116_s_at	0.00018	1.09e-05	-4.79297	2.87217	-1.38145	MAN1A1	mannosidase alpha class 1A member 1
229085_at	0.0253	0.0045	-2.95048	-2.83131	-1.38237	LRRC3B	leucine rich repeat containing 3B
222890_at	0.000442	3.13e-05	-4.49836	1.85809	-1.38271	CCDC113	coiled-coil domain containing 113
236575_at	0.000956	7.95e-05	-4.231	0.96573	-1.38289	ARHGEF26-AS1	ARHGEF26 antisense RNA 1
230146_s_at	5.97e-05	2.98e-06	-5.14735	4.12898	-1.38353	NCS1	neuronal calcium sensor 1
237168_at	0.00398	0.000449	-3.71085	-0.6813	-1.38365	NEK5	NIMA related kinase 5
230476_at	7.98e-05	4.2e-06	-5.05507	3.7982	-1.38377
1562682_at	0.0021	0.000204	-3.95137	0.06458	-1.38454	RORA-AS1	RORA antisense RNA 1
229328_at	0.00076	6.04e-05	-4.31056	1.22829	-1.38501	ZNF571-AS1	ZNF571 antisense RNA 1
228338_at	0.00225	0.000221	-3.92814	-0.00869	-1.38518	COLCA2	colorectal cancer associated 2
241542_at	0.000236	1.5e-05	-4.70616	2.57024	-1.3858
213985_s_at	0.00241	0.00024	-3.90278	-0.08839	-1.38588	TMEM259	transmembrane protein 259
200951_s_at	0.0162	0.00254	-3.14883	-2.30373	-1.38629	CCND2	cyclin D2
206117_at	0.00215	0.00021	-3.94378	0.04062	-1.3868	TPM1	tropomyosin 1 (alpha)
210198_s_at	0.187	0.0639	-1.88726	-5.18275	-1.38761	PLP1	proteolipid protein 1
209758_s_at	0.000663	5.13e-05	-4.35773	1.38517	-1.38786	MFAP5	microfibrillar associated protein 5
227100_at	4.61e-05	2.21e-06	-5.22766	4.41876	-1.38826	B3GLCT	beta 3-glucosyltransferase
204823_at	6.67e-06	2.29e-07	-5.82555	6.6234	-1.38833	NAV3	neuron navigator 3
224965_at	0.00294	0.000308	-3.82727	-0.32382	-1.38926	GNG2	G protein subunit gamma 2
1561517_at	0.00719	0.000929	-3.48123	-1.36569	-1.38949	SSPN	sarcospan
1563830_a_at	0.00615	0.000766	-3.54279	-1.185	-1.38959	FHAD1	forkhead associated phosphopeptide binding domain 1
1557279_at	7.07e-11	4.67e-13	-9.15647	19.4769	-1.39	ITSN1	intersectin 1
213689_x_at	0.00147	0.000132	-4.08216	0.48175	-1.39023	FAM69A	family with sequence similarity 69 member A
231797_at	0.000974	8.12e-05	-4.22463	0.94484	-1.39143	SIX4	SIX homeobox 4
244260_at	0.0437	0.00902	-2.69774	-3.46587	-1.39203
242038_at	0.00433	0.000499	-3.67808	-0.78069	-1.39269	LRRC8B	leucine rich repeat containing 8 family member B
210713_at	3.56e-07	7.87e-09	-6.69095	9.92015	-1.39276	ITSN1	intersectin 1
266_s_at	0.0579	0.0131	-2.55664	-3.80073	-1.39363	CD24	CD24 molecule
208651_x_at	0.0732	0.0177	-2.43701	-4.07328	-1.39497	CD24	CD24 molecule
1552573_s_at	0.0558	0.0124	-2.5757	-3.75634	-1.39498	MIPOL1	mirror-image polydactyly 1
1563589_at	0.0147	0.00224	-3.19117	-2.18792	-1.39601	LOC340184	uncharacterized LOC340184
206526_at	0.0514	0.0112	-2.61683	-3.65962	-1.39711	RIBC2	RIB43A domain with coiled-coils 2
240729_at	0.00224	0.00022	-3.92971	-0.00373	-1.3976	ERICH6	glutamate rich 6
233234_at	0.00102	8.6e-05	-4.208	0.89032	-1.39836	KCTD16	potassium channel tetramerization domain containing 16
1557544_at	0.0214	0.00366	-3.02323	-2.64073	-1.39954	CFAP58	cilia and flagella associated protein 58
230418_s_at	0.00961	0.00132	-3.36708	-1.6951	-1.39993	GALNT16	polypeptide N-acetylgalactosaminyltransferase 16
224822_at	2.18e-06	6.31e-08	-6.15953	7.88421	-1.40033	DLC1	DLC1 Rho GTPase activating protein
1558017_s_at	6.71e-06	2.31e-07	-5.8235	6.61573	-1.40068	PAWR	pro-apoptotic WT1 regulator
1556220_at	0.00325	0.000349	-3.7891	-0.44179	-1.40081
235723_at	0.0603	0.0138	-2.53582	-3.84893	-1.40115	BNC2	basonuclin 2
204865_at	0.121	0.035	-2.15628	-4.67004	-1.40145	CA3	carbonic anhydrase 3
230976_at	0.00026	1.67e-05	-4.67506	2.46272	-1.40174	AK8	adenylate kinase 8
229308_at	0.0974	0.026	-2.28123	-4.41199	-1.40188	ANKRD29	ankyrin repeat domain 29
244008_at	0.00329	0.000353	-3.78519	-0.45383	-1.40271	PARP8	poly(ADP-ribose) polymerase family member 8
241370_at	9.06e-11	6.27e-13	-9.08088	19.1871	-1.40359	LOC286052	uncharacterized LOC286052
239272_at	5.5e-05	2.71e-06	-5.17357	4.22342	-1.40364	MMP28	matrix metallopeptidase 28
207030_s_at	1.41e-06	3.81e-08	-6.28851	8.37542	-1.40423	CSRP2	cysteine and glycine rich protein 2
1556498_at	0.00598	0.000741	-3.55344	-1.15352	-1.40478	FAM69A	family with sequence similarity 69 member A
204189_at	6.79e-05	3.47e-06	-5.10663	3.98275	-1.40501	RARG	retinoic acid receptor gamma
212762_s_at	5.06e-07	1.18e-08	-6.58733	9.5209	-1.40586	TCF7L2	transcription factor 7 like 2
231123_at	0.0207	0.00349	-3.03945	-2.59776	-1.4061	TRIM36	tripartite motif containing 36
205406_s_at	0.00225	0.000221	-3.92792	-0.00939	-1.40617	SPA17	sperm autoantigenic protein 17
229004_at	0.00011	6.14e-06	-4.95181	3.43087	-1.40686	ADAMTS15	ADAM metallopeptidase with thrombospondin type 1 motif 15
1557821_at	0.00202	0.000194	-3.96737	0.1152	-1.40691	LINC00639	long intergenic non-protein coding RNA 639
237400_at	1.25e-06	3.3e-08	-6.32587	8.51811	-1.40715	ATP5S	ATP synthase, H+ transporting, mitochondrial Fo complex subunit s (factor B)
1570239_a_at	0.000874	7.12e-05	-4.26298	1.07096	-1.40792	CLNK	cytokine dependent hematopoietic cell linker
1561297_at	0.0344	0.00664	-2.81067	-3.18771	-1.40796	WARS2	tryptophanyl tRNA synthetase 2, mitochondrial
237804_at	0.00723	0.000936	-3.4786	-1.37335	-1.40827	DNAH11	dynein axonemal heavy chain 11
237315_at	0.00234	0.000233	-3.91246	-0.058	-1.40915
236029_at	0.0232	0.00403	-2.98948	-2.72958	-1.41005	FAT3	FAT atypical cadherin 3
228032_s_at	1.17e-05	4.39e-07	-5.6561	5.99094	-1.41007	DENND1B	DENN domain containing 1B
243896_at	0.00393	0.000442	-3.7158	-0.66626	-1.41029	CFAP43	cilia and flagella associated protein 43
225301_s_at	1.64e-06	4.56e-08	-6.24289	8.20146	-1.41037	MYO5B	myosin VB
213629_x_at	2.75e-05	1.2e-06	-5.39149	5.01498	-1.41142	MT1F	metallothionein 1F
215634_at	0.0552	0.0123	-2.58137	-3.74307	-1.4117
237939_at	0.0524	0.0115	-2.60732	-3.6821	-1.4123	EPHA5	EPH receptor A5
205334_at	0.00123	0.000107	-4.14352	0.6801	-1.41298	S100A1	S100 calcium binding protein A1
242426_at	0.05	0.0108	-2.63051	-3.6272	-1.41374	NRG4	neuregulin 4
243177_at	0.00313	0.000332	-3.80365	-0.3969	-1.41445
220588_at	0.000281	1.84e-05	-4.64889	2.37245	-1.41522	BCAS4	breast carcinoma amplified sequence 4
233972_s_at	0.0822	0.0207	-2.37531	-4.20965	-1.41621	FEZF2	FEZ family zinc finger 2
225464_at	2.45e-05	1.05e-06	-5.42689	5.14466	-1.4172	FRMD6	FERM domain containing 6
207789_s_at	0.00781	0.00103	-3.44887	-1.45983	-1.4185	DPP6	dipeptidyl peptidase like 6
210096_at	0.0208	0.00352	-3.03659	-2.60536	-1.41899	CYP4B1	cytochrome P450 family 4 subfamily B member 1
206466_at	6.57e-06	2.24e-07	-5.83124	6.64474	-1.41998	ACSBG1	acyl-CoA synthetase bubblegum family member 1
201501_s_at	1.06e-16	1.03e-19	-13.3239	34.4932	-1.42021	GRSF1	G-rich RNA sequence binding factor 1
232853_at	6.19e-05	3.1e-06	-5.13678	4.09098	-1.42161
1566924_at	0.00781	0.00103	-3.44873	-1.46022	-1.42166
220832_at	0.00193	0.000184	-3.98345	0.16618	-1.42179	TLR8	toll like receptor 8
240124_at	0.00264	0.000269	-3.86824	-0.19641	-1.42294
215840_at	0.00519	0.000624	-3.60776	-0.99206	-1.42375	DNAH2	dynein axonemal heavy chain 2
201307_at	5.26e-08	9.15e-10	-7.23549	12.03	-1.42411	2021-09-11	septin 11
213308_at	0.039	0.00781	-2.75129	-3.33507	-1.42436	SHANK2	SH3 and multiple ankyrin repeat domains 2
209617_s_at	5.12e-06	1.68e-07	-5.90696	6.92908	-1.42582	CTNND2	catenin delta 2
205744_at	0.0771	0.019	-2.40957	-4.13429	-1.42589	DOC2A	double C2 domain alpha
215059_at	0.0565	0.0127	-2.56938	-3.77109	-1.4261
220344_at	0.00154	0.000139	-4.06577	0.42904	-1.42789	C11orf16	chromosome 11 open reading frame 16
1559697_a_at	0.00819	0.00109	-3.43047	-1.51309	-1.42845
214321_at	0.00147	0.000132	-4.08211	0.48159	-1.43002	NOV	nephroblastoma overexpressed
204051_s_at	0.0134	0.002	-3.22957	-2.08192	-1.43043	SFRP4	secreted frizzled related protein 4
217518_at	0.00168	0.000155	-4.03392	0.32696	-1.43046	MYOF	myoferlin
228419_at	0.00556	0.000681	-3.58046	-1.07341	-1.43115	METRN	meteorin, glial cell differentiation regulator
208430_s_at	1.62e-05	6.51e-07	-5.55261	5.60744	-1.43125	DTNA	dystrobrevin alpha
213107_at	1.2e-05	4.59e-07	-5.64451	5.94789	-1.432	TNIK	TRAF2 and NCK interacting kinase
215811_at	0.00432	0.000499	-3.6783	-0.78004	-1.43247
238787_at	0.000136	7.84e-06	-4.88488	3.1945	-1.43261	DENND1B	DENN domain containing 1B
231929_at	5.56e-06	1.85e-07	-5.88124	6.83239	-1.43424	IKZF2	IKAROS family zinc finger 2
208937_s_at	0.0018	0.000169	-4.00848	0.24576	-1.43499	ID1	inhibitor of DNA binding 1, HLH protein
239697_x_at	5.67e-05	2.8e-06	-5.16424	4.18979	-1.43576	C3orf67	chromosome 3 open reading frame 67
228486_at	0.000304	2.02e-05	-4.62282	2.28278	-1.43678	SLC44A1	solute carrier family 44 member 1
207129_at	0.000135	7.76e-06	-4.88747	3.20363	-1.43709	CA5B	carbonic anhydrase 5B
204798_at	0.000604	4.59e-05	-4.38948	1.49129	-1.43787	MYB	MYB proto-oncogene, transcription factor
228727_at	0.000282	1.85e-05	-4.64714	2.36643	-1.43789	ANXA11	annexin A11
206498_at	0.0118	0.0017	-3.28389	-1.93045	-1.43839	OCA2	OCA2 melanosomal transmembrane protein
206595_at	0.00699	0.000897	-3.49231	-1.3333	-1.43909	CST6	cystatin E/M
222312_s_at	0.00063	4.84e-05	-4.3746	1.4415	-1.43973
210021_s_at	0.00941	0.00128	-3.37612	-1.6693	-1.43985	CCNO	cyclin O
222346_at	0.00237	0.000236	-3.90811	-0.07165	-1.44002	LAMA1	laminin subunit alpha 1
1552854_a_at	0.00305	0.000322	-3.81338	-0.36683	-1.44194	VWA5B1	von Willebrand factor A domain containing 5B1
226622_at	0.00491	0.000583	-3.62942	-0.92722	-1.44222	MUC20	mucin 20, cell surface associated
228742_at	0.00299	0.000315	-3.82029	-0.34544	-1.44252
229169_at	0.0118	0.00169	-3.28495	-1.92749	-1.44265	CFAP70	cilia and flagella associated protein 70
226435_at	0.00656	0.00083	-3.51735	-1.2599	-1.44328	PAPLN	papilin, proteoglycan like sulfated glycoprotein
201587_s_at	6.59e-11	4.31e-13	-9.17712	19.556	-1.44365	IRAK1	interleukin 1 receptor associated kinase 1
230645_at	0.000116	6.51e-06	-4.93576	3.37409	-1.44374	FRMD3	FERM domain containing 3
205899_at	0.00331	0.000357	-3.7817	-0.46456	-1.44521	CCNA1	cyclin A1
205227_at	4.07e-05	1.91e-06	-5.2677	4.56386	-1.44596	IL1RAP	interleukin 1 receptor accessory protein
218813_s_at	0.00384	0.00043	-3.72451	-0.63971	-1.44612	SH3GLB2	SH3 domain containing GRB2 like endophilin B2
208767_s_at	1.75e-08	2.58e-10	-7.55464	13.2719	-1.4463	LAPTM4B	lysosomal protein transmembrane 4 beta
231930_at	0.00571	0.000702	-3.57083	-1.102	-1.44715	LOC643923///ELMOD1	uncharacterized LOC643923///ELMO domain containing 1
236915_at	0.0012	0.000104	-4.1516	0.70634	-1.44788	C4orf47	chromosome 4 open reading frame 47
59437_at	0.00111	9.44e-05	-4.18088	0.8017	-1.44892	C9orf116	chromosome 9 open reading frame 116
200897_s_at	1.24e-07	2.41e-09	-6.99042	11.0785	-1.44895	PALLD	palladin, cytoskeletal associated protein
203485_at	2.47e-07	5.27e-09	-6.79249	10.3122	-1.44896	RTN1	reticulon 1
228440_at	0.0129	0.00191	-3.24531	-2.0382	-1.44933
226540_at	0.00402	0.000455	-3.70679	-0.69365	-1.44933	CFAP73	cilia and flagella associated protein 73
233547_x_at	0.0604	0.0138	-2.53452	-3.85191	-1.44981	PDE1A	phosphodiesterase 1A
243955_at	0.00386	0.000433	-3.72192	-0.64761	-1.45013
201308_s_at	0.000127	7.24e-06	-4.90657	3.27095	-1.4533	2021-09-11	septin 11
1568696_at	0.000407	2.84e-05	-4.52674	1.95442	-1.45373	CDNF	cerebral dopamine neurotrophic factor
235946_at	0.000801	6.42e-05	-4.29306	1.17031	-1.45493	RIBC1	RIB43A domain with coiled-coils 1
1566964_at	0.000143	8.31e-06	-4.8686	3.13723	-1.45506
208029_s_at	1.75e-12	6.9e-15	-10.2509	23.6166	-1.45574	LAPTM4B	lysosomal protein transmembrane 4 beta
203424_s_at	0.00253	0.000256	-3.88384	-0.1477	-1.45857	IGFBP5	insulin like growth factor binding protein 5
216466_at	0.000345	2.34e-05	-4.58138	2.14075	-1.45903	NAV3	neuron navigator 3
224998_at	2.98e-11	1.75e-13	-9.40868	20.4407	-1.45938	CMTM4	CKLF like MARVEL transmembrane domain containing 4
231044_at	0.0191	0.00315	-3.07535	-2.5021	-1.45943	C1orf194	chromosome 1 open reading frame 194
242846_at	0.077	0.019	-2.4105	-4.13222	-1.45953
1556776_a_at	0.00565	0.000693	-3.57452	-1.09106	-1.46066	LOC101928238	uncharacterized LOC101928238
228347_at	0.00419	0.000478	-3.69157	-0.73984	-1.4615	SIX1	SIX homeobox 1
238138_at	0.00143	0.000127	-4.09237	0.51462	-1.46295	CANX	calnexin
1564274_at	0.000159	9.42e-06	-4.83409	3.01606	-1.46301	C9orf47	chromosome 9 open reading frame 47
238049_at	8.88e-05	4.75e-06	-5.02143	3.67819	-1.46351	GRAMD3	GRAM domain containing 3
240912_x_at	0.0149	0.00228	-3.18588	-2.20244	-1.46354	EWSAT1	Ewing sarcoma associated transcript 1
241698_at	0.000141	8.2e-06	-4.87243	3.15068	-1.46406	RFTN2	raftlin family member 2
205204_at	1.87e-06	5.3e-08	-6.20428	8.05438	-1.46437	NMB	neuromedin B
213964_x_at	4.22e-05	1.99e-06	-5.25578	4.52062	-1.46474	RPARP-AS1	RPARP antisense RNA 1
1554319_at	0.000729	5.76e-05	-4.32433	1.274	-1.46552	RPS6KA5	ribosomal protein S6 kinase A5
223962_at	0.0209	0.00354	-3.03473	-2.61029	-1.46586	TTC29	tetratricopeptide repeat domain 29
225721_at	9.63e-07	2.45e-08	-6.40138	8.80697	-1.46617	SYNPO2	synaptopodin 2
238365_s_at	0.0595	0.0136	-2.54212	-3.83438	-1.46628	C1orf228	chromosome 1 open reading frame 228
243636_s_at	0.00483	0.000571	-3.63591	-0.90775	-1.46703
1566783_at	0.000905	7.44e-05	-4.25026	1.02904	-1.46775
201798_s_at	6.16e-05	3.08e-06	-5.13836	4.09668	-1.46812	MYOF	myoferlin
1563887_at	0.0156	0.00242	-3.16475	-2.26032	-1.46858	INTS4P1	integrator complex subunit 4 pseudogene 1
225968_at	6.48e-06	2.21e-07	-5.83481	6.65812	-1.4686	PRICKLE2	prickle planar cell polarity protein 2
201125_s_at	6.48e-06	2.21e-07	-5.83474	6.65786	-1.47	ITGB5	integrin subunit beta 5
240293_at	0.0222	0.00381	-3.00895	-2.6784	-1.47201	CCDC153	coiled-coil domain containing 153
208410_x_at	2.33e-07	4.95e-09	-6.80858	10.3744	-1.4721	AMELX	amelogenin, X-linked
1568606_at	0.0677	0.016	-2.47712	-3.98307	-1.4725	C11orf88	chromosome 11 open reading frame 88
212759_s_at	1.04e-06	2.67e-08	-6.37993	8.72484	-1.47264	TCF7L2	transcription factor 7 like 2
208363_s_at	0.00128	0.000112	-4.12963	0.63505	-1.47357	INPP4A	inositol polyphosphate-4-phosphatase type I A
1558387_at	0.0182	0.00296	-3.0965	-2.44534	-1.47452	UG0898H09	uncharacterized LOC643763
204997_at	0.000413	2.89e-05	-4.52099	1.93488	-1.47507	GPD1	glycerol-3-phosphate dehydrogenase 1
220766_at	0.0288	0.00532	-2.89092	-2.98474	-1.47545	BTG4	BTG anti-proliferation factor 4
205141_at	8.41e-11	5.77e-13	-9.10212	19.2686	-1.47556	ANG	angiogenin
219820_at	4.58e-05	2.19e-06	-5.23021	4.428	-1.47577	SLC6A16	solute carrier family 6 member 16
237127_at	0.0113	0.00161	-3.30141	-1.88122	-1.47686
242532_at	0.000104	5.78e-06	-4.96832	3.48942	-1.47713
227145_at	0.000961	8e-05	-4.22927	0.96004	-1.47864	LOXL4	lysyl oxidase like 4
222068_s_at	0.016	0.00251	-3.15264	-2.29335	-1.47933	DNAAF1	dynein axonemal assembly factor 1
219527_at	3.93e-07	8.83e-09	-6.66156	9.8068	-1.4802	2021-03-02	mitochondrial amidoxime reducing component 2
236118_at	5.27e-07	1.24e-08	-6.57553	9.47549	-1.48036	GATA6-AS1	GATA6 antisense RNA 1 (head to head)
1556667_at	0.009	0.00122	-3.39386	-1.6185	-1.48099	FTCDNL1	formiminotransferase cyclodeaminase N-terminal like
208086_s_at	9.13e-09	1.23e-10	-7.74172	14.0004	-1.4826	DMD	dystrophin
230085_at	0.0002	1.24e-05	-4.75914	2.75423	-1.48299	PDK3	pyruvate dehydrogenase kinase 3
206237_s_at	0.0269	0.00486	-2.92292	-2.90259	-1.48299	NRG1	neuregulin 1
206200_s_at	7.1e-06	2.46e-07	-5.80696	6.55375	-1.48474	ANXA11	annexin A11
222586_s_at	6.38e-12	3e-14	-9.86588	22.1735	-1.48503	OSBPL11	oxysterol binding protein like 11
235085_at	8.8e-07	2.2e-08	-6.42912	8.91325	-1.48504	SGK223	homolog of rat pragma of Rnd2
240991_at	1.07e-05	3.95e-07	-5.68363	6.09334	-1.48601
214890_s_at	0.000346	2.35e-05	-4.58017	2.13661	-1.4874	FAM149A	family with sequence similarity 149 member A
213109_at	3.27e-05	1.48e-06	-5.3358	4.81156	-1.4883	TNIK	TRAF2 and NCK interacting kinase
204534_at	0.00113	9.65e-05	-4.17443	0.78067	-1.48998	SEBOX///VTN	SEBOX homeobox///vitronectin
207490_at	0.00648	0.000818	-3.52187	-1.24662	-1.4927	TUBA4B	tubulin alpha 4b
227497_at	7.16e-05	3.7e-06	-5.08914	3.92004	-1.49339	SOX6	SRY-box 6
209618_at	7.06e-06	2.45e-07	-5.80852	6.55959	-1.49396	CTNND2	catenin delta 2
1557601_s_at	0.00105	8.93e-05	-4.19704	0.85447	-1.49421	LOC100132731///KIAA1257	uncharacterized LOC100132731///KIAA1257
206706_at	0.0033	0.000355	-3.7831	-0.46025	-1.49423	NTF3	neurotrophin 3
212183_at	1.14e-06	2.98e-08	-6.35132	8.6154	-1.4953	NUDT4P1///NUDT4	nudix hydrolase 4 pseudogene 1///nudix hydrolase 4
234829_at	0.00291	0.000305	-3.83014	-0.31493	-1.49686	DUSP15	dual specificity phosphatase 15
218706_s_at	3.69e-06	1.15e-07	-6.00362	7.29347	-1.49748	GRAMD3	GRAM domain containing 3
1557883_a_at	0.00026	1.67e-05	-4.67466	2.46133	-1.49759
244888_at	0.00156	0.000141	-4.06204	0.41706	-1.4976
1563906_at	0.00326	0.00035	-3.78826	-0.44437	-1.4979	SOBP	sine oculis binding protein homolog
208241_at	0.000397	2.76e-05	-4.53444	1.98061	-1.49843	NRG1	neuregulin 1
215591_at	0.00162	0.000148	-4.04728	0.36973	-1.49848	SATB2	SATB homeobox 2
1552557_a_at	4.87e-10	4.37e-12	-8.58548	17.2781	-1.49862	ZDHHC15	zinc finger DHHC-type containing 15
223475_at	8.42e-08	1.57e-09	-7.09916	11.5003	-1.49879	CRISPLD1	cysteine rich secretory protein LCCL domain containing 1
238178_at	0.000807	6.48e-05	-4.29049	1.16183	-1.49913
204693_at	0.00114	9.79e-05	-4.1702	0.76689	-1.50113	CDC42EP1	CDC42 effector protein 1
205817_at	0.0173	0.00276	-3.12064	-2.38025	-1.50137	SIX1	SIX homeobox 1
228828_at	0.000457	3.27e-05	-4.4866	1.81824	-1.50209	TSPOAP1-AS1	TSPOAP1 antisense RNA 1
243802_at	0.00484	0.000573	-3.63484	-0.91096	-1.50244	DNAH12	dynein axonemal heavy chain 12
219696_at	2.13e-05	8.9e-07	-5.47004	5.30312	-1.50253	DENND1B	DENN domain containing 1B
1553794_at	0.0836	0.0212	-2.36611	-4.22974	-1.50255	STOML3	stomatin like 3
226907_at	0.047	0.00992	-2.66191	-3.55225	-1.50336	PPP1R14C	protein phosphatase 1 regulatory inhibitor subunit 14C
1556038_at	0.00145	0.00013	-4.08547	0.4924	-1.50465	GPR173	G protein-coupled receptor 173
211864_s_at	1.27e-05	4.9e-07	-5.62725	5.88384	-1.50481	MYOF	myoferlin
1566869_at	0.00413	0.00047	-3.6968	-0.72397	-1.50667
1556364_at	0.00508	0.000608	-3.61615	-0.96697	-1.50696	ADAMTS9-AS2	ADAMTS9 antisense RNA 2
214021_x_at	4.86e-05	2.36e-06	-5.21095	4.35835	-1.50764	ITGB5	integrin subunit beta 5
242910_x_at	0.0111	0.00157	-3.3098	-1.8576	-1.50816
205268_s_at	0.00884	0.00119	-3.40058	-1.59921	-1.50901	ADD2	adducin 2
238045_at	1.11e-09	1.13e-11	-8.34391	16.3421	-1.50998	TMEM65	transmembrane protein 65
229011_at	8.9e-07	2.24e-08	-6.42519	8.89821	-1.51013	EMP1	epithelial membrane protein 1
1553183_at	0.00681	0.000869	-3.5025	-1.30349	-1.51041	UMODL1	uromodulin like 1
1554500_a_at	0.000316	2.11e-05	-4.61031	2.23985	-1.51096	RGS7	regulator of G-protein signaling 7
223609_at	0.0201	0.00335	-3.05382	-2.55958	-1.51163	ROPN1L	rhophilin associated tail protein 1 like
239278_at	9.36e-07	2.38e-08	-6.40949	8.83803	-1.51174	BCAS4	breast carcinoma amplified sequence 4
1556004_at	0.00262	0.000267	-3.87115	-0.18734	-1.51235	LOC101928817	uncharacterized LOC101928817
240605_at	0.00194	0.000184	-3.98306	0.16492	-1.51404
232972_at	0.00128	0.000113	-4.12914	0.63348	-1.51673	PRR29	proline rich 29
1554679_a_at	1.96e-06	5.57e-08	-6.19138	8.0053	-1.5171	LAPTM4B	lysosomal protein transmembrane 4 beta
1552320_a_at	0.00302	0.000318	-3.81727	-0.3548	-1.51776	CCDC65	coiled-coil domain containing 65
208395_s_at	0.000901	7.39e-05	-4.25204	1.03493	-1.51826	URB1	URB1 ribosome biogenesis 1 homolog (S. cerevisiae)
230956_at	0.0244	0.0043	-2.96654	-2.78954	-1.52	COLCA1	colorectal cancer associated 1
205043_at	6.45e-06	2.2e-07	-5.83638	6.664	-1.52011	CFTR	cystic fibrosis transmembrane conductance regulator
1560253_at	0.00565	0.000693	-3.57486	-1.09004	-1.52164	LHX9	LIM homeobox 9
209355_s_at	0.000324	2.17e-05	-4.60228	2.21232	-1.52435	PLPP3	phospholipid phosphatase 3
203819_s_at	0.00838	0.00112	-3.42164	-1.53857	-1.52437	IGF2BP3	insulin like growth factor 2 mRNA binding protein 3
239291_at	0.000727	5.74e-05	-4.3256	1.27822	-1.52438	TRPM3	transient receptor potential cation channel subfamily M member 3
209281_s_at	1.44e-06	3.93e-08	-6.28071	8.34568	-1.52482	ATP2B1	ATPase plasma membrane Ca2+ transporting 1
211002_s_at	0.00107	9.07e-05	-4.1926	0.83995	-1.52575	TRIM29	tripartite motif containing 29
206001_at	0.0726	0.0175	-2.44159	-4.06304	-1.52599	NPY	neuropeptide Y
221958_s_at	6.64e-06	2.27e-07	-5.82796	6.63242	-1.52653	WLS	wntless Wnt ligand secretion mediator
219806_s_at	4.01e-06	1.27e-07	-5.97952	7.20247	-1.52904	SMCO4	single-pass membrane protein with coiled-coil domains 4
241365_at	0.000372	2.55e-05	-4.55637	2.05534	-1.52991	SATB1	SATB homeobox 1
230394_at	4.45e-05	2.12e-06	-5.23951	4.46169	-1.53086	TCP10L	t-complex 10-like
229170_s_at	0.00796	0.00105	-3.4416	-1.48087	-1.53112	CFAP70	cilia and flagella associated protein 70
227196_at	0.000748	5.93e-05	-4.31606	1.24654	-1.5313	RHPN2	rhophilin Rho GTPase binding protein 2
213664_at	9.55e-05	5.19e-06	-4.9976	3.59337	-1.53229	SLC1A1	solute carrier family 1 member 1
241829_at	0.00108	9.21e-05	-4.188	0.82492	-1.53286	FAM124A	family with sequence similarity 124 member A
1554438_at	0.00933	0.00127	-3.37931	-1.66017	-1.53306	KIAA1217	KIAA1217
220271_x_at	0.0339	0.00652	-2.81736	-3.17095	-1.53307	EFCAB6	EF-hand calcium binding domain 6
1561595_x_at	0.0116	0.00167	-3.29046	-1.91201	-1.53317	LOC101928238	uncharacterized LOC101928238
225381_at	3.56e-08	5.84e-10	-7.34885	12.4709	-1.53379	MIR100HG	mir-100-let-7a-2 cluster host gene
201324_at	2.6e-05	1.12e-06	-5.40829	5.0765	-1.53487	EMP1	epithelial membrane protein 1
210408_s_at	0.000132	7.56e-06	-4.89452	3.22846	-1.53601	CPNE6	copine 6
203302_at	4.15e-17	3.8e-20	-13.6163	35.4631	-1.53638	DCK	deoxycytidine kinase
243850_at	0.00252	0.000255	-3.88479	-0.14472	-1.53678
213849_s_at	0.000203	1.26e-05	-4.75427	2.73728	-1.53738	PPP2R2B	protein phosphatase 2 regulatory subunit Bbeta
203332_s_at	1.25e-07	2.45e-09	-6.98642	11.063	-1.53753	INPP5D	inositol polyphosphate-5-phosphatase D
202192_s_at	1.68e-10	1.25e-12	-8.90393	18.5071	-1.53793	GAS7	growth arrest specific 7
219752_at	0.000702	5.49e-05	-4.33804	1.31959	-1.53812	RASAL1	RAS protein activator like 1
204052_s_at	0.00395	0.000444	-3.71433	-0.67074	-1.53835	SFRP4	secreted frizzled related protein 4
228546_at	0.00668	0.00085	-3.50979	-1.28212	-1.53849	DPP6	dipeptidyl peptidase like 6
214889_at	0.000182	1.1e-05	-4.79053	2.86366	-1.53919	FAM149A	family with sequence similarity 149 member A
220258_s_at	0.000357	2.43e-05	-4.57015	2.10236	-1.53926	WRAP53	WD repeat containing antisense to TP53
1558177_at	0.00536	0.00065	-3.59499	-1.03016	-1.54035	TMEM229B	transmembrane protein 229B
221760_at	9.38e-05	5.08e-06	-5.00336	3.61386	-1.54057	MAN1A1	mannosidase alpha class 1A member 1
242520_s_at	0.014	0.00211	-3.21067	-2.13419	-1.54139	C1orf228	chromosome 1 open reading frame 228
237324_s_at	9.33e-05	5.04e-06	-5.00524	3.62056	-1.54143	HKDC1	hexokinase domain containing 1
237314_at	2.39e-06	7.01e-08	-6.13246	7.78139	-1.54157	ENKUR	enkurin, TRPC channel interacting protein
1554689_a_at	3.17e-05	1.42e-06	-5.34634	4.85001	-1.54229	NLGN4X	neuroligin 4, X-linked
231380_at	0.0174	0.00279	-3.11612	-2.39246	-1.54463	C8orf34	chromosome 8 open reading frame 34
236666_s_at	0.112	0.0316	-2.20076	-4.57961	-1.54484	LRRC10B	leucine rich repeat containing 10B
236542_at	0.00674	0.000858	-3.50668	-1.29124	-1.54552
1552477_a_at	0.00283	0.000293	-3.84215	-0.27764	-1.54615	IRF6	interferon regulatory factor 6
236344_at	0.000176	1.06e-05	-4.80118	2.90087	-1.54669	PDE1C	phosphodiesterase 1C
242883_at	0.00467	0.000548	-3.6488	-0.869	-1.54686	OTOS	otospiralin
236828_at	0.000351	2.39e-05	-4.57537	2.12022	-1.54687
229378_at	0.000116	6.54e-06	-4.93429	3.36886	-1.54781	STOX1	storkhead box 1
234581_at	4.27e-06	1.36e-07	-5.96168	7.13518	-1.54787
209109_s_at	3.41e-11	2.03e-13	-9.37011	20.2936	-1.54797	TSPAN6	tetraspanin 6
221059_s_at	8.79e-09	1.18e-10	-7.75262	14.0428	-1.549	COTL1	coactosin like F-actin binding protein 1
229893_at	8.62e-06	3.08e-07	-5.74904	6.33718	-1.54952	FRMD3	FERM domain containing 3
241560_at	0.0353	0.00687	-2.79793	-3.21954	-1.55046
226016_at	3.18e-11	1.88e-13	-9.39046	20.3712	-1.5519	CD47	CD47 molecule
201373_at	0.00143	0.000128	-4.09086	0.50978	-1.55201	PLEC	plectin
220533_at	3.42e-09	4.05e-11	-8.02182	15.0907	-1.55209
242974_at	5.21e-05	2.55e-06	-5.18972	4.28168	-1.55319	CD47	CD47 molecule
223216_x_at	0.000102	5.62e-06	-4.97562	3.5153	-1.55337	FBXO16///ZNF395	F-box protein 16///zinc finger protein 395
242344_at	0.0402	0.00811	-2.73725	-3.36955	-1.55485	GABRB2	gamma-aminobutyric acid type A receptor beta2 subunit
227070_at	0.0148	0.00227	-3.18655	-2.20059	-1.55495	GLT8D2	glycosyltransferase 8 domain containing 2
223905_at	0.00805	0.00106	-3.43768	-1.49224	-1.55514	DRC7	dynein regulatory complex subunit 7
241337_at	0.02	0.00334	-3.05478	-2.55703	-1.55574	LOC101929465	uncharacterized LOC101929465
206799_at	0.025	0.00443	-2.95587	-2.81729	-1.55576	SCGB1D2	secretoglobin family 1D member 2
231197_at	0.00255	0.000259	-3.88011	-0.15935	-1.55608	PPP1R3F	protein phosphatase 1 regulatory subunit 3F
217551_at	0.000237	1.51e-05	-4.70377	2.56197	-1.5575	OR7E14P	olfactory receptor family 7 subfamily E member 14 pseudogene
238151_at	2.07e-05	8.61e-07	-5.47902	5.33612	-1.55856
209293_x_at	2.54e-07	5.45e-09	-6.78428	10.2805	-1.55903	ID4	inhibitor of DNA binding 4, HLH protein
227188_at	0.000665	5.15e-05	-4.35662	1.38148	-1.55906	EVA1C	eva-1 homolog C
201325_s_at	0.00024	1.53e-05	-4.70043	2.55042	-1.5609	EMP1	epithelial membrane protein 1
208240_s_at	3.45e-06	1.07e-07	-6.0232	7.36745	-1.56161	FGF1	fibroblast growth factor 1
230269_at	0.000656	5.07e-05	-4.36098	1.39601	-1.56193	B3GALT5	beta-1,3-galactosyltransferase 5
231741_at	0.00128	0.000112	-4.13047	0.63778	-1.56464	S1PR3	sphingosine-1-phosphate receptor 3
238085_at	0.00242	0.000242	-3.90107	-0.09373	-1.56558	LOC101928521	uncharacterized LOC101928521
229264_at	5.11e-05	2.49e-06	-5.19562	4.30296	-1.56622
1552321_a_at	0.00693	0.000887	-3.49583	-1.32303	-1.56641	CCDC65	coiled-coil domain containing 65
1558689_a_at	0.00548	0.000668	-3.58643	-1.05565	-1.56843	STX17-AS1	STX17 antisense RNA 1
238369_s_at	2.05e-06	5.9e-08	-6.17677	7.94975	-1.56868	LINC01607	long intergenic non-protein coding RNA 1607
220050_at	6.14e-05	3.08e-06	-5.13921	4.09974	-1.56998	SPACA9	sperm acrosome associated 9
235305_s_at	8.51e-05	4.53e-06	-5.0346	3.72512	-1.57036	ECHDC2	enoyl-CoA hydratase domain containing 2
207089_at	0.00953	0.00131	-3.37047	-1.68544	-1.57097	NRAP	nebulin related anchoring protein
229628_s_at	0.0101	0.00141	-3.34456	-1.75922	-1.57116	CCDC180///LOC100499484-C9ORF174	coiled-coil domain containing 180///LOC100499484-C9orf174 readthrough
228233_at	0.00245	0.000245	-3.8968	-0.10713	-1.57151	FREM1	FRAS1 related extracellular matrix 1
205894_at	0.000614	4.68e-05	-4.38422	1.47366	-1.57176	ARSE	arylsulfatase E (chondrodysplasia punctata 1)
221868_at	1.94e-07	4.03e-09	-6.86039	10.5748	-1.57423	PAIP2B	poly(A) binding protein interacting protein 2B
236833_at	0.00702	0.000902	-3.49052	-1.33853	-1.57464	TTC16	tetratricopeptide repeat domain 16
209530_at	0.0106	0.00149	-3.3275	-1.80758	-1.57481	CACNB3	calcium voltage-gated channel auxiliary subunit beta 3
224116_at	0.00095	7.88e-05	-4.23363	0.97436	-1.57556
236404_at	0.000599	4.54e-05	-4.39264	1.50185	-1.57557
243818_at	0.0029	0.000303	-3.8325	-0.30762	-1.5765	SFTA1P	surfactant associated 1, pseudogene
209909_s_at	2.75e-06	8.24e-08	-6.09079	7.62334	-1.57898	TGFB2	transforming growth factor beta 2
220425_x_at	0.00467	0.000548	-3.64899	-0.86845	-1.57919	ROPN1B	rhophilin associated tail protein 1B
235736_at	1.21e-05	4.64e-07	-5.64162	5.93718	-1.57933	SMKR1	small lysine rich protein 1
221946_at	0.0075	0.000978	-3.46466	-1.41396	-1.5796	C9orf116	chromosome 9 open reading frame 116
204083_s_at	0.000154	9.04e-06	-4.84551	3.05612	-1.58009	TPM2	tropomyosin 2 (beta)
215790_at	0.000256	1.64e-05	-4.68075	2.48235	-1.58023	AJAP1	adherens junctions associated protein 1
213484_at	0.00126	0.000111	-4.13401	0.64926	-1.58066	ADD2	adducin 2
238488_at	0.000104	5.73e-06	-4.97053	3.49726	-1.58087	LRRC70///IPO11	leucine rich repeat containing 70///importin 11
202504_at	0.0326	0.00618	-2.83676	-3.12219	-1.58172	TRIM29	tripartite motif containing 29
203684_s_at	0.00197	0.000189	-3.97538	0.14057	-1.58182	BCL2	BCL2, apoptosis regulator
1554117_at	0.0017	0.000157	-4.03057	0.31625	-1.58205	CCDC60	coiled-coil domain containing 60
205337_at	0.0118	0.0017	-3.28325	-1.93225	-1.58209	DCT	dopachrome tautomerase
237549_at	0.018	0.00291	-3.10215	-2.43015	-1.58396
243753_at	0.0042	0.00048	-3.69038	-0.74346	-1.58401	ERICH3	glutamate rich 3
210299_s_at	2.19e-08	3.32e-10	-7.49137	13.0255	-1.5841	FHL1	four and a half LIM domains 1
201185_at	1.08e-08	1.5e-10	-7.69076	13.802	-1.58664	HTRA1	HtrA serine peptidase 1
1561158_at	2.37e-05	1.01e-06	-5.43776	5.18453	-1.58673
222570_at	1.46e-07	2.93e-09	-6.94164	10.8894	-1.58689	NCS1	neuronal calcium sensor 1
207797_s_at	0.00102	8.53e-05	-4.21034	0.89799	-1.58799	LRP2BP	LRP2 binding protein
1553873_at	0.0402	0.00812	-2.73669	-3.37093	-1.58899	KLHL34	kelch like family member 34
235634_at	7.99e-08	1.48e-09	-7.11405	11.5581	-1.59366	PURG	purine rich element binding protein G
205100_at	2.66e-08	4.16e-10	-7.43427	12.8033	-1.59523	GFPT2	glutamine-fructose-6-phosphate transaminase 2
213714_at	0.0364	0.00712	-2.78489	-3.25199	-1.5953	CACNB2	calcium voltage-gated channel auxiliary subunit beta 2
242340_at	0.00392	0.000441	-3.71671	-0.66349	-1.59548
228214_at	5.81e-06	1.95e-07	-5.86752	6.78087	-1.59623	SOX6	SRY-box 6
235892_at	0.024	0.00419	-2.97515	-2.76705	-1.59683
206076_at	5.51e-05	2.71e-06	-5.17289	4.22096	-1.59827	LRRC23	leucine rich repeat containing 23
213592_at	0.0141	0.00213	-3.20809	-2.14131	-1.59863	APLNR	apelin receptor
223235_s_at	0.00107	9.04e-05	-4.19334	0.84237	-1.59926	SMOC2	SPARC related modular calcium binding 2
220390_at	0.00225	0.000222	-3.92683	-0.0128	-1.59931	AGBL2	ATP/GTP binding protein like 2
201170_s_at	2.68e-07	5.78e-09	-6.76945	10.2232	-1.60081	BHLHE40	basic helix-loop-helix family member e40
236936_at	2.02e-05	8.31e-07	-5.48828	5.37019	-1.60109
237755_s_at	0.00817	0.00108	-3.4313	-1.51069	-1.6017	CFAP52	cilia and flagella associated protein 52
223681_s_at	4.61e-06	1.48e-07	-5.93866	7.04841	-1.60254	PATJ	PATJ, crumbs cell polarity complex component
219103_at	6.15e-07	1.48e-08	-6.53054	9.30249	-1.60275	ASAP3	ArfGAP with SH3 domain, ankyrin repeat and PH domain 3
1558662_s_at	0.000726	5.73e-05	-4.32594	1.27935	-1.60312	BANK1	B-cell scaffold protein with ankyrin repeats 1
211323_s_at	4.12e-07	9.36e-09	-6.64681	9.74998	-1.60379	ITPR1	inositol 1,4,5-trisphosphate receptor type 1
231138_at	0.000898	7.36e-05	-4.2533	1.03907	-1.60404	TRPC5OS	TRPC5 opposite strand
213435_at	6.31e-06	2.14e-07	-5.8433	6.68995	-1.60484	SATB2	SATB homeobox 2
210066_s_at	0.00592	0.000732	-3.55752	-1.14145	-1.6049	AQP4	aquaporin 4
234018_s_at	0.000108	6e-06	-4.95771	3.45178	-1.60509	SEL1L2	SEL1L2 ERAD E3 ligase adaptor subunit
239870_at	0.000228	1.44e-05	-4.71635	2.60557	-1.6057	SPATS1	spermatogenesis associated serine rich 1
213661_at	0.00684	0.000874	-3.50054	-1.30922	-1.60724	PAMR1	peptidase domain containing associated with muscle regeneration 1
236098_at	0.000528	3.9e-05	-4.43631	1.64848	-1.60791	SMIM6	small integral membrane protein 6
230087_at	0.0003	1.98e-05	-4.62762	2.29928	-1.60873	PRIMA1	proline rich membrane anchor 1
212570_at	7.84e-05	4.11e-06	-5.06054	3.81773	-1.60903	ENDOD1	endonuclease domain containing 1
1560751_at	0.007	0.000899	-3.49173	-1.335	-1.61024	AQP4-AS1	AQP4 antisense RNA 1
228121_at	3.8e-07	8.48e-09	-6.672	9.84708	-1.61495	TGFB2	transforming growth factor beta 2
202234_s_at	5.16e-13	1.75e-15	-10.6144	24.9648	-1.61504	SLC16A1	solute carrier family 16 member 1
239396_at	1.96e-06	5.57e-08	-6.19155	8.00595	-1.61593
211430_s_at	0.185	0.0634	-1.89101	-5.17602	-1.61607	MIR8071-2///MIR8071-1///IGHV4-31///IGHM///IGHG2///IGHG1	microRNA 8071-2///microRNA 8071-1///immunoglobulin heavy variable 4-31///immunoglobulin heavy constant mu///immunoglobulin heavy constant gamma 2 (G2m marker)///immunoglobulin heavy constant gamma 1 (G1m marker)
202235_at	2.11e-13	6.47e-16	-10.8797	25.939	-1.61674	SLC16A1	solute carrier family 16 member 1
232752_at	0.00537	0.000651	-3.59435	-1.03207	-1.61915	LOXL1-AS1	LOXL1 antisense RNA 1
218180_s_at	0.0108	0.00152	-3.31983	-1.82929	-1.61968	EPS8L2	EPS8 like 2
214505_s_at	3.38e-06	1.05e-07	-6.02927	7.39041	-1.6201	FHL1	four and a half LIM domains 1
230824_at	0.000399	2.77e-05	-4.53287	1.9753	-1.62028	2021-03-10	membrane associated ring-CH-type finger 10
230601_s_at	0.00158	0.000144	-4.0557	0.39673	-1.62063	LRRC46	leucine rich repeat containing 46
209900_s_at	5.99e-14	1.52e-16	-11.2699	27.3565	-1.62155	SLC16A1	solute carrier family 16 member 1
225162_at	1.42e-05	5.56e-07	-5.59397	5.76046	-1.62201	SH3D19	SH3 domain containing 19
229227_at	4.32e-09	5.32e-11	-7.95282	14.8222	-1.62204	DICER1-AS1	DICER1 antisense RNA 1
229824_at	1e-05	3.68e-07	-5.7021	6.16211	-1.62327	SHC3	SHC adaptor protein 3
222847_s_at	3.75e-08	6.21e-10	-7.33323	12.4101	-1.62432	EGLN3	egl-9 family hypoxia inducible factor 3
228441_s_at	0.00165	0.000152	-4.03992	0.34617	-1.62519
221668_s_at	0.0114	0.00163	-3.29692	-1.89387	-1.62532	DNAI2	dynein axonemal intermediate chain 2
1558507_at	0.00473	0.000555	-3.64447	-0.88205	-1.62579	C1orf53	chromosome 1 open reading frame 53
237290_at	0.000508	3.73e-05	-4.44922	1.69198	-1.6263
207060_at	0.000491	3.58e-05	-4.46056	1.73024	-1.62687	EN2	engrailed homeobox 2
229991_s_at	0.0117	0.00169	-3.28552	-1.92588	-1.62913	SYTL4	synaptotagmin like 4
239144_at	0.00447	0.000519	-3.66577	-0.81788	-1.62966	B3GAT2	beta-1,3-glucuronyltransferase 2
1556841_a_at	0.00187	0.000177	-3.99496	0.20275	-1.63105	ALDH1L2	aldehyde dehydrogenase 1 family member L2
243729_at	7.97e-05	4.19e-06	-5.05549	3.7997	-1.63131
224590_at	0.432	0.223	-1.22987	-6.17277	-1.63171	XIST	X inactive specific transcript (non-protein coding)
207633_s_at	0.000221	1.38e-05	-4.72821	2.6467	-1.63189	MUSK	muscle associated receptor tyrosine kinase
222236_s_at	2.35e-09	2.63e-11	-8.13101	15.5153	-1.63225	ASAP3	ArfGAP with SH3 domain, ankyrin repeat and PH domain 3
237688_at	0.000773	6.16e-05	-4.30516	1.21038	-1.63239
214725_at	0.0201	0.00335	-3.05368	-2.55994	-1.63255	SBSPON	somatomedin B and thrombospondin type 1 domain containing
226192_at	0.0276	0.00501	-2.91192	-2.93091	-1.63304	AR	androgen receptor
241342_at	2.62e-09	2.96e-11	-8.10083	15.3979	-1.63324	TMEM65	transmembrane protein 65
1556346_at	2.95e-05	1.3e-06	-5.36881	4.93204	-1.63332	COTL1	coactosin like F-actin binding protein 1
232276_at	2.68e-07	5.76e-09	-6.77026	10.2263	-1.63427	HS6ST3	heparan sulfate 6-O-sulfotransferase 3
1570024_at	0.00114	9.75e-05	-4.17128	0.77038	-1.6348
230595_at	0.0102	0.00142	-3.34312	-1.76331	-1.63786	PGM5-AS1	PGM5 antisense RNA 1
206069_s_at	0.00317	0.000338	-3.79823	-0.41364	-1.63797	ACADL	acyl-CoA dehydrogenase, long chain
237363_at	0.000827	6.67e-05	-4.28197	1.13364	-1.63826	SPATA6L	spermatogenesis associated 6 like
207827_x_at	1.98e-13	5.97e-16	-10.9014	26.0183	-1.63946	SNCA	synuclein alpha
243115_at	0.00404	0.000457	-3.7053	-0.69818	-1.64011	THCAT158	thyroid cancer-associated transcript 158
225481_at	3.26e-05	1.47e-06	-5.3372	4.81667	-1.64012	FRMD6	FERM domain containing 6
236655_at	3.16e-05	1.41e-06	-5.34727	4.85339	-1.64061	TPD52	tumor protein D52
232850_at	0.00838	0.00112	-3.42165	-1.53855	-1.64116
236089_at	6.04e-08	1.08e-09	-7.19442	11.8704	-1.64187	HECW2	HECT, C2 and WW domain containing E3 ubiquitin protein ligase 2
205466_s_at	0.000202	1.25e-05	-4.75573	2.74237	-1.64318	HS3ST1	heparan sulfate-glucosamine 3-sulfotransferase 1
1559542_a_at	0.000121	6.87e-06	-4.92092	3.32163	-1.64356	LOC101929622	uncharacterized LOC101929622
233113_at	8.47e-05	4.5e-06	-5.03611	3.7305	-1.64648	ADAMTS9-AS2	ADAMTS9 antisense RNA 2
1552572_a_at	0.0121	0.00176	-3.2727	-1.96179	-1.6469	MIPOL1	mirror-image polydactyly 1
241404_at	0.00413	0.00047	-3.69639	-0.72523	-1.64714
214925_s_at	2.27e-05	9.59e-07	-5.4504	5.23094	-1.64722	SPTAN1	spectrin alpha, non-erythrocytic 1
227084_at	3.28e-06	1.01e-07	-6.03775	7.4225	-1.64815	DTNA	dystrobrevin alpha
230717_at	1.53e-07	3.08e-09	-6.92871	10.8393	-1.64823	LCN12	lipocalin 12
239508_x_at	0.0201	0.00337	-3.05175	-2.56508	-1.64898	CFAP65	cilia and flagella associated protein 65
230093_at	0.0016	0.000146	-4.05169	0.38385	-1.64914	RSPH1	radial spoke head 1 homolog
238241_at	0.021	0.00357	-3.03192	-2.61773	-1.65335	EPHA5-AS1	EPHA5 antisense RNA 1
210764_s_at	0.000466	3.36e-05	-4.47878	1.79178	-1.65346	CYR61	cysteine rich angiogenic inducer 61
210524_x_at	2.71e-07	5.83e-09	-6.76688	10.2133	-1.65529
207959_s_at	0.00945	0.00129	-3.37433	-1.67442	-1.65624	DNAH9	dynein axonemal heavy chain 9
230744_at	5.56e-06	1.85e-07	-5.8813	6.83263	-1.65765	FSTL1	follistatin like 1
232811_x_at	0.000262	1.69e-05	-4.67153	2.45053	-1.65819	PRICKLE1	prickle planar cell polarity protein 1
202718_at	0.00362	0.000399	-3.7475	-0.5695	-1.65913	IGFBP2	insulin like growth factor binding protein 2
1555923_a_at	3.67e-08	6.04e-10	-7.34025	12.4374	-1.65975	CASC10	cancer susceptibility candidate 10
1553905_at	0.000261	1.69e-05	-4.67297	2.45549	-1.66025
237277_at	9.65e-05	5.25e-06	-4.99425	3.58147	-1.66055
237151_s_at	0.00285	0.000296	-3.83892	-0.28769	-1.66073	CFAP221	cilia and flagella associated protein 221
223362_s_at	1.73e-08	2.53e-10	-7.55948	13.2907	-1.66083	2021-09-03	septin 3
1558894_a_at	3.81e-05	1.76e-06	-5.2892	4.64195	-1.661	DEUP1	deuterosome assembly protein 1
219671_at	0.00137	0.000122	-4.10484	0.55486	-1.6637	HPCAL4	hippocalcin like 4
225940_at	1.15e-07	2.22e-09	-7.01185	11.1615	-1.66475	EIF4E3	eukaryotic translation initiation factor 4E family member 3
238933_at	0.0092	0.00125	-3.38509	-1.64363	-1.66524	IRS1	insulin receptor substrate 1
1564200_at	0.00167	0.000154	-4.03686	0.33635	-1.66569	LINC00607	long intergenic non-protein coding RNA 607
227259_at	2.89e-06	8.72e-08	-6.07619	7.56802	-1.6658	CD47	CD47 molecule
210068_s_at	0.0159	0.00248	-3.15726	-2.28076	-1.66603	AQP4	aquaporin 4
204672_s_at	1.68e-10	1.26e-12	-8.90322	18.5043	-1.66623	ANKRD6	ankyrin repeat domain 6
235236_at	0.0408	0.00828	-2.72956	-3.38837	-1.66734
231570_at	0.000491	3.58e-05	-4.46064	1.73052	-1.67046	SAXO1	stabilizer of axonemal microtubules 1
205640_at	0.02	0.00333	-3.05541	-2.55533	-1.67134	ALDH3B1	aldehyde dehydrogenase 3 family member B1
204041_at	0.000372	2.56e-05	-4.55566	2.05291	-1.6714	MAOB	monoamine oxidase B
211126_s_at	4.86e-07	1.13e-08	-6.59853	9.56402	-1.67153	CSRP2	cysteine and glycine rich protein 2
216733_s_at	2.95e-05	1.3e-06	-5.36876	4.93185	-1.67297	GATM	glycine amidinotransferase
207632_at	0.00019	1.17e-05	-4.77532	2.81058	-1.67314	MUSK	muscle associated receptor tyrosine kinase
1554960_at	0.00263	0.000268	-3.87006	-0.19074	-1.67321	CCDC190	coiled-coil domain containing 190
231020_at	0.000396	2.75e-05	-4.53528	1.98349	-1.67423	ARX	aristaless related homeobox
230054_at	2.4e-05	1.03e-06	-5.43262	5.16568	-1.67498	LOC100507547///PRRT1	uncharacterized LOC100507547///proline rich transmembrane protein 1
203570_at	0.00659	0.000835	-3.51543	-1.26555	-1.67573	LOXL1	lysyl oxidase like 1
224400_s_at	0.0383	0.00764	-2.75929	-3.31535	-1.67593	CHST9	carbohydrate sulfotransferase 9
200907_s_at	2.4e-07	5.11e-09	-6.80051	10.3432	-1.67638	PALLD	palladin, cytoskeletal associated protein
223924_at	3.16e-05	1.41e-06	-5.34758	4.85454	-1.67801	TTC25	tetratricopeptide repeat domain 25
231172_at	0.00329	0.000353	-3.78503	-0.45433	-1.67839	CFAP157	cilia and flagella associated protein 157
227396_at	4.67e-07	1.08e-08	-6.61008	9.60849	-1.67852	PTPRJ	protein tyrosine phosphatase, receptor type J
1557049_at	2.29e-06	6.65e-08	-6.14578	7.83196	-1.67964	BTBD19	BTB domain containing 19
210416_s_at	3.34e-06	1.03e-07	-6.03294	7.4043	-1.68034	CHEK2	checkpoint kinase 2
206515_at	5.32e-06	1.75e-07	-5.89527	6.88511	-1.68104	CYP4F3	cytochrome P450 family 4 subfamily F member 3
205577_at	0.0061	0.000758	-3.54618	-1.17497	-1.68128	PYGM	phosphorylase, glycogen, muscle
228959_at	4.82e-07	1.12e-08	-6.60062	9.57206	-1.68187	PDK3	pyruvate dehydrogenase kinase 3
228658_at	0.00976	0.00135	-3.36051	-1.71384	-1.68226	MIAT	myocardial infarction associated transcript (non-protein coding)
230206_at	0.00683	0.000873	-3.50106	-1.3077	-1.68229	DOCK5	dedicator of cytokinesis 5
238293_at	0.00128	0.000112	-4.13125	0.64032	-1.68395
212923_s_at	1e-09	9.9e-12	-8.37801	16.4744	-1.68431	PXDC1	PX domain containing 1
1559696_at	0.0119	0.00172	-3.28005	-1.94122	-1.68474
205251_at	2.6e-12	1.1e-14	-10.1282	23.1584	-1.68592	PER2	period circadian clock 2
235916_at	0.00421	0.000481	-3.68979	-0.74526	-1.68622	YPEL4	yippee like 4
224583_at	1.18e-07	2.29e-09	-7.0037	11.1299	-1.68649	COTL1	coactosin like F-actin binding protein 1
220194_at	0.00182	0.000171	-4.00444	0.23292	-1.68664	NSUN7	NOP2/Sun RNA methyltransferase family member 7
213543_at	0.0021	0.000204	-3.95176	0.0658	-1.68709	SGCD	sarcoglycan delta
229872_s_at	0.00047	3.4e-05	-4.47549	1.78068	-1.68754	LOC100996740	uncharacterized LOC100996740
238018_at	0.0892	0.0231	-2.33108	-4.30562	-1.68789	FAM150B	family with sequence similarity 150 member B
235733_at	0.000161	9.56e-06	-4.83015	3.00223	-1.68879	GXYLT2	glucoside xylosyltransferase 2
222091_at	0.00189	0.000179	-3.9912	0.19077	-1.68892	HPCAL4	hippocalcin like 4
215716_s_at	3.93e-08	6.53e-10	-7.32063	12.3611	-1.68906	ATP2B1	ATPase plasma membrane Ca2+ transporting 1
239216_at	0.00482	0.00057	-3.6366	-0.90567	-1.6894	TEKT1	tektin 1
228949_at	9.35e-06	3.39e-07	-5.72343	6.24161	-1.68984	WLS	wntless Wnt ligand secretion mediator
1569566_at	1.47e-05	5.84e-07	-5.58129	5.7135	-1.69014	TBC1D1	TBC1 domain family member 1
205029_s_at	0.000296	1.96e-05	-4.63127	2.31184	-1.69112	FABP7	fatty acid binding protein 7
225869_s_at	0.000575	4.32e-05	-4.4068	1.54932	-1.6925	UNC93B1	unc-93 homolog B1 (C. elegans)
225299_at	1.63e-07	3.32e-09	-6.9096	10.7653	-1.69373	MYO5B	myosin VB
228950_s_at	6.31e-06	2.15e-07	-5.84299	6.68881	-1.69425	WLS	wntless Wnt ligand secretion mediator
224964_s_at	4.19e-05	1.97e-06	-5.25848	4.53043	-1.69458	GNG2	G protein subunit gamma 2
242459_at	0.0277	0.00504	-2.91001	-2.93581	-1.69603
232693_s_at	4.26e-05	2.01e-06	-5.25287	4.51009	-1.69707	FBXO16///ZNF395	F-box protein 16///zinc finger protein 395
202458_at	0.000301	1.99e-05	-4.62658	2.2957	-1.6976	PRSS23	protease, serine 23
205485_at	0.00242	0.000241	-3.90124	-0.0932	-1.69795	RYR1	ryanodine receptor 1
203812_at	7.14e-09	9.31e-11	-7.81184	14.2734	-1.69848	SLIT3	slit guidance ligand 3
1562651_at	4.19e-05	1.97e-06	-5.25865	4.53103	-1.69889	ZSCAN1	zinc finger and SCAN domain containing 1
205325_at	0.00134	0.000119	-4.11351	0.58287	-1.70355	PHYHIP	phytanoyl-CoA 2-hydroxylase interacting protein
234985_at	2.38e-10	1.93e-12	-8.79386	18.083	-1.70385	LDLRAD3	low density lipoprotein receptor class A domain containing 3
1559003_a_at	1.6e-05	6.38e-07	-5.55817	5.62801	-1.70483	CCDC163	coiled-coil domain containing 163
223395_at	0.0424	0.00869	-2.71161	-3.43218	-1.70542	ABI3BP	ABI family member 3 binding protein
212703_at	1.74e-08	2.56e-10	-7.55645	13.2789	-1.7055	TLN2	talin 2
220120_s_at	6.34e-05	3.2e-06	-5.12838	4.06082	-1.70623	EPB41L4A	erythrocyte membrane protein band 4.1 like 4A
221605_s_at	9.51e-07	2.42e-08	-6.40471	8.81972	-1.70693	PIPOX	pipecolic acid and sarcosine oxidase
210121_at	0.00863	0.00116	-3.40983	-1.5726	-1.70698	B3GALT2	beta-1,3-galactosyltransferase 2
229976_at	0.00229	0.000227	-3.92043	-0.03295	-1.70786	MORN5	MORN repeat containing 5
209108_at	3.86e-13	1.26e-15	-10.7019	25.287	-1.70816	TSPAN6	tetraspanin 6
242162_at	0.00317	0.000338	-3.79866	-0.41232	-1.70821	DAW1	dynein assembly factor with WD repeats 1
240304_s_at	0.0101	0.0014	-3.34702	-1.75223	-1.70919	TMC5	transmembrane channel like 5
208353_x_at	0.000378	2.61e-05	-4.5507	2.03599	-1.70996	ANK1	ankyrin 1
239241_at	0.000437	3.09e-05	-4.50202	1.8705	-1.71001	LOC101928424	uncharacterized LOC101928424
225894_at	2.38e-05	1.01e-06	-5.43554	5.17638	-1.71048	SYNPO2	synaptopodin 2
211828_s_at	0.000294	1.93e-05	-4.63458	2.32321	-1.71142	TNIK	TRAF2 and NCK interacting kinase
239994_at	0.00171	0.000159	-4.02744	0.30626	-1.71195	B3GALT5	beta-1,3-galactosyltransferase 5
229032_at	0.0114	0.00164	-3.29589	-1.89677	-1.71394	WSCD2	WSC domain containing 2
231389_at	0.0387	0.00773	-2.75471	-3.32664	-1.71486	PIH1D3	PIH1 domain containing 3
205824_at	6.74e-05	3.43e-06	-5.10935	3.9925	-1.71532	HSPB2	heat shock protein family B (small) member 2
231565_at	0.0205	0.00344	-3.04445	-2.5845	-1.71692	C4orf22	chromosome 4 open reading frame 22
235371_at	0.000463	3.32e-05	-4.4819	1.80236	-1.71696	GXYLT2	glucoside xylosyltransferase 2
200906_s_at	7.22e-10	6.85e-12	-8.4714	16.8364	-1.71744	PALLD	palladin, cytoskeletal associated protein
219236_at	0.000359	2.45e-05	-4.56809	2.09534	-1.71804	PAQR6	progestin and adipoQ receptor family member 6
239719_at	8.89e-06	3.19e-07	-5.73985	6.30287	-1.72181	CD109	CD109 molecule
1561134_at	0.0032	0.000342	-3.79541	-0.42235	-1.72275
209908_s_at	0.000985	8.25e-05	-4.22035	0.93079	-1.7237	TGFB2	transforming growth factor beta 2
236013_at	0.00676	0.000861	-3.50552	-1.29464	-1.72564	CACNA1E	calcium voltage-gated channel subunit alpha1 E
238310_at	0.00122	0.000106	-4.14751	0.69305	-1.72655
228256_s_at	3.75e-09	4.56e-11	-7.992	14.9747	-1.72673	EPB41L4A	erythrocyte membrane protein band 4.1 like 4A
209292_at	4.56e-09	5.65e-11	-7.93772	14.7634	-1.72842	ID4	inhibitor of DNA binding 4, HLH protein
205373_at	0.00749	0.000977	-3.46481	-1.41351	-1.72892	CTNNA2	catenin alpha 2
216979_at	0.000361	2.47e-05	-4.56597	2.08811	-1.73047	NR4A3	nuclear receptor subfamily 4 group A member 3
215324_at	8.17e-05	4.31e-06	-5.04818	3.77357	-1.7325	SEMA3D	semaphorin 3D
201289_at	0.000261	1.68e-05	-4.67425	2.4599	-1.73253	CYR61	cysteine rich angiogenic inducer 61
203231_s_at	1.88e-07	3.89e-09	-6.86947	10.6099	-1.7327	ATXN1	ataxin 1
1552721_a_at	1.64e-05	6.61e-07	-5.54861	5.59269	-1.73578	FGF1	fibroblast growth factor 1
231133_at	0.00011	6.16e-06	-4.95058	3.42652	-1.73692	DRC1	dynein regulatory complex subunit 1
224589_at	0.207	0.0741	-1.81751	-5.30584	-1.73768	XIST	X inactive specific transcript (non-protein coding)
229310_at	4.15e-05	1.95e-06	-5.26146	4.54122	-1.74123	KLHL29	kelch like family member 29
215407_s_at	2.8e-05	1.23e-06	-5.38473	4.99025	-1.74132	ASTN2	astrotactin 2
211546_x_at	8.66e-13	3.12e-15	-10.4603	24.3949	-1.74261	SNCA	synuclein alpha
1558212_at	6.77e-06	2.33e-07	-5.8213	6.60748	-1.74261	LOC101930053///LOC101930048///VLDLR-AS1	uncharacterized LOC101930053///uncharacterized LOC101930048///VLDLR antisense RNA 1
224746_at	0.00447	0.00052	-3.6651	-0.81991	-1.74408	KIAA1522	KIAA1522
235496_at	0.00202	0.000194	-3.96769	0.11619	-1.74453	HRCT1	histidine rich carboxyl terminus 1
234336_s_at	0.00432	0.000498	-3.67874	-0.77868	-1.74474	TTLL9	tubulin tyrosine ligase like 9
208142_at	0.000159	9.45e-06	-4.8333	3.0133	-1.74483	EDDM3A	epididymal protein 3A
1553655_at	0.00202	0.000194	-3.9669	0.1137	-1.74483	CDC20B	cell division cycle 20B
1553541_at	0.000545	4.06e-05	-4.42492	1.61016	-1.74504	LMX1A	LIM homeobox transcription factor 1 alpha
1557286_at	6.67e-06	2.29e-07	-5.82574	6.62412	-1.74514
218266_s_at	0.000447	3.18e-05	-4.49468	1.84562	-1.74539	NCS1	neuronal calcium sensor 1
214087_s_at	0.000736	5.82e-05	-4.32152	1.26466	-1.74607	MYBPC1	myosin binding protein C, slow type
1570575_at	0.000624	4.77e-05	-4.37842	1.45427	-1.74613
210086_at	0.000699	5.47e-05	-4.33926	1.32363	-1.74653	HR	hair growth associated
1559756_at	0.00157	0.000142	-4.05945	0.40875	-1.74677	LOC399716	uncharacterized LOC399716
235133_at	1.34e-09	1.41e-11	-8.2889	16.1287	-1.74697	ZDHHC14	zinc finger DHHC-type containing 14
1559434_at	0.00158	0.000143	-4.05728	0.40178	-1.7492
218304_s_at	9.97e-20	4.06e-23	-15.7189	42.0983	-1.75049	OSBPL11	oxysterol binding protein like 11
232269_x_at	4.17e-07	9.5e-09	-6.64317	9.73595	-1.75136	METRN	meteorin, glial cell differentiation regulator
207322_at	3.66e-07	8.15e-09	-6.68203	9.88576	-1.75163	ITSN1	intersectin 1
228849_at	1.08e-08	1.51e-10	-7.69043	13.8007	-1.75217	NTRK3	neurotrophic receptor tyrosine kinase 3
213782_s_at	0.00139	0.000124	-4.10075	0.54166	-1.75308	MYOZ2	myozenin 2
1560767_at	0.000355	2.42e-05	-4.57192	2.10842	-1.75447	HCG22	HLA complex group 22
231460_at	4.07e-05	1.9e-06	-5.26786	4.56444	-1.75507
219132_at	6.89e-08	1.25e-09	-7.15577	11.7202	-1.75642	PELI2	pellino E3 ubiquitin protein ligase family member 2
237015_at	0.000428	3.02e-05	-4.50917	1.89476	-1.75704	LOC105371352	uncharacterized LOC105371352
219890_at	0.00509	0.00061	-3.61518	-0.96986	-1.76155	CLEC5A	C-type lectin domain family 5 member A
231311_at	3.37e-06	1.04e-07	-6.03029	7.39427	-1.76361
1558195_at	9.38e-05	5.08e-06	-5.00333	3.61377	-1.76453	LINC00592	long intergenic non-protein coding RNA 592
236361_at	5.78e-05	2.87e-06	-5.15786	4.16683	-1.76481	GALNT15	polypeptide N-acetylgalactosaminyltransferase 15
1562710_at	0.00523	0.00063	-3.60501	-1.00027	-1.7656	LOC101928553	uncharacterized LOC101928553
232122_s_at	0.00175	0.000164	-4.01839	0.27736	-1.76628	VEPH1	ventricular zone expressed PH domain containing 1
210067_at	0.0188	0.00308	-3.08313	-2.48125	-1.76817	AQP4	aquaporin 4
210179_at	0.0863	0.0221	-2.34922	-4.26645	-1.76878	KCNJ13	potassium voltage-gated channel subfamily J member 13
218849_s_at	5.08e-06	1.66e-07	-5.90937	6.93817	-1.7689	PPP1R13L	protein phosphatase 1 regulatory subunit 13 like
236918_s_at	0.00147	0.000132	-4.08279	0.48376	-1.76933	LRRC34	leucine rich repeat containing 34
221538_s_at	1.35e-06	3.62e-08	-6.30203	8.42706	-1.76983	PLXNA1	plexin A1
236917_at	0.00172	0.00016	-4.02528	0.29936	-1.77461	LRRC34	leucine rich repeat containing 34
218822_s_at	0.000404	2.82e-05	-4.52866	1.96095	-1.77483	LOC100652930///STX16-NPEPL1///NPEPL1	uncharacterized LOC100652930///STX16-NPEPL1 readthrough (NMD candidate)///aminopeptidase-like 1
232003_at	0.000753	5.98e-05	-4.3138	1.23904	-1.7754	PNMAL2	paraneoplastic Ma antigen family-like 2
241049_at	0.000191	1.17e-05	-4.77504	2.80963	-1.77647	LOC100996542	uncharacterized LOC100996542
230224_at	1.34e-09	1.42e-11	-8.28734	16.1226	-1.7767	ZCCHC18	zinc finger CCHC-type containing 18
1553838_at	0.000306	2.03e-05	-4.62092	2.27628	-1.77729	C4orf45	chromosome 4 open reading frame 45
229849_at	4.15e-05	1.95e-06	-5.26219	4.54386	-1.77815	WIPF3	WAS/WASL interacting protein family member 3
238909_at	0.0231	0.004	-2.99182	-2.72343	-1.779	S100A10	S100 calcium binding protein A10
202191_s_at	1.72e-09	1.86e-11	-8.21788	15.8529	-1.77952	GAS7	growth arrest specific 7
227004_at	2e-11	1.12e-13	-9.52361	20.8781	-1.78281	CDKL5	cyclin dependent kinase like 5
205236_x_at	0.000115	6.46e-06	-4.93774	3.38109	-1.78284	SOD3	superoxide dismutase 3, extracellular
1557309_at	1.98e-05	8.15e-07	-5.4934	5.38906	-1.783	DENND1B	DENN domain containing 1B
1569675_at	0.00556	0.00068	-3.58082	-1.07232	-1.78396	POU2AF1	POU class 2 associating factor 1
210383_at	0.0249	0.0044	-2.9585	-2.81045	-1.78431	SCN1A	sodium voltage-gated channel alpha subunit 1
218625_at	0.000948	7.86e-05	-4.23433	0.97666	-1.78484	NRN1	neuritin 1
200953_s_at	0.000644	4.96e-05	-4.36725	1.41695	-1.78562	CCND2	cyclin D2
1563010_at	0.000259	1.66e-05	-4.67635	2.46717	-1.78747	ITGB8	integrin subunit beta 8
205718_at	0.000173	1.04e-05	-4.80788	2.92427	-1.78955	ITGB7	integrin subunit beta 7
207696_at	0.00193	0.000183	-3.98404	0.16804	-1.79039	FUT9	fucosyltransferase 9
203649_s_at	2.15e-05	9.02e-07	-5.46667	5.2907	-1.79106	PLA2G2A	phospholipase A2 group IIA
243897_at	9.88e-07	2.52e-08	-6.3943	8.77987	-1.792
1557636_a_at	0.000654	5.05e-05	-4.36227	1.40032	-1.79226	C7orf57	chromosome 7 open reading frame 57
221933_at	8.58e-05	4.57e-06	-5.03215	3.7164	-1.79422	NLGN4X	neuroligin 4, X-linked
1568838_at	0.00083	6.7e-05	-4.28082	1.12986	-1.79617	WASIR2	WASH and IL9R antisense RNA 2
209402_s_at	0.000188	1.15e-05	-4.77939	2.82477	-1.79746	SLC12A4	solute carrier family 12 member 4
216869_at	0.00214	0.000208	-3.94577	0.0469	-1.79795	PDE1C	phosphodiesterase 1C
231084_at	0.000312	2.07e-05	-4.61478	2.25518	-1.79892	CFAP43	cilia and flagella associated protein 43
1560898_at	2.31e-07	4.9e-09	-6.81093	10.3835	-1.80012	LOC105378997	basic salivary proline-rich protein 2
206068_s_at	0.000251	1.61e-05	-4.68608	2.50076	-1.80054	ACADL	acyl-CoA dehydrogenase, long chain
1559109_a_at	0.000166	9.94e-06	-4.81953	2.96505	-1.80231	VPS53	VPS53, GARP complex subunit
230130_at	0.0045	0.000523	-3.66329	-0.82536	-1.80264	SLIT2	slit guidance ligand 2
226932_at	2.41e-10	1.97e-12	-8.78872	18.0632	-1.8037	SSPN	sarcospan
201539_s_at	8.93e-07	2.24e-08	-6.4242	8.89442	-1.80436	FHL1	four and a half LIM domains 1
235642_at	0.000151	8.88e-06	-4.85036	3.07313	-1.8056
225864_at	1.68e-09	1.82e-11	-8.22447	15.8785	-1.80731	FAM84B	family with sequence similarity 84 member B
225941_at	1.05e-06	2.7e-08	-6.37714	8.71419	-1.80899	EIF4E3	eukaryotic translation initiation factor 4E family member 3
222434_at	6.01e-11	3.86e-13	-9.20531	19.664	-1.80922	ENAH	enabled homolog (Drosophila)
243758_at	0.00181	0.000169	-4.00766	0.24317	-1.80973	CFAP100	cilia and flagella associated protein 100
237665_at	0.0102	0.00142	-3.34269	-1.76452	-1.81164
216356_x_at	0.00119	0.000103	-4.1556	0.71935	-1.81294	BAIAP3	BAI1 associated protein 3
231609_at	7.64e-05	3.99e-06	-5.06894	3.84774	-1.81586	C10orf82	chromosome 10 open reading frame 82
231053_at	2.02e-05	8.32e-07	-5.48788	5.36872	-1.81703	KCNB1	potassium voltage-gated channel subfamily B member 1
1563087_at	0.00453	0.000528	-3.66062	-0.83343	-1.81705
221086_s_at	0.0194	0.00321	-3.06801	-2.52171	-1.81729	FEZF2	FEZ family zinc finger 2
227769_at	0.0132	0.00196	-3.23612	-2.06374	-1.8176	GPR27	G protein-coupled receptor 27
237034_at	1.08e-07	2.07e-09	-7.02927	11.2291	-1.81848
229714_at	0.0038	0.000424	-3.72884	-0.62653	-1.81969	HS6ST3	heparan sulfate 6-O-sulfotransferase 3
1557099_at	4.27e-10	3.72e-12	-8.62644	17.4365	-1.81999	LOC101929132	uncharacterized LOC101929132
216971_s_at	0.000396	2.75e-05	-4.53573	1.98502	-1.82022	PLEC	plectin
208518_s_at	0.000494	3.61e-05	-4.45857	1.72351	-1.82112	PER2	period circadian clock 2
1559538_at	0.000462	3.31e-05	-4.48307	1.80631	-1.8233	LOC101929549	uncharacterized LOC101929549
230600_at	0.00355	0.00039	-3.75483	-0.54706	-1.82336	LRRC46	leucine rich repeat containing 46
206556_at	0.0284	0.00521	-2.89825	-2.96598	-1.82448	CLUL1	clusterin like 1
230092_at	5.87e-05	2.92e-06	-5.15347	4.151	-1.82772	UBXN10	UBX domain protein 10
217008_s_at	0.000914	7.53e-05	-4.24682	1.01774	-1.82875	LOC100996542///GRM7	uncharacterized LOC100996542///glutamate metabotropic receptor 7
205132_at	1.82e-08	2.7e-10	-7.54312	13.227	-1.83041	ACTC1	actin, alpha, cardiac muscle 1
206798_x_at	4.81e-05	2.33e-06	-5.21441	4.37085	-1.83065	DLEC1	deleted in lung and esophageal cancer 1
237251_at	0.0416	0.00847	-2.72091	-3.40952	-1.83556	LRRC71	leucine rich repeat containing 71
213307_at	0.00329	0.000354	-3.78457	-0.45574	-1.83587	SHANK2	SH3 and multiple ankyrin repeat domains 2
220991_s_at	0.00305	0.000323	-3.81289	-0.36835	-1.83863	RNF32	ring finger protein 32
208323_s_at	2.64e-05	1.15e-06	-5.4034	5.05858	-1.83988	ANXA13	annexin A13
239503_at	1.1e-08	1.54e-10	-7.68474	13.7785	-1.84266	CASC10	cancer susceptibility candidate 10
212701_at	1.53e-07	3.06e-09	-6.93019	10.845	-1.84273	TLN2	talin 2
229645_at	0.00235	0.000234	-3.91118	-0.06202	-1.84292	FAM69C	family with sequence similarity 69 member C
230258_at	3.1e-06	9.48e-08	-6.05443	7.48561	-1.84328	GLIS3	GLIS family zinc finger 3
210298_x_at	4.12e-06	1.3e-07	-5.97197	7.174	-1.8436	FHL1	four and a half LIM domains 1
200952_s_at	0.00277	0.000285	-3.85062	-0.25131	-1.84448	CCND2	cyclin D2
205741_s_at	6.05e-08	1.08e-09	-7.1938	11.8679	-1.8451	DTNA	dystrobrevin alpha
210906_x_at	0.0102	0.00143	-3.34169	-1.76737	-1.84526	AQP4	aquaporin 4
227828_s_at	1.1e-05	4.08e-07	-5.67512	6.06168	-1.84569	EVA1A	eva-1 homolog A, regulator of programmed cell death
217853_at	1.7e-08	2.49e-10	-7.56341	13.306	-1.84621	TNS3	tensin 3
1554586_a_at	3.73e-05	1.72e-06	-5.2957	4.66559	-1.84717	RHOBTB2	Rho related BTB domain containing 2
1555914_a_at	2.53e-05	1.09e-06	-5.41624	5.1056	-1.84851	EXD3	exonuclease 3'-5' domain containing 3
202481_at	1.72e-13	5.01e-16	-10.9485	26.1903	-1.8486	DHRS3	dehydrogenase/reductase 3
229900_at	2.49e-08	3.88e-10	-7.45206	12.8725	-1.84875	CD109	CD109 molecule
206024_at	4.59e-05	2.2e-06	-5.22891	4.4233	-1.85079	HPD	4-hydroxyphenylpyruvate dioxygenase
223185_s_at	1.82e-06	5.13e-08	-6.21274	8.08662	-1.85164	BHLHE41	basic helix-loop-helix family member e41
238461_at	0.000157	9.27e-06	-4.83873	3.03233	-1.85404	EIF4E3	eukaryotic translation initiation factor 4E family member 3
227506_at	4.97e-06	1.62e-07	-5.91564	6.96175	-1.85474	SLC16A9	solute carrier family 16 member 9
213974_at	1.25e-06	3.29e-08	-6.32605	8.51879	-1.85723	ADAMTSL3	ADAMTS like 3
210222_s_at	2.28e-08	3.49e-10	-7.47822	12.9743	-1.85971	RTN1	reticulon 1
1555038_at	2.75e-05	1.2e-06	-5.39065	5.01191	-1.86174	EPB41L4A	erythrocyte membrane protein band 4.1 like 4A
213247_at	0.021	0.00356	-3.03266	-2.61579	-1.86371	SVEP1	sushi, von Willebrand factor type A, EGF and pentraxin domain containing 1
236340_at	0.000589	4.45e-05	-4.39841	1.5212	-1.86505	LINC01006///C7orf13	long intergenic non-protein coding RNA 1006///chromosome 7 open reading frame 13
1562371_s_at	0.0124	0.00181	-3.26287	-1.98929	-1.86554	VWA3B	von Willebrand factor A domain containing 3B
227498_at	4.15e-06	1.32e-07	-5.96966	7.16528	-1.8657	SOX6	SRY-box 6
239433_at	0.000485	3.53e-05	-4.46465	1.74403	-1.86579	LRRC8E	leucine rich repeat containing 8 family member E
237384_x_at	2.18e-05	9.15e-07	-5.46295	5.27704	-1.86579	KCTD16	potassium channel tetramerization domain containing 16
210335_at	4.39e-06	1.4e-07	-5.95303	7.10256	-1.86628	RASSF9	Ras association domain family member 9
209441_at	7.22e-07	1.77e-08	-6.48527	9.12863	-1.86749	RHOBTB2	Rho related BTB domain containing 2
203685_at	1.15e-08	1.61e-10	-7.6733	13.734	-1.8683	BCL2	BCL2, apoptosis regulator
218537_at	0.000792	6.34e-05	-4.29681	1.18273	-1.86915	HCFC1R1	host cell factor C1 regulator 1
230765_at	0.00485	0.000574	-3.63405	-0.91333	-1.86998	NWD2	NACHT and WD repeat domain containing 2
231186_at	0.00467	0.000547	-3.64907	-0.8682	-1.87041	LINC00643	long intergenic non-protein coding RNA 643
244156_at	0.000332	2.24e-05	-4.5937	2.18292	-1.87123
241459_at	1.3e-07	2.55e-09	-6.97633	11.0238	-1.87145
226187_at	4.84e-08	8.25e-10	-7.26142	12.1308	-1.87277	CDS1	CDP-diacylglycerol synthase 1
221019_s_at	0.00364	0.000402	-3.74481	-0.57774	-1.87495	COLEC12	collectin subfamily member 12
1553729_s_at	1.21e-05	4.63e-07	-5.64213	5.93905	-1.87524	LRRC43	leucine rich repeat containing 43
240804_at	0.000855	6.95e-05	-4.26989	1.09374	-1.87563
205031_at	0.00233	0.000231	-3.91423	-0.05244	-1.87675	EFNB3	ephrin B3
205736_at	2.75e-07	5.95e-09	-6.76179	10.1936	-1.87963	PGAM2	phosphoglycerate mutase 2
223495_at	0.000244	1.56e-05	-4.69505	2.53179	-1.88197	CCDC8	coiled-coil domain containing 8
216472_at	0.000467	3.36e-05	-4.47826	1.79005	-1.88236
229435_at	6.33e-05	3.2e-06	-5.1289	4.06267	-1.88647	GLIS3	GLIS family zinc finger 3
230900_at	0.000552	4.12e-05	-4.42058	1.5956	-1.88788	CCDC110	coiled-coil domain containing 110
215791_at	1.63e-06	4.51e-08	-6.24555	8.21158	-1.88964
205330_at	0.00728	0.000943	-3.47648	-1.37953	-1.89057	MN1	MN1 proto-oncogene, transcriptional regulator
207623_at	0.000145	8.48e-06	-4.86315	3.11807	-1.89159	ABCF2	ATP binding cassette subfamily F member 2
217452_s_at	0.00683	0.000873	-3.50121	-1.30726	-1.89303	B3GALT2	beta-1,3-galactosyltransferase 2
224204_x_at	3.89e-06	1.22e-07	-5.98855	7.23657	-1.89341	ARNTL2	aryl hydrocarbon receptor nuclear translocator like 2
201029_s_at	2.77e-10	2.32e-12	-8.74622	17.8992	-1.89662	CD99	CD99 molecule
227000_at	1.01e-05	3.71e-07	-5.70009	6.15461	-1.89813	MTURN	maturin, neural progenitor differentiation regulator homolog (Xenopus)
201242_s_at	3.6e-05	1.64e-06	-5.30714	4.70717	-1.8983	ATP1B1	ATPase Na+/K+ transporting subunit beta 1
237773_at	0.000933	7.71e-05	-4.24001	0.99533	-1.89886
231081_at	4.73e-05	2.28e-06	-5.21918	4.38808	-1.89932	C2orf73	chromosome 2 open reading frame 73
206534_at	0.00018	1.09e-05	-4.79298	2.87222	-1.90066	GRIN2A	glutamate ionotropic receptor NMDA type subunit 2A
243244_at	5.71e-11	3.62e-13	-9.22153	19.7261	-1.90194	CACNB4	calcium voltage-gated channel auxiliary subunit beta 4
207087_x_at	0.000146	8.54e-06	-4.86115	3.11102	-1.90411	ANK1	ankyrin 1
214434_at	2.81e-09	3.24e-11	-8.07835	15.3106	-1.90421	HSPA12A	heat shock protein family A (Hsp70) member 12A
217546_at	0.000277	1.81e-05	-4.65262	2.38531	-1.90574	MT1M	metallothionein 1M
204345_at	2.22e-07	4.67e-09	-6.82316	10.4308	-1.9082	COL16A1	collagen type XVI alpha 1 chain
1564193_at	0.000319	2.13e-05	-4.60732	2.22959	-1.90874	KIAA2012	KIAA2012
217568_at	0.000559	4.18e-05	-4.41643	1.58166	-1.90927	EDDM3A	epididymal protein 3A
238567_at	0.000319	2.14e-05	-4.60656	2.22699	-1.90957	SGPP2	sphingosine-1-phosphate phosphatase 2
1556711_at	0.0627	0.0145	-2.51646	-3.89344	-1.90984	FAM216B	family with sequence similarity 216 member B
207895_at	0.00013	7.43e-06	-4.89932	3.24539	-1.91064	NAALADL1	N-acetylated alpha-linked acidic dipeptidase-like 1
221249_s_at	4.31e-12	1.94e-14	-9.97971	22.6018	-1.91157	FAM117A	family with sequence similarity 117 member A
201124_at	7.76e-08	1.43e-09	-7.12259	11.5913	-1.91204	ITGB5	integrin subunit beta 5
235402_at	0.00236	0.000235	-3.90948	-0.06735	-1.91389	PPP1R32	protein phosphatase 1 regulatory subunit 32
239218_at	6.2e-05	3.11e-06	-5.13626	4.08912	-1.91837	PDE1C	phosphodiesterase 1C
222314_x_at	1.27e-05	4.92e-07	-5.62644	5.88081	-1.91848	EGOT	eosinophil granule ontogeny transcript (non-protein coding)
220658_s_at	0.0019	0.00018	-3.989	0.18379	-1.91924	ARNTL2	aryl hydrocarbon receptor nuclear translocator like 2
1552538_a_at	0.00254	0.000257	-3.8824	-0.1522	-1.91937	KIF6	kinesin family member 6
1552993_at	0.000411	2.87e-05	-4.52357	1.94364	-1.9221	DYDC1	DPY30 domain containing 1
225895_at	3.38e-07	7.43e-09	-6.70537	9.97576	-1.92225	SYNPO2	synaptopodin 2
205390_s_at	4.69e-05	2.26e-06	-5.22259	4.40042	-1.92228	ANK1	ankyrin 1
211520_s_at	3.45e-05	1.57e-06	-5.31943	4.75194	-1.92271	GRIA1	glutamate ionotropic receptor AMPA type subunit 1
1559296_at	1.84e-05	7.49e-07	-5.51578	5.47151	-1.92384	ADAMTS9-AS2	ADAMTS9 antisense RNA 2
223731_at	0.000651	5.03e-05	-4.36353	1.40454	-1.92417	MYCBPAP	MYCBP associated protein
236674_at	0.00956	0.00131	-3.3691	-1.68933	-1.92419	LOC388780	uncharacterized LOC388780
201243_s_at	2.8e-05	1.23e-06	-5.38497	4.99112	-1.92524	ATP1B1	ATPase Na+/K+ transporting subunit beta 1
1553844_a_at	0.00235	0.000233	-3.91138	-0.06138	-1.92593	C10orf67	chromosome 10 open reading frame 67
222925_at	0.00088	7.18e-05	-4.2605	1.06279	-1.92594	DCDC2	doublecortin domain containing 2
233786_at	2.79e-06	8.39e-08	-6.08595	7.60498	-1.93067
239477_at	0.0167	0.00265	-3.1343	-2.34323	-1.93073	EFHB	EF-hand domain family member B
230263_s_at	8.92e-06	3.21e-07	-5.73838	6.29739	-1.93173	DOCK5	dedicator of cytokinesis 5
240502_at	0.000726	5.72e-05	-4.32628	1.28048	-1.93224
200965_s_at	1.33e-10	9.51e-13	-8.97416	18.7772	-1.93292	ABLIM1	actin binding LIM protein 1
1560109_s_at	0.000123	6.98e-06	-4.91663	3.30646	-1.93429	LOC401433///NUB1	uncharacterized LOC401433///negative regulator of ubiquitin like proteins 1
206286_s_at	0.000447	3.18e-05	-4.49421	1.84403	-1.93643	TDGF1P3///TDGF1	teratocarcinoma-derived growth factor 1 pseudogene 3///teratocarcinoma-derived growth factor 1
220010_at	0.00305	0.000323	-3.81267	-0.36904	-1.93652	KCNE5	potassium voltage-gated channel subfamily E regulatory subunit 5
201596_x_at	8.99e-05	4.82e-06	-5.01745	3.66401	-1.93816	KRT18	keratin 18
232602_at	0.000101	5.52e-06	-4.9809	3.53404	-1.94035	WFDC3	WAP four-disulfide core domain 3
209693_at	2.09e-05	8.71e-07	-5.47588	5.32458	-1.94401	ASTN2	astrotactin 2
1559163_at	2.56e-06	7.57e-08	-6.11261	7.70605	-1.94432	INHBA-AS1	INHBA antisense RNA 1
235313_at	1.45e-07	2.89e-09	-6.94458	10.9008	-1.94606	NRAP	nebulin related anchoring protein
224191_x_at	2.05e-05	8.49e-07	-5.48263	5.34942	-1.94629	ROPN1	rhophilin associated tail protein 1
239470_at	4.9e-05	2.38e-06	-5.20839	4.34908	-1.94654	C15orf56	chromosome 15 open reading frame 56
210345_s_at	0.00651	0.000823	-3.51996	-1.25224	-1.94725	DNAH9	dynein axonemal heavy chain 9
237828_at	0.0151	0.00233	-3.17782	-2.22455	-1.94752	SRRM4	serine/arginine repetitive matrix 4
212930_at	1.46e-09	1.56e-11	-8.26236	16.0256	-1.94987	ATP2B1	ATPase plasma membrane Ca2+ transporting 1
228310_at	2.67e-09	3.04e-11	-8.09415	15.372	-1.95044	ENAH	enabled homolog (Drosophila)
237117_at	0.000591	4.47e-05	-4.3975	1.51814	-1.9518
226018_at	1.51e-09	1.62e-11	-8.25347	15.9911	-1.95323	MTURN	maturin, neural progenitor differentiation regulator homolog (Xenopus)
214708_at	1.05e-07	1.99e-09	-7.03934	11.2682	-1.95538	SNTB1	syntrophin beta 1
229760_at	7.44e-06	2.6e-07	-5.79281	6.50078	-1.95573	VEPH1	ventricular zone expressed PH domain containing 1
228501_at	7.17e-06	2.49e-07	-5.80399	6.54265	-1.95693	GALNT15	polypeptide N-acetylgalactosaminyltransferase 15
225939_at	5.67e-07	1.35e-08	-6.55389	9.39226	-1.95699	EIF4E3	eukaryotic translation initiation factor 4E family member 3
230830_at	0.0277	0.00504	-2.9096	-2.93686	-1.95839	SLC51B	solute carrier family 51 beta subunit
1562301_at	0.00351	0.000384	-3.75948	-0.53281	-1.9596	C8orf34	chromosome 8 open reading frame 34
1557417_s_at	0.00692	0.000887	-3.49596	-1.32264	-1.95993	RSPH10B2///RSPH10B	radial spoke head 10 homolog B2///radial spoke head 10 homolog B
244142_at	3.35e-08	5.41e-10	-7.36811	12.5458	-1.96105	DTNA	dystrobrevin alpha
223870_at	1.04e-06	2.68e-08	-6.37911	8.72172	-1.9624	LOC100996906///CDRT1///FBXW10	F-box/WD repeat-containing protein 10-like///CMT1A duplicated region transcript 1///F-box and WD repeat domain containing 10
244246_at	0.0309	0.0058	-2.85964	-3.06437	-1.96373	MIPOL1	mirror-image polydactyly 1
240306_at	3.58e-06	1.11e-07	-6.01285	7.32834	-1.96489	LINC00312	long intergenic non-protein coding RNA 312
219667_s_at	0.000548	4.09e-05	-4.42297	1.60362	-1.96618	BANK1	B-cell scaffold protein with ankyrin repeats 1
224588_at	0.435	0.226	-1.22279	-6.18129	-1.96677	XIST	X inactive specific transcript (non-protein coding)
230548_at	4.53e-07	1.05e-08	-6.61852	9.641	-1.96684	LOC100505942	uncharacterized LOC100505942
215005_at	0.0211	0.00359	-3.02995	-2.62295	-1.96717	NECAB2	N-terminal EF-hand calcium binding protein 2
1553202_at	7.99e-05	4.21e-06	-5.05453	3.79628	-1.96819	STOX1	storkhead box 1
219247_s_at	6.34e-11	4.1e-13	-9.18953	19.6036	-1.96828	ZDHHC14	zinc finger DHHC-type containing 14
205081_at	0.013	0.00192	-3.24232	-2.04652	-1.97433	CRIP1	cysteine rich protein 1
237161_at	4.4e-05	2.09e-06	-5.24251	4.47255	-1.97524
204963_at	2.19e-09	2.45e-11	-8.14897	15.5851	-1.97603	SSPN	sarcospan
240161_s_at	0.000354	2.41e-05	-4.5724	2.11006	-1.97795	CDC20B	cell division cycle 20B
216628_at	1.44e-08	2.07e-10	-7.6107	13.4902	-1.97837
203232_s_at	2.23e-10	1.78e-12	-8.81359	18.1591	-1.97912	ATXN1	ataxin 1
208611_s_at	5.63e-15	1.09e-17	-11.9943	29.937	-1.97987	SPTAN1	spectrin alpha, non-erythrocytic 1
1561045_a_at	0.00202	0.000195	-3.96636	0.11199	-1.98045	LOC101928973	uncharacterized LOC101928973
206167_s_at	1.67e-07	3.4e-09	-6.90343	10.7414	-1.98148	ARHGAP6	Rho GTPase activating protein 6
238127_at	1.92e-11	1.07e-13	-9.53599	20.9251	-1.9819	GAS6-AS1	GAS6 antisense RNA 1
234497_s_at	0.00126	0.00011	-4.13661	0.65769	-1.98338
210611_s_at	9.32e-08	1.75e-09	-7.07189	11.3945	-1.98361	DTNA	dystrobrevin alpha
207330_at	1.13e-05	4.24e-07	-5.66538	6.02547	-1.98804	PZP	PZP, alpha-2-macroglobulin like
209793_at	0.000174	1.05e-05	-4.80457	2.91271	-1.99154	GRIA1	glutamate ionotropic receptor AMPA type subunit 1
228450_at	4.43e-10	3.91e-12	-8.61404	17.3886	-1.99239	PLEKHA7	pleckstrin homology domain containing A7
219051_x_at	8.94e-08	1.67e-09	-7.08286	11.4371	-1.99442	METRN	meteorin, glial cell differentiation regulator
207550_at	5.7e-06	1.91e-07	-5.87387	6.80472	-1.99654	MPL	MPL proto-oncogene, thrombopoietin receptor
205117_at	1.46e-05	5.76e-07	-5.5849	5.72686	-1.99833	FGF1	fibroblast growth factor 1
222205_x_at	2.4e-05	1.02e-06	-5.43281	5.16635	-1.99952	FAM27B///FAM27C///FAM182B	family with sequence similarity 27 member B///family with sequence similarity 27 member C///family with sequence similarity 182 member B
206330_s_at	2.36e-05	1e-06	-5.43816	5.18601	-2.00331	SHC3	SHC adaptor protein 3
226859_at	2.82e-08	4.45e-10	-7.41735	12.7374	-2.00442	DNAJC25-GNG10///DNAJC25	DNAJC25-GNG10 readthrough///DnaJ heat shock protein family (Hsp40) member C25
209897_s_at	0.00105	8.93e-05	-4.19709	0.85463	-2.0064	SLIT2	slit guidance ligand 2
206423_at	3.97e-05	1.85e-06	-5.27605	4.59419	-2.01086	ANGPTL7	angiopoietin like 7
1554988_at	0.0131	0.00194	-3.23999	-2.053	-2.01092	SLC9C2	solute carrier family 9 member C2 (putative)
1558122_s_at	1.37e-09	1.46e-11	-8.28047	16.0959	-2.0164	CSRNP3	cysteine and serine rich nuclear protein 3
1562701_at	0.000101	5.56e-06	-4.97853	3.52563	-2.01692	CTD-2297D10.2	uncharacterized LOC101929176
218931_at	5.78e-05	2.86e-06	-5.15847	4.169	-2.01813	RAB17	RAB17, member RAS oncogene family
240402_at	0.0432	0.00889	-2.70304	-3.45299	-2.01923	KIRREL3	kin of IRRE like 3 (Drosophila)
230655_at	0.00422	0.000483	-3.68791	-0.75093	-2.0211
228176_at	6.24e-09	8.02e-11	-7.84941	14.4197	-2.02222	S1PR3	sphingosine-1-phosphate receptor 3
211538_s_at	9.06e-05	4.87e-06	-5.01495	3.65511	-2.02222	HSPA2	heat shock protein family A (Hsp70) member 2
240397_x_at	0.00417	0.000475	-3.69332	-0.73453	-2.0227
215149_at	0.000142	8.25e-06	-4.87085	3.14513	-2.02357	AJAP1	adherens junctions associated protein 1
52651_at	1.43e-06	3.88e-08	-6.2839	8.35786	-2.03097	COL8A2	collagen type VIII alpha 2 chain
1554784_at	0.00129	0.000113	-4.12673	0.62565	-2.0334	CNTN1	contactin 1
1553159_at	0.00286	0.000298	-3.83724	-0.29289	-2.03527	DNAH11	dynein axonemal heavy chain 11
1552390_a_at	7.79e-05	4.09e-06	-5.06246	3.82458	-2.03571	ERICH5	glutamate rich 5
244166_at	0.00291	0.000304	-3.83082	-0.31281	-2.03833	APLN	apelin
217377_x_at	6.51e-08	1.18e-09	-7.17199	11.7832	-2.03873	NTRK3	neurotrophic receptor tyrosine kinase 3
219561_at	0.000944	7.81e-05	-4.23597	0.98206	-2.03983	COPZ2	coatomer protein complex subunit zeta 2
216053_x_at	6e-05	3e-06	-5.14593	4.12388	-2.04014	FAM27B///FAM27C///FAM182B///FAM182A	family with sequence similarity 27 member B///family with sequence similarity 27 member C///family with sequence similarity 182 member B///family with sequence similarity 182 member A
227671_at	0.209	0.0752	-1.81005	-5.31875	-2.041	XIST	X inactive specific transcript (non-protein coding)
219478_at	3.83e-05	1.78e-06	-5.28665	4.63268	-2.04196	WFDC1	WAP four-disulfide core domain 1
1562288_at	6.65e-06	2.28e-07	-5.82676	6.62793	-2.04212
228850_s_at	0.0016	0.000146	-4.05212	0.38525	-2.04369	SLIT2	slit guidance ligand 2
204964_s_at	2.02e-08	3.05e-10	-7.5128	13.109	-2.04464	SSPN	sarcospan
203710_at	3.02e-08	4.79e-10	-7.39847	12.6639	-2.04727	ITPR1	inositol 1,4,5-trisphosphate receptor type 1
214344_at	0.000295	1.94e-05	-4.63345	2.31933	-2.05163	LINC00950	long intergenic non-protein coding RNA 950
223496_s_at	1.32e-05	5.1e-07	-5.61668	5.84461	-2.05347	CCDC8	coiled-coil domain containing 8
208352_x_at	3.47e-05	1.58e-06	-5.31802	4.74681	-2.05773	ANK1	ankyrin 1
1556659_at	6.78e-06	2.34e-07	-5.82063	6.60495	-2.05807
217391_x_at	8.31e-06	2.96e-07	-5.7596	6.3766	-2.05906
215085_x_at	0.000277	1.81e-05	-4.65269	2.38555	-2.06105	DLEC1	deleted in lung and esophageal cancer 1
235664_at	3.81e-05	1.76e-06	-5.28924	4.6421	-2.06117
204466_s_at	2.4e-12	1.01e-14	-10.1507	23.2426	-2.06128	SNCA	synuclein alpha
203021_at	0.00201	0.000193	-3.96835	0.1183	-2.06195	SLPI	secretory leukocyte peptidase inhibitor
203331_s_at	5.08e-05	2.48e-06	-5.19724	4.3088	-2.06257	INPP5D	inositol polyphosphate-5-phosphatase D
213397_x_at	8.5e-08	1.59e-09	-7.09643	11.4897	-2.06366	RNASE4	ribonuclease A family member 4
221004_s_at	4.28e-10	3.75e-12	-8.6243	17.4282	-2.06587	ITM2C	integral membrane protein 2C
1554697_at	7.45e-05	3.88e-06	-5.07624	3.87387	-2.06666	ADAMTS9	ADAM metallopeptidase with thrombospondin type 1 motif 9
236101_at	1.37e-06	3.68e-08	-6.29755	8.40993	-2.06753
1557867_s_at	0.00441	0.00051	-3.67105	-0.80192	-2.07131	CFAP157	cilia and flagella associated protein 157
207542_s_at	1.92e-06	5.47e-08	-6.19604	8.02303	-2.07305	AQP1	aquaporin 1 (Colton blood group)
213343_s_at	0.00068	5.29e-05	-4.34897	1.35598	-2.07448	GDPD5	glycerophosphodiester phosphodiesterase domain containing 5
225800_at	3.86e-06	1.21e-07	-5.99127	7.24686	-2.07554	JAZF1	JAZF zinc finger 1
220389_at	1.85e-06	5.23e-08	-6.20774	8.06756	-2.0762	CCDC81	coiled-coil domain containing 81
221215_s_at	9e-05	4.83e-06	-5.01696	3.66225	-2.07728	RIPK4	receptor interacting serine/threonine kinase 4
221728_x_at	0.255	0.1	-1.66851	-5.55475	-2.07958	XIST	X inactive specific transcript (non-protein coding)
1552626_a_at	7.54e-09	9.9e-11	-7.79627	14.2128	-2.08058	TMEM163	transmembrane protein 163
1553440_at	0.000182	1.11e-05	-4.78938	2.85966	-2.08373	AQP4-AS1	AQP4 antisense RNA 1
207233_s_at	2.66e-09	3.03e-11	-8.09505	15.3755	-2.08389	MITF	melanogenesis associated transcription factor
226272_at	0.000347	2.35e-05	-4.57944	2.13411	-2.08515	RCAN3	RCAN family member 3
225720_at	6.94e-05	3.56e-06	-5.09935	3.95664	-2.08712	SYNPO2	synaptopodin 2
232573_at	0.000999	8.37e-05	-4.2159	0.91619	-2.08838
229147_at	0.00811	0.00107	-3.43477	-1.50065	-2.08906	RASSF6	Ras association domain family member 6
221530_s_at	1.65e-07	3.37e-09	-6.90626	10.7523	-2.08917	BHLHE41	basic helix-loop-helix family member e41
204737_s_at	8.58e-05	4.57e-06	-5.03215	3.7164	-2.0913	MYH7///MYH6	myosin, heavy chain 7, cardiac muscle, beta///myosin heavy chain 6
1558378_a_at	7.18e-07	1.75e-08	-6.48728	9.13636	-2.09339	AHNAK2	AHNAK nucleoprotein 2
239057_at	0.000948	7.86e-05	-4.23437	0.97679	-2.09448	LMOD2	leiomodin 2
210032_s_at	0.0517	0.0113	-2.61416	-3.66594	-2.0955	SPAG6	sperm associated antigen 6
237654_at	5.03e-05	2.45e-06	-5.19997	4.31865	-2.09561	PPP1R36	protein phosphatase 1 regulatory subunit 36
233157_x_at	0.0254	0.00451	-2.94953	-2.83377	-2.09795	CCDC114	coiled-coil domain containing 114
238603_at	0.000191	1.17e-05	-4.77494	2.80925	-2.09862	MIR9-3HG	MIR9-3 host gene
210033_s_at	0.072	0.0173	-2.44617	-4.05278	-2.10058	SPAG6	sperm associated antigen 6
238872_at	0.000444	3.15e-05	-4.49669	1.85243	-2.10061	LOC100128239	uncharacterized LOC100128239
219165_at	1.58e-15	2.63e-18	-12.3934	31.3296	-2.10134	PDLIM2	PDZ and LIM domain 2
238116_at	0.000153	8.99e-06	-4.847	3.06135	-2.10207	DYNLRB2	dynein light chain roadblock-type 2
209283_at	9.99e-06	3.66e-07	-5.70396	6.16905	-2.10218	CRYAB	crystallin alpha B
227048_at	1.09e-05	4.03e-07	-5.67852	6.07433	-2.10533	LAMA1	laminin subunit alpha 1
205751_at	0.0017	0.000157	-4.03022	0.31513	-2.11223	SH3GL2	SH3 domain containing GRB2 like 2, endophilin A1
229103_at	0.000717	5.63e-05	-4.33078	1.29542	-2.11726	LOC101929777///WNT3	uncharacterized LOC101929777///Wnt family member 3
209396_s_at	0.0135	0.00201	-3.22841	-2.08512	-2.12029	CHI3L1	chitinase 3 like 1
216944_s_at	3.52e-09	4.23e-11	-8.011	15.0486	-2.12049	ITPR1	inositol 1,4,5-trisphosphate receptor type 1
200872_at	0.000119	6.73e-06	-4.92667	3.34195	-2.12271	S100A10	S100 calcium binding protein A10
212325_at	7.26e-12	3.56e-14	-9.82106	22.0045	-2.12289	LIMCH1	LIM and calponin homology domains 1
209504_s_at	2.38e-08	3.69e-10	-7.4644	12.9206	-2.1245	PLEKHB1	pleckstrin homology domain containing B1
237918_at	1.38e-07	2.74e-09	-6.95844	10.9545	-2.12471
228806_at	0.000462	3.32e-05	-4.4824	1.80404	-2.12916	RORC	RAR related orphan receptor C
231179_at	1.96e-05	8.05e-07	-5.49675	5.40141	-2.12994	IP6K3	inositol hexakisphosphate kinase 3
230307_at	0.00174	0.000162	-4.02084	0.28518	-2.13163	SLC25A21-AS1	SLC25A21 antisense RNA 1
1552326_a_at	2.63e-05	1.14e-06	-5.40512	5.06486	-2.13207	CFAP53	cilia and flagella associated protein 53
244673_at	5.7e-07	1.36e-08	-6.55216	9.38563	-2.13718	KIAA1841	KIAA1841
227209_at	0.00252	0.000255	-3.88484	-0.14458	-2.13736	CNTN1	contactin 1
226065_at	6.14e-08	1.1e-09	-7.18864	11.8479	-2.13867	PRICKLE1	prickle planar cell polarity protein 1
[truncated: 463 more rows]

## Sheet: Table_S4F_ClueGO_ST-EPN-RELA
Table S4F. Up-regulated pathways in ST-EPN-RELA subgroup
GOID	GOTerm	Ontology Source	Term PValue	Term PValue Corrected with Bonferroni step down	Group PValue	Group PValue Corrected with Bonferroni step down	GOLevels	GOGroups	% Associated Genes	Nr. Genes	Associated Genes Found
KEGG:05032	Morphine addiction	KEGG_20.11.2017	5.20915e-05	0.0284941	5.20915e-05	0.000104183	[-1]	Group00	23.0769	21	[ADCY4, ADCY5, ADCY8, ARRB1, CACNA1B, GABRA2, GABRA3, GABRB1, GABRB3, GABRD, GABRQ, GNG3, GRK5, KCNJ3, KCNJ6, PDE10A, PDE2A, PDE3A, PDE4D, PDE8B, PRKACA]
R-HSA:9006934	Signaling by Receptor Tyrosine Kinases	REACTOME_Pathways_20.11.2017	1.16174e-10	6.8659e-08	1.16174e-10	1.16174e-09	[-1]	Group01	17.9537	93	[ADAM12, ADCYAP1, ADCYAP1R1, AHCYL1, AKT3, ARHGDIA, ARHGEF12, ARHGEF3, ATP6V1C2, AXL, BAIAP2, BTC, CDH5, COL1A1, COL1A2, COL3A1, COL4A1, COL4A2, COL5A2, COL6A1, COL6A3, COL6A5, COL9A1, COL9A3, DNM3, DUSP4, DUSP6, ECT2, EGF, FGD2, FGF10, FGF18, FGFR3, FGFRL1, FLRT1, FLRT3, FLT1, FLT4, GRAP, HSPB1, INSR, JAK2, KIT, KL, KRAS, LAMA2, LAMA3, LAMA5, LAMB1, LAMC2, LAMC3, LINGO1, LYN, MAPK11, MAPKAPK3, M…
KEGG:04923	Regulation of lipolysis in adipocytes	KEGG_20.11.2017	6.43687e-05	0.0351453	6.43687e-05	6.43687e-05	[-1]	Group02	27.7778	15	[ADCY4, ADCY5, ADCY8, AKT3, INSR, LIPE, MGLL, NPR1, PIK3R1, PIK3R2, PIK3R3, PLIN1, PNPLA2, PRKACA, TSHR]
KEGG:04115	p53 signaling pathway	KEGG_20.11.2017	6.41829e-06	0.00361991	6.41829e-06	2.56731e-05	[-1]	Group03	27.9412	19	[ADGRB1, APAF1, BAX, CCNB2, CCND1, CD82, CDK1, DDB2, GADD45G, GTSE1, IGFBP3, PIDD1, PMAIP1, RPRM, RRM2, SERPINE1, THBS1, TP73, TSC2]
R-HSA:392499	Metabolism of proteins	REACTOME_Pathways_20.11.2017	1.52199e-05	0.0084775	1.52199e-05	4.56598e-05	[-1]	Group04	6.66667	136	[ACE, ADAMTS1, ADAMTS19, ADAMTS2, ADAMTSL2, ADAMTSL4, ADGRF5, ADORA2B, ADRA2C, ALPL, ANK2, ANKRD9, ANPEP, AREG, ARRB1, ASB5, ASB9, AXIN2, B2M, B4GALT6, BCHE, BIRC5, BTRC, CALB1, CBX2, CBX4, CD55, CDC25A, CDK1, CHD3, CHGB, CHML, CISH, CLSPN, CNIH2, CNTN4, CNTN5, COX19, CTSC, CXCL8, DCAF7, DDB2, DPP4, DTL, EEF1A2, ENPEP, EPAS1, ERCC8, ERO1B, EXOC7, EXTL1, F7, FBXO31, FBXW2, FEM1B, GALNT14, GALNT16,…
KEGG:05200	Pathways in cancer	KEGG_20.11.2017	4.77894e-08	2.78134e-05	5.90259e-08	3.54155e-07	[-1]	Group05	16.3534	87	[ADCY4, ADCY5, ADCY8, AKT3, APAF1, ARHGEF12, ARNT, AXIN2, BAX, BIRC5, CAMK2B, CCND1, CDKN2B, CEBPA, COL4A1, COL4A2, CXCL8, CXCR4, DCC, DDB2, DLL4, EDNRA, EDNRB, EGF, EPAS1, EPOR, ETS1, FGF10, FGF11, FGF12, FGF18, FGFR3, FLT4, FZD1, FZD10, FZD2, FZD9, GADD45G, GLI2, GNG3, HES5, HEYL, IL3RA, IL4R, IL7, JAG1, JAG2, JAK2, KIF7, KIT, KRAS, LAMA2, LAMA3, LAMA5, LAMB1, LAMC2, LAMC3, LEF1, LPAR3, MECOM, …
KEGG:05224	Breast cancer	KEGG_20.11.2017	2.05794e-06	0.00117097	5.90259e-08	3.54155e-07	[-1]	Group05	21.8543	33	[AKT3, AXIN2, BAX, CCND1, DDB2, DLL4, EGF, FGF10, FGF11, FGF12, FGF18, FLT4, FZD1, FZD10, FZD2, FZD9, GADD45G, HES5, HEYL, JAG1, JAG2, KIT, KRAS, LEF1, NOTCH3, PIK3R1, PIK3R2, PIK3R3, POLK, SHC1, WNT11, WNT2, WNT7B]
KEGG:04360	Axon guidance	KEGG_20.11.2017	3.30491e-09	1.93998e-06	4.33132e-10	3.46506e-09	[-1]	Group06	24	42	[ABLIM3, ARHGEF12, BMPR1B, CAMK2B, CDK5, CXCR4, DCC, EFNA2, EFNA3, EFNA5, EPHA2, EPHA3, EPHA7, EPHA8, EPHB2, EPHB3, EPHB4, KRAS, L1CAM, LIMK1, NFATC4, NRP1, NTNG2, PAK5, PIK3R1, PIK3R2, PIK3R3, PLXNB2, PLXNC1, RAC3, RGS3, ROBO1, SEMA5A, SEMA5B, SEMA6A, SLIT1, TRPC3, TRPC4, TRPC6, UNC5A, UNC5B, UNC5C]
R-HSA:422475	Axon guidance	REACTOME_Pathways_20.11.2017	6.15131e-10	3.61697e-07	4.33132e-10	3.46506e-09	[-1]	Group06	17.1735	96	[ABLIM3, ALCAM, ANK2, ARHGEF12, ARPC1B, CACNA1D, CACNA1G, CACNA1H, CACNA1I, CACNB1, CD72, CDK5, CDK5R1, CHL1, CNTNAP1, COL3A1, COL4A1, COL4A2, COL5A2, COL6A1, COL6A3, COL6A5, COL9A1, COL9A3, CRMP1, CXCR4, DCC, DCX, DNM3, DOK4, DPYSL4, DSCAM, EFNA2, EFNA3, EFNA5, EPHA10, EPHA2, EPHA3, EPHA7, EPHA8, EPHB2, EPHB3, EPHB4, FLRT3, GPC1, ITGA1, ITGA5, ITGA9, KCNQ2, KRAS, L1CAM, LAMB1, LHX2, LIMK1, LYN, …
R-HSA:112315	Transmission across Chemical Synapses	REACTOME_Pathways_20.11.2017	1.82343e-05	0.0101383	1.3872e-10	1.24848e-09	[-1]	Group07	18.1416	41	[ACTN2, ADCY4, ADCY5, ADCY8, BCHE, CACNA1B, CACNA2D1, CACNA2D2, CACNA2D3, CACNB1, CAMK2B, CAMK4, CPLX1, GABRA2, GABRA3, GABRB1, GABRB3, GABRQ, GAD1, GAD2, GNAL, GNG3, GRIA2, GRIK2, GRIN2C, GRIP1, KCNJ3, KCNJ4, KCNJ6, LIN7A, PLCB1, PPFIA3, PRKACA, SLC18A3, SLC1A3, SLC6A11, SLC6A13, SLC6A3, SNAP25, SYT1, TSPAN7]
R-HSA:112316	Neuronal System	REACTOME_Pathways_20.11.2017	1.3872e-10	8.1845e-08	1.3872e-10	1.24848e-09	[-1]	Group07	19.7832	73	[ACTN2, ADCY4, ADCY5, ADCY8, APBA2, APBA3, BCHE, BEGAIN, CACNA1B, CACNA2D1, CACNA2D2, CACNA2D3, CACNB1, CAMK2B, CAMK4, CPLX1, GABRA2, GABRA3, GABRB1, GABRB3, GABRQ, GAD1, GAD2, GJC1, GNAL, GNG3, GRIA2, GRIK2, GRIN2C, GRIP1, GRM1, HOMER1, HOMER2, IL1RAPL1, KCNA1, KCNA2, KCNA3, KCNC4, KCND2, KCNH6, KCNJ3, KCNJ4, KCNJ6, KCNK1, KCNK10, KCNK3, KCNK6, KCNQ2, KCNQ5, LIN7A, LRRTM4, NRXN1, NRXN2, PANX1, P…
R-HSA:6794362	Protein-protein interactions at synapses	REACTOME_Pathways_20.11.2017	8.99461e-06	0.00503698	1.3872e-10	1.24848e-09	[-1]	Group07	25	22	[APBA2, APBA3, BEGAIN, GRIN2C, GRM1, HOMER1, HOMER2, IL1RAPL1, LIN7A, LRRTM4, NRXN1, NRXN2, PPFIA3, PPFIBP2, PTPRS, SHANK3, SLITRK1, SLITRK2, SLITRK4, SLITRK5, SYT1, SYT7]
R-HSA:373760	L1CAM interactions	REACTOME_Pathways_20.11.2017	7.73231e-06	0.00434556	7.52388e-09	5.26672e-08	[-1]	Group08	22.5	27	[ALCAM, ANK2, CHL1, CNTNAP1, DCX, DNM3, EPHB2, ITGA1, ITGA5, ITGA9, KCNQ2, L1CAM, LAMB1, NCAN, NFASC, NRP1, NRP2, SCN1B, SCN2A, SCN3A, SCN3B, SCN5A, SCN7A, SCN8A, SHTN1, SPTA1, VAV2]
R-HSA:445095	Interaction between L1 and Ankyrins	REACTOME_Pathways_20.11.2017	8.42144e-06	0.00472443	7.52388e-09	5.26672e-08	[-1]	Group08	38.7097	12	[ANK2, KCNQ2, L1CAM, NFASC, SCN1B, SCN2A, SCN3A, SCN3B, SCN5A, SCN7A, SCN8A, SPTA1]
R-HSA:5576891	Cardiac conduction	REACTOME_Pathways_20.11.2017	9.34246e-07	0.000537192	7.52388e-09	5.26672e-08	[-1]	Group08	22.695	32	[AHCYL1, ATP2B2, CACNA1D, CACNA2D1, CACNA2D2, CACNA2D3, CACNB1, CAMK2B, CASQ1, CORIN, FGF11, FGF12, FXYD2, KCND2, KCNE3, KCNJ4, KCNK1, KCNK10, KCNK3, KCNK5, KCNK6, NOS1, NPR1, PRKACA, SCN1B, SCN2A, SCN3A, SCN3B, SCN5A, SCN7A, SCN8A, TBX5]
R-HSA:5576892	Phase 0 - rapid depolarisation	REACTOME_Pathways_20.11.2017	7.63199e-06	0.00429681	7.52388e-09	5.26672e-08	[-1]	Group08	32.6087	15	[CACNA1D, CACNA2D1, CACNA2D2, CACNA2D3, CACNB1, CAMK2B, FGF11, FGF12, SCN1B, SCN2A, SCN3A, SCN3B, SCN5A, SCN7A, SCN8A]
KEGG:04010	MAPK signaling pathway	KEGG_20.11.2017	2.74501e-07	0.000158387	2.21907e-11	2.44098e-10	[-1]	Group09	18.7075	55	[AKT3, ANGPT2, ARRB1, BDNF, CACNA1B, CACNA1D, CACNA1G, CACNA1H, CACNA1I, CACNA2D1, CACNA2D2, CACNA2D3, CACNB1, DUSP10, DUSP4, DUSP6, EFNA2, EFNA3, EFNA5, EGF, ELK4, EPHA2, FGF10, FGF11, FGF12, FGF18, FGFR3, FLT1, FLT4, GADD45G, HSPB1, IL1R1, INSR, JUND, KIT, KRAS, MAP3K3, MAP4K2, MAPK11, MAPK8IP1, MAPKAPK3, MAPT, MECOM, NGFR, PDGFA, PDGFRA, PDGFRB, PGF, PLA2G4C, PRKACA, RAC3, RASGRP1, RASGRP3, RE…
KEGG:04014	Ras signaling pathway	KEGG_20.11.2017	4.92649e-05	0.0270957	2.21907e-11	2.44098e-10	[-1]	Group09	17.3729	41	[AKT3, ANGPT2, BDNF, EFNA2, EFNA3, EFNA5, EGF, EPHA2, ETS1, ETS2, FGF10, FGF11, FGF12, FGF18, FGFR3, FLT1, FLT4, GNG3, INSR, KIT, KRAS, KSR2, NGFR, PAK5, PDGFA, PDGFRA, PDGFRB, PGF, PIK3R1, PIK3R2, PIK3R3, PLA2G4C, PRKACA, RAC3, RAPGEF5, RASAL2, RASGRP1, RASGRP3, RELA, SHC1, VEGFA]
KEGG:04015	Rap1 signaling pathway	KEGG_20.11.2017	1.19444e-06	0.000682026	2.21907e-11	2.44098e-10	[-1]	Group09	20	42	[ADCY4, ADCY5, ADCY8, ADORA2B, AKT3, ANGPT2, ARAP3, EFNA2, EFNA3, EFNA5, EGF, EPHA2, FGF10, FGF11, FGF12, FGF18, FGFR3, FLT1, FLT4, INSR, KIT, KRAS, LPAR3, MAGI3, MAPK11, NGFR, P2RY1, PDGFA, PDGFRA, PDGFRB, PGF, PIK3R1, PIK3R2, PIK3R3, PLCB1, RAC3, RAP1GAP, RAPGEF5, RASGRP3, THBS1, VAV2, VEGFA]
KEGG:04151	PI3K-Akt signaling pathway	KEGG_20.11.2017	4.11811e-09	2.41321e-06	2.21907e-11	2.44098e-10	[-1]	Group09	19.0883	67	[AKT3, ANGPT2, BDNF, CCND1, COL1A1, COL1A2, COL4A1, COL4A2, COL6A1, COL6A3, COL6A5, COL9A1, COL9A3, COMP, DDIT4, EFNA2, EFNA3, EFNA5, EGF, EPHA2, EPOR, FGF10, FGF11, FGF12, FGF18, FGFR3, FLT1, FLT4, GHR, GNG3, IBSP, IL3RA, IL4R, IL7, INSR, ITGA1, ITGA5, ITGA7, ITGA8, ITGA9, JAK2, KIT, KRAS, LAMA2, LAMA3, LAMA5, LAMB1, LAMC2, LAMC3, LPAR3, NGFR, PDGFA, PDGFRA, PDGFRB, PGF, PIK3R1, PIK3R2, PIK3R3, …
KEGG:04510	Focal adhesion	KEGG_20.11.2017	6.44582e-08	3.74502e-05	2.21907e-11	2.44098e-10	[-1]	Group09	21.608	43	[AKT3, CCND1, COL1A1, COL1A2, COL4A1, COL4A2, COL6A1, COL6A3, COL6A5, COL9A1, COL9A3, COMP, EGF, FLT1, FLT4, IBSP, ITGA1, ITGA5, ITGA7, ITGA8, ITGA9, LAMA2, LAMA3, LAMA5, LAMB1, LAMC2, LAMC3, MYLK2, PAK5, PDGFA, PDGFRA, PDGFRB, PGF, PIK3R1, PIK3R2, PIK3R3, RAC3, SHC1, THBS1, TNC, VAV2, VEGFA, VWF]
KEGG:04512	ECM-receptor interaction	KEGG_20.11.2017	2.83081e-10	1.66735e-07	2.21907e-11	2.44098e-10	[-1]	Group09	34.1463	28	[CD36, COL1A1, COL1A2, COL4A1, COL4A2, COL6A1, COL6A3, COL6A5, COL9A1, COL9A3, COMP, HSPG2, IBSP, ITGA1, ITGA5, ITGA7, ITGA8, ITGA9, LAMA2, LAMA3, LAMA5, LAMB1, LAMC2, LAMC3, SDC1, THBS1, TNC, VWF]
KEGG:05165	Human papillomavirus infection	KEGG_20.11.2017	8.10527e-09	4.72537e-06	2.21907e-11	2.44098e-10	[-1]	Group09	19.4357	62	[AKT3, AXIN2, BAX, CCND1, COL1A1, COL1A2, COL4A1, COL4A2, COL6A1, COL6A3, COL6A5, COL9A1, COL9A3, COMP, EGF, FZD1, FZD10, FZD2, FZD9, HDAC4, HDAC9, HES2, HES4, HES5, HES6, HEYL, HLA-F, IBSP, IRF1, ITGA1, ITGA5, ITGA7, ITGA8, ITGA9, JAG1, KRAS, LAMA2, LAMA3, LAMA5, LAMB1, LAMC2, LAMC3, LFNG, MFNG, NOTCH3, PDGFRB, PIK3R1, PIK3R2, PIK3R3, PPP2R2C, PRKACA, RELA, TCIRG1, THBS1, TNC, TSC2, UBE3A, VEGFA…
KEGG:04512	ECM-receptor interaction	KEGG_20.11.2017	2.83081e-10	1.66735e-07	5.19764e-16	6.23717e-15	[-1]	Group10	34.1463	28	[CD36, COL1A1, COL1A2, COL4A1, COL4A2, COL6A1, COL6A3, COL6A5, COL9A1, COL9A3, COMP, HSPG2, IBSP, ITGA1, ITGA5, ITGA7, ITGA8, ITGA9, LAMA2, LAMA3, LAMA5, LAMB1, LAMC2, LAMC3, SDC1, THBS1, TNC, VWF]
KEGG:04933	AGE-RAGE signaling pathway in diabetic complications	KEGG_20.11.2017	1.83828e-06	0.00104782	5.19764e-16	6.23717e-15	[-1]	Group10	25.2525	25	[AKT3, BAX, CCND1, COL1A1, COL1A2, COL3A1, COL4A1, COL4A2, CXCL8, EGR1, JAK2, KRAS, MAPK11, NOX4, PIK3R1, PIK3R2, PIK3R3, PLCB1, PRKCD, RELA, SERPINE1, STAT5A, STAT5B, VCAM1, VEGFA]
KEGG:05146	Amoebiasis	KEGG_20.11.2017	9.9212e-07	0.000569477	5.19764e-16	6.23717e-15	[-1]	Group10	26.0417	25	[COL1A1, COL1A2, COL3A1, COL4A1, COL4A2, CXCL1, CXCL8, GNAL, HSPB1, IL1R1, IL1R2, LAMA2, LAMA3, LAMA5, LAMB1, LAMC2, LAMC3, MUC2, PIK3R1, PIK3R2, PIK3R3, PLCB1, PRKACA, RAB7B, RELA]
KEGG:05222	Small cell lung cancer	KEGG_20.11.2017	7.31034e-05	0.0398414	5.19764e-16	6.23717e-15	[-1]	Group10	22.5806	21	[AKT3, APAF1, BAX, CCND1, CDKN2B, COL4A1, COL4A2, DDB2, GADD45G, LAMA2, LAMA3, LAMA5, LAMB1, LAMC2, LAMC3, PIK3R1, PIK3R2, PIK3R3, POLK, RELA, RXRA]
R-HSA:1474228	Degradation of the extracellular matrix	REACTOME_Pathways_20.11.2017	2.08516e-07	0.000120522	5.19764e-16	6.23717e-15	[-1]	Group10	23.741	33	[ADAMTS1, CAPN10, COL14A1, COL18A1, COL1A1, COL1A2, COL23A1, COL3A1, COL4A1, COL4A2, COL5A2, COL6A1, COL6A3, COL6A5, COL9A1, COL9A3, CTSK, DCN, ELN, HSPG2, LAMA3, LAMA5, LAMB1, LAMC2, MMP16, MMP25, NID1, PLG, PRSS2, SCUBE3, SPOCK3, TLL2, TPSAB1]
R-HSA:2022090	Assembly of collagen fibrils and other multimeric structures	REACTOME_Pathways_20.11.2017	2.02828e-05	0.0112367	5.19764e-16	6.23717e-15	[-1]	Group10	27.8689	17	[COL14A1, COL18A1, COL1A1, COL1A2, COL3A1, COL4A1, COL4A2, COL5A2, COL6A1, COL6A3, COL6A5, COL9A1, COL9A3, LAMA3, LAMC2, PCOLCE, TLL2]
R-HSA:3000157	Laminin interactions	REACTOME_Pathways_20.11.2017	8.98982e-08	5.2051e-05	5.19764e-16	6.23717e-15	[-1]	Group10	46.6667	14	[COL18A1, COL4A1, COL4A2, HSPG2, ITGA1, ITGA7, LAMA2, LAMA3, LAMA5, LAMB1, LAMC2, LAMC3, NID1, NID2]
R-HSA:3000171	Non-integrin membrane-ECM interactions	REACTOME_Pathways_20.11.2017	2.8248e-06	0.00160449	5.19764e-16	6.23717e-15	[-1]	Group10	30.5085	18	[COL1A1, COL1A2, COL3A1, COL4A1, COL4A2, COL5A2, HSPG2, LAMA2, LAMA3, LAMA5, LAMB1, LAMC2, LAMC3, NRXN1, PDGFA, SDC1, THBS1, TNC]
R-HSA:3000178	ECM proteoglycans	REACTOME_Pathways_20.11.2017	5.21593e-14	3.09305e-11	5.19764e-16	6.23717e-15	[-1]	Group10	41.8919	31	[BGN, COL1A1, COL1A2, COL3A1, COL4A1, COL4A2, COL5A2, COL6A1, COL6A3, COL6A5, COL9A1, COL9A3, COMP, DCN, FMOD, HAPLN1, IBSP, ITGA7, ITGA8, ITGA9, LAMA2, LAMA3, LAMA5, LAMB1, LRP4, LUM, MATN3, NCAN, PTPRS, SERPINE1, TNC]
R-HSA:1630316	Glycosaminoglycan metabolism	REACTOME_Pathways_20.11.2017	4.14828e-06	0.00234378	1.77051e-07	8.85254e-07	[-1]	Group11	22.7642	28	[B4GALT6, BGN, CHST1, CHST12, CHSY1, CHSY3, CSGALNACT1, CSPG4, CSPG5, DCN, DSEL, FMOD, GPC1, GPC3, GPC6, HS3ST3A1, HS3ST3B1, HS6ST1, HS6ST2, HSPG2, LUM, LYVE1, NCAN, NDST1, NDST2, PAPSS2, SDC1, SLC9A1]
R-HSA:1638091	Heparan sulfate/heparin (HS-GAG) metabolism	REACTOME_Pathways_20.11.2017	1.96186e-05	0.0108883	1.77051e-07	8.85254e-07	[-1]	Group11	29.0909	16	[BGN, CSPG4, CSPG5, DCN, GPC1, GPC3, GPC6, HS3ST3A1, HS3ST3B1, HS6ST1, HS6ST2, HSPG2, NCAN, NDST1, NDST2, SDC1]
R-HSA:1793185	Chondroitin sulfate/dermatan sulfate metabolism	REACTOME_Pathways_20.11.2017	2.36984e-05	0.0130815	1.77051e-07	8.85254e-07	[-1]	Group11	30	15	[BGN, CHST12, CHSY1, CHSY3, CSGALNACT1, CSPG4, CSPG5, DCN, DSEL, GPC1, GPC3, GPC6, HSPG2, NCAN, SDC1]
R-HSA:1971475	A tetrasaccharide linker sequence is required for GAG synthesis	REACTOME_Pathways_20.11.2017	5.1464e-05	0.0282537	1.77051e-07	8.85254e-07	[-1]	Group11	38.4615	10	[BGN, CSPG4, CSPG5, DCN, GPC1, GPC3, GPC6, HSPG2, NCAN, SDC1]
R-HSA:2022870	Chondroitin sulfate biosynthesis	REACTOME_Pathways_20.11.2017	2.7781e-05	0.0153073	1.77051e-07	8.85254e-07	[-1]	Group11	45	9	[BGN, CHST12, CHSY1, CHSY3, CSGALNACT1, CSPG4, CSPG5, DCN, NCAN]
[truncated: 25 more rows]

[truncated: 1 more sheets: Table_S4G_ClueGO_ST-EPN-YAP1]
