# Supplementary material for: C11orf95-RELA fusion drives aberrant gene expression through the unique epigenetic regulation for ependymoma formation
Source: Acta Neuropathol Commun. 2021 Mar 8;9:36. doi: 10.1186/s40478-021-01135-4 (PMC7941712; doi:10.1186/s40478-021-01135-4)
Supplement: Supplementary file 13 — Additional file13. [file 40478_2021_1135_MOESM13_ESM.xlsx]

## Sheet: Table_S5A_List of drugs
Figure S5A. List of 179 drugs used in anti-cancer drug screening
CAS#	164 FDA-approved drugs	SOURCE		Product#	15 Selected NFkB inhibitors	SOURCE
32981-86-5	10-Deacetylbaccatin-III	Selleck Chemicals, Houston, TX, USA		019-24491	Anacardic acid	WAKO
362-07-2	2-Methoxyestradiol	Selleck Chemicals, Houston, TX, USA		ab142600	p-Xyleneselenocyanate	abcam
5451-09-2	5-Aminolevulinic acid hydrochloride	Selleck Chemicals, Houston, TX, USA		14010	Prostaglandin E2 (PGE2)	Funakoshi/Cay
50-76-0	Actinomycin D	Selleck Chemicals, Houston, TX, USA		551-30451	IP7e	WAKO
2922-28-3	Adenine hydrochloride	Selleck Chemicals, Houston, TX, USA		ab120647	Honokiol	abcam
439081-18-2	Afatinib (BIBW2992)	Selleck Chemicals, Houston, TX, USA		ab142621	Tanshinone IIA	abcam
315-30-0	Allopurinol (Zyloprim)	Selleck Chemicals, Houston, TX, USA		ab145522	TPCA1, 10mg	abcam
645-05-6	Altretamine (Hexalen)	Selleck Chemicals, Houston, TX, USA		SML1138-5MG	IKK-16 (IKK Inhibitor VII)	SIGMA
112901-68-5	Amifostine trihydrate	Selleck Chemicals, Houston, TX, USA		HY-13453	BAY 11-7082	NAMIKI SHOJI/Medchemexpress
120511-73-1	Anastrozole	Selleck Chemicals, Houston, TX, USA		S2619	MG-132	Selleck.co.jp
811803-05-1	Apatinib (YN968D1)	Selleck Chemicals, Houston, TX, USA		ab216470	MLN-4924	abcam
1327-53-3	Arsenic(III) oxide	Selleck Chemicals, Houston, TX, USA		129-04861	LY294002	WAKO
71963-77-4	Artemether (SM-224)	Selleck Chemicals, Houston, TX, USA		ab142010	Sulfasalazine	abcam
50-78-2	Aspirin (Acetylsalicylic acid)	Selleck Chemicals, Houston, TX, USA		A10979-500	Vorinostat (SAHA,MK0683) (SPL179)	Funakoshi/AdooQ
229975-97-7	Atazanavir sulfate	Selleck Chemicals, Houston, TX, USA		CS-0164	Sorafenib Tosylate (SPL180)	Funakoshi/chemscene
319460-85-0	Axitinib	Selleck Chemicals, Houston, TX, USA
320-67-2	Azacitidine (Vidaza)	Selleck Chemicals, Houston, TX, USA
134-58-7	Azaguanine-8	Selleck Chemicals, Houston, TX, USA
83905-01-5	Azithromycin (Zithromax)	Selleck Chemicals, Houston, TX, USA
414864-00-9	Belinostat (PXD101)	Selleck Chemicals, Houston, TX, USA
3543-75-7	Bendamustine HCL	Selleck Chemicals, Houston, TX, USA
190786-44-8	Bepotastine Besilate	Selleck Chemicals, Houston, TX, USA
484-20-8	Bergapten	Selleck Chemicals, Houston, TX, USA
130641-38-2	Bindarit	Selleck Chemicals, Houston, TX, USA
9041-93-4	Bleomycin sulfate	Selleck Chemicals, Houston, TX, USA
179324-69-7	Bortezomib (Velcade)	Selleck Chemicals, Houston, TX, USA
380843-75-4	Bosutinib (SKI-606)	Selleck Chemicals, Houston, TX, USA
55-98-1	Busulfan (Myleran, Busulfex)	Selleck Chemicals, Houston, TX, USA
849217-68-1	Cabozantinib (XL184, BMS-907351)	Selleck Chemicals, Houston, TX, USA
870281-82-6	CAL-101 (Idelalisib, GS-1101)	Selleck Chemicals, Houston, TX, USA
7689-03-4	Camptothecin	Selleck Chemicals, Houston, TX, USA
154-93-8	Camustine	Selleck Chemicals, Houston, TX, USA
154361-50-9	Capecitabine (Xeloda)	Selleck Chemicals, Houston, TX, USA
51460-26-5	Carbazochrome sodium sulfonate	Selleck Chemicals, Houston, TX, USA
41575-94-4	Carboplatin	Selleck Chemicals, Houston, TX, USA
61422-45-5	Carmofur	Selleck Chemicals, Houston, TX, USA
169590-42-5	Celecoxib	Selleck Chemicals, Houston, TX, USA
71610-00-9	Cephalomannine	Selleck Chemicals, Houston, TX, USA
305-03-3	Chloroambucil	Selleck Chemicals, Houston, TX, USA
15663-27-1	Cisplatin	Selleck Chemicals, Houston, TX, USA
4291-63-8	Cladribine	Selleck Chemicals, Houston, TX, USA
123318-82-1	Clofarabine	Selleck Chemicals, Houston, TX, USA
50-41-9	Clomifene citrate (Serophene)	Selleck Chemicals, Houston, TX, USA
60200-06-8	Clorsulon	Selleck Chemicals, Houston, TX, USA
1004316-88-4	Cobicistat (GS-9350)	Selleck Chemicals, Houston, TX, USA
18080-67-6	Conoidin A	Selleck Chemicals, Houston, TX, USA
50-04-4	Cortisone acetate (Cortone)	Selleck Chemicals, Houston, TX, USA
877399-52-5, 877399-53-6 (acetate)	Crizotinib (PF-02341066)	Selleck Chemicals, Houston, TX, USA
6055-19-2	Cyclophosphamide monohydrate	Selleck Chemicals, Houston, TX, USA
147-94-4	Cytosine β-D-arabinofuranoside hydrochloride	Selleck Chemicals, Houston, TX, USA
4342-03-4	Dacarbazine (DTIC-Dome)	Selleck Chemicals, Houston, TX, USA
208255-80-5	DAPT (GSI-IX)	Selleck Chemicals, Houston, TX, USA
302962-49-8	Dasatinib (BMS-354825)	Selleck Chemicals, Houston, TX, USA
863127-77-9	Dasatinib Monohydrate	Selleck Chemicals, Houston, TX, USA
23541-50-6	Daunorubicin HCl (Daunomycin HCl)	Selleck Chemicals, Houston, TX, USA
2353-33-5	Decitabine	Selleck Chemicals, Houston, TX, USA
24584-09-6	Dexrazoxane	Selleck Chemicals, Houston, TX, USA
56-53-1	Diethylstilbestrol (Stilbestrol)	Selleck Chemicals, Houston, TX, USA
114977-28-5	Docetaxel (Taxotere)	Selleck Chemicals, Houston, TX, USA
25316-40-9	Doxorubicin (Adriamycin)	Selleck Chemicals, Houston, TX, USA
496775-62-3	Eltrombopag (SB-497115-GR)	Selleck Chemicals, Houston, TX, USA
915087-33-1	Enzalutamide (MDV3100)	Selleck Chemicals, Houston, TX, USA
51-42-3	Epinephrine bitartrate (Adrenalinium)	Selleck Chemicals, Houston, TX, USA
56390-09-1	Epirubicin HCl	Selleck Chemicals, Houston, TX, USA
183319-69-9	Erlotinib HCl (OSI-744)	Selleck Chemicals, Houston, TX, USA
161796-78-7	Esomeprazole sodium (Nexium)	Selleck Chemicals, Houston, TX, USA
52205-73-9	Estramustin sodium phosphate	Selleck Chemicals, Houston, TX, USA
33419-42-0	Etoposide (VP-16)	Selleck Chemicals, Houston, TX, USA
159351-69-6	Everolimus (RAD001)	Selleck Chemicals, Houston, TX, USA
107868-30-4	Exemestane	Selleck Chemicals, Houston, TX, USA
104227-87-4	Famciclovir (Famvir)	Selleck Chemicals, Houston, TX, USA
50-91-9	Floxuridine	Selleck Chemicals, Houston, TX, USA
21679-14-1	Fludarabine (Fludara)	Selleck Chemicals, Houston, TX, USA
75607-67-9	Fludarabine Phosphate (Fludara)	Selleck Chemicals, Houston, TX, USA
30484-77-6	Flunarizine 2HCl	Selleck Chemicals, Houston, TX, USA
51-21-8	Fluorouracil (5-Fluoracil, 5-FU)	Selleck Chemicals, Houston, TX, USA
13311-84-7	Flutamide (Eulexin)	Selleck Chemicals, Houston, TX, USA
129453-61-8	Fulvestrant (Faslodex)	Selleck Chemicals, Houston, TX, USA
184475-35-2	Gefitinib (Iressa)	Selleck Chemicals, Houston, TX, USA
122111-03-9	Gemcitabine hydrochrolide	Selleck Chemicals, Houston, TX, USA
27741-01-1	Geniposidic acid	Selleck Chemicals, Houston, TX, USA
446-72-0	Genistein	Selleck Chemicals, Houston, TX, USA
26833-87-4	Homoharringtonine	Selleck Chemicals, Houston, TX, USA
127-07-1	Hydroxyurea (Cytodrox)	Selleck Chemicals, Houston, TX, USA
936563-96-1	Ibrutinib (PCI-32765)	Selleck Chemicals, Houston, TX, USA
57852-57-0	Idarubicin HCl	Selleck Chemicals, Houston, TX, USA
3778-73-2	Ifosfamide	Selleck Chemicals, Houston, TX, USA
152459-95-5	Imatinib (Gleevec)	Selleck Chemicals, Houston, TX, USA
220127-57-1	Imatinib Mesylate	Selleck Chemicals, Houston, TX, USA
97682-44-5	Irinotecan	Selleck Chemicals, Houston, TX, USA
84625-61-6	Itraconazole (Sporanox)	Selleck Chemicals, Houston, TX, USA
219989-84-1	Ixabepilone (BMS-247550)	Selleck Chemicals, Houston, TX, USA
84057-84-1	Lamotrigine	Selleck Chemicals, Houston, TX, USA
388082-77-7	Lapatinib Ditosylate (Tykerb)	Selleck Chemicals, Houston, TX, USA
191732-72-6	Lenalidomide	Selleck Chemicals, Houston, TX, USA
112809-51-5	Letrozole	Selleck Chemicals, Houston, TX, USA
668270-12-0	Linagliptin (BI-1356)	Selleck Chemicals, Houston, TX, USA
859-18-7	Lincomycin hydrochloride (Lincocin)	Selleck Chemicals, Houston, TX, USA
13010-47-4	Lomustine (CeeNU)	Selleck Chemicals, Houston, TX, USA
55-86-7	Mechlorethamine HCl	Selleck Chemicals, Houston, TX, USA
595-33-5	Megestrol Acetate	Selleck Chemicals, Houston, TX, USA
50-44-2	Mercaptopurine (6-MP)	Selleck Chemicals, Houston, TX, USA
19767-45-4	Mesna (Uromitexan, Mesnex)	Selleck Chemicals, Houston, TX, USA
3963-95-9	Methacycline hydrochloride (Physiomycine)	Selleck Chemicals, Houston, TX, USA
59-05-2	Methotrexate	Selleck Chemicals, Houston, TX, USA
298-81-7	Methoxsalen (Oxsoralen)	Selleck Chemicals, Houston, TX, USA
223673-61-8	Mirabegron (YM178)	Selleck Chemicals, Houston, TX, USA
18378-89-7	Mithramycin A	Selleck Chemicals, Houston, TX, USA
50-07-7	Mitomycin C	Selleck Chemicals, Houston, TX, USA
53-19-0	Mitotane (Lysodren)	Selleck Chemicals, Houston, TX, USA
65271-80-9	Mitoxantrone	Selleck Chemicals, Houston, TX, USA
3160-91-6	Moroxydine	Selleck Chemicals, Houston, TX, USA
357-08-4	Naloxone HCl	Selleck Chemicals, Houston, TX, USA
121032-29-9	Nelarabine (Arranon)	Selleck Chemicals, Houston, TX, USA
641571-10-0	Nilotinib (AMN-107)	Selleck Chemicals, Houston, TX, USA
75530-68-6	Nilvadipine (ARC029)	Selleck Chemicals, Houston, TX, USA
656247-17-5	Nintedanib (BIBF 1120)	Selleck Chemicals, Houston, TX, USA
912-60-7	Noscapine HCl	Selleck Chemicals, Houston, TX, USA
763113-22-0	Olaparib (AZD2281, Ku-0059436)	Selleck Chemicals, Houston, TX, USA
183320-51-6	OSI-420 (Desmethyl Erlotinib)	Selleck Chemicals, Houston, TX, USA
61825-94-3	Oxaliplatin (Eloxatin)	Selleck Chemicals, Houston, TX, USA
33069-62-4	Paclitaxel (Taxol)	Selleck Chemicals, Houston, TX, USA
23180-57-6	Paeoniflorin	Selleck Chemicals, Houston, TX, USA
635702-64-6	Pazopanib HCl	Selleck Chemicals, Houston, TX, USA
357166-30-4	Pemetrexed Disodium Hydrate	Selleck Chemicals, Houston, TX, USA
53910-25-1	Pentostatin	Selleck Chemicals, Houston, TX, USA
50-33-9	Phenylbutazone (Butazolidin, Butatron)	Selleck Chemicals, Houston, TX, USA
137071-32-0	Pimecrolimus	Selleck Chemicals, Houston, TX, USA
111025-46-8	Pioglitazone (Actos)	Selleck Chemicals, Houston, TX, USA
54-91-1	Pipobroman-D8	Selleck Chemicals, Houston, TX, USA
19171-19-8	Pomalidomide	Selleck Chemicals, Houston, TX, USA
943319-70-8	Ponatinib (AP24534)	Selleck Chemicals, Houston, TX, USA
146464-95-1	Pralatrexate (Folotyn)	Selleck Chemicals, Houston, TX, USA
366-70-1	Procarbazine HCl	Selleck Chemicals, Houston, TX, USA
82640-04-8	Raloxifene hydrochloride	Selleck Chemicals, Houston, TX, USA
755037-03-7	Regorafenib (BAY 73-4506)	Selleck Chemicals, Houston, TX, USA
128517-07-7	Romidepsin (FK228, Depsipeptide)	Selleck Chemicals, Houston, TX, USA
122320-73-4	Rosiglitazone (Avandia)	Selleck Chemicals, Houston, TX, USA
941678-49-5	Ruxolitinib (INCB018424)	Selleck Chemicals, Houston, TX, USA
284461-73-0	Sorafenib	Selleck Chemicals, Houston, TX, USA
475207-59-1	Sorafenib Tosylate (Nexavar) (SPL31)	Selleck Chemicals, Houston, TX, USA
18883-66-4	Streptozotocin (Zanosar)	Selleck Chemicals, Houston, TX, USA
38194-50-2	Sulindac (Clinoril)	Selleck Chemicals, Houston, TX, USA
557795-19-4	Sunitinib	Selleck Chemicals, Houston, TX, USA
341031-54-7	Sunitinib Malate (Sutent)	Selleck Chemicals, Houston, TX, USA
104987-11-3	Tacrolimus (FK-506 )	Selleck Chemicals, Houston, TX, USA
901-47-3	TAME	Selleck Chemicals, Houston, TX, USA
17902-23-7	Tegafur (FT-207, NSC 148958)	Selleck Chemicals, Houston, TX, USA
110221-44-8	Temocapril HCl	Selleck Chemicals, Houston, TX, USA
85622-93-1	Temozolomide (Methazolastone)	Selleck Chemicals, Houston, TX, USA
162635-04-3	Temsirolimus (Torisel)	Selleck Chemicals, Houston, TX, USA
29767-20-2	Teniposide (Vumon)	Selleck Chemicals, Houston, TX, USA
50-35-1	Thalidomide	Selleck Chemicals, Houston, TX, USA
154-42-7	Thioguanine	Selleck Chemicals, Houston, TX, USA
540737-29-9	Tofacitinib citrate (CP-690550 citrate)	Selleck Chemicals, Houston, TX, USA
64-77-7	Tolbutamide	Selleck Chemicals, Houston, TX, USA
2398-96-1	Tolnaftate	Selleck Chemicals, Houston, TX, USA
119413-54-6	Topotecan HCl	Selleck Chemicals, Houston, TX, USA
302-79-4	Tretinoin (Aberela)	Selleck Chemicals, Houston, TX, USA
443913-73-3	Vandetanib (Zactima)	Selleck Chemicals, Houston, TX, USA
918504-65-1	Vemurafenib (PLX4032)	Selleck Chemicals, Houston, TX, USA
2068-78-2	Vincristine sulfate	Selleck Chemicals, Houston, TX, USA
879085-55-9	Vismodegib (GDC-0449)	Selleck Chemicals, Houston, TX, USA
149647-78-9	Vorinostat (SAHA) (SPL70)	Selleck Chemicals, Houston, TX, USA

## Sheet: Table_S5B_Result of screeing
Figure S5B. Result of the drug screening in H41- and H1203-mEPN cells
	Ranked 179 Drugs	Cell viability (% of control)	SD
1	IKK-16	0.114357	0.820987
2	Homoharringtonine	0.440808	0.473684
3	Mithramycin A	0.489786	0.450442
4	Romidepsin (FK228, Depsipeptide)	0.847156	0.0502202
5	Camptothecin_SPL17	0.895095	0.444282
6	Actinomycin D	0.908771	0.437515
7	Idarubicin HCl	1.09901	0.570037
8	Daunorubicin HCl	1.35992	0.191036
9	Bortezomib (PS-341)	1.36852	0.476719
10	Belinostat (PXD101)	1.58993	1.11127
11	Ponatinib (AP24534)	1.94682	0.911297
12	Epirubicin HCl	2.93598	0.683815
13	Doxorubicin (Adriamycin)	4.39011	3.18289
14	Clomifene citrate	4.46766	5.54376
15	Vorinostat_SPL179	5.73881	3.15772
16	Vorinostat (SAHA, MK0683)_SPL70	7.62832	3.73384
17	Mitomycin C	8.95965	6.16201
18	Sorafenib Tosylate_SPL31	9.0229	7.08497
19	Sofafenib Tosylate_SPL180	10.7142	1.52572
20	Clofarabine	12.4026	4.07286
21	Regorafenib (BAY 73-4506)	15.4933	3.57315
22	Vincristine	16.1282	10.0418
23	Gemcitabine hydrochrolide	16.4101	3.29229
24	Cladribine	16.4297	6.43706
25	Sorafenib	16.741	6.30054
26	Topotecan HCl	19.6665	1.9634
27	Dasatinib	19.7702	15.9333
28	Dasatinib Monohydrate	20.2869	15.1055
29	Cephalomannine	20.5895	6.78063
30	Docetaxel	22.0009	10.1565
31	Crizotinib (PF-02341066)	22.3599	26.4166
32	Bosutinib (SKI-606)	23.3214	15.4144
33	Cytosine β-D-arabinofuranoside hydrochloride	23.8892	5.16399
34	Paclitaxel	24.3435	13.6323
35	Cabozantinib (XL184, BMS-907351)	26.5513	12.8343
36	Mercaptopurine (6-MP)	28.9714	13.3636
37	2-Methoxyestradiol (2-MeOE2)	29.619	17.4226
38	Ixabepilone (BMS-247550)	30.6394	14.13
39	Mitoxantrone	31.9279	16.9912
40	TPCA1	32.6123	5.02589
41	Thioguanine	34.27	12.094
42	IP7e	34.4526	4.5391
43	Oxaliplatin	42.2327	14.8682
44	Teniposide	42.7812	21.655
45	Fulvestrant	45.0826	13.6218
46	Sunitinib	46.9104	8.30926
47	Methotrexate	46.9755	14.3836
48	Etoposide	47.6265	20.7337
49	Pralatrexate	50.9936	18.1537
50	Fluorouracil (5-Fluoracil, 5-FU)	52.2267	7.06855
51	Sunitinib Malate	52.7331	9.35631
52	Carmofur	54.712	10.2201
53	Decitabine	56.3393	11.7159
54	OSI-420	57.9027	6.35077
55	Floxuridine	59.296	10.4574
56	Rosiglitazone	61.154	7.50412
57	Axitinib	61.3969	15.1375
58	Eltrombopag Olamine	62.5871	3.11356
59	Erlotinib HCl (OSI-744)	62.6429	13.7411
60	Nilotinib (AMN-107)	65.9542	3.19209
61	Flutamide	66.4587	20.347
62	Mechlorethamine HCl	66.7865	11.0582
63	Anacardic acid	67.6272	1.49084
64	Vemurafenib (PLX4032, RG7204)	68.9316	7.75805
65	MLN-4924	69.1019	23.1743
66	Temsirolimus (CCI-779, NSC 683864)	70.8553	28.833
67	Flunarizine 2HCl	72.4686	5.43458
68	Phenylbutazone	72.6499	29.083
69	Imatinib (STI571)	73.0081	17.8817
70	Raloxifene hydrochloride	73.6481	28.1571
71	Pazopanib HCl (GW786034 HCl)	73.8958	14.0546
72	Ibrutinib (PCI-32765)	74.1606	41.5128
73	Bindarit	75.4542	28.2295
74	p-Xyleneselenocyanate	76.0432	14.7251
75	Altretamine	76.6434	5.37098
76	Vandetanib (ZD6474)	76.8334	15.1821
77	Famciclovir	76.931	7.16823
78	Pomalidomide	76.9417	1.56316
79	Imatinib Mesylate (STI571)	77.0825	22.1192
80	Enzalutamide (MDV3100)	77.7956	19.221
81	LY294002	77.8817	1.195
82	Atazanavir Sulfate	78.7136	0.651029
83	Camustine	79.0914	0.596859
84	Nelarabine	79.5675	30.6406
85	Gefitinib (ZD1839)	80.178	8.61808
86	Diethylstilbestrol	80.2196	6.58092
87	Lenalidomide	80.4164	2.56
88	Naloxone HCl	80.6678	7.11958
89	Azacitidine	80.862	2.50545
90	Bepotastine Besilate	81.2465	18.9378
91	Fludarabine Phosphate	81.3713	11.8818
92	Pioglitazone	82.3244	6.31899
93	Tacrolimus (FK506)	82.4212	15.4828
94	Olaparib (AZD2281, Ku-0059436)	82.5642	3.27746
95	Azaguanine-8	82.7049	6.73527
96	Noscapine HCl	83.8339	9.67705
97	Bleomycin Sulfate	83.8832	27.5462
98	Nintedanib (BIBF 1120)	84.2645	26.443
99	Bergapten	84.3751	27.4682
100	Tegafur (FT-207, NSC 148958)	84.4757	13.7405
101	Everolimus (RAD001)	85.5663	8.15459
102	Conoidin A	85.7318	16.9343
103	Amifostine trihydrate	86.0469	19.8051
104	Carbazochrome sodium sulfonate (AC-17)	86.2292	2.54306
105	Lapatinib (GW-572016) Ditosylate	86.3035	7.78229
106	Lamotrigine	86.8873	29.0454
107	Sulfasalazine	87.5584	14.8172
108	Pimecrolimus	88.2749	13.1214
109	Pemetrexed Disodium Hydrate	88.4353	29.8438
110	Mirabegron	88.8121	16.9313
111	Clorsulon	89.0205	25.3518
112	Itraconazole	89.1071	15.1028
113	Tretinoin	89.2285	17.1433
114	Methoxsalen	89.3026	27.5347
115	Genistein	89.3833	8.19184
116	Linagliptin	89.6046	22.1172
117	Geniposidic acid	90.6065	17.536
118	Dexrazoxane	91.3333	13.521
119	Cortisone acetate	92.6388	18.615
120	5-Aminolevulinic acid HCl	92.8466	7.97252
121	Thalidomide	93.2488	0.354948
122	Cobicistat (GS-9350)	93.3547	4.55624
123	Esomeprazole Sodium	93.515	15.4066
124	Cyclophosphamide Monohydrate	93.5535	27.5022
125	Tolnaftate	93.6921	19.09
126	Hydroxyurea	94.561	17.5269
127	Aspirin	94.8756	25.306
128	Mesna	94.9996	5.78868
129	MG-132	95.3936	10.6136
130	Busulfan	95.7976	7.67992
131	Fludarabine	96.2389	3.19529
132	CAL-101 (Idelalisib, GS-1101)	96.2504	4.61721
133	Temocapril HCl	96.3509	14.2836
134	Vismodegib (GDC-0449)	96.5872	4.50533
135	Letrozole	96.7495	8.01235
136	Moroxydine HCl	97.6127	24.8711
137	Chloroambucil	97.7284	13.4811
138	Cisplatin	98.2837	4.38884
139	TAME	98.5183	1.35957
140	Afatinib (BIBW2992)	98.659	16.7536
141	Estramustin sodium phosphate	98.8763	22.9245
142	Exemestane	99.0205	2.30768
143	Allopurinol	99.1091	5.33108
144	Ifosfamide	99.4207	3.76211
145	Tolbutamide	99.6321	3.05972
146	Dacarbazine	99.7079	11.4558
147	Methacycline HCl	99.7886	17.9928
148	Celecoxib	99.9089	2.1659
149	Azithromycin	100.009	10.7066
150	Anastrozole	100.282	2.72902
151	Bendamustine HCl	100.774	13.6545
152	Carboplatin	101.234	7.30734
153	Procarbazine HCl	101.522	5.84209
154	Temozolomide	101.687	1.49951
155	Tofacitinib (CP-690550) Citrate	102.478	20.6915
156	Apatinib	103.265	4.67332
157	Lomustine	103.321	5.2125
158	Sulindac	104.661	15.4883
159	Pentostatin	105.933	14.8296
160	Adenine HCl	107.197	0.596209
161	Streptozotocin (STZ)	107.613	2.3094
162	Irinotecan	108.525	9.77795
163	10-Deacetylbaccatin-III	108.884	5.63797
164	Arsenic(III) oxide	109.447	9.63291
165	Nilvadipine	110.356	20.9751
166	Capecitabine	110.386	16.7812
167	DAPT (GSI-IX)	110.627	13.4991
168	Lincomycin HCl	111.193	0.853796
169	Tanshinone IIA	112.199	21.0256
170	Megestrol Acetate	112.826	11.701
171	Pipobroman-D8	112.868	2.74781
172	Artemether	113.486	12.9492
173	BAY 11-7082	116.357	0.285662
174	Ruxolitinib (INCB018424)	118.285	15.993
175	Prostaglandin E2	118.702	16.6594
176	Paeoniflorin	119.367	0.621378
177	Mitotane	120.658	13.5163
178	Epinephrine Bitartrate	122.989	4.01149
179	Honokiol	126.773	7.13798
