# Supplementary material for: C11orf95-RELA fusion drives aberrant gene expression through the unique epigenetic regulation for ependymoma formation
Source: Acta Neuropathol Commun. 2021 Mar 8;9:36. doi: 10.1186/s40478-021-01135-4 (PMC7941712; doi:10.1186/s40478-021-01135-4)
Supplement: Supplementary file 14 — Additional file14. [file 40478_2021_1135_MOESM14_ESM.xlsx]

## Sheet: Table_S6A_Vector constructs
Table S6A. List of vector constructs
#	Name of vector constructs	Abbreviations	Sources or References	DNA sequence (e.g., sgRNA target, motif sequences)
1	RCAS-RELAFUS1-HA	RELAFUS1-HA or FUS1-HA	Ozawa T., et al. 2018
2	RCAS-RELA-HA		Ozawa T., et al. 2018
3	RCAS-C11orf95-HA		Ozawa T., et al. 2018
4	RCAS-RELAFUS1-HA (S486E)	RELAFUS1-S486E-HA or S486E-HA	Ozawa T., et al. 2018
5	RCAS-turboGFP		Ozawa T., et al. 2018
6	RCAS-EGFP		Ozawa T., et al. 2014
7	RCAS-C11orf95𝛥C-NLS-HA	CN-HA	This study
8	RCAS-C11orf95𝛥C-GFP-HA	CG-HA	This study
9	RCAS-C11orf95𝛥C-NLS-GFP-HA	CNG-HA	This study
10	RCAS-C11orf95-NLS-VP64-HA	CNVP-HA	This study
11	RCAS-FUS8-HA (C11orf95-RELA Type 8 fusion)	FUS8	This study
12	RCAS-C11orf95-RELA𝛥C-HA	CRHD	This study
13	pLJM1-EGFP		pLJM1-EGFP was a gift from David Sabatini (Addgene plasmid # 19319 ; http://n2t.net/addgene:19319 ; RRID:Addgene_19319)
14	pLJM1-tv-amyc/6xHis		Ozawa T., et al. 2014
15	psPAX2		psPAX2 was a gift from Didier Trono (Addgene plasmid # 12260 ; http://n2t.net/addgene:12260 ; RRID:Addgene_12260).
16	pMD2.G		pMD2.G was a gift from Didier Trono (Addgene plasmid # 12259 ; http://n2t.net/addgene:12259 ; RRID:Addgene_12259)
17	lentiCRISPR v2-dCas9	mock	lentiCRISPR v2-dCas9 was a gift from Thomas Gilmore (Addgene plasmid #112233; http://n2t.net/addgene:112233; RRID:Addgene 112233).
18	lentiCRISPR v2-dCas9-sgGFP1	sgGFP1	This study	5-GGGCGAGGAGCTGTTCACCG-3 (sgGFP sequence: Shalem O., et al. 2014)
19	lentiCRISPR v2-dCas9-sgLmx1b_#1	sgLmx1b_1	This study	5-AAGGGAGTTCCAATCCACCA-3 (GRCm38)
20	lentiCRISPR v2-dCas9-sgLmx1b_#2	sgLmx1b_2	This study	5-GGTAGGGAGCCTATGCCCAG-3 (GRCm38)
21	lentiCRISPR v2-dCas9-sgLmx1b_#3	sgLmx1b_3	This study	5-CACTCCAGCAGAATCCCGTG-3 (GRCm38)
22	lentiCRISPR v2-dCas9-sgLmx1b_#4	sgLmx1b_4	This study	5-ACTGTGGCGACTATTTACCC-3 (GRCm38)
23	lentiCRISPR v2-dCas9-sgLmx1b_#5	sgLmx1b_5	This study	5-CAATGCAAAGCATCTACATG-3 (GRCm38)
24	lentiCRISPR v2-dCas9-sgLmx1b_#6	sgLmx1b_6	This study	5-GAAGCCAGGTCTCAGCACCG-3 (GRCm38)
25	lentiCRISPR v2-dCas9-sgLmx1b_#7	sgLmx1b_7	This study	5-CGGTCTTAGATGCCAGCCAG-3 (GRCm38)
26	lentiCRISPR v2-dCas9-sgLmx1b_#8	sgLmx1b_8	This study	5-TCAGCCAAAGAAAAACGGAG-3 (GRCm38)
27	lentiCRISPR v2-dCas9-sgLmx1b_#9	sgLmx1b_9	This study	5-CCAGCCATGCATCAAATGGG-3 (GRCm38)
28	pGL4.53[luc2/PGK]		Promega (E501A)
29	pNL3.2[NlucP/minP] Vector		Promega (N104A)
30	pNL3.2[NlucP/NF-κB-RE/Hygro]		Promega (N1111)	5xNF-κB-RE: 5-GGGAATTTCCGGGGACTTTCCGGGAATTTCCGGGGACTTTCCGGGAATTTCC-3
31	pNL3.2-MEME-1 (3x tandem)		This study	5-TAGCATGCACGAGGTCCTGGGTTCGATCCCTAGTAAACAGGAGATCCTGGGTTCGAATCCTTGGGTGCGAGAGGTCCCGGGTTCAAATCC-3
32	pNL3.2-MEME-2 (5x tandem)		This study	5-TGTGGCCCCTGCGTGGCCCCTGTGTGGCCCTTGTGTGGCCCCAGGGTGGCCCCTG-3
33	pNL3.2-MEME-3 (3x tandem)		This study	5-ATAGCTCAGTCGGTAGAGCATGTGGCGCAATGGATAGCGCATGTAGTGTAGTGGTTATCACGT-3
34	pNL3.2-MEME-2x3 (3x tandem)		This study	5-TGTGGCCCCTGCGTGGCCCCTGTGTGGCCCTTG-3
35	pNL3.2-MEME-2_1st (single)		This study	5-TGTGGCCCCTG-3
36	pNL3.2-MEME-2_2nd (single)		This study	5-CGTGGCCCCTG-3
37	pNL3.2-MEME-2_3rd (single)		This study	5-TGTGGCCCTTG-3
38	pNL3.2-MEME-2_4th (single)		This study	5-TGTGGCCCCAG-3
39	pNL3.2-MEME-2_5th (single)		This study	5-GGTGGCCCCTG-3
40	pNL3.2-C11orf95 upstream sequence		This study	Fig. S5A
41	pGEMT easy		Promega (A1360)

## Sheet: Table_S6B_Primers
Table S6B. List of primers
Name of gene	GenBank ID	Fwd_primer name	Fwd_primer sequence (5->3)	Rev_primer name	Rev_primer sequence (5->3)	Position in gene	Product size (bp)	Source
RPS18	NM_022551.3	P1743_RPS18-F1	GCGGCGGAAAATAGCCTTTG	P1744_RPS18-R1	GATCACACGTTCCACCTCATC	Exon2-4	139	PrimerBank ID: 14165467c1
C11orf95	NM_001144936.2	P1919_C11Q-F2	AGCTTGAGAACGGAGATTATGG	P1920_C11Q-R2	GCATGAAGGAAAGTAAAAGAATGG	Exon5_UTR	67	This study
NFKBIA	NM_020529.2	P1988_IKBIA_F2	CCACTCCATCCTGAAGGCTA	P1989_IKBIA_R2	CATTGACATCAGCACCCAAG	Exon3/4	116	This study
LMX1B	NM_002316.3	P1846_LMX1B-F3	TTCCTGATGCGAGTCAACGAG	P1847_LMX1B-R3	GCAGTACAGTTTCCGATCCCG	Exon2	111	PrimerBank ID: 292494912c2
L1CAM	NM_000425.5	P2157_L1CAM-qF2	CCGACAACCACTCAGACTACA	P2158_L1CAM-qR2	CCGGAGGTCAATGGGTTCC	Exon6	83	PrimerBank ID: 221316755c2
CCND1	NM_053056.3	P1747_CCND1-F1	GCTGCGAAGTGGAAACCATC	P1748_CCND1-R1	CCTCCTTCTGCACACATTTGAA	Exon1	135	PrimerBank ID: 77628152c1
Name of gene	GenBank ID	Fwd_primer name	Fwd_primer sequence (5->3)	Rev_primer name	Rev_primer sequence (5->3)	Position in gene	Product size (bp)	Source
Rps18	NM_011296.2	P1755_Rps18-F1	AGTTCCAGCACATTTTGCGAG	P1756_Rps18-R1	TCATCCTCCGTGAGTTCTCCA	Exon2/3	166	PrimerBank ID: 6755368a1
Lmx1b	NM_010725.3	P1852_Lmx1b-F4	ATGACGGGAAAGACCCGAGAA	P1853_Lmx1b-R4	GACCTCAAAGGATGCCTTGAAA	Exon4	89	PrimerBank ID: 255759879c3

## Sheet: Table_S6C_Antibodies
Table S6C. List of antibodies
Antibody	Source	Identifier
NF-κB p65 (D14E12) XP® Rabbit mAb	Cell Signaling Technology	#8242
IκBα (44D4) Rabbit mAb	Cell Signaling Technology	#4812
Monoclonal Anti-L1CAM antibody produced in mouse, clone UJ127.11	Sigma-Aldrich	L4543-200UL
HA-Tag (C29F4) Rabbit mAb	Cell Signaling Technology	#3724
HA-Tag (6E2) Mouse mAb (HRP Conjugate)	Cell Signaling Technology	#2999
Anti-HA High Affinity from rat IgG1	Roche	#11867423001
GFP Polyclonal Antibody	Life technologies	A-11122
Anti-TurboGFP(d) antibody	evrogen	AB513
Myc-Tag (9B11) Mouse mAb	Cell Signaling Technology	#2276
Monoclonal Anti-α-Tubulin antibody produced in mouse clone DM1A	Sigma-Aldrich	#T9026
Anti-β-Actin antibody, Mouse monoclonal clone AC-15	Sigma-Aldrich	#A1978
Cas9 (7A9-3A3) Mouse mAb	Cell Signaling Technology	#14697
Cas9 (S. pyogenes) (E7M1H) XP® Rabbit mAb	Cell Signaling Technology	#19526
anti-Rabbit IgG, HRP-Linked Whole Ab Donkey	GE Healthcare	#NA934
anti-Mouse IgG, HRP-Linked Whole Ab Sheep	GE Healthcare	#NA931
anti-Rat IgG, HRP-Linked Whole Ab Goat	GE Healthcare	#NA935
Alexa Fluor 488 rabbit anti-rat IgG secondary antibody	Invitrogen	#A21210
